# Supplementary material for: Ultrastructure and Viral Metagenome of Bacteriophages from an Anaerobic Methane Oxidizing Methylomirabilis Bioreactor Enrichment Culture
Source: Front Microbiol. 2016 Nov 8;7:1740. doi: 10.3389/fmicb.2016.01740 (PMC5099504; doi:10.3389/fmicb.2016.01740)
Supplement: Supplementary file 3 [file DataSheet2.XLSX]

## Sheet: Sheet1
Supplementary File 2A: Characteristics of the assambled contigs
Contig	coverage SPAdes	GC content	Contig length	Accession nr
1	254.19	0.63	197311	KX853510
2	213.40	0.54	85871	KX853511
3	32.05	0.54	70820	KX853512
4	67.23	0.57	41271	KX853513
5	173.13	0.68	16794	KX853514
6	23.42	0.58	16015	MKFH00000000
7	13.64	0.59	9808	MKFH00000000
8	13.20	0.62	9566	MKFH00000000
9	29.95	0.54	8037	MKFH00000000
10	16.88	0.59	7453	MKFH00000000
11	22.08	0.42	6595	MKFH00000000
12	9.46	0.56	6165	MKFH00000000
13	36.58	0.66	5689	MKFH00000000
14	16.22	0.49	4977	MKFH00000000
15	25.79	0.58	4818	MKFH00000000
16	10.97	0.61	4764	MKFH00000000
17	14.84	0.45	4505	MKFH00000000
18	17.64	0.45	4373	MKFH00000000
19	12.95	0.62	4274	MKFH00000000
20	51.44	0.58	3815	MKFH00000000
21	15.37	0.69	3770	MKFH00000000
22	12.26	0.61	3676	MKFH00000000
23	19.18	0.59	3579	MKFH00000000
24	19.92	0.62	3578	MKFH00000000
25	10.95	0.57	3563	MKFH00000000
26	17.00	0.61	3379	MKFH00000000
27	11.14	0.57	3208	MKFH00000000
28	63.41	0.63	3195	MKFH00000000
29	10.66	0.58	3146	MKFH00000000
30	12.12	0.64	3141	MKFH00000000
31	10.33	0.60	2997	MKFH00000000
32	9.60	0.66	2938	MKFH00000000
33	45.34	0.64	2825	MKFH00000000
34	15.41	0.50	2793	MKFH00000000
35	19.62	0.43	2750	MKFH00000000
36	9.86	0.63	2680	MKFH00000000
37	68.96	0.65	2670	MKFH00000000
38	26.71	0.69	2583	MKFH00000000
39	15.75	0.62	2525	MKFH00000000
40	17.87	0.61	2472	MKFH00000000
41	25.53	0.54	2398	MKFH00000000
42	12.48	0.66	2355	MKFH00000000
43	3.45	0.65	2343	MKFH00000000
44	8.81	0.71	2337	MKFH00000000
45	9.72	0.56	2296	MKFH00000000
46	7.59	0.58	2258	MKFH00000000
47	9.62	0.56	2252	MKFH00000000
48	15.22	0.55	2219	MKFH00000000
49	5.75	0.48	2206	MKFH00000000
50	6.75	0.64	2205	MKFH00000000
51	1.72	0.71	2135	MKFH00000000
52	4.02	0.73	2126	MKFH00000000
53	8.93	0.70	2122	MKFH00000000
54	2.25	0.77	2079	MKFH00000000
55	18.02	0.45	2075	MKFH00000000
56	3.76	0.60	2074	MKFH00000000
57	19.66	0.36	2034	MKFH00000000
58	28.08	0.45	1994	MKFH00000000
59	8.87	0.45	1961	MKFH00000000
60	9.13	0.51	1954	MKFH00000000
61	11.98	0.67	1849	MKFH00000000
62	5.70	0.58	1850	MKFH00000000
63	24.34	0.60	1834	MKFH00000000
64	25.39	0.47	1822	MKFH00000000
65	12.79	0.67	1799	MKFH00000000
66	3.51	0.65	1793	MKFH00000000
67	13.60	0.64	1747	MKFH00000000
68	13.29	0.68	1740	MKFH00000000
69	37.99	0.42	1739	MKFH00000000
70	8.27	0.48	1623	MKFH00000000
71	9.41	0.59	1586	MKFH00000000
72	3.37	0.44	1580	MKFH00000000
73	10.17	0.58	1566	MKFH00000000
74	7.35	0.58	1554	MKFH00000000
75	17.20	0.65	1523	MKFH00000000
76	9.27	0.66	1511	MKFH00000000
77	4.97	0.57	1494	MKFH00000000
78	9.81	0.66	1493	MKFH00000000
79	3.04	0.62	1480	MKFH00000000
80	14.88	0.67	1482	MKFH00000000
81	9.41	0.57	1480	MKFH00000000
82	8.80	0.66	1479	MKFH00000000
83	9.77	0.54	1473	MKFH00000000
84	3.51	0.46	1469	MKFH00000000
85	10.37	0.67	1410	MKFH00000000
86	3.65	0.44	1410	MKFH00000000
87	1.12	0.57	1399	MKFH00000000
88	2.73	0.60	1385	MKFH00000000
89	1.40	0.55	1384	MKFH00000000
90	2.93	0.56	1387	MKFH00000000
91	7.09	0.61	1377	MKFH00000000
92	12.82	0.67	1372	MKFH00000000
93	3.64	0.63	1376	MKFH00000000
94	1.92	0.55	1368	MKFH00000000
95	12.36	0.65	1361	MKFH00000000
96	5.79	0.60	1354	MKFH00000000
97	1.16	0.60	1348	MKFH00000000
98	13.75	0.55	1340	MKFH00000000
99	11.41	0.66	1333	MKFH00000000
100	9.05	0.60	1331	MKFH00000000
101	8.70	0.66	1331	MKFH00000000
102	4.43	0.48	1326	MKFH00000000
103	8.63	0.51	1318	MKFH00000000
104	2.94	0.59	1309	MKFH00000000
105	1.78	0.58	1305	MKFH00000000
106	2.08	0.57	1301	MKFH00000000
107	6.12	0.65	1300	MKFH00000000
108	2.00	0.59	1292	MKFH00000000
109	2.39	0.46	1287	MKFH00000000
110	2.13	0.55	1285	MKFH00000000
111	2.07	0.72	1278	MKFH00000000
112	7.84	0.52	1250	MKFH00000000
113	7.29	0.66	1249	MKFH00000000
114	2.46	0.64	1243	MKFH00000000
115	5.12	0.56	1240	MKFH00000000
116	5.29	0.59	1237	MKFH00000000
117	10.14	0.69	1223	MKFH00000000
118	3.74	0.64	1222	MKFH00000000
119	2.66	0.56	1212	MKFH00000000
120	2.05	0.62	1212	MKFH00000000
121	1.72	0.55	1213	MKFH00000000
122	4.99	0.57	1204	MKFH00000000
123	6.55	0.58	1198	MKFH00000000
124	10.09	0.61	1192	MKFH00000000
125	7.03	0.53	1179	MKFH00000000
126	8.94	0.66	1165	MKFH00000000
127	8.11	0.66	1159	MKFH00000000
128	2.82	0.44	1158	MKFH00000000
129	3.24	0.43	1152	MKFH00000000
130	1.20	0.60	1152	MKFH00000000
131	14.48	0.61	1142	MKFH00000000
132	2.07	0.70	1137	MKFH00000000
133	3.96	0.40	1132	MKFH00000000
134	1.95	0.58	1128	MKFH00000000
135	4.66	0.57	1126	MKFH00000000
136	1.96	0.54	1123	MKFH00000000
137	2.29	0.57	1121	MKFH00000000
138	7.52	0.41	1122	MKFH00000000
139	1.36	0.62	1109	MKFH00000000
140	8.35	0.49	1105	MKFH00000000
141	2.14	0.59	1103	MKFH00000000
142	8.60	0.72	1106	MKFH00000000
143	3.59	0.56	1097	MKFH00000000
144	3.67	0.60	1097	MKFH00000000
145	2.35	0.53	1091	MKFH00000000
146	4.20	0.58	1095	MKFH00000000
147	8.92	0.49	1080	MKFH00000000
148	7.23	0.51	1073	MKFH00000000
149	2.72	0.58	1070	MKFH00000000
150	16.70	0.62	1071	MKFH00000000
151	3.32	0.72	1067	MKFH00000000
152	1.03	0.64	1063	MKFH00000000
153	3.35	0.59	1063	MKFH00000000
154	8.71	0.67	1059	MKFH00000000
155	1.59	0.59	1057	MKFH00000000
156	2.89	0.53	1053	MKFH00000000
157	8.09	0.60	1051	MKFH00000000
158	12.10	0.63	1048	MKFH00000000
159	11.26	0.52	1049	MKFH00000000
160	6.07	0.58	1041	MKFH00000000
161	3.73	0.52	1035	MKFH00000000
162	2.64	0.62	1037	MKFH00000000
163	1.40	0.64	1036	MKFH00000000
164	1.17	0.58	1035	MKFH00000000
165	12.77	0.64	1027	MKFH00000000
166	2.08	0.55	1027	MKFH00000000
167	7.17	0.64	1022	MKFH00000000
168	1.26	0.57	1020	MKFH00000000
169	2.72	0.54	1010	MKFH00000000
170	1.94	0.62	1003	MKFH00000000
171	1.54	0.59	1005	MKFH00000000
172	2.22	0.54	1002	MKFH00000000
173	1.98	0.62	999	MKFH00000000
174	7.18	0.60	999	MKFH00000000
175	2.04	0.56	998	MKFH00000000
176	3.15	0.60	997	MKFH00000000
177	9.90	0.61	994	MKFH00000000
178	2.78	0.43	985	MKFH00000000
179	1.41	0.53	987	MKFH00000000
180	2.25	0.55	981	MKFH00000000
181	5.10	0.58	982	MKFH00000000
182	1.48	0.57	978	MKFH00000000
183	3.88	0.65	978	MKFH00000000
184	2.88	0.53	978	MKFH00000000
185	2.22	0.64	980	MKFH00000000
186	2.14	0.62	978	MKFH00000000
187	2.13	0.60	976	MKFH00000000
188	10.42	0.48	976	MKFH00000000
189	2.80	0.56	970	MKFH00000000
190	10.97	0.72	971	MKFH00000000
191	1.67	0.54	966	MKFH00000000
192	2.28	0.61	961	MKFH00000000
193	1.23	0.62	958	MKFH00000000
194	3.02	0.58	955	MKFH00000000
195	2.73	0.74	949	MKFH00000000
196	5.94	0.52	953	MKFH00000000
197	2.98	0.41	945	MKFH00000000
198	1.09	0.60	942	MKFH00000000
199	3.55	0.65	942	MKFH00000000
200	2.33	0.57	938	MKFH00000000
201	13.00	0.60	938	MKFH00000000
202	1.29	0.58	936	MKFH00000000
203	10.46	0.55	936	MKFH00000000
204	0.97	0.58	932	MKFH00000000
205	1.70	0.62	929	MKFH00000000
206	1.14	0.64	928	MKFH00000000
207	1.15	0.63	926	MKFH00000000
208	1.69	0.59	924	MKFH00000000
209	1.69	0.61	924	MKFH00000000
210	2.02	0.52	921	MKFH00000000
211	2.56	0.60	921	MKFH00000000
212	6.31	0.55	922	MKFH00000000
213	3.92	0.58	923	MKFH00000000
214	1.72	0.63	922	MKFH00000000
215	1.90	0.60	919	MKFH00000000
216	1.45	0.67	915	MKFH00000000
217	8.05	0.71	915	MKFH00000000
218	1.35	0.59	917	MKFH00000000
219	2.06	0.59	914	MKFH00000000
220	3.98	0.40	914	MKFH00000000
221	7.36	0.47	912	MKFH00000000
222	2.10	0.56	911	MKFH00000000
223	3.98	0.51	911	MKFH00000000
224	1.83	0.66	910	MKFH00000000
225	2.32	0.58	909	MKFH00000000
226	3.54	0.65	906	MKFH00000000
227	3.71	0.60	905	MKFH00000000
228	5.67	0.65	906	MKFH00000000
229	1.89	0.55	904	MKFH00000000
230	10.27	0.56	907	MKFH00000000
231	1.28	0.58	902	MKFH00000000
232	1.99	0.65	898	MKFH00000000
233	1.38	0.65	894	MKFH00000000
234	3.08	0.61	893	MKFH00000000
235	1.27	0.63	892	MKFH00000000
236	4.75	0.47	891	MKFH00000000
237	2.58	0.54	889	MKFH00000000
238	1.75	0.59	888	MKFH00000000
239	2.75	0.49	890	MKFH00000000
240	5.17	0.42	888	MKFH00000000
241	2.41	0.59	888	MKFH00000000
242	1.92	0.53	885	MKFH00000000
243	1.45	0.61	885	MKFH00000000
244	6.17	0.34	882	MKFH00000000
245	2.83	0.60	881	MKFH00000000
246	4.62	0.60	878	MKFH00000000
247	1.63	0.54	879	MKFH00000000
248	1.73	0.57	877	MKFH00000000
249	14.89	0.63	877	MKFH00000000
250	5.12	0.60	873	MKFH00000000
251	1.13	0.64	869	MKFH00000000
252	1.95	0.59	868	MKFH00000000
253	3.06	0.55	864	MKFH00000000
254	51.12	0.66	863	MKFH00000000
255	10.36	0.45	861	MKFH00000000
256	7.00	0.55	858	MKFH00000000
257	1.68	0.59	860	MKFH00000000
258	1.02	0.60	857	MKFH00000000
259	1.29	0.63	858	MKFH00000000
260	1.38	0.61	854	MKFH00000000
261	5.30	0.61	855	MKFH00000000
262	1.04	0.59	854	MKFH00000000
263	1.79	0.52	854	MKFH00000000
264	5.08	0.49	854	MKFH00000000
265	1.17	0.58	848	MKFH00000000
266	6.16	0.45	851	MKFH00000000
267	1.01	0.64	851	MKFH00000000
268	1.76	0.42	850	MKFH00000000
269	3.92	0.37	849	MKFH00000000
270	1.56	0.55	848	MKFH00000000
271	12.43	0.58	847	MKFH00000000
272	1.59	0.55	843	MKFH00000000
273	1.57	0.54	845	MKFH00000000
274	1.35	0.61	844	MKFH00000000
275	2.12	0.57	844	MKFH00000000
276	1.39	0.57	841	MKFH00000000
277	1.76	0.52	841	MKFH00000000
278	1.70	0.56	841	MKFH00000000
279	2.97	0.42	838	MKFH00000000
280	1.37	0.62	839	MKFH00000000
281	1.97	0.65	838	MKFH00000000
282	1.72	0.42	837	MKFH00000000
283	2.71	0.62	837	MKFH00000000
284	1.09	0.62	835	MKFH00000000
285	1.45	0.52	831	MKFH00000000
286	0.98	0.61	832	MKFH00000000
287	2.95	0.40	831	MKFH00000000
288	0.95	0.63	831	MKFH00000000
289	3.59	0.54	831	MKFH00000000
290	2.15	0.60	831	MKFH00000000
291	11.11	0.66	829	MKFH00000000
292	2.22	0.59	828	MKFH00000000
293	1.49	0.57	827	MKFH00000000
294	1.36	0.62	827	MKFH00000000
295	1.92	0.54	828	MKFH00000000
296	2.51	0.59	828	MKFH00000000
297	3.51	0.51	829	MKFH00000000
298	3.23	0.70	828	MKFH00000000
299	1.60	0.63	824	MKFH00000000
300	1.39	0.63	824	MKFH00000000
301	0.99	0.62	825	MKFH00000000
302	1.03	0.60	823	MKFH00000000
303	2.20	0.59	825	MKFH00000000
304	2.43	0.58	821	MKFH00000000
305	1.46	0.66	816	MKFH00000000
306	2.65	0.57	817	MKFH00000000
307	68.93	0.44	815	MKFH00000000
308	4.82	0.61	813	MKFH00000000
309	0.95	0.59	813	MKFH00000000
310	1.34	0.64	808	MKFH00000000
311	4.61	0.60	807	MKFH00000000
312	1.45	0.55	804	MKFH00000000
313	9.37	0.54	804	MKFH00000000
314	9.95	0.48	804	MKFH00000000
315	5.88	0.62	805	MKFH00000000
316	12.63	0.65	803	MKFH00000000
317	1.14	0.57	801	MKFH00000000
318	1.69	0.63	798	MKFH00000000
319	2.35	0.50	798	MKFH00000000
320	1.66	0.49	798	MKFH00000000
321	1.01	0.60	795	MKFH00000000
322	3.95	0.51	794	MKFH00000000
323	1.05	0.58	793	MKFH00000000
324	8.21	0.64	791	MKFH00000000
325	1.34	0.65	785	MKFH00000000
326	1.41	0.65	785	MKFH00000000
327	1.20	0.60	788	MKFH00000000
328	4.28	0.51	788	MKFH00000000
329	1.52	0.60	786	MKFH00000000
330	6.39	0.58	784	MKFH00000000
331	1.19	0.58	782	MKFH00000000
332	1.73	0.66	782	MKFH00000000
333	3.37	0.58	781	MKFH00000000
334	1.85	0.57	781	MKFH00000000
335	1.82	0.60	783	MKFH00000000
336	1.25	0.55	783	MKFH00000000
337	1.82	0.59	782	MKFH00000000
338	7.40	0.48	780	MKFH00000000
339	2.52	0.61	779	MKFH00000000
340	1.01	0.56	777	MKFH00000000
341	4.19	0.74	779	MKFH00000000
342	3.22	0.69	778	MKFH00000000
343	2.71	0.61	776	MKFH00000000
344	1.56	0.54	774	MKFH00000000
345	2.19	0.55	776	MKFH00000000
346	1.68	0.61	776	MKFH00000000
347	1.71	0.57	776	MKFH00000000
348	1.39	0.58	775	MKFH00000000
349	2.14	0.71	776	MKFH00000000
350	2.26	0.50	777	MKFH00000000
351	1.33	0.60	775	MKFH00000000
352	5.96	0.57	771	MKFH00000000
353	1.01	0.50	773	MKFH00000000
354	2.53	0.41	769	MKFH00000000
355	7.94	0.46	770	MKFH00000000
356	3.64	0.65	770	MKFH00000000
357	1.22	0.58	770	MKFH00000000
358	2.79	0.64	770	MKFH00000000
359	7.73	0.50	769	MKFH00000000
360	1.56	0.63	767	MKFH00000000
361	1.17	0.65	767	MKFH00000000
362	2.16	0.60	766	MKFH00000000
363	1.06	0.67	766	MKFH00000000
364	1.86	0.46	764	MKFH00000000
365	3.68	0.55	763	MKFH00000000
366	1.47	0.41	762	MKFH00000000
367	8.23	0.55	763	MKFH00000000
368	1.57	0.59	762	MKFH00000000
369	2.25	0.56	761	MKFH00000000
370	4.68	0.58	758	MKFH00000000
371	1.08	0.63	759	MKFH00000000
372	10.09	0.49	755	MKFH00000000
373	2.06	0.65	755	MKFH00000000
374	1.92	0.55	753	MKFH00000000
375	1.18	0.61	753	MKFH00000000
376	1.61	0.64	754	MKFH00000000
377	1.40	0.62	753	MKFH00000000
378	0.91	0.65	752	MKFH00000000
379	1.83	0.59	752	MKFH00000000
380	2.08	0.60	750	MKFH00000000
381	4.39	0.54	753	MKFH00000000
382	1.93	0.58	749	MKFH00000000
383	2.28	0.63	749	MKFH00000000
384	3.36	0.59	748	MKFH00000000
385	1.75	0.62	751	MKFH00000000
386	3.62	0.54	747	MKFH00000000
387	7.05	0.57	747	MKFH00000000
388	1.53	0.61	747	MKFH00000000
389	1.46	0.59	747	MKFH00000000
390	2.37	0.54	745	MKFH00000000
391	1.40	0.58	746	MKFH00000000
392	10.96	0.60	746	MKFH00000000
393	0.99	0.63	745	MKFH00000000
394	1.20	0.63	744	MKFH00000000
395	1.52	0.59	742	MKFH00000000
396	1.64	0.61	745	MKFH00000000
397	6.63	0.41	742	MKFH00000000
398	2.10	0.61	744	MKFH00000000
399	3.94	0.59	743	MKFH00000000
400	3.31	0.71	743	MKFH00000000
401	1.43	0.64	739	MKFH00000000
402	56.46	0.66	739	MKFH00000000
403	5.35	0.39	738	MKFH00000000
404	1.38	0.57	737	MKFH00000000
405	1.89	0.59	737	MKFH00000000
406	1.52	0.61	737	MKFH00000000
407	5.28	0.54	737	MKFH00000000
408	1.59	0.53	738	MKFH00000000
409	1.47	0.64	737	MKFH00000000
410	1.05	0.53	733	MKFH00000000
411	1.42	0.61	735	MKFH00000000
412	1.25	0.50	733	MKFH00000000
413	2.36	0.64	733	MKFH00000000
414	3.49	0.38	734	MKFH00000000
415	3.10	0.55	733	MKFH00000000
416	1.14	0.61	732	MKFH00000000
417	7.70	0.44	732	MKFH00000000
418	1.80	0.61	732	MKFH00000000
419	1.77	0.61	730	MKFH00000000
420	1.77	0.56	729	MKFH00000000
421	1.16	0.62	726	MKFH00000000
422	2.31	0.57	728	MKFH00000000
423	1.15	0.65	726	MKFH00000000
424	1.88	0.65	728	MKFH00000000
425	1.84	0.61	728	MKFH00000000
426	8.87	0.49	727	MKFH00000000
427	3.37	0.64	724	MKFH00000000
428	1.98	0.49	723	MKFH00000000
429	6.38	0.71	725	MKFH00000000
430	2.74	0.61	722	MKFH00000000
431	2.19	0.62	726	MKFH00000000
432	7.10	0.61	723	MKFH00000000
433	1.20	0.63	723	MKFH00000000
434	1.20	0.61	721	MKFH00000000
435	1.14	0.65	721	MKFH00000000
436	4.00	0.55	719	MKFH00000000
437	0.92	0.43	719	MKFH00000000
438	1.81	0.59	716	MKFH00000000
439	1.14	0.59	716	MKFH00000000
440	1.62	0.55	716	MKFH00000000
441	3.61	0.66	714	MKFH00000000
442	3.32	0.65	714	MKFH00000000
443	3.27	0.60	714	MKFH00000000
444	1.13	0.60	712	MKFH00000000
445	3.04	0.61	716	MKFH00000000
446	1.65	0.61	712	MKFH00000000
447	1.72	0.65	710	MKFH00000000
448	1.69	0.53	712	MKFH00000000
449	2.46	0.60	708	MKFH00000000
450	4.40	0.57	709	MKFH00000000
451	8.36	0.44	709	MKFH00000000
452	1.55	0.58	708	MKFH00000000
453	0.95	0.62	706	MKFH00000000
454	4.41	0.68	708	MKFH00000000
455	1.30	0.53	707	MKFH00000000
456	1.55	0.57	705	MKFH00000000
457	3.21	0.51	706	MKFH00000000
458	2.77	0.42	710	MKFH00000000
459	4.22	0.50	705	MKFH00000000
460	1.40	0.65	706	MKFH00000000
461	13.60	0.63	704	MKFH00000000
462	2.70	0.62	702	MKFH00000000
463	2.58	0.63	702	MKFH00000000
464	1.08	0.58	703	MKFH00000000
465	3.02	0.71	702	MKFH00000000
466	1.10	0.57	699	MKFH00000000
467	4.71	0.57	699	MKFH00000000
468	10.11	0.38	700	MKFH00000000
469	1.56	0.58	702	MKFH00000000
470	6.50	0.46	699	MKFH00000000
471	4.62	0.69	698	MKFH00000000
472	2.54	0.56	699	MKFH00000000
473	1.07	0.60	698	MKFH00000000
474	1.76	0.57	697	MKFH00000000
475	2.39	0.59	698	MKFH00000000
476	3.07	0.58	699	MKFH00000000
477	1.55	0.64	696	MKFH00000000
478	1.17	0.60	695	MKFH00000000
479	1.15	0.45	694	MKFH00000000
480	1.65	0.57	692	MKFH00000000
481	1.29	0.62	694	MKFH00000000
482	2.15	0.58	694	MKFH00000000
483	6.70	0.57	693	MKFH00000000
484	8.67	0.43	694	MKFH00000000
485	1.31	0.50	693	MKFH00000000
486	6.41	0.60	692	MKFH00000000
487	2.89	0.59	690	MKFH00000000
488	1.18	0.57	691	MKFH00000000
489	2.15	0.42	692	MKFH00000000
490	2.15	0.53	691	MKFH00000000
491	3.81	0.64	690	MKFH00000000
492	0.90	0.60	691	MKFH00000000
493	2.83	0.50	690	MKFH00000000
494	8.00	0.56	689	MKFH00000000
495	1.07	0.60	689	MKFH00000000
496	1.39	0.46	692	MKFH00000000
497	2.09	0.58	685	MKFH00000000
498	1.85	0.56	687	MKFH00000000
499	1.97	0.62	687	MKFH00000000
500	4.25	0.45	689	MKFH00000000
501	1.42	0.62	687	MKFH00000000
502	1.26	0.66	686	MKFH00000000
503	2.24	0.45	686	MKFH00000000
504	2.26	0.58	685	MKFH00000000
505	1.71	0.60	683	MKFH00000000
506	1.72	0.60	683	MKFH00000000
507	1.18	0.66	682	MKFH00000000
508	1.16	0.62	679	MKFH00000000
509	32.45	0.61	681	MKFH00000000
510	6.95	0.51	681	MKFH00000000
511	1.17	0.53	681	MKFH00000000
512	1.58	0.64	681	MKFH00000000
513	1.40	0.59	677	MKFH00000000
514	3.35	0.62	681	MKFH00000000
515	2.45	0.62	679	MKFH00000000
516	2.30	0.60	679	MKFH00000000
517	1.35	0.58	676	MKFH00000000
518	2.78	0.70	677	MKFH00000000
519	3.45	0.60	677	MKFH00000000
520	3.37	0.67	676	MKFH00000000
521	1.68	0.63	677	MKFH00000000
522	1.17	0.64	675	MKFH00000000
523	3.48	0.54	675	MKFH00000000
524	1.13	0.51	672	MKFH00000000
525	1.51	0.55	673	MKFH00000000
526	1.30	0.62	674	MKFH00000000
527	1.19	0.61	670	MKFH00000000
528	4.21	0.66	669	MKFH00000000
529	1.28	0.44	666	MKFH00000000
530	1.51	0.59	667	MKFH00000000
531	1.35	0.65	667	MKFH00000000
532	1.90	0.56	668	MKFH00000000
533	1.37	0.57	670	MKFH00000000
534	1.33	0.62	666	MKFH00000000
535	1.44	0.47	666	MKFH00000000
536	2.37	0.62	667	MKFH00000000
537	3.35	0.54	668	MKFH00000000
538	8.52	0.46	665	MKFH00000000
539	0.96	0.58	664	MKFH00000000
540	4.08	0.48	662	MKFH00000000
541	1.37	0.64	661	MKFH00000000
542	1.84	0.63	660	MKFH00000000
543	2.74	0.44	661	MKFH00000000
544	3.72	0.66	659	MKFH00000000
545	3.00	0.58	660	MKFH00000000
546	1.77	0.59	659	MKFH00000000
547	1.66	0.55	657	MKFH00000000
548	2.33	0.58	659	MKFH00000000
549	5.94	0.42	659	MKFH00000000
550	2.62	0.61	659	MKFH00000000
551	1.60	0.63	658	MKFH00000000
552	2.20	0.58	656	MKFH00000000
553	2.96	0.60	658	MKFH00000000
554	11.10	0.50	657	MKFH00000000
555	8.72	0.47	656	MKFH00000000
556	1.38	0.60	657	MKFH00000000
557	0.95	0.60	657	MKFH00000000
558	2.25	0.55	656	MKFH00000000
559	0.95	0.63	655	MKFH00000000
560	1.36	0.62	654	MKFH00000000
561	1.49	0.60	655	MKFH00000000
562	4.45	0.42	654	MKFH00000000
563	1.96	0.55	654	MKFH00000000
564	1.62	0.59	652	MKFH00000000
565	1.59	0.65	655	MKFH00000000
566	3.11	0.65	653	MKFH00000000
567	15.82	0.66	652	MKFH00000000
568	1.85	0.56	651	MKFH00000000
569	5.97	0.45	651	MKFH00000000
570	1.82	0.59	650	MKFH00000000
571	1.60	0.63	649	MKFH00000000
572	3.63	0.48	650	MKFH00000000
573	1.68	0.54	650	MKFH00000000
574	3.52	0.45	647	MKFH00000000
575	1.29	0.66	646	MKFH00000000
576	1.48	0.65	648	MKFH00000000
577	2.12	0.65	648	MKFH00000000
578	2.83	0.56	646	MKFH00000000
579	1.59	0.62	647	MKFH00000000
580	8.00	0.50	646	MKFH00000000
581	3.35	0.57	649	MKFH00000000
582	1.18	0.68	646	MKFH00000000
583	1.76	0.64	645	MKFH00000000
584	1.97	0.64	646	MKFH00000000
585	1.70	0.59	644	MKFH00000000
586	5.34	0.57	646	MKFH00000000
587	0.98	0.55	642	MKFH00000000
588	1.15	0.64	644	MKFH00000000
589	1.35	0.63	642	MKFH00000000
590	1.84	0.52	643	MKFH00000000
591	1.70	0.62	643	MKFH00000000
592	4.16	0.57	645	MKFH00000000
593	1.42	0.65	643	MKFH00000000
594	1.56	0.60	642	MKFH00000000
595	2.19	0.49	641	MKFH00000000
596	2.75	0.61	641	MKFH00000000
597	2.06	0.58	640	MKFH00000000
598	2.88	0.56	641	MKFH00000000
599	4.70	0.57	641	MKFH00000000
600	2.14	0.58	641	MKFH00000000
601	1.85	0.52	639	MKFH00000000
602	2.09	0.44	636	MKFH00000000
603	5.44	0.49	640	MKFH00000000
604	1.74	0.62	644	MKFH00000000
605	2.87	0.41	639	MKFH00000000
606	3.59	0.46	638	MKFH00000000
607	7.41	0.63	638	MKFH00000000
608	1.14	0.56	638	MKFH00000000
609	1.64	0.49	638	MKFH00000000
610	6.58	0.65	637	MKFH00000000
611	2.59	0.60	638	MKFH00000000
612	2.28	0.57	639	MKFH00000000
613	2.17	0.74	637	MKFH00000000
614	2.99	0.71	637	MKFH00000000
615	0.98	0.67	635	MKFH00000000
616	1.90	0.57	637	MKFH00000000
617	1.31	0.41	633	MKFH00000000
618	7.92	0.47	635	MKFH00000000
619	7.04	0.34	635	MKFH00000000
620	1.96	0.56	633	MKFH00000000
621	2.59	0.41	633	MKFH00000000
622	4.43	0.41	634	MKFH00000000
623	1.46	0.58	633	MKFH00000000
624	1.36	0.49	633	MKFH00000000
625	2.00	0.60	634	MKFH00000000
626	2.49	0.61	630	MKFH00000000
627	0.97	0.64	631	MKFH00000000
628	1.69	0.57	631	MKFH00000000
629	1.44	0.59	631	MKFH00000000
630	1.79	0.56	630	MKFH00000000
631	1.25	0.65	632	MKFH00000000
632	0.97	0.65	630	MKFH00000000
633	0.96	0.66	630	MKFH00000000
634	1.12	0.65	631	MKFH00000000
635	1.90	0.66	629	MKFH00000000
636	7.79	0.49	630	MKFH00000000
637	0.96	0.61	630	MKFH00000000
638	0.98	0.66	628	MKFH00000000
639	1.33	0.60	629	MKFH00000000
640	1.72	0.71	628	MKFH00000000
641	1.23	0.61	629	MKFH00000000
642	1.32	0.66	629	MKFH00000000
643	1.45	0.55	628	MKFH00000000
644	4.01	0.51	629	MKFH00000000
645	3.08	0.61	629	MKFH00000000
646	1.93	0.64	628	MKFH00000000
647	1.00	0.58	625	MKFH00000000
648	1.00	0.66	625	MKFH00000000
649	1.44	0.33	626	MKFH00000000
650	2.40	0.63	626	MKFH00000000
651	4.54	0.59	627	MKFH00000000
652	0.98	0.66	625	MKFH00000000
653	1.60	0.65	621	MKFH00000000
654	2.58	0.53	624	MKFH00000000
655	1.92	0.63	623	MKFH00000000
656	2.37	0.60	626	MKFH00000000
657	4.87	0.55	625	MKFH00000000
658	1.36	0.62	623	MKFH00000000
659	6.03	0.59	624	MKFH00000000
660	0.93	0.65	624	MKFH00000000
661	1.70	0.40	622	MKFH00000000
662	1.45	0.54	621	MKFH00000000
663	4.20	0.55	622	MKFH00000000
664	1.86	0.45	622	MKFH00000000
665	1.12	0.66	620	MKFH00000000
666	2.75	0.59	621	MKFH00000000
667	1.79	0.44	620	MKFH00000000
668	1.01	0.53	619	MKFH00000000
669	1.21	0.48	620	MKFH00000000
670	1.14	0.61	621	MKFH00000000
671	6.29	0.56	620	MKFH00000000
672	1.50	0.53	617	MKFH00000000
673	1.41	0.60	617	MKFH00000000
674	1.87	0.62	620	MKFH00000000
675	2.09	0.55	618	MKFH00000000
676	1.18	0.63	619	MKFH00000000
677	3.05	0.60	618	MKFH00000000
678	3.45	0.57	619	MKFH00000000
679	5.78	0.46	619	MKFH00000000
680	1.21	0.64	617	MKFH00000000
681	1.94	0.62	619	MKFH00000000
682	3.87	0.45	618	MKFH00000000
683	1.81	0.57	616	MKFH00000000
684	2.33	0.59	616	MKFH00000000
685	1.04	0.63	616	MKFH00000000
686	1.41	0.61	616	MKFH00000000
687	3.66	0.48	615	MKFH00000000
688	3.24	0.56	616	MKFH00000000
689	7.08	0.48	616	MKFH00000000
690	3.51	0.54	614	MKFH00000000
691	8.00	0.46	616	MKFH00000000
692	7.01	0.63	616	MKFH00000000
693	1.03	0.52	615	MKFH00000000
694	1.59	0.61	615	MKFH00000000
695	1.57	0.56	615	MKFH00000000
696	1.37	0.63	613	MKFH00000000
697	1.80	0.62	614	MKFH00000000
698	3.96	0.43	615	MKFH00000000
699	5.04	0.41	614	MKFH00000000
700	1.44	0.60	613	MKFH00000000
701	1.00	0.41	613	MKFH00000000
702	0.96	0.66	613	MKFH00000000
703	0.97	0.66	613	MKFH00000000
704	1.28	0.59	612	MKFH00000000
705	2.03	0.72	613	MKFH00000000
706	2.56	0.61	613	MKFH00000000
707	1.82	0.55	614	MKFH00000000
708	2.11	0.62	611	MKFH00000000
709	0.99	0.61	610	MKFH00000000
710	2.49	0.53	610	MKFH00000000
711	1.88	0.55	611	MKFH00000000
712	2.24	0.62	611	MKFH00000000
713	0.98	0.48	610	MKFH00000000
714	0.98	0.63	610	MKFH00000000
715	0.89	0.60	610	MKFH00000000
716	1.08	0.58	609	MKFH00000000
717	1.30	0.62	609	MKFH00000000
718	1.42	0.62	611	MKFH00000000
719	0.94	0.56	611	MKFH00000000
720	0.97	0.58	610	MKFH00000000
721	1.49	0.58	609	MKFH00000000
722	2.98	0.64	608	MKFH00000000
723	2.05	0.50	610	MKFH00000000
724	7.08	0.42	609	MKFH00000000
725	1.73	0.53	608	MKFH00000000
726	1.76	0.57	609	MKFH00000000
727	1.64	0.46	608	MKFH00000000
728	1.03	0.55	609	MKFH00000000
729	0.97	0.62	608	MKFH00000000
730	1.68	0.56	607	MKFH00000000
731	1.38	0.58	607	MKFH00000000
732	1.45	0.59	606	MKFH00000000
733	3.38	0.51	608	MKFH00000000
734	4.97	0.49	606	MKFH00000000
735	2.31	0.44	604	MKFH00000000
736	1.54	0.59	605	MKFH00000000
737	3.93	0.53	605	MKFH00000000
738	6.07	0.65	604	MKFH00000000
739	8.11	0.47	606	MKFH00000000
740	4.27	0.42	606	MKFH00000000
741	2.15	0.57	604	MKFH00000000
742	1.67	0.62	605	MKFH00000000
743	3.39	0.61	606	MKFH00000000
744	1.29	0.39	602	MKFH00000000
745	2.28	0.62	605	MKFH00000000
746	1.00	0.65	603	MKFH00000000
747	2.49	0.39	606	MKFH00000000
748	3.40	0.63	602	MKFH00000000
749	2.25	0.42	603	MKFH00000000
750	1.34	0.51	601	MKFH00000000
751	1.70	0.40	602	MKFH00000000
752	1.02	0.61	603	MKFH00000000
753	1.48	0.61	601	MKFH00000000
754	2.14	0.60	600	MKFH00000000
755	3.72	0.42	600	MKFH00000000
756	8.23	0.42	600	MKFH00000000
757	3.40	0.42	600	MKFH00000000
758	6.80	0.52	601	MKFH00000000
759	1.57	0.62	600	MKFH00000000
760	3.39	0.56	601	MKFH00000000
761	1.02	0.67	599	MKFH00000000
762	0.94	0.64	601	MKFH00000000
763	0.87	0.53	599	MKFH00000000
764	4.11	0.38	599	MKFH00000000
765	1.01	0.55	597	MKFH00000000
766	1.40	0.47	598	MKFH00000000
767	1.45	0.40	597	MKFH00000000
768	1.07	0.59	597	MKFH00000000
769	0.99	0.65	598	MKFH00000000
770	2.42	0.60	597	MKFH00000000
771	1.42	0.61	596	MKFH00000000
772	2.18	0.64	597	MKFH00000000
773	1.57	0.61	597	MKFH00000000
774	2.09	0.41	596	MKFH00000000
775	1.50	0.66	598	MKFH00000000
776	2.84	0.56	598	MKFH00000000
777	4.92	0.44	596	MKFH00000000
778	2.31	0.59	595	MKFH00000000
779	6.47	0.51	596	MKFH00000000
780	0.99	0.63	594	MKFH00000000
781	1.17	0.61	596	MKFH00000000
782	1.67	0.54	594	MKFH00000000
783	1.52	0.55	597	MKFH00000000
784	1.41	0.65	594	MKFH00000000
785	0.96	0.61	596	MKFH00000000
786	1.05	0.49	594	MKFH00000000
787	1.49	0.64	594	MKFH00000000
788	1.38	0.57	592	MKFH00000000
789	2.77	0.56	593	MKFH00000000
790	1.61	0.40	594	MKFH00000000
791	2.29	0.63	595	MKFH00000000
792	1.05	0.62	594	MKFH00000000
793	1.64	0.54	593	MKFH00000000
794	1.78	0.55	592	MKFH00000000
795	2.17	0.61	591	MKFH00000000
796	1.46	0.41	592	MKFH00000000
797	2.28	0.56	591	MKFH00000000
798	4.72	0.65	593	MKFH00000000
799	6.53	0.46	595	MKFH00000000
800	0.99	0.64	591	MKFH00000000
801	1.03	0.62	592	MKFH00000000
802	1.05	0.64	592	MKFH00000000
803	1.04	0.64	592	MKFH00000000
804	0.94	0.55	590	MKFH00000000
805	0.98	0.63	591	MKFH00000000
806	0.97	0.57	592	MKFH00000000
807	0.95	0.49	594	MKFH00000000
808	1.56	0.40	591	MKFH00000000
809	1.40	0.64	591	MKFH00000000
810	5.32	0.64	592	MKFH00000000
811	1.57	0.58	591	MKFH00000000
812	1.51	0.46	592	MKFH00000000
813	6.42	0.56	591	MKFH00000000
814	2.84	0.44	590	MKFH00000000
815	1.96	0.42	589	MKFH00000000
816	1.00	0.52	590	MKFH00000000
817	1.03	0.56	589	MKFH00000000
818	1.02	0.63	591	MKFH00000000
819	1.45	0.57	588	MKFH00000000
820	1.54	0.57	588	MKFH00000000
821	1.63	0.53	586	MKFH00000000
822	2.01	0.54	589	MKFH00000000
823	1.51	0.64	588	MKFH00000000
824	1.93	0.55	589	MKFH00000000
825	5.93	0.56	589	MKFH00000000
826	1.03	0.62	590	MKFH00000000
827	1.06	0.42	589	MKFH00000000
828	1.69	0.64	587	MKFH00000000
829	1.43	0.64	590	MKFH00000000
830	3.14	0.53	591	MKFH00000000
831	6.36	0.49	588	MKFH00000000
832	1.99	0.48	587	MKFH00000000
833	0.98	0.66	587	MKFH00000000
834	1.47	0.54	586	MKFH00000000
835	1.46	0.60	587	MKFH00000000
836	2.68	0.47	586	MKFH00000000
837	2.13	0.61	587	MKFH00000000
838	2.05	0.62	589	MKFH00000000
839	1.06	0.61	584	MKFH00000000
840	0.97	0.65	587	MKFH00000000
841	1.64	0.55	586	MKFH00000000
842	6.15	0.40	586	MKFH00000000
843	6.73	0.43	586	MKFH00000000
844	7.27	0.51	586	MKFH00000000
845	1.33	0.60	584	MKFH00000000
846	1.45	0.65	585	MKFH00000000
847	2.49	0.41	583	MKFH00000000
848	2.10	0.64	585	MKFH00000000
849	2.36	0.55	585	MKFH00000000
850	1.61	0.64	586	MKFH00000000
851	2.47	0.60	586	MKFH00000000
852	1.05	0.66	585	MKFH00000000
853	1.05	0.58	585	MKFH00000000
854	1.02	0.62	584	MKFH00000000
855	0.94	0.64	584	MKFH00000000
856	3.99	0.57	585	MKFH00000000
857	1.75	0.57	584	MKFH00000000
858	4.37	0.46	584	MKFH00000000
859	0.98	0.62	584	MKFH00000000
860	1.26	0.40	584	MKFH00000000
861	1.08	0.59	584	MKFH00000000
862	3.40	0.60	583	MKFH00000000
863	3.55	0.42	582	MKFH00000000
864	1.00	0.60	581	MKFH00000000
865	1.61	0.51	582	MKFH00000000
866	1.18	0.59	583	MKFH00000000
867	2.61	0.60	581	MKFH00000000
868	2.54	0.50	581	MKFH00000000
869	3.14	0.38	580	MKFH00000000
870	1.05	0.53	582	MKFH00000000
871	1.30	0.38	583	MKFH00000000
872	2.21	0.57	582	MKFH00000000
873	1.19	0.59	582	MKFH00000000
874	7.85	0.46	581	MKFH00000000
875	6.06	0.63	581	MKFH00000000
876	1.86	0.51	581	MKFH00000000
877	8.44	0.60	581	MKFH00000000
878	1.06	0.58	580	MKFH00000000
879	1.01	0.67	581	MKFH00000000
880	1.28	0.65	578	MKFH00000000
881	1.24	0.41	580	MKFH00000000
882	2.02	0.61	579	MKFH00000000
883	3.43	0.57	582	MKFH00000000
884	4.24	0.41	580	MKFH00000000
885	4.79	0.51	580	MKFH00000000
886	2.10	0.41	577	MKFH00000000
887	3.74	0.55	578	MKFH00000000
888	2.24	0.54	578	MKFH00000000
889	3.42	0.44	579	MKFH00000000
890	9.34	0.59	580	MKFH00000000
891	0.97	0.41	579	MKFH00000000
892	2.15	0.65	577	MKFH00000000
893	2.61	0.37	577	MKFH00000000
894	2.67	0.43	578	MKFH00000000
895	2.19	0.53	578	MKFH00000000
896	1.69	0.60	577	MKFH00000000
897	3.09	0.56	579	MKFH00000000
898	2.75	0.63	578	MKFH00000000
899	1.03	0.62	577	MKFH00000000
900	2.03	0.56	577	MKFH00000000
901	1.27	0.58	577	MKFH00000000
902	1.03	0.49	577	MKFH00000000
903	1.00	0.68	576	MKFH00000000
904	0.96	0.52	576	MKFH00000000
905	1.03	0.66	576	MKFH00000000
906	1.66	0.64	576	MKFH00000000
907	3.92	0.57	577	MKFH00000000
908	3.12	0.72	576	MKFH00000000
909	1.05	0.61	573	MKFH00000000
910	1.01	0.59	573	MKFH00000000
911	1.53	0.64	575	MKFH00000000
912	2.50	0.58	575	MKFH00000000
913	2.71	0.56	577	MKFH00000000
914	1.05	0.65	573	MKFH00000000
915	14.96	0.67	574	MKFH00000000
916	2.85	0.63	573	MKFH00000000
917	3.32	0.46	574	MKFH00000000
918	3.27	0.59	573	MKFH00000000
919	1.11	0.64	573	MKFH00000000
920	1.69	0.58	571	MKFH00000000
921	0.97	0.61	572	MKFH00000000
922	1.19	0.62	572	MKFH00000000
923	2.27	0.61	576	MKFH00000000
924	3.06	0.43	573	MKFH00000000
925	3.17	0.36	572	MKFH00000000
926	0.99	0.65	571	MKFH00000000
927	1.61	0.62	573	MKFH00000000
928	1.88	0.41	572	MKFH00000000
929	1.61	0.64	572	MKFH00000000
930	2.68	0.41	572	MKFH00000000
931	3.50	0.57	573	MKFH00000000
932	1.09	0.45	569	MKFH00000000
933	1.05	0.56	571	MKFH00000000
934	1.09	0.65	571	MKFH00000000
935	0.99	0.41	571	MKFH00000000
936	1.10	0.58	570	MKFH00000000
937	1.60	0.56	573	MKFH00000000
938	1.44	0.64	572	MKFH00000000
939	1.84	0.53	570	MKFH00000000
940	2.95	0.54	570	MKFH00000000
941	4.30	0.63	570	MKFH00000000
942	3.78	0.44	570	MKFH00000000
943	1.10	0.60	570	MKFH00000000
944	1.01	0.58	570	MKFH00000000
945	0.94	0.66	570	MKFH00000000
946	2.53	0.60	570	MKFH00000000
947	2.87	0.58	572	MKFH00000000
948	2.19	0.61	569	MKFH00000000
949	0.96	0.57	569	MKFH00000000
950	1.07	0.60	567	MKFH00000000
951	1.32	0.42	567	MKFH00000000
952	2.24	0.61	568	MKFH00000000
953	1.56	0.48	568	MKFH00000000
954	1.03	0.67	567	MKFH00000000
955	1.46	0.61	567	MKFH00000000
956	1.54	0.60	569	MKFH00000000
957	2.21	0.62	568	MKFH00000000
958	2.95	0.53	566	MKFH00000000
959	3.76	0.40	569	MKFH00000000
960	1.82	0.35	568	MKFH00000000
961	1.07	0.59	567	MKFH00000000
962	1.08	0.62	566	MKFH00000000
963	1.10	0.61	568	MKFH00000000
964	3.94	0.63	568	MKFH00000000
965	1.06	0.44	567	MKFH00000000
966	1.04	0.56	568	MKFH00000000
967	0.96	0.56	566	MKFH00000000
968	1.26	0.52	568	MKFH00000000
969	1.57	0.41	568	MKFH00000000
970	1.61	0.41	566	MKFH00000000
971	2.54	0.59	565	MKFH00000000
972	1.54	0.37	566	MKFH00000000
973	3.58	0.47	565	MKFH00000000
974	3.75	0.42	566	MKFH00000000
975	3.45	0.44	567	MKFH00000000
976	0.96	0.64	566	MKFH00000000
977	1.23	0.65	564	MKFH00000000
978	1.16	0.63	563	MKFH00000000
979	3.60	0.40	568	MKFH00000000
980	2.65	0.44	566	MKFH00000000
981	4.20	0.44	565	MKFH00000000
982	1.10	0.34	564	MKFH00000000
983	1.23	0.64	564	MKFH00000000
984	2.92	0.62	564	MKFH00000000
985	1.68	0.66	564	MKFH00000000
986	2.20	0.48	563	MKFH00000000
987	7.78	0.45	564	MKFH00000000
988	2.71	0.59	564	MKFH00000000
989	5.50	0.54	563	MKFH00000000
990	1.80	0.39	561	MKFH00000000
991	1.14	0.65	562	MKFH00000000
992	3.04	0.61	566	MKFH00000000
993	2.28	0.59	565	MKFH00000000
994	1.10	0.59	561	MKFH00000000
995	1.05	0.62	561	MKFH00000000
996	4.66	0.69	559	MKFH00000000
997	7.61	0.60	563	MKFH00000000
998	3.35	0.57	564	MKFH00000000
999	3.48	0.53	560	MKFH00000000
1000	6.46	0.61	563	MKFH00000000
1001	0.97	0.48	560	MKFH00000000
1002	1.01	0.61	558	MKFH00000000
1003	1.09	0.63	564	MKFH00000000
1004	0.98	0.40	560	MKFH00000000
1005	1.32	0.56	562	MKFH00000000
1006	2.94	0.42	562	MKFH00000000
1007	1.72	0.33	561	MKFH00000000
1008	1.68	0.38	561	MKFH00000000
1009	2.93	0.44	562	MKFH00000000
1010	3.77	0.45	561	MKFH00000000
1011	1.09	0.63	560	MKFH00000000
1012	0.94	0.64	560	MKFH00000000
1013	1.83	0.63	561	MKFH00000000
1014	1.56	0.56	560	MKFH00000000
1015	1.47	0.56	560	MKFH00000000
1016	2.14	0.54	560	MKFH00000000
1017	1.99	0.54	560	MKFH00000000
1018	3.63	0.44	559	MKFH00000000
1019	0.93	0.59	559	MKFH00000000
1020	2.52	0.64	558	MKFH00000000
1021	2.17	0.60	561	MKFH00000000
1022	1.34	0.48	558	MKFH00000000
1023	1.09	0.62	560	MKFH00000000
1024	1.02	0.63	558	MKFH00000000
1025	1.05	0.40	558	MKFH00000000
1026	1.98	0.61	559	MKFH00000000
1027	1.71	0.56	558	MKFH00000000
1028	2.38	0.59	558	MKFH00000000
1029	0.94	0.66	557	MKFH00000000
1030	0.94	0.64	556	MKFH00000000
1031	1.13	0.62	557	MKFH00000000
1032	1.54	0.41	559	MKFH00000000
1033	1.09	0.64	557	MKFH00000000
1034	3.50	0.55	556	MKFH00000000
1035	4.93	0.45	554	MKFH00000000
1036	3.51	0.55	558	MKFH00000000
1037	1.10	0.37	556	MKFH00000000
1038	0.99	0.49	555	MKFH00000000
1039	1.17	0.55	556	MKFH00000000
1040	1.83	0.37	554	MKFH00000000
1041	2.55	0.49	555	MKFH00000000
1042	1.58	0.55	552	MKFH00000000
1043	1.18	0.66	554	MKFH00000000
1044	1.53	0.50	557	MKFH00000000
1045	3.66	0.41	552	MKFH00000000
1046	1.15	0.59	553	MKFH00000000
1047	1.09	0.61	553	MKFH00000000
1048	1.09	0.67	553	MKFH00000000
1049	1.45	0.50	553	MKFH00000000
1050	1.09	0.36	552	MKFH00000000
1051	1.12	0.66	554	MKFH00000000
1052	1.66	0.57	554	MKFH00000000
1053	2.60	0.50	552	MKFH00000000
1054	1.08	0.63	553	MKFH00000000
1055	1.10	0.57	551	MKFH00000000
1056	0.97	0.63	552	MKFH00000000
1057	1.02	0.64	550	MKFH00000000
1058	1.29	0.44	552	MKFH00000000
1059	1.02	0.59	550	MKFH00000000
1060	4.78	0.56	551	MKFH00000000
1061	3.66	0.53	550	MKFH00000000
1062	3.85	0.62	553	MKFH00000000
1063	1.10	0.56	551	MKFH00000000
1064	1.00	0.63	551	MKFH00000000
1065	1.02	0.50	552	MKFH00000000
1066	1.13	0.65	553	MKFH00000000
1067	3.32	0.49	551	MKFH00000000
1068	2.43	0.64	551	MKFH00000000
1069	2.93	0.44	551	MKFH00000000
1070	3.75	0.59	553	MKFH00000000
1071	134.39	0.69	553	MKFH00000000
1072	1.88	0.50	553	MKFH00000000
1073	1.57	0.63	548	MKFH00000000
1074	1.98	0.40	553	MKFH00000000
1075	1.41	0.62	550	MKFH00000000
1076	1.61	0.63	550	MKFH00000000
1077	1.99	0.63	550	MKFH00000000
1078	1.60	0.59	550	MKFH00000000
1079	1.61	0.51	549	MKFH00000000
1080	2.60	0.47	549	MKFH00000000
1081	0.96	0.58	548	MKFH00000000
1082	1.03	0.57	549	MKFH00000000
1083	3.13	0.59	548	MKFH00000000
1084	1.49	0.60	549	MKFH00000000
1085	2.03	0.61	551	MKFH00000000
1086	2.13	0.45	548	MKFH00000000
1087	2.10	0.63	549	MKFH00000000
1088	1.92	0.59	550	MKFH00000000
1089	2.86	0.46	550	MKFH00000000
1090	2.66	0.49	549	MKFH00000000
1091	1.14	0.57	549	MKFH00000000
1092	1.02	0.69	546	MKFH00000000
1093	2.09	0.46	550	MKFH00000000
1094	0.94	0.60	548	MKFH00000000
1095	1.75	0.70	548	MKFH00000000
1096	2.62	0.60	547	MKFH00000000
1097	2.86	0.62	549	MKFH00000000
1098	1.16	0.63	547	MKFH00000000
1099	1.12	0.47	545	MKFH00000000
1100	0.98	0.62	545	MKFH00000000
1101	1.70	0.63	547	MKFH00000000
1102	1.60	0.59	547	MKFH00000000
1103	2.37	0.52	545	MKFH00000000
1104	1.06	0.64	547	MKFH00000000
1105	1.28	0.59	546	MKFH00000000
1106	1.62	0.61	547	MKFH00000000
1107	2.79	0.59	546	MKFH00000000
1108	1.47	0.56	546	MKFH00000000
1109	2.62	0.47	546	MKFH00000000
1110	4.05	0.50	546	MKFH00000000
1111	3.69	0.41	545	MKFH00000000
1112	1.44	0.57	546	MKFH00000000
1113	1.53	0.46	546	MKFH00000000
1114	0.93	0.53	545	MKFH00000000
1115	1.00	0.55	545	MKFH00000000
1116	0.93	0.60	545	MKFH00000000
1117	1.17	0.63	547	MKFH00000000
1118	2.75	0.50	547	MKFH00000000
1119	2.79	0.47	546	MKFH00000000
1120	0.94	0.66	544	MKFH00000000
1121	2.14	0.65	545	MKFH00000000
1122	2.40	0.52	544	MKFH00000000
1123	2.28	0.63	543	MKFH00000000
1124	1.31	0.41	544	MKFH00000000
1125	2.88	0.44	544	MKFH00000000
1126	4.33	0.48	545	MKFH00000000
1127	1.18	0.63	545	MKFH00000000
1128	1.61	0.43	546	MKFH00000000
1129	3.13	0.58	543	MKFH00000000
1130	2.81	0.61	542	MKFH00000000
1131	3.75	0.39	543	MKFH00000000
1132	1.10	0.57	541	MKFH00000000
1133	1.26	0.56	542	MKFH00000000
1134	2.21	0.48	541	MKFH00000000
1135	2.75	0.44	541	MKFH00000000
1136	2.76	0.47	543	MKFH00000000
1137	5.92	0.60	539	MKFH00000000
1138	2.88	0.54	541	MKFH00000000
1139	5.30	0.53	540	MKFH00000000
1140	1.57	0.60	542	MKFH00000000
1141	1.51	0.39	541	MKFH00000000
1142	1.22	0.53	542	MKFH00000000
1143	2.43	0.50	541	MKFH00000000
1144	1.67	0.62	543	MKFH00000000
1145	2.14	0.50	539	MKFH00000000
1146	1.50	0.46	541	MKFH00000000
1147	1.08	0.65	540	MKFH00000000
1148	2.16	0.59	541	MKFH00000000
1149	1.71	0.56	540	MKFH00000000
1150	1.74	0.63	540	MKFH00000000
1151	2.26	0.73	540	MKFH00000000
1152	7.04	0.65	540	MKFH00000000
1153	3.18	0.60	540	MKFH00000000
1154	1.00	0.47	540	MKFH00000000
1155	1.16	0.65	539	MKFH00000000
1156	1.04	0.66	540	MKFH00000000
1157	1.18	0.58	538	MKFH00000000
1158	1.20	0.65	539	MKFH00000000
1159	0.97	0.63	537	MKFH00000000
1160	1.00	0.59	538	MKFH00000000
1161	1.01	0.41	538	MKFH00000000
1162	2.17	0.40	539	MKFH00000000
1163	1.73	0.59	538	MKFH00000000
1164	1.91	0.41	538	MKFH00000000
1165	1.16	0.48	535	MKFH00000000
1166	1.21	0.64	537	MKFH00000000
1167	1.39	0.60	538	MKFH00000000
1168	1.34	0.61	537	MKFH00000000
1169	1.98	0.66	538	MKFH00000000
1170	4.91	0.49	536	MKFH00000000
1171	1.85	0.61	537	MKFH00000000
1172	2.11	0.52	536	MKFH00000000
1173	1.00	0.63	536	MKFH00000000
1174	1.23	0.52	534	MKFH00000000
1175	0.96	0.62	536	MKFH00000000
1176	1.58	0.58	535	MKFH00000000
1177	2.14	0.56	536	MKFH00000000
1178	1.58	0.53	538	MKFH00000000
1179	2.27	0.48	536	MKFH00000000
1180	1.65	0.61	536	MKFH00000000
1181	2.23	0.60	536	MKFH00000000
1182	2.63	0.45	537	MKFH00000000
1183	4.22	0.61	536	MKFH00000000
1184	1.19	0.63	535	MKFH00000000
1185	1.01	0.53	536	MKFH00000000
1186	1.03	0.48	535	MKFH00000000
1187	1.06	0.66	536	MKFH00000000
1188	1.95	0.54	535	MKFH00000000
1189	2.42	0.55	535	MKFH00000000
1190	2.59	0.38	535	MKFH00000000
1191	2.49	0.55	536	MKFH00000000
1192	1.09	0.68	534	MKFH00000000
1193	1.13	0.44	534	MKFH00000000
1194	1.22	0.49	533	MKFH00000000
1195	1.09	0.61	535	MKFH00000000
1196	1.99	0.60	535	MKFH00000000
1197	1.27	0.41	532	MKFH00000000
1198	1.14	0.64	533	MKFH00000000
1199	1.64	0.54	534	MKFH00000000
1200	1.37	0.65	532	MKFH00000000
1201	2.14	0.65	532	MKFH00000000
1202	2.69	0.58	534	MKFH00000000
1203	2.46	0.56	532	MKFH00000000
1204	1.15	0.60	534	MKFH00000000
1205	4.26	0.56	532	MKFH00000000
1206	6.59	0.49	533	MKFH00000000
1207	1.05	0.60	532	MKFH00000000
1208	1.34	0.39	531	MKFH00000000
1209	2.20	0.54	531	MKFH00000000
1210	1.72	0.63	532	MKFH00000000
1211	1.25	0.60	531	MKFH00000000
1212	1.64	0.65	532	MKFH00000000
1213	2.06	0.52	533	MKFH00000000
1214	2.21	0.33	531	MKFH00000000
1215	1.19	0.40	531	MKFH00000000
1216	2.19	0.61	529	MKFH00000000
1217	1.05	0.49	534	MKFH00000000
1218	3.30	0.42	530	MKFH00000000
1219	1.30	0.65	532	MKFH00000000
1220	2.30	0.56	531	MKFH00000000
1221	1.19	0.67	530	MKFH00000000
1222	0.93	0.71	530	MKFH00000000
1223	1.35	0.58	529	MKFH00000000
1224	4.01	0.39	531	MKFH00000000
1225	2.48	0.65	530	MKFH00000000
1226	1.17	0.42	529	MKFH00000000
1227	1.00	0.62	529	MKFH00000000
1228	0.94	0.56	529	MKFH00000000
1229	1.11	0.54	528	MKFH00000000
1230	1.48	0.61	529	MKFH00000000
1231	3.16	0.51	530	MKFH00000000
1232	0.97	0.64	528	MKFH00000000
1233	0.93	0.60	528	MKFH00000000
1234	1.08	0.58	529	MKFH00000000
1235	1.36	0.66	528	MKFH00000000
1236	1.56	0.57	526	MKFH00000000
1237	0.96	0.61	529	MKFH00000000
1238	1.69	0.59	528	MKFH00000000
1239	1.24	0.59	530	MKFH00000000
1240	1.63	0.56	532	MKFH00000000
1241	2.43	0.52	528	MKFH00000000
1242	2.82	0.51	529	MKFH00000000
1243	0.93	0.59	528	MKFH00000000
1244	2.41	0.62	527	MKFH00000000
1245	1.18	0.59	529	MKFH00000000
1246	1.21	0.52	526	MKFH00000000
1247	1.14	0.61	527	MKFH00000000
1248	1.22	0.57	527	MKFH00000000
1249	1.66	0.59	527	MKFH00000000
1250	1.26	0.63	527	MKFH00000000
1251	1.10	0.61	525	MKFH00000000
1252	1.53	0.57	527	MKFH00000000
1253	3.32	0.47	527	MKFH00000000
1254	2.85	0.54	527	MKFH00000000
1255	0.97	0.67	525	MKFH00000000
1256	2.76	0.57	526	MKFH00000000
1257	4.89	0.44	524	MKFH00000000
1258	1.17	0.64	524	MKFH00000000
1259	1.13	0.45	525	MKFH00000000
1260	0.93	0.55	524	MKFH00000000
1261	1.01	0.61	525	MKFH00000000
1262	1.47	0.62	526	MKFH00000000
1263	1.49	0.61	525	MKFH00000000
1264	2.13	0.54	525	MKFH00000000
1265	1.76	0.54	523	MKFH00000000
1266	1.08	0.62	524	MKFH00000000
1267	0.97	0.60	524	MKFH00000000
1268	1.03	0.61	523	MKFH00000000
1269	1.04	0.53	522	MKFH00000000
1270	1.21	0.57	523	MKFH00000000
1271	1.62	0.61	522	MKFH00000000
1272	1.03	0.39	521	MKFH00000000
1273	1.58	0.56	524	MKFH00000000
1274	3.27	0.47	524	MKFH00000000
1275	3.09	0.32	523	MKFH00000000
1276	0.95	0.57	521	MKFH00000000
1277	1.04	0.62	522	MKFH00000000
1278	1.28	0.61	523	MKFH00000000
1279	1.48	0.59	523	MKFH00000000
1280	2.37	0.60	521	MKFH00000000
1281	1.07	0.36	521	MKFH00000000
1282	1.21	0.37	521	MKFH00000000
1283	1.22	0.43	521	MKFH00000000
1284	1.21	0.62	520	MKFH00000000
1285	1.10	0.57	519	MKFH00000000
1286	0.93	0.53	520	MKFH00000000
1287	1.28	0.52	520	MKFH00000000
1288	1.20	0.45	520	MKFH00000000
1289	2.11	0.59	518	MKFH00000000
1290	2.35	0.51	519	MKFH00000000
1291	1.79	0.61	520	MKFH00000000
1292	3.39	0.43	520	MKFH00000000
1293	8.72	0.41	520	MKFH00000000
1294	2.74	0.52	520	MKFH00000000
1295	1.67	0.65	520	MKFH00000000
1296	1.26	0.39	519	MKFH00000000
1297	0.93	0.63	519	MKFH00000000
1298	1.65	0.58	518	MKFH00000000
1299	1.19	0.61	518	MKFH00000000
1300	2.56	0.64	519	MKFH00000000
1301	1.57	0.63	520	MKFH00000000
1302	3.15	0.65	520	MKFH00000000
1303	4.47	0.57	519	MKFH00000000
1304	1.18	0.39	518	MKFH00000000
1305	1.00	0.65	517	MKFH00000000
1306	1.13	0.62	519	MKFH00000000
1307	2.27	0.70	518	MKFH00000000
1308	3.19	0.65	519	MKFH00000000
1309	0.96	0.63	519	MKFH00000000
1310	1.23	0.56	515	MKFH00000000
1311	1.11	0.63	518	MKFH00000000
1312	1.24	0.51	517	MKFH00000000
1313	0.98	0.55	516	MKFH00000000
1314	1.46	0.56	516	MKFH00000000
1315	1.78	0.41	517	MKFH00000000
1316	1.83	0.67	516	MKFH00000000
1317	2.56	0.45	516	MKFH00000000
1318	2.44	0.64	515	MKFH00000000
1319	2.87	0.65	517	MKFH00000000
1320	1.09	0.58	516	MKFH00000000
1321	1.12	0.60	516	MKFH00000000
1322	1.07	0.64	516	MKFH00000000
1323	1.14	0.40	517	MKFH00000000
1324	2.16	0.61	517	MKFH00000000
1325	3.02	0.56	516	MKFH00000000
1326	1.22	0.58	514	MKFH00000000
1327	1.82	0.62	515	MKFH00000000
1328	1.53	0.59	515	MKFH00000000
1329	2.42	0.44	515	MKFH00000000
1330	2.03	0.49	516	MKFH00000000
1331	2.32	0.66	515	MKFH00000000
1332	1.29	0.63	515	MKFH00000000
1333	0.97	0.37	514	MKFH00000000
1334	1.80	0.59	512	MKFH00000000
1335	2.31	0.63	513	MKFH00000000
1336	1.88	0.58	514	MKFH00000000
1337	2.34	0.52	513	MKFH00000000
1338	2.17	0.60	514	MKFH00000000
1339	2.61	0.53	514	MKFH00000000
1340	5.80	0.48	513	MKFH00000000
1341	3.10	0.37	514	MKFH00000000
1342	1.79	0.55	514	MKFH00000000
1343	1.15	0.63	512	MKFH00000000
1344	1.21	0.59	513	MKFH00000000
1345	1.14	0.60	512	MKFH00000000
1346	1.38	0.56	512	MKFH00000000
1347	1.20	0.38	512	MKFH00000000
1348	1.23	0.61	513	MKFH00000000
1349	2.36	0.46	513	MKFH00000000
1350	1.71	0.67	513	MKFH00000000
1351	1.69	0.62	515	MKFH00000000
1352	1.53	0.56	514	MKFH00000000
1353	2.93	0.55	512	MKFH00000000
1354	3.70	0.53	511	MKFH00000000
1355	0.93	0.61	512	MKFH00000000
1356	1.12	0.67	513	MKFH00000000
1357	2.23	0.42	513	MKFH00000000
1358	1.34	0.42	514	MKFH00000000
1359	1.91	0.43	512	MKFH00000000
1360	3.41	0.59	512	MKFH00000000
1361	4.91	0.43	514	MKFH00000000
1362	1.05	0.62	512	MKFH00000000
1363	1.72	0.53	510	MKFH00000000
1364	2.82	0.56	512	MKFH00000000
1365	1.21	0.56	508	MKFH00000000
1366	0.96	0.56	515	MKFH00000000
1367	0.99	0.65	512	MKFH00000000
1368	2.22	0.50	510	MKFH00000000
1369	1.59	0.60	513	MKFH00000000
1370	3.35	0.44	512	MKFH00000000
1371	2.58	0.61	511	MKFH00000000
1372	4.23	0.46	510	MKFH00000000
1373	1.14	0.59	510	MKFH00000000
1374	2.20	0.42	509	MKFH00000000
1375	1.10	0.65	510	MKFH00000000
1376	1.27	0.52	509	MKFH00000000
1377	1.52	0.60	508	MKFH00000000
1378	1.52	0.59	509	MKFH00000000
1379	1.82	0.63	511	MKFH00000000
1380	3.19	0.58	510	MKFH00000000
1381	3.33	0.52	510	MKFH00000000
1382	1.56	0.58	509	MKFH00000000
1383	1.21	0.38	510	MKFH00000000
1384	0.97	0.58	510	MKFH00000000
1385	2.62	0.42	509	MKFH00000000
1386	1.20	0.60	511	MKFH00000000
1387	1.32	0.62	509	MKFH00000000
1388	2.76	0.57	508	MKFH00000000
1389	2.86	0.50	510	MKFH00000000
1390	3.05	0.47	509	MKFH00000000
1391	4.21	0.45	509	MKFH00000000
1392	0.86	0.68	508	MKFH00000000
1393	1.56	0.63	508	MKFH00000000
1394	1.21	0.53	509	MKFH00000000
1395	1.25	0.63	509	MKFH00000000
1396	1.29	0.64	509	MKFH00000000
1397	3.91	0.59	508	MKFH00000000
1398	2.41	0.58	506	MKFH00000000
1399	3.77	0.47	509	MKFH00000000
1400	1.47	0.63	507	MKFH00000000
1401	1.76	0.58	507	MKFH00000000
1402	0.95	0.66	507	MKFH00000000
1403	1.15	0.64	510	MKFH00000000
1404	1.61	0.58	507	MKFH00000000
1405	1.17	0.55	507	MKFH00000000
1406	2.96	0.42	507	MKFH00000000
1407	1.89	0.60	508	MKFH00000000
1408	3.00	0.56	505	MKFH00000000
1409	2.25	0.59	505	MKFH00000000
1410	2.25	0.53	505	MKFH00000000
1411	2.33	0.65	506	MKFH00000000
1412	4.30	0.64	507	MKFH00000000
1413	5.80	0.60	510	MKFH00000000
1414	1.59	0.55	507	MKFH00000000
1415	1.24	0.56	506	MKFH00000000
1416	1.45	0.64	506	MKFH00000000
1417	0.99	0.58	505	MKFH00000000
1418	1.59	0.44	506	MKFH00000000
1419	1.76	0.63	507	MKFH00000000
1420	2.86	0.59	506	MKFH00000000
1421	1.84	0.54	509	MKFH00000000
1422	1.20	0.60	506	MKFH00000000
1423	1.18	0.48	505	MKFH00000000
1424	1.14	0.41	505	MKFH00000000
1425	1.57	0.62	503	MKFH00000000
1426	1.56	0.54	505	MKFH00000000
1427	2.34	0.52	507	MKFH00000000
1428	1.50	0.64	504	MKFH00000000
1429	1.00	0.63	505	MKFH00000000
1430	1.41	0.65	505	MKFH00000000
1431	1.12	0.52	504	MKFH00000000
1432	0.92	0.65	504	MKFH00000000
1433	3.00	0.47	503	MKFH00000000
1434	1.21	0.56	505	MKFH00000000
1435	2.15	0.66	503	MKFH00000000
1436	2.93	0.52	501	MKFH00000000
1437	2.43	0.59	504	MKFH00000000
1438	0.95	0.61	502	MKFH00000000
1439	0.94	0.64	504	MKFH00000000
1440	0.92	0.63	503	MKFH00000000
1441	1.16	0.63	503	MKFH00000000
1442	1.79	0.46	502	MKFH00000000
1443	1.51	0.62	503	MKFH00000000
1444	3.43	0.52	502	MKFH00000000
1445	1.81	0.54	502	MKFH00000000
1446	2.91	0.46	503	MKFH00000000
1447	2.98	0.61	503	MKFH00000000
1448	3.65	0.49	504	MKFH00000000
1449	1.26	0.63	501	MKFH00000000
1450	1.25	0.63	502	MKFH00000000
1451	1.13	0.58	502	MKFH00000000
1452	1.09	0.66	503	MKFH00000000
1453	2.10	0.61	501	MKFH00000000
1454	1.71	0.64	500	MKFH00000000
1455	2.46	0.47	502	MKFH00000000
1456	4.30	0.50	503	MKFH00000000
1457	1.86	0.56	502	MKFH00000000
1458	1.82	0.57	503	MKFH00000000
1459	2.28	0.64	502	MKFH00000000
1460	2.57	0.63	500	MKFH00000000
1461	1.13	0.66	501	MKFH00000000
1462	1.96	0.55	502	MKFH00000000
1463	1.96	0.60	500	MKFH00000000
1464	2.25	0.62	501	MKFH00000000
1465	1.87	0.41	501	MKFH00000000
1466	1.95	0.61	502	MKFH00000000
1467	2.82	0.58	500	MKFH00000000
1468	1.15	0.42	501	MKFH00000000
1469	1.29	0.46	500	MKFH00000000
1470	0.94	0.58	502	MKFH00000000
1471	1.96	0.64	499	MKFH00000000
1472	0.94	0.67	502	MKFH00000000
1473	1.18	0.57	500	MKFH00000000
1474	1.91	0.60	501	MKFH00000000
1475	1.58	0.49	500	MKFH00000000
1476	3.24	0.42	499	MKFH00000000
1477	2.95	0.57	500	MKFH00000000
1478	1.28	0.64	498	MKFH00000000
1479	1.07	0.62	498	MKFH00000000
1480	0.93	0.66	500	MKFH00000000
1481	2.91	0.57	501	MKFH00000000
1482	1.21	0.45	500	MKFH00000000
1483	1.40	0.62	499	MKFH00000000
1484	1.28	0.61	499	MKFH00000000
1485	1.29	0.61	499	MKFH00000000
1486	4.57	0.43	498	MKFH00000000
1487	1.48	0.54	499	MKFH00000000
1488	3.46	0.30	500	MKFH00000000
1489	1.15	0.62	498	MKFH00000000
1490	1.80	0.57	497	MKFH00000000
1491	1.00	0.58	498	MKFH00000000
1492	1.38	0.60	498	MKFH00000000
1493	0.92	0.65	498	MKFH00000000
1494	2.42	0.59	497	MKFH00000000
1495	1.28	0.61	498	MKFH00000000
1496	1.69	0.60	498	MKFH00000000
1497	1.17	0.61	497	MKFH00000000
1498	3.02	0.61	498	MKFH00000000
1499	1.25	0.59	498	MKFH00000000
1500	1.17	0.55	497	MKFH00000000
1501	4.35	0.34	496	MKFH00000000
1502	1.17	0.65	498	MKFH00000000
1503	2.51	0.46	496	MKFH00000000
1504	2.95	0.60	496	MKFH00000000
1505	2.49	0.43	496	MKFH00000000
1506	3.13	0.50	497	MKFH00000000
1507	3.11	0.56	498	MKFH00000000
1508	0.99	0.56	496	MKFH00000000
1509	1.12	0.58	499	MKFH00000000
1510	1.15	0.60	496	MKFH00000000
1511	2.79	0.43	496	MKFH00000000
1512	1.66	0.65	497	MKFH00000000
1513	3.82	0.44	496	MKFH00000000
1514	1.64	0.61	496	MKFH00000000
1515	0.96	0.65	496	MKFH00000000
1516	1.39	0.61	495	MKFH00000000
1517	1.59	0.68	497	MKFH00000000
1518	1.80	0.53	495	MKFH00000000
1519	1.79	0.51	495	MKFH00000000
1520	3.98	0.44	495	MKFH00000000
1521	2.91	0.52	495	MKFH00000000
1522	0.97	0.65	494	MKFH00000000
1523	0.95	0.59	496	MKFH00000000
1524	0.98	0.64	495	MKFH00000000
1525	1.32	0.63	493	MKFH00000000
1526	2.90	0.61	494	MKFH00000000
1527	2.22	0.70	494	MKFH00000000
1528	2.47	0.57	496	MKFH00000000
1529	1.29	0.64	491	MKFH00000000
1530	1.09	0.40	493	MKFH00000000
1531	1.47	0.60	493	MKFH00000000
1532	1.29	0.57	493	MKFH00000000
1533	1.24	0.61	493	MKFH00000000
1534	1.64	0.62	493	MKFH00000000
1535	1.66	0.60	492	MKFH00000000
1536	1.88	0.56	493	MKFH00000000
1537	1.26	0.58	494	MKFH00000000
1538	1.28	0.60	491	MKFH00000000
1539	1.05	0.61	491	MKFH00000000
1540	1.16	0.62	491	MKFH00000000
1541	4.17	0.40	492	MKFH00000000
1542	1.41	0.43	493	MKFH00000000
1543	3.50	0.53	495	MKFH00000000
1544	1.21	0.54	492	MKFH00000000
1545	1.17	0.60	491	MKFH00000000
1546	1.34	0.63	490	MKFH00000000
1547	1.70	0.59	491	MKFH00000000
1548	1.76	0.58	491	MKFH00000000
1549	1.65	0.43	488	MKFH00000000
1550	2.47	0.38	491	MKFH00000000
1551	2.56	0.37	491	MKFH00000000
1552	1.79	0.49	491	MKFH00000000
1553	2.84	0.64	491	MKFH00000000
1554	1.32	0.49	489	MKFH00000000
1555	1.06	0.64	489	MKFH00000000
1556	1.55	0.63	490	MKFH00000000
1557	1.02	0.59	490	MKFH00000000
1558	1.37	0.59	489	MKFH00000000
1559	1.61	0.57	490	MKFH00000000
1560	1.56	0.46	490	MKFH00000000
1561	1.85	0.64	492	MKFH00000000
1562	2.82	0.42	489	MKFH00000000
1563	2.34	0.61	489	MKFH00000000
1564	0.93	0.67	489	MKFH00000000
1565	1.80	0.63	488	MKFH00000000
1566	1.22	0.62	488	MKFH00000000
1567	1.79	0.61	489	MKFH00000000
1568	2.54	0.51	489	MKFH00000000
1569	1.66	0.60	489	MKFH00000000
1570	1.17	0.60	489	MKFH00000000
1571	1.74	0.51	486	MKFH00000000
1572	1.79	0.58	489	MKFH00000000
1573	1.84	0.50	487	MKFH00000000
1574	2.20	0.57	489	MKFH00000000
1575	0.97	0.53	488	MKFH00000000
1576	1.30	0.57	487	MKFH00000000
1577	1.75	0.65	487	MKFH00000000
1578	1.28	0.62	487	MKFH00000000
1579	1.70	0.64	488	MKFH00000000
1580	1.99	0.58	488	MKFH00000000
1581	1.83	0.58	488	MKFH00000000
1582	1.12	0.59	487	MKFH00000000
1583	1.30	0.59	487	MKFH00000000
1584	1.00	0.65	488	MKFH00000000
1585	1.47	0.56	485	MKFH00000000
1586	1.82	0.56	486	MKFH00000000
1587	1.62	0.64	488	MKFH00000000
1588	1.31	0.59	484	MKFH00000000
1589	1.13	0.64	485	MKFH00000000
1590	1.17	0.59	484	MKFH00000000
1591	2.62	0.37	485	MKFH00000000
1592	0.96	0.57	487	MKFH00000000
1593	1.75	0.54	486	MKFH00000000
1594	1.48	0.58	486	MKFH00000000
1595	2.37	0.60	485	MKFH00000000
1596	2.10	0.40	485	MKFH00000000
1597	2.37	0.54	485	MKFH00000000
1598	1.29	0.69	483	MKFH00000000
1599	0.94	0.65	483	MKFH00000000
1600	1.03	0.61	483	MKFH00000000
1601	0.96	0.63	483	MKFH00000000
1602	0.97	0.57	487	MKFH00000000
1603	1.26	0.61	484	MKFH00000000
1604	2.85	0.47	483	MKFH00000000
1605	1.93	0.62	483	MKFH00000000
1606	1.78	0.60	486	MKFH00000000
1607	1.72	0.55	480	MKFH00000000
1608	1.29	0.54	481	MKFH00000000
1609	1.07	0.49	482	MKFH00000000
1610	0.92	0.63	482	MKFH00000000
1611	1.70	0.62	482	MKFH00000000
1612	2.15	0.42	483	MKFH00000000
1613	1.47	0.63	481	MKFH00000000
1614	1.77	0.35	481	MKFH00000000
1615	2.37	0.60	481	MKFH00000000
1616	1.94	0.58	483	MKFH00000000
1617	1.28	0.43	482	MKFH00000000
1618	2.06	0.40	483	MKFH00000000
1619	1.51	0.55	482	MKFH00000000
1620	1.59	0.62	482	MKFH00000000
1621	2.88	0.38	481	MKFH00000000
1622	1.94	0.39	483	MKFH00000000
1623	1.19	0.64	481	MKFH00000000
1624	1.17	0.63	480	MKFH00000000
1625	1.12	0.66	480	MKFH00000000
1626	1.46	0.41	480	MKFH00000000
1627	2.58	0.61	481	MKFH00000000
1628	1.25	0.64	481	MKFH00000000
1629	1.84	0.71	481	MKFH00000000
1630	1.23	0.61	481	MKFH00000000
1631	0.99	0.57	481	MKFH00000000
1632	0.92	0.57	481	MKFH00000000
1633	1.15	0.58	481	MKFH00000000
1634	1.65	0.49	480	MKFH00000000
1635	1.33	0.63	480	MKFH00000000
1636	1.78	0.44	481	MKFH00000000
1637	3.83	0.39	485	MKFH00000000
1638	0.98	0.42	481	MKFH00000000
1639	1.66	0.62	480	MKFH00000000
1640	1.53	0.62	480	MKFH00000000
1641	1.70	0.63	479	MKFH00000000
1642	3.76	0.62	479	MKFH00000000
1643	1.94	0.53	479	MKFH00000000
1644	1.81	0.59	480	MKFH00000000
1645	1.54	0.64	479	MKFH00000000
1646	2.25	0.59	479	MKFH00000000
1647	1.72	0.43	481	MKFH00000000
1648	2.53	0.53	481	MKFH00000000
1649	1.14	0.62	479	MKFH00000000
1650	1.30	0.54	477	MKFH00000000
1651	2.30	0.41	481	MKFH00000000
1652	2.25	0.53	479	MKFH00000000
1653	3.20	0.65	479	MKFH00000000
1654	1.00	0.35	479	MKFH00000000
1655	0.96	0.60	478	MKFH00000000
1656	1.04	0.64	478	MKFH00000000
1657	0.92	0.65	478	MKFH00000000
1658	1.80	0.64	477	MKFH00000000
1659	2.21	0.64	479	MKFH00000000
1660	2.04	0.55	477	MKFH00000000
1661	1.12	0.58	478	MKFH00000000
1662	1.20	0.67	476	MKFH00000000
1663	1.27	0.52	477	MKFH00000000
1664	1.20	0.63	477	MKFH00000000
1665	1.38	0.42	477	MKFH00000000
1666	1.19	0.59	478	MKFH00000000
1667	1.22	0.39	477	MKFH00000000
1668	0.93	0.62	476	MKFH00000000
1669	1.47	0.63	476	MKFH00000000
1670	1.26	0.65	475	MKFH00000000
1671	1.96	0.62	479	MKFH00000000
1672	5.73	0.66	478	MKFH00000000
1673	1.36	0.48	477	MKFH00000000
1674	0.93	0.57	476	MKFH00000000
1675	1.88	0.58	475	MKFH00000000
1676	0.92	0.67	476	MKFH00000000
1677	1.21	0.66	475	MKFH00000000
1678	2.70	0.57	476	MKFH00000000
1679	1.06	0.54	476	MKFH00000000
1680	1.58	0.63	476	MKFH00000000
1681	3.79	0.45	477	MKFH00000000
1682	3.09	0.54	476	MKFH00000000
1683	2.72	0.58	476	MKFH00000000
1684	1.35	0.48	475	MKFH00000000
1685	1.18	0.48	473	MKFH00000000
1686	1.53	0.50	475	MKFH00000000
1687	1.31	0.64	475	MKFH00000000
1688	1.37	0.52	475	MKFH00000000
1689	1.34	0.64	475	MKFH00000000
1690	2.00	0.42	476	MKFH00000000
1691	1.82	0.55	475	MKFH00000000
1692	1.37	0.63	474	MKFH00000000
1693	1.16	0.62	474	MKFH00000000
1694	0.92	0.64	474	MKFH00000000
1695	1.99	0.59	474	MKFH00000000
1696	2.61	0.59	472	MKFH00000000
1697	1.99	0.64	478	MKFH00000000
1698	2.59	0.62	477	MKFH00000000
1699	3.37	0.54	473	MKFH00000000
1700	1.36	0.63	474	MKFH00000000
1701	1.87	0.65	473	MKFH00000000
1702	1.51	0.38	473	MKFH00000000
1703	1.28	0.62	474	MKFH00000000
1704	1.60	0.59	474	MKFH00000000
1705	1.80	0.65	473	MKFH00000000
1706	4.41	0.56	471	MKFH00000000
1707	1.02	0.67	473	MKFH00000000
1708	1.27	0.60	472	MKFH00000000
1709	0.92	0.58	472	MKFH00000000
1710	1.34	0.43	472	MKFH00000000
1711	2.94	0.42	472	MKFH00000000
1712	1.34	0.63	471	MKFH00000000
1713	0.94	0.61	471	MKFH00000000
1714	1.13	0.54	473	MKFH00000000
1715	1.39	0.63	473	MKFH00000000
1716	2.07	0.51	470	MKFH00000000
1717	1.79	0.57	471	MKFH00000000
1718	2.25	0.59	471	MKFH00000000
1719	1.74	0.64	472	MKFH00000000
1720	1.85	0.36	471	MKFH00000000
1721	0.97	0.58	471	MKFH00000000
1722	1.92	0.48	470	MKFH00000000
1723	3.34	0.48	470	MKFH00000000
1724	0.92	0.56	470	MKFH00000000
1725	1.15	0.66	471	MKFH00000000
1726	1.30	0.65	470	MKFH00000000
1727	1.54	0.63	468	MKFH00000000
1728	1.92	0.53	471	MKFH00000000
1729	2.29	0.61	469	MKFH00000000
1730	2.00	0.59	469	MKFH00000000
1731	3.39	0.41	470	MKFH00000000
1732	1.36	0.59	468	MKFH00000000
1733	1.33	0.50	469	MKFH00000000
1734	0.93	0.62	468	MKFH00000000
1735	0.99	0.57	467	MKFH00000000
1736	0.95	0.65	469	MKFH00000000
1737	0.92	0.66	468	MKFH00000000
1738	1.55	0.65	471	MKFH00000000
1739	1.39	0.67	468	MKFH00000000
1740	1.80	0.64	470	MKFH00000000
1741	2.44	0.53	468	MKFH00000000
1742	1.92	0.65	469	MKFH00000000
1743	2.45	0.63	469	MKFH00000000
1744	1.24	0.55	470	MKFH00000000
1745	1.49	0.60	470	MKFH00000000
1746	2.99	0.46	468	MKFH00000000
1747	1.23	0.62	468	MKFH00000000
1748	1.77	0.53	468	MKFH00000000
1749	1.12	0.36	471	MKFH00000000
1750	1.15	0.70	469	MKFH00000000
1751	1.25	0.63	466	MKFH00000000
1752	2.83	0.52	468	MKFH00000000
1753	1.33	0.64	467	MKFH00000000
1754	1.79	0.64	467	MKFH00000000
1755	3.07	0.55	468	MKFH00000000
1756	2.46	0.57	467	MKFH00000000
1757	1.35	0.65	466	MKFH00000000
1758	1.94	0.64	468	MKFH00000000
1759	1.01	0.59	467	MKFH00000000
1760	0.97	0.65	467	MKFH00000000
1761	0.93	0.66	467	MKFH00000000
1762	1.50	0.64	467	MKFH00000000
1763	1.31	0.63	469	MKFH00000000
1764	0.95	0.43	467	MKFH00000000
1765	1.33	0.62	467	MKFH00000000
1766	1.30	0.63	465	MKFH00000000
1767	1.01	0.65	465	MKFH00000000
1768	0.92	0.58	466	MKFH00000000
1769	2.01	0.66	467	MKFH00000000
1770	1.03	0.48	470	MKFH00000000
1771	1.27	0.36	467	MKFH00000000
1772	1.63	0.62	466	MKFH00000000
1773	1.24	0.64	466	MKFH00000000
1774	1.33	0.65	466	MKFH00000000
1775	1.81	0.44	467	MKFH00000000
1776	2.04	0.57	465	MKFH00000000
1777	2.51	0.36	465	MKFH00000000
1778	3.87	0.55	465	MKFH00000000
1779	1.10	0.58	462	MKFH00000000
1780	0.98	0.64	464	MKFH00000000
1781	1.24	0.43	465	MKFH00000000
1782	1.40	0.64	465	MKFH00000000
1783	2.95	0.64	465	MKFH00000000
1784	2.86	0.44	466	MKFH00000000
1785	2.03	0.62	464	MKFH00000000
1786	3.34	0.59	465	MKFH00000000
1787	2.74	0.49	464	MKFH00000000
1788	1.98	0.60	464	MKFH00000000
1789	1.39	0.64	464	MKFH00000000
1790	1.09	0.59	464	MKFH00000000
1791	1.31	0.55	463	MKFH00000000
1792	1.34	0.55	463	MKFH00000000
1793	2.49	0.47	463	MKFH00000000
1794	1.30	0.42	465	MKFH00000000
1795	1.19	0.56	461	MKFH00000000
1796	1.48	0.62	462	MKFH00000000
1797	1.91	0.60	464	MKFH00000000
1798	2.55	0.63	464	MKFH00000000
1799	1.27	0.62	463	MKFH00000000
1800	1.68	0.62	463	MKFH00000000
1801	1.48	0.56	463	MKFH00000000
1802	2.24	0.58	463	MKFH00000000
1803	1.13	0.67	462	MKFH00000000
1804	1.00	0.56	462	MKFH00000000
1805	0.92	0.63	462	MKFH00000000
1806	1.41	0.60	460	MKFH00000000
1807	2.61	0.61	461	MKFH00000000
1808	2.27	0.63	462	MKFH00000000
1809	2.61	0.62	462	MKFH00000000
1810	1.14	0.64	460	MKFH00000000
1811	1.33	0.62	460	MKFH00000000
1812	1.49	0.64	461	MKFH00000000
1813	1.27	0.61	460	MKFH00000000
1814	1.00	0.41	462	MKFH00000000
1815	0.92	0.65	461	MKFH00000000
1816	2.07	0.39	461	MKFH00000000
1817	3.23	0.51	462	MKFH00000000
1818	1.24	0.55	460	MKFH00000000
1819	1.34	0.41	461	MKFH00000000
1820	1.26	0.60	460	MKFH00000000
1821	2.87	0.62	459	MKFH00000000
1822	1.34	0.65	459	MKFH00000000
1823	1.19	0.57	460	MKFH00000000
1824	2.72	0.63	460	MKFH00000000
1825	1.19	0.53	459	MKFH00000000
1826	3.67	0.49	459	MKFH00000000
1827	1.93	0.61	461	MKFH00000000
1828	2.40	0.59	459	MKFH00000000
1829	3.87	0.56	460	MKFH00000000
1830	1.89	0.58	460	MKFH00000000
1831	2.11	0.43	458	MKFH00000000
1832	3.66	0.42	461	MKFH00000000
1833	2.03	0.59	458	MKFH00000000
1834	3.14	0.60	458	MKFH00000000
1835	2.51	0.55	461	MKFH00000000
1836	1.32	0.59	460	MKFH00000000
1837	1.34	0.63	460	MKFH00000000
1838	1.90	0.60	458	MKFH00000000
1839	1.27	0.65	460	MKFH00000000
1840	1.03	0.64	459	MKFH00000000
1841	1.87	0.64	459	MKFH00000000
1842	1.07	0.65	459	MKFH00000000
1843	1.04	0.65	457	MKFH00000000
1844	2.20	0.65	459	MKFH00000000
1845	1.87	0.56	459	MKFH00000000
1846	1.18	0.58	457	MKFH00000000
1847	3.16	0.44	458	MKFH00000000
1848	2.77	0.45	458	MKFH00000000
1849	1.75	0.58	457	MKFH00000000
1850	4.43	0.52	455	MKFH00000000
1851	1.40	0.60	456	MKFH00000000
1852	2.41	0.50	457	MKFH00000000
1853	2.44	0.58	457	MKFH00000000
1854	3.38	0.51	455	MKFH00000000
1855	3.74	0.36	457	MKFH00000000
1856	0.97	0.59	455	MKFH00000000
1857	0.97	0.69	457	MKFH00000000
1858	1.20	0.56	456	MKFH00000000
1859	1.00	0.62	456	MKFH00000000
1860	1.54	0.66	456	MKFH00000000
1861	1.15	0.42	455	MKFH00000000
1862	1.84	0.53	456	MKFH00000000
1863	1.56	0.62	456	MKFH00000000
1864	1.31	0.62	456	MKFH00000000
1865	1.07	0.42	456	MKFH00000000
1866	0.99	0.48	455	MKFH00000000
1867	1.03	0.64	455	MKFH00000000
1868	0.92	0.62	455	MKFH00000000
1869	1.42	0.62	455	MKFH00000000
1870	1.90	0.64	456	MKFH00000000
1871	2.37	0.64	456	MKFH00000000
1872	3.07	0.49	455	MKFH00000000
1873	3.48	0.59	454	MKFH00000000
1874	1.39	0.65	455	MKFH00000000
1875	2.88	0.43	453	MKFH00000000
1876	1.21	0.62	455	MKFH00000000
1877	0.91	0.58	454	MKFH00000000
1878	2.59	0.52	454	MKFH00000000
1879	1.40	0.61	454	MKFH00000000
1880	1.39	0.44	454	MKFH00000000
1881	1.88	0.60	453	MKFH00000000
1882	1.98	0.66	456	MKFH00000000
1883	1.85	0.47	453	MKFH00000000
1884	1.68	0.39	454	MKFH00000000
1885	2.03	0.62	454	MKFH00000000
1886	1.10	0.56	454	MKFH00000000
1887	1.35	0.53	453	MKFH00000000
1888	1.10	0.60	452	MKFH00000000
1889	1.39	0.65	453	MKFH00000000
1890	2.02	0.64	451	MKFH00000000
1891	1.81	0.65	453	MKFH00000000
1892	1.33	0.61	452	MKFH00000000
1893	1.58	0.60	453	MKFH00000000
1894	1.31	0.58	453	MKFH00000000
1895	1.31	0.65	450	MKFH00000000
1896	2.08	0.55	451	MKFH00000000
1897	1.61	0.55	453	MKFH00000000
1898	1.89	0.51	451	MKFH00000000
1899	1.45	0.65	452	MKFH00000000
1900	1.99	0.55	451	MKFH00000000
1901	2.68	0.61	451	MKFH00000000
1902	2.16	0.65	452	MKFH00000000
1903	1.18	0.40	450	MKFH00000000
1904	1.77	0.55	451	MKFH00000000
1905	2.17	0.56	452	MKFH00000000
1906	1.42	0.45	451	MKFH00000000
1907	1.27	0.62	450	MKFH00000000
1908	1.06	0.66	450	MKFH00000000
1909	1.20	0.65	451	MKFH00000000
1910	0.92	0.57	451	MKFH00000000
1911	1.18	0.61	451	MKFH00000000
1912	1.59	0.63	450	MKFH00000000
1913	1.36	0.63	452	MKFH00000000
1914	1.42	0.64	450	MKFH00000000
1915	1.85	0.52	451	MKFH00000000
1916	1.85	0.64	453	MKFH00000000
1917	2.30	0.42	452	MKFH00000000
1918	1.52	0.64	450	MKFH00000000
1919	1.28	0.61	451	MKFH00000000
1920	1.33	0.65	448	MKFH00000000
1921	1.29	0.41	449	MKFH00000000
1922	1.13	0.61	451	MKFH00000000
1923	1.39	0.43	450	MKFH00000000
1924	2.27	0.52	450	MKFH00000000
1925	1.35	0.59	451	MKFH00000000
1926	2.17	0.72	449	MKFH00000000
1927	2.77	0.49	450	MKFH00000000
1928	3.31	0.42	452	MKFH00000000
1929	1.08	0.65	452	MKFH00000000
1930	1.43	0.44	449	MKFH00000000
1931	0.99	0.59	449	MKFH00000000
1932	1.51	0.41	450	MKFH00000000
1933	0.96	0.65	450	MKFH00000000
1934	1.60	0.64	448	MKFH00000000
1935	2.05	0.62	450	MKFH00000000
1936	1.37	0.68	449	MKFH00000000
1937	4.12	0.57	449	MKFH00000000
1938	3.05	0.61	448	MKFH00000000
1939	1.42	0.57	446	MKFH00000000
1940	1.39	0.65	448	MKFH00000000
1941	0.97	0.63	446	MKFH00000000
1942	1.13	0.67	448	MKFH00000000
1943	1.12	0.50	449	MKFH00000000
1944	2.66	0.57	447	MKFH00000000
1945	1.35	0.60	447	MKFH00000000
1946	2.69	0.45	448	MKFH00000000
1947	1.03	0.60	448	MKFH00000000
1948	1.22	0.52	448	MKFH00000000
1949	1.13	0.60	447	MKFH00000000
1950	1.31	0.64	447	MKFH00000000
1951	1.20	0.65	448	MKFH00000000
1952	2.09	0.56	446	MKFH00000000
1953	1.89	0.58	447	MKFH00000000
1954	3.09	0.65	446	MKFH00000000
1955	1.46	0.65	446	MKFH00000000
1956	1.35	0.66	446	MKFH00000000
1957	1.41	0.62	445	MKFH00000000
1958	1.82	0.65	446	MKFH00000000
1959	0.92	0.63	446	MKFH00000000
1960	1.25	0.39	446	MKFH00000000
1961	1.09	0.45	446	MKFH00000000
1962	0.95	0.64	446	MKFH00000000
1963	0.91	0.64	446	MKFH00000000
1964	1.41	0.66	446	MKFH00000000
1965	1.37	0.61	448	MKFH00000000
1966	2.09	0.59	448	MKFH00000000
1967	2.05	0.58	445	MKFH00000000
1968	1.26	0.65	446	MKFH00000000
1969	1.70	0.53	447	MKFH00000000
1970	1.09	0.63	446	MKFH00000000
1971	1.43	0.58	445	MKFH00000000
1972	1.07	0.60	445	MKFH00000000
1973	0.98	0.41	445	MKFH00000000
1974	1.46	0.63	444	MKFH00000000
1975	1.35	0.59	444	MKFH00000000
1976	1.36	0.64	445	MKFH00000000
1977	1.42	0.48	444	MKFH00000000
1978	1.39	0.63	443	MKFH00000000
1979	3.24	0.58	445	MKFH00000000
1980	3.86	0.59	445	MKFH00000000
1981	1.05	0.60	444	MKFH00000000
1982	1.43	0.60	446	MKFH00000000
1983	1.27	0.61	443	MKFH00000000
1984	0.97	0.47	445	MKFH00000000
1985	1.13	0.42	444	MKFH00000000
1986	0.92	0.66	444	MKFH00000000
1987	1.80	0.61	444	MKFH00000000
1988	1.42	0.56	443	MKFH00000000
1989	1.69	0.46	445	MKFH00000000
1990	2.24	0.52	444	MKFH00000000
1991	1.42	0.59	444	MKFH00000000
1992	1.61	0.64	446	MKFH00000000
1993	1.22	0.60	443	MKFH00000000
1994	1.12	0.65	443	MKFH00000000
1995	1.27	0.63	441	MKFH00000000
1996	1.36	0.63	442	MKFH00000000
1997	2.10	0.46	444	MKFH00000000
1998	1.88	0.53	443	MKFH00000000
[truncated: 96 more rows]
