# Supplementary material for: Ultrastructure and Viral Metagenome of Bacteriophages from an Anaerobic Methane Oxidizing Methylomirabilis Bioreactor Enrichment Culture
Source: Front Microbiol. 2016 Nov 8;7:1740. doi: 10.3389/fmicb.2016.01740 (PMC5099504; doi:10.3389/fmicb.2016.01740)
Supplement: Supplementary file 4 [file DataSheet3.FASTA]

>NODE_2093_length_95_cov_141.4_ID_4185
GCTGCACTCTGCAATACCGCCGGAATGAAGCTGTCACAGGCCTTCGAGACCCCTTGCTGG
TACCTTTGCCTTCAACAAAGCGAGTAAGAGATGGC
>NODE_2092_length_97_cov_0.833333_ID_4183
CTCGTAACTCGTAACTCGTATCTCGTAACTCGTATCTCGTATCTCGTAACTCGTAACTCG
TATCTCGTAACTCGTATCTCGTATCTCGTAACTCGTA
>NODE_2090_length_436_cov_2.25526_ID_4179
GGCCGCGCCGCCATCGAGCGCTATGCGAAACTCGCGCCCGCCACGGCCGGCGTCTACCGC
ATGTCCAACGAGGCCGGCGACGTCCTCTATGTCGGCAAGGCCAAGAATATCCGCAAGCGC
ATTGCCGCTTACACCCGGACCGGCGGCTACGACCAGCGCATCGCACGCATGATCGCGGCA
ACCGCCCATATCGAATTCGTCACGACCCGCACCGAAACCGAAGCGCTGCTGCTCGAAGCC
AACCTGATCAAGCGCCTGCGCCCGCGTTTCAACGTCTTGCTGCGCGACGACAAGTCGTTT
CCCTACATCCTGATCACGGGCGACCATCCGGCCGCCGCAAATCCTCAAGCATCGCGGCGC
CCGCAACCGGCCGGGCGACTATTTCGGTCCGTTCGCATCGGTATGGGCCGTCAACCGGAC
CATTACCGCGCTGCAA
>NODE_2089_length_434_cov_2.27632_ID_4177
CACGTGCCGTATGCGCCGCGGGGGATATGAATGGCTGGACCTTTTCGCACCGTTGCGCGC
GTGATCAGCGCGAGGATCGGCTGGAACCGGATCGGGATCGCCCTGAGCCTCACGATCATC
GCGGTGGCGCTCGTTGTGCTGTACCGACGCTGCACGACATCAATGTCGACGATGTCGTCG
CCGCATTGCGCAACACGTCGGCGCGCGACGTCGGCTTCGCTGCCTTGTTTGTCGCTGCGG
GCTACGTCACGCTGACCTTTTACGATCTGTTCGCGTTGCGTACGATCGGCCGGCCGGAGG
TGTCCTATTGGACCGCCGCGCTGGCCGGATTCACGAGCTATTCGGTCGGCCACAATGTGG
GGGCGAGCGCCTTCACCGGGGGCGCCGTGCGCTATCGCTCTATTCGGCATGCGGCTGTCG
GCGGTGGAAGTGGC
>NODE_2088_length_435_cov_1.95526_ID_4175
CATGCCCGCGGCCTTGCCGTGCGCCCTCCAATCGGCCTCATAACACTCGACGGCCATACC
CATCTGCCGAGCGAAGCGTTCTGCAGTCGTGTCCACGCCGGTTCGCGCCGCCGCTGATGA
GTACCGTAATCCACGGCAATGCAGCGATGTACTTTTTGACGTGCAACAGATCGGGATAAT
CTCGACTGCCGACAATTGCGATTCGTTTGTACTGTGTAGTAAAATCCTGGTCATTCATTG
CAGTCCTCCTACGACTGTGATGAAAGAGGCGGCGTGTGGTGCTCGTAACACCCGCGCCGT
TTCGTCTTTCACGAACACGATCATTATAGCACGAAACACTGTTCATCATGCTTCAACCTT
CTGCTCTACGGTCTGCATCTTGTATGCATTCCGCACCGTACAGTGTCGCCCGATACTGCC
CGGCGGCGCTCCCCA
>NODE_2086_length_435_cov_0.915789_ID_4171
CAGCCGGATGTCCTCGGAGAACGGCACCAGTGCCACCTTCGAGGTGTATTTGCTCTGATC
ATCCCAGATGATGATGTTGACCAGGTCCGAGGCCGCGTCCTTCAAATCCTGCAGCTTTTG
CCCGGCCATGGAGCCGGTGACGTCGAGCATCACGAAGCCCTCGATGTTCTCGCCGCCGTT
GCCACCGACGGCGATTTGCGACTGTGCAAACGTCGTTTGCGACGTGCTAATGAGCGGCAG
CTCTCGACGCGTGCGAACTGCAAGAAGGGAGTCTTGATGTAGGCCGAGCCAGAGGCGGTC
ACCCCCATGCCGTCGTCTTTCACCGCAAAGCTCACGGTGTCGTTGATAACCGGCAGGCGC
GAGGTGACGTTCTCTTGGTAATACTTGGTGGCGGCGGCGATGGCGGCGCCATGATCTTTG
CCGTTGAGCTGCAAG
>NODE_2083_length_438_cov_1.05_ID_4165
GGACTGGCGTTAGCAGGCGCTGGTGAGACGGTGGACGAGGTTCTGGCAGGATGGCGGGGC
AACACCGAACTCGCGCCAAAAGACATTACTAACAATCTGGCGTGCAGGAGCTTCCGACCG
TCGAATCAACTGGATCATAGAAGACGTGGTTGCCAAGAGTGTAGATCCAGAGTTGACCGG
CTTCCTAGCACTCGGTTCTTGGGGTCGCGGGGGCCAGCGCGCGATCGCTACTGCGACTCA
TCGATGCGCTCGCGCAAACGGAATCAGTAACCGCGAGGATTACAGCAATCGACCTCCTGC
TGGATCAAGTTATTCCCCCTCGGCGCATCTGAAGAGACCACGAACTTGCTGGAAGCTCTT
ACGCTGGCCGTCTCGGAGACTGGTCTAGGCGGTATGCGCGCATATGTTTGGGAGCGTGCA
TGCAAGAAGCTCATTCAG
>NODE_2082_length_437_cov_2.24672_ID_4163
ACCCAAAAGGAGGAATCTTCACTTTTTTGTAATGCCATTCTACTAAACCGTCCACATATG
GCATTAAATGTATATGGAGATGGTCGACTGTCTTCTGGGATTTTGTCCCCAAAGTCTCGC
GATACAGCACCCACAGATTTTCGTAACCAAAGATCGCCTTCAACATCTTCTTTGCAACGT
ACTGTAGTGCCCTCACTGCTTCCCACTCTTTCGCAGTTAACTCTTTCAAATATGTTATGT
GACGTTTAGGCACGATCATAAGATTGCCATCAACATAAGGATAAATGTTAACCGTGAGCA
CCATCCCATCAAGCTCAGTTATAACATATCTTTTCCGCAAGTCACAAAACACACATTTAT
TTACTGATTTCCAAATTTCGCCGTACCAAAAAGCTGCTCCTGACCTAGCTTCCATCGCAA
ACAAATCGTTCATCTTG
>NODE_2081_length_436_cov_1.49869_ID_4161
CAAGGACGGAAAAATCTCCTCATCACGATGTTTCACTGAAAGCCGCTGTGGGAAACCGCG
GCGGCTTTTTGTTTTCCGGCGATGCTTCGTCCCCAATTTCGTTTGACCGAAATCAATGTT
GCCGCGATGTCATGACGCGAGCCTGATTTCGGGGCTGATAGCGAACCGGAAGGGGCAAGC
TATGTCCGACTCAATTTCTGTAAAAATCCTGATCGTTTTCTTCCGTCTGACGATGGCGTG
GACATTTCTCTACGCCGGCCTACATCTGATTTCCGTGCCCGGCTGGAGTGCTGCCGGTTT
CCTGAAAGCCACCAAGACATTTCACGATGTCTACGCGCCGCTGACAACGCCGGAAGTGGC
TCCGGTCCTCAGCTTTCTCGTCAAGTACGGCCATTTGCTGATCGGGCTGTCCCTGCTCGT
CGGGCTCATGGTGCGT
>NODE_2080_length_436_cov_1.5643_ID_4159
AACGCGTTTTGAAACAAGACGACGACGGGGAATAATCTTCATCATGCCGTCTTCATGTGC
GCCGCGTTTCGGCAGTCGATGAATTCGGTTAAGTGGGCAGATTTGATCTTGATGAACAGA
GGATAGGTAGGTGTTTTCATGATGCTTACCAAGATAGCAGAAGATGGAGAGGAGTCAAAC
TCATTTCTTAGCCGAGAGTAGTTTCCTCTCTCCTCGAAGTCTCCTGAACGATGATGAACT
GCTTAGACCCCAGACTTACCCTGTTCCGCAATAGAGGCTGGTTGCGCGGTCGGCGGAGGC
ATAGGCTCGAAATAATCCACGCGCCTTGGATTAAGCATAGCCGTGCCAAGCTGATTAAGG
TCGTCCGGGTCTCCCGTGAGCTTGAAGGAGGAGGAGAAACGGTGGAGGATAAGGAATTTA
GGACTCAAAAAAGACT
>NODE_2073_length_435_cov_1.88451_ID_4145
CGGCGGCTGGGTGCCGGAAGCGGCCATCCGGCACGTCGCCGAAATCCTCGGCCTGGCACC
CATCCGCGTGCTGGAGATCGCCACCTTCTACACGATGTTCAACCTGGCGCCGGTCGGGCG
CTATCATGTGCAATTGTGCGGCACCACGCCCGTGCATGCTGCGCGGCGCCGAGGCGCTCA
AGAAGATCTGCCACAAGCGCATCGGCGAACAATTCGCGGTGACGCCGGACGGCAATTTCT
CCTGGGTCGAGGTCGAATGCCTGGGCGCCTGCGTCAATGCGCCGATGGCCCAGATCAATT
ACGACTCTTCGAAGACCTGACGCCGGAAAGCTTACAACCGTGTGCTTGACGAACTTGCCG
CCGGCAAGAGCCCAAAGCCCGGTCCGCAGATCGACCGGCAATTCTCAGCGCCCGAAGGCG
GGCCGACGACGCTCA
>NODE_2071_length_437_cov_1.27749_ID_4141
CGGCATTGGTCATGAAAGTGAAATCGTTGTTTCAGCTGCTAGCTCAAAAGATTCACATAT
TTCTCAGAAGACGCAAAAAGACAAGATTATGACAAATCGAGTGCTCGACCGTCTCGGTTT
ACCCATCCCAAAGTGGGTAGAAGTAGAGAGCAAGGATCAGTTGAAAGAGCTTATTCCTGA
TTTTCCCAAACCTTTTGTATTAAAACCAGGTGGTCTTACTGGAGGAAGTGGAGTTTCAAC
AGGACTAACAACACTCGCTCAAGCTGGAGCGCGCTTACGACCTTGCCCACGAAGCGATTT
TCAGCAAAGTACGCTCAACATGGCAACAGAAGATTATCATCCAACAACAAGTCTCCGGAG
AAGACTACAGGATTCTAGTTATTAACGGGAAATTTAAGGTTGCGACCAAAAGAATACCTG
CGTACATTATAGGAGAT
>NODE_2068_length_436_cov_1.34031_ID_4135
GAACAACGCGCTCCTCACGGGTGAGATCGACGTCATCACCAGCGTGCAGAACCCGGACTC
GCTGACGCAGTTCGACTCCGACGACTATGTCGTGAGCGAGGGCACCTCCACCACGAAGGA
GCTGCTCGCCTTCAACGACCGCGTCGCACCTTTCGACGACACGCGCGCTGCGCAAGGCGG
TCTACTCCGCGATCGACACGAAGAAGCTGCTCGAATCGAATCTGGGGTGGCTACGGCACG
CGTGATCGGCTCGATGGTGCCGCCCACCGATCCCTGGTACGAGGACCTCACGCAGGTCAA
CCCCTACGACGCGACCTCTCCGAAGAAGCTGCTCGCGGAGGCGGGCTACGCCGACGGTTT
CACGTTCACGCTCGACACCCCGAGCTACGACCCTCACCCCGCGGTGGCGGAGTTCCTGCA
GTCGCAGCTCGCCGAG
>NODE_2067_length_438_cov_1.31675_ID_4133
CCGCGGTGAGGTGCATCCTCGTCGACTGCTATGGCCTGTCGTTCCTCTACAGCTATCCGG
CGCGGAGTCCTGTGCTCGGGCCACGCACTCTCGAGCGGGTCGACTGGCAGAAGGTCACGT
TCACCCGTGACTATTCCGTGGGCGGGCCTGGCAGTCTCGATGTCCTTTGTGGGATCCGGT
ATAACACCATCGCCACACACCCTTGCTTCCAACAGCGCAGCGCGTTCTTCATCGAGACGT
AGACGTGCCTCTCTTGCGATCAGGTTCCGTAGTGGAAGACTCTGCTGACATGTCGTTGAT
GTCGAACGTTCCTGAGAGCAGCGTCGACGCGCCGTCATCCGTCGACGCGGAAAGCCGGTT
CTGGCAGGTCGCAGTCGGTCAGCTCGCTGCCGTCGTTGGGGTTGACGACCACGAAGCCGT
TCTCGAAGTAGCGGACGT
>NODE_2066_length_438_cov_0.945026_ID_4131
CTTTTTTCCGTGGGATCGTCCCGAGTTACGACTACTCGTTTCCGGGCTTTGCCTCCTCGG
CGAGTCTCCTGGTTCAGGCGATCCTGGAGGGCGAGTTCCGATTCGACATCGAGTTCGACA
AAAGTGGCAGACGAAGACTTCCTTCGAGAGAAGGAGGGTGTCTTCGCCGATGCTGCGGAC
GGGCCGAGGTTCATCTACACGCATTCGCGAAAGCCCGGCCACAGCCAGGGCTCGGGGGTC
TGCCCTGCCGAACCAGGGTCGATTTGTATGGCGAGGCGCTGGTGAGGGCGAACCTAGAGA
TGCCGTGACGATCTGCCGCGATCCTGGAGGCTGACCCGGAGGCGATCGTGATCGTGGCGG
GCGACCACGGGCCGAACCTCACCAAGAACTGCATGGGCACGGACGAGGCGTACGATTTGT
CTGAGATTTCCCGCCTGG
>NODE_2065_length_437_cov_1.25131_ID_4129
GACCTTTTCCGGGCCGGTGAGCACATTGCGCTTGGAGCTGGCTCGGGATTGAGAGGGGGC
GGCCATGGTGCTTCGTCGTCAGGGGAGATTCTCGGTCCCGGATGGACCCACCACCTCGGT
CAGTGAGATGCCAAGTCGTGAGGGGTCGTCGTCCATCACGACCACCTCGCCGCGCGCGAC
AACACGACCGTTTACGATCACGTCGACTGGCTCACCGAGCTTCCGGTCGAGCGGAATGAG
TGCCCCGCGGCCGAGCTTCAAGAGAGCCGCGACAGGCATCGATGCAGAGCCCAGGACAAT
CTTCACGGTAACGGGAATCCGCATGATTGTATCGAGACTGAGCCTTCGGTCCCGGAAGGC
CCAGTGGCGTTGGGTACGCGCCCAAATTGCGGGCTCCCGGCCGGCAGCTCGCCCGTGGCT
CCCTCGGACTGCAGATT
>NODE_2064_length_439_cov_1.11488_ID_4127
CACAGCATGGGCGCGAGCCAGGTCACCGTGCAGCGGAACAGGTGGTCGAGCACGGTGAGG
CAGGCCTTGGCGCTTGGGCGAGGAGATCGGGTCGCAATAGAGCGCGTCCTTGCGGATGTC
GAAATAGAAGGCCGGACAGGTCCGCGGTCATGAAGGCATTGAGCTGCGCGAAGATGCGCT
TGTAGTCGAAATCGGCATAGGCCTGGCGCACGACGCCGTCGAGCTCGGCGAGGCGATGCA
GCATCAGCCGCTCGAGTTCGGGCATCTTTTCGACGGCAACGCGATCCTCTTCGTGGAAAT
GCGCGAGATTGCCGAGCATCCAGCGCACGGTGTTGCGCAGCTTGCGGTAGGTCTCGACCG
TGGTCTTGAGGATTTCCGGCCCGATGCGCAGGTCGTCGGCATAGTCGGTGGCGCACACCC
ACATGCGCAGGATGTCGGC
>NODE_2063_length_437_cov_2.7624_ID_4125
GGTCAGCCACAACAGATTGGGTCCGATTCCGCCGACTTTCTTTCCGCGCAGATCGTCGAC
CGATCGAATGGGCTGCTTCGACATCAAGATGTATCGGTCGAACGGAAAGCTAGCCAGATA
AACAGTATTGAATTTCGACCAAACCGCCATCGCGTCGATGGATCGCTGCGTCTCGTCGAA
AGCCTCGCCTGCCAATCGATGATTGGTCGTACCAAAGGGGGGCGTAATAGACAACGTTCT
GCAACGGCATCTTGCTCTGTTCGAGCGCTTGGGTCGTCATGCCCATGTCGACCACTCCGT
CCGAGACGGCTTGCATGATCGCCGGAAGCTTCACGATTGTGCCGGCATGGCCGATGATCC
AATCGATCTTGTATTTCGTTGCCTGATTTCTTGAGCTCTTCGTCGACTGCCGGAGCGAAT
GGTCCGATTGATTTCCG
>NODE_2062_length_438_cov_1.48042_ID_4123
GAGCGCTCTTCGCGTGCGGAGATAACGATGCCGCTGGGCGTATGGTGGACACGAACGGCG
GTTTCCACCCTTGTTCACATTCTGGCCTCCCGGGCCTCCGGCGCGCGAAAAAGTGACCTC
GATGTCGTTGGGGTTGATGCTGAATTCTTGTTCGGTCGCCTTTTTGAGAACTGCGACCGT
GATGGTGCTTGTGTGCACGCGTCCCGATTTTTCGGTGTCGGGGACGCGCTGGACGCGATG
CACACCAGATTCGTTTTTCATGGCGTCGTAGGCCCCTGAGCCGGAAATCTCAAAAGAAAC
ATACTTGAGCCCGCCGAGGGACGTTTCGTTAGAGTCAATGACGCTCACATGCCACCCTTT
GATGGCGGCGTACTTCTTATACATCTGGAGGAGCTCCATTGCGAAGAGGCGGCTTCATCA
CCGCCCGCTCCTGGGCGG
>NODE_2061_length_437_cov_1.89556_ID_4121
TTTCGTTGACGAGTGGGGGCGTCTCCAATTCGAGTTCACGCTGGACTTCGGCTCGTTCCG
TGACCTTCAGCGGCATCGGGCGGTTACTCAGCGGATGCCGCTGCTCACCGAAGAAATCGG
GTTCCACGAGTGGTACCTATCGGAGTTGCCAGAGGAGCAGCGTGATGCGGCCCTCCTACT
TCTCGATGTACAGGGCAAGCGCATCGACGCGCTTGAGCTTTCTCGCGAGCTCCGGCAGTA
CTTTCTGCCGATGGGGTACCTCGTAAGCTGCCGCCTGACGGGCGGGCTTCCGCAGCTGGT
GTACCTCGTCGAGCTCCGAACGACGCGGTTTGTCCATCCGACGCTTCGGATGCGAGCTCA
ACAGATGGCGAGTACGCTCATCAGCCTGTTCGGTAGGCATGGGCTCGTGCTCCATCTCGA
CCCCGACCCTGGACGAT
>NODE_2059_length_438_cov_2.08616_ID_4117
CCTGTGCCGATCGCAAATCCGACGTCAGCCTGCGCAAGCGCCGGAGCGTCGTTGACGCCG
TCCCCAACCATGCCGACGGATTTTCCTTCGAGCTGCAACTTCTGTACCTCATGCGCCTTG
TCGTCCGGCAAAACCTCGGCAAGCACACGATCAATGCCGACCTGACGGGCGATGGCCTTA
CCCGTGCGCTCGTTGTCGCCGGTCAGCATGACGACCTCGATGCCCAGCGCCTTCAAGACA
TCGATGGCTGCCTTTGAATCAGGCTTCACCGTATCGGCCACCGCGATCAACCCGGCCGCT
TTGCCGTCAATGCCGACATACATCGGCGTCTTGCCTTCGTTCGCGAGGCGACCCCAATCT
GTTTCCAAGATATTGATGGCAATCGCACGATCCCGCATCAGCTTGGCATTGCCAAACATA
ACGTCGTGACCGTCAATG
>NODE_2058_length_437_cov_1.44648_ID_4115
GCCGGCATCGGAGCGGCATCGGAAGGGCATTAGACGCCCATCAGTGGGCCCGTTAACGCT
CCTCCTAGATGCCGCTGACCGGTGTCTGATGCGGCCAGACTAGCATCAGGTCATGCTTGC
GATCCCGCATGGGTAACTTTGGAGGACACACGATGACCAGTTATTACCTGACCCGCCCGA
TGCACTTTCACCGTACCGCTGGCTATGCTCCGCTGGGTTTCAATGGCGGGCGCCGGATGC
CCGTCGACGTCTCGAGTGAAAACGACGCCTACGTGATCCGGGCCGCCGTTCCCGGGCTGA
AGCCCGAGGATGTCGAGATCCAGATCCACGATGACGTCGTCCTGCTGCGCGGCGCGCCCA
AGGCCGAAGAGGCCGAGGAACGTGACTACCTGATGCGCGAGATGGCGCCGGCAGATTTCG
AACGCCGCCTGCGGCTC
>NODE_2057_length_436_cov_1.65274_ID_4113
TTCGCCAATCGTTTGGAATCAAGAGGTCACGCAAAATTACGCCAGCGAGGCTGGGAGCAG
CATTGCTTTGATGGTGCCTCGTCATGTTGTCGCTACCAACTCCGCCATACACCCGCGGCA
AACGCGCGTTCCTCAGCCCCTACGACGTCGCCATAGATCGCCGTGGTGCGAAGCGATGCG
TGGCCGAGCCAGCGTTGGATGATGTGCGGCGGCACATGCGCCTGGAACGCGGCGACGCCG
AAGGTGTGTCGTAGTCCCTTCGGGCTTGCGGCAAGTCCCATGATGCCGGCAATGGTCATG
ACTTCCTTAATGCGACGCCATGCCGTGATGCGGGTCCAGGGCCACAGGCGCCGTGAGACC
ATTGTCGGGTCGCGTTGACGGGCGCGAAGATCGAACGCATCTGCAAGTTCCTGGATCAGC
GACTCGGGAAGCGGCA
>NODE_2056_length_437_cov_2.15927_ID_4111
CGCCTCCACGACCGCTGCCTTCTTCTGGGGGCCCGCCGCCAGGGGCTTCGATGAGCGCGA
TCATCATGCCGAGGACTGGTCCGAGAGTGGCGCCCAGCTTGATGGCTTCCGCAATTTTCT
GGAACATTTACCCTCCTTGTTGATCGGGCTCGCTGGCCCGAAGCTTGTGAAGCTCGGCTC
TCAGCGCCGCCAGCTCGAGGCCACGACGCTGGTAGCCTCGCCGCACGCTGGTGATGATCA
GGTCCTGTTGCTCGATTCGCGCCAGGAGCTCGCGCTCTCGGATGAAGCTCTGGGCCAGGT
CCTGCTGAGTCTTGTCGAGCTCCAGGCCGAGTTGGTGGACCCGATGCTCGAGCTTGTCCA
CGCGTTCCCAGGCCAACTGCTCATGGCTGGTCCGACGGTCGAGGACTTTGTTGGCCGAGC
CCTCCAGCCAGCGCGTG
>NODE_2054_length_437_cov_1.14099_ID_4107
TTTCGCGCAACATCGTCCTCCCGGCCAACATATTGAATGTTTGGTCATTCCCGCCTATCT
CCATGTCCACATCCATCGCCACCGAGTCATAGCCCCTGCATGAGCGGATACAAAAAACTC
GTGCAGATACACGGGCTTCCCTTCTTTCATGCGACGCTCGAACATGTCTCGTTCAGACAT
TTGCTGAACCGTAAATGCGCAGCGAGTTCCACCACGTCGTTAATGTCATGGACGCGAGCC
ATGCGCTGTTGAACAAAAGCTTGGCCGGATTCTTGCCCGTAAAGGACAAAAATTTCGAAG
CCTGTGTTTTATACTGCCTGCAGTTCGCAAGCACCTCCTTGCGCGTAAGCCGCTGACGCG
CCGCAGACTTATCCGTGGGATCCCCGATCATGGCAGTAAAATCGCCGATAAGGAGAATGG
CCTCATGCCCAAGCTTT
>NODE_2053_length_438_cov_1.55875_ID_4105
AGCGACCTTTTGCAGGATTATCTTCCGCTCGCCGTTTTTCTGGCCATTGCGCTCGGCTTG
GGACTGGCGTTGCTCGTGGCCCCCTTTCTGGTTGCCTACAAGAGCCCCGATCCCGAAAAG
TTGTCGGCGTACGAGTGCGGCTTCAATGGCGTTCGATGACCGCGAAGCCTGAAGTTCGAC
GTGCGCTTCTATCTGGTCGCGATCCTGTTCATCATTTTCGATCTCGAAGTCGCGTTTCTG
TTCCCGTGGGCGATTGCGTTCGGGAAGCTCGGGCTGTTCGGTTTCTGGTCGATGATGGTC
TTTCTTGCGGTCCTGACGATCGGCTTTATCTACGAGTGGAAAAAGGGAGCGCTCGAATGG
GATTGACAGCCGCGCGCCCTGCGGCGGTCGCGCCGCCCGCCAAAGGGATCATCGATCCGA
AGACCGGCCGTCCGGTCG
>NODE_2050_length_439_cov_2.66667_ID_4099
CATCCAGTTTTTGGGGACATTTATTGTCATGCTGGTGCATGTGGTTATCGACGTGTCGCA
ATACAATGCATTCGTCTCCTCGGCGCCGGTGCAGGCAGGGTGGCCGCTCGTGCGCGACGT
GGTAAACATGTTCTTTATTGTCGTGCTTCTTGTAAGCGCCTTTGCAACGATTGTTCAGTG
GAAGCCAGGACAGTGGCGGTACAATGTGGTACTCCCGAAGCCTTCTCCTCATGGCCGTTC
TGTCAACTTTTCTTTAACGCTCATCGGGCTTCTCATCGATTTTTCCCAAGTGGTCATGCT
CACCTTCGTGAATGGATTCAAATCCGCGGCGGGAGGAAATTTTATTACGGCGCTCAAGCT
CGACAAAATCATGAAATTGCCGGGCGATCCGACCCTTGGGCAATCCCAGGCCGCGGTAGA
GGCAGGCCAGCTGTCGCAA
>NODE_2045_length_438_cov_1.99479_ID_4089
AGAAATTCAAGCAAAGCAGCGCCAGATTGAGGAGCTTCAGCGGCAGATTGATGAGTACGA
GACACAGGCGCAGACCGTAGGACAGAAATCGCGCACCCTCGAGAACGAAATCGCGCGCTT
GAATGCACAGATTGGCCAAATTACGGCTCAGATTCGGCAACTTGAGACCTCAATTGACCA
GACGGGACTCGAGATAACAAAAACATCAAACGACATCGCTGATGCCGAGCGTACGATGGA
TCTTCATGTTGGAGCGCTTGCTCAATATATCAGGGCATCCAATGAGATGGACCAGAAGAG
TCTTGCGCAGGTTATTCTTCAGAACAACGCGCTTTCGGATTTCTTCGACTATGTGCATCA
GGTCCAGCGGACTCAGGACAGCTTACGGATTACCATCCGCTCCATCAGGGAGCTCCATGA
ACAGCTTGATACGCGCCG
>NODE_2044_length_438_cov_1.17448_ID_4087
GTGGCCGGACACCCCCGGGTGCCTGGCCTTCGGATGACTTGTCTTCCACCGGGATCGGCG
AAATTTCAGATCAGCCTGGGCCTGATGATCCGGCAATAATACTGTTCACCTCGGGCACCT
CAACACAGCCGAAGGCGGTGGTCCACGCGCACCGGACCTTGACCGCAAGCGCTTTCCATA
CCGGAGACCGCATGGGCATCACCTCGCAGGATGTCGTGCTGTGCGCGCCAGCTCATACTC
ATGCCTTTGGCCTGTGCATGGCCGTCACGATAATGCTGGCCGGTGCCGCTAATGCGTTAT
TGCCGGAATATTCCCCGCCGCTACTGTCCGAGACAATACAGAGGACCAAGCCAACAATTG
TTTTGTGTGGGCTTGCCCATATTCAAGCGGGCCTGAAGGCAAAACTTTGGGGCCTGAAAT
TGCCGGGAGTGTGCGGCG
>NODE_2043_length_441_cov_0.976562_ID_4085
CCGTATGGTATTACGTCGCTCGCTCTCCGGAACGGCGCTTTGGGAATGAGAGGCGCCCGA
GAGGGCGTCGTCCTCATTCAACGGGATGTGGCGGAGCGTGCTATGGATTCACTACCGAGG
CGCAATCTAGGAAAATTATAAGGCAAAACCAAAAACGAATTTGCTTTCACTCATGCTCGC
ACTGTCCATCTTTATTCCGCGCCGTATTGTGCGCCGCGTATCCGGCAAAATGTTTTTATC
CGGCGCCAAAAGGTCGTCTCCGCTGTGTTCGAGATAATTCCCATGCCGCTGAGGCGAACG
GACGGAGAAATGGGGCATCGACCCGGAAAAGATTATGGAAGTCGCAAAGGTCGGGTTTGC
ACACCCAAGGAAAGTATTGGCCTCGAATCTGAGTCGTGAGAAAGACTTGACGAAAGCAAT
CGTGGAACAATTTCTTGAGGA
>NODE_2041_length_439_cov_0.911458_ID_4081
CCGCTGAACAATTCCGCGATGGTAGCTGGCGCGAAAAAACCCGACAACGAATTGCCGGGG
TTGACGCGTTACGCCGCGTCGGAGCGCTTGCGGTACGTGCGAAGAAGCAGTCCCTCCTCG
CCGACCTCGAACTTGATGTGGGCTTTGACGCCGATGTACTCGACCATCTCGCCTGTCTTC
TCGTCGAGCTTCTCGAGGATCTTTTCCTCGCCCATGCCGAGCGCGGGGGCCAAGGCCTTG
GCGAAGGCCTGGGGGTCCTCGATCAGGTGCGGCGAGGCGTAGACGCTGTCCACCTGCAGG
TCGATGGCGAGCGTGTCGCCGTTTTGGTCCATGATGGTGCCGCGCTTGGGAGCCACCACC
ACCTTGCGGCTGTATTGGTTCTTGACCAGGCTGGTCAGTTTCTTGTTGTCGGTCAGGTGC
AGCTCGAAGGCGCGCGCCG
>NODE_2039_length_441_cov_1.41146_ID_4077
GCGCCCCAGGTGGAAGCCTTTCGCTTGATCGGCAAGCGCCGCTCCTTAAGCGGCTCGCTG
ATCGGCGGCATCCCCGAGACGCAGGAGATGCTGGATTTCTGCGGGAAGCACGGCATCGTC
TCGGACATCGAGCTGATCCCGATCCAGGCGATCAACGAGGCCTACGAGCGGACGATCCGC
GGGGACGTGCGCTACCGCTTCGTCATCGACATCGCCTCGCTCAAGGGAGCATGACCTTAG
CCGTTCGGCGAAACGGGACTGGATGGAATCGCCGCCGCGGCTTTCTCTTGGATCTGCCGG
AATTTCTTCGAGGCCCCGGCGATCTTGTCCTCCCATTCGCGGTCCGGAACCATGTCTTTC
GTCGCGTCCAGGTAGGCCAGGATCATCGAAGTCATGGCCCAAGGATCGAACAAGGCGAGC
TTGGTGGCCGCGGCGAAGACG
>NODE_2036_length_439_cov_1.84416_ID_4071
TCATCATAGAGGATTCAACGCTTTTTTGCGGGATGGCGATTATCCACGATGATGACCGCC
CAGGGCCGGAAAACTCGAACAACAACGGGTCGCTGATGTGGGTATCGACGCACTGCCTGA
ACTACTACATTCTTGCCCACGAACTCATGCATAGCATGGGCGCCGTCCAGTTGAGTGCAT
TGCACAGTGATGGCGGATGGCACTCCGCACAGTTCGACGTGATGGGCGCCCCGCATTGCT
GGATGGGTGTAGCGTCCATGACCGGCTGGACTGCGGTGGGGATGACTACTGGACGTTGAG
ACCGGGCGGTATGGCCAGCGGACGTTGGAACAGCGCCGATAGCGTGTATCTGCGACCGGT
GCGTCGGTATAGGGTGTGGTTGCACCCGGTGTTTAGGTAGGTGATAGCGTGGCAGCGAGC
GAAAAGCATAAATTATTTG
>NODE_2035_length_440_cov_1.43377_ID_4069
CTGTTCCGCGAGCAACCCGACGTGCTCGCCAACTACCAGCGCCGCTTCCGCTACATTCTG
GTCGACGAGTACCAGGACACGAACGTGGCGCAGTATCTGTGGCTGCGGCTGCTGGCGCAG
CCGCACCGCACCCCCAGCCCGTCGTCATTGCCGGGATTGACCCGGCATCCATCCCTCTCC
GGACGATGGATCACCGGGTCACGACGCACCTGCGGTGCGTCCGGCCCGGTGATGACGCAG
AAAGAATTGGCAGCGGCGAGAAAGAACCCAAGAACATCTGCTGCGTCGGCGACGACGACC
AGTCGATCTACGGCTGGCGCGGGGCGGAGGTGGACGAACATCCTGCGCTTCGCGCTTGAC
TTCCCGGGCGCCAAGGTCGTGCGGCTGGAGCGCAACTACCGCTCGACCAGCCACATCCTG
GCCGCCGCCTCGCACCTGAT
>NODE_2032_length_439_cov_2.65714_ID_4063
TGCGTGCCAGATGATAGACTTGCTGTTGCTTCCATATGAATCCGCGCCTGGCCGCCTACG
CGCGCGGCGACAGTGGTGATGGACGGTTCCCGCTCAAGCGCTTCCACGTCGCGGTCAACC
AGCGTTTTAATAACAATCCCCTGCGCAATGGCAGGAGCTCCCTTTGTCGGCGCGCCCGGA
TTCACGCTAATCAAATCCGACCCGAAGCCCTCAACCTGATTCACGATGTATTGCTCCGCG
GAAGAACCGAGCGACATAATAAGAATCACCGACGATACCCCGATAATGATACCGAGCATC
GTCAGGGTGGTTCGGACCTTGTTCTGTCGAAGACCCCGCAGTGATGAGCGTATAGCGTCG
TTGAGTTGCATACTTATTTGAAGAGACCGTTCCCTTTGTTCCGATCGGTAATCGGCTCAT
CTTTTTCTACGCGACCATC
>NODE_2031_length_439_cov_1.62338_ID_4061
TCGAAGATTGTGCGTCACCACGTAGACGCCTACTCCTAGGAGAATAATGGTCGGAAGAAA
CATTCCGGCAAACCGGTCGGCGAGACGCTCAGGCGCCGACTTGTGCGCGGCCGCGGAGCG
CATGAGTTCCGCCATGCGCTCAATTGTTGAATCTTTCCCTACGTGCGTCGCGCGAACCCG
AATTGCACCCACATCCGCGACCGTCGAGACCAGCACCCGGGCGCTGTGGTTTTCTCTACG
GGCGTCGACTCTCCTGTTACCAGCGCTTCATTCACCAACGCGCGACCGCTGATTACCACG
CCGTCTACCGGAATAGCTCCGCCGGCGACACCAACACCACATCCCCGATTCGCACGTCGG
ATGCCGGAATTGTTTCCAAGCTCATCGCCATGCGCGCGTACCGCAGTCTGGGGTTTGAGC
GCAAGAGCTCACGCACCGC
>NODE_2030_length_440_cov_0.968831_ID_4059
CGCGCCCTGCGGCGCGGCCGGTTCGAGAGCATGATCCCAAAAAGTATAAAGCAGTTTTCG
GAAAAGATTATGCTCAAACAAGGAGCTGAAGCGGGATGACGATTCGAGGAAGAGTCGTCT
CGCTTTAGGCGCGACCGGACGCAAGCAACCTCTTCAGCCGCATCGCATCGGCCGGCGCCG
CGCTCTTGTCGTCGTTGTCGAAATAGACATAGACGTCGCGGCGCTGCCGTTGCCAGATGC
GGATATCCCGTGCCCAGGCGCGCAGCAGCGATGCGGGATAGCGCCCATAGTATCGTCCGC
CCGGTCCATGGCAGCGAACGTACACGTGCCGGGCGGTCACGACCCAGGGCCGCGGCCGCA
TCATGGTGGTCGGACAGGCAGAGCGCGACATTGTGGGCGCGCAGCAGCTTGAAGATTTCC
TCCACGTACCATGCTACGTT
>NODE_952_length_568_cov_2.24125_ID_1903
CGCCGAGAGCACCTTCCGCGCCCAGCACCGGACGGCGGCAAAGGCGTTGCCGGGCTGACC
ACGAAGGAAGAAGACTTTGTCGCAGCGCGTCTTTACCACATCCACGCATACGGACCTGCT
TTTCTTTACCACGCGCGGCCGCGTGTTTCAGCTCAAAGCCTATGATGTGCCGCAGGGGAG
CCGCACCTCCAAGGGCCAGGCAATCGTGAATTTTCTCCAGCTCGCGCCCGGTGAGCGCGT
TGCTGTGACGCTTTCCATGGACGATCAGGATGCCACGAAACACCTCCTCATGGTGACGAA
CAAAGGAACGGTCAAAAAGACGGCGCTCGAGGAGTTTAAAAACATGCGGCGTTCGGGTCT
CATCGCCATCACGCTCAAACCCGGCGACGACCTGCGCTGGGTGGAACCCACGAGCGGAAG
CGACGAGGTGGTGCTCGTTACCAAAAACGGCCAGTCCATCCGTTTTGAAGAGGCGGATGT
CCGCGCCATGGGGCGCACGGCTGCGGGCGTGCGCGGCATCAAGCTCAAGGGGAGCGATGA
GGTTATCGGCATGGACGTGATAAGCCCG
>NODE_1583_length_487_cov_1.29698_ID_3165
ATCGTCGCGTCCGCGCCCCAGCCGGCGACCGTCCAATTCATCGAGAAGCTCAAATCGTTC
GAGGTGTTCAAGGTGCACGAGGGGACGCTCGCGGACGAGCGGACGGCGTTGGAAGATGGA
GACCGTACGGTGGTGATTGCCGTGCCGGACGACCTTATTGACGGTGCCGCGCAGAATCCC
CAAGAGCTGGTGGTCTATGTGAATGATGGCCAGCCCGCACAGGCGCAGTCTACGATTTCT
ATGTTGAGCCAGTATCTCGACAAGACGAGTCTCGCGCTTGCGCAGCTCCGACGTTCTTCA
CGCTTCGCCAAGAGAGCGTCGCATCGCGCGACATGAAGTATATCGACTTCCTGCTTCCGG
GGCTCATTGCGATGTCGGTCATGCAGATGTCCGTGTTCTCCGTCGCGTTTCTCTTTGTGC
AATATAAGGAGAAGGGTGTCTTGCGGCGGCTTGCGGCAACGCCGATGCGACCGTTCCGTA
GTTTGTG
>NODE_949_length_569_cov_0.957198_ID_1897
TCTTTCTTGATCTCGGCGGCCGATTTTGGAGGGGCGTCGCCCTGAACCACTGGAAACTCT
CCCAACGCCACCTGCACCGGTTTGCCATGCACGCCCTTCTCCCCGCTCTCAAACTCCACT
AAAGCGACGCCCTTGGCGCTGTCGCCGTGCGTCTCGGCATCGAACACCAAAAAGCTTGGC
ATGGCGGTTTCGTCGACCTTCTTCAAGTATGCGTCCCTCTCGATCGACCAGGACGTAACC
CCGCTTAGGACTTGCACGATGCGCTCGCCGCGATCGCTAAAGCCTTCATGGAGCTTTTAA
CTTGGTAATCGGCGATTTTGGCTTGGTGAAGTTGGTGAAATGAGAGGTCACGCCCTGCTT
CACGCCGCCGATGAAGCAGACCATGGTGATGTCGCGCAATTCATCGAAAGAAAGTTTGCT
GAAATCCCCGTCCAATTTCTTCCGGACGTAATTGTCGACGACCTCCTCCACGACCTCGAG
GCCGGTGTCGGCCAGGAAGTGAACGGCGCTTCTCGCTCCACCGGCGACATAGCGTTGCCA
AAGGCCCTTCACGATATTTTGCTGAACCT
>NODE_948_length_569_cov_2.19223_ID_1895
ATGGTGTCACGTTGCTCTTTCGTCCCGTTCAGTTGCACCCAGTCGTCAACCGCCTTCTGA
TCTTGCGGTGCCGTCATCTGGAGTACGATCAGGCATTCAGTCTGCGTTAGCACGTTTTTA
TTAACAACCGCTGGGCGCTGCGTAATCAGCGTCACGCCGATTCCCCGGATCCCGCCGCGA
CGCACCAGCGCTTCGAAGGCCCCCAGCATCCGTTGTTGGCCAGGGAGCGGACGCTGCGGC
GCGAAGGCGTCCGCCTCATCGATGAACACGTGCAGCGGTGAGCGATGACCTTCCTTGCGA
CGATACAGCCTCTCTGCGAAGTCAGTTGCAAAACGATCTTGTTCTGCGTTCGACGACGTA
GCCGACAGATCAATCACATACCATCCCGGATGCTCAACGACAAGATCGGCAATCACCTTC
CCGGCGGTTGGTTCCAGCGGAACATCACCATGCGCCCCGCCGATGATGACCACCGGTAGC
CCGTCGTGCTTCCCATCCGCAGACGAGCGCAGGCCCCACCAGGCCCTGTCGGATCGAGCA
CTACGAACGGCAGCCGGGCCGCCACCATC
>NODE_947_length_572_cov_2.87379_ID_1893
CGCGTGCGCCAGCTTATCGATCTCGCCATTCGTCTGGAAGGCACGGCGCGCCACGCGTCC
CAGCATGCCTGCGGCATTGTTATCGGCCCGGATGCGCTGGACCGCTTTGCGCCGCTGCAG
AAGGCGCAAAAAGGCGACGTGGAGCAGGTGGTGCAGTATTCGCTGCATTCCACCGAAGTC
GTCGGCCTCCTGAAGATGGACTTTCTCGGTCTTTCGAACCTCTCCGTTATTCGCGACTGC
ATCGAAATCACGGAAGCCGTGCATGGCGTTACCGTGGACATCGACGCCATTCCGCTCGAT
GACAAGGCTACGTATGAGTTGCTCGGACGCGCGGAGACCACGGGCGTGTTCCAGCTGGAA
TCGGACGGCATGAAGCGCTATATCAAGGAGCTCAAGCCTACGCAGATCGAAGACATTATC
GCCATGGTGGCGTTGTACCGACCCGGGCCCATGCAATTCATCGAATCGTTCATTAAGCGC
AAGCACGGGAGAGAAAAAAATTTCCTACGCGCATCCATTGCTCGAAAATGCGCTCGCGAA
TACGTACGGCATTCCCGTGTATCAGGAACAGG
>NODE_943_length_570_cov_1.10485_ID_1885
CGAAGAAAAGTCCACGCTGACGATTGCACGCCGCCAGCCGATGGCGGTCGACCTGCGCGA
AATTGTTGGTGCGCTGCGGGTTGCCAACGATCTCGAGCGAATCGGCGATCTTGCCAAGAA
TGTTGCCAAGCGCGTGCTGGCGACGGCCGGCGAGGAATTCCCGTCGCAGAAACTGATCCG
CGGCCTTGAACACATGACCTCGCTCGTGCTTTCGCGCCTCAAGCAGGTGCTCGATGCCTA
TGCGGCGCGCGATCTGGCGAGCGCGCTCGTCGTCTGGAAGAGGCGACGACGAGATCGTGC
GATGTGCACCTCGCTGTTCCGCGAATTGTTCACCTATATGCTCGAGGATCCGCGCAACAT
TACCTTCTGCATTCATTTGATGTTCTGCGCCAAGAACATCGAGCGCATGGGCGATCACGC
AACCAATATCGCTGAAACGGTCCATTACATGATCGAGGGACATCCGATCACCGGGCCACG
CCCGAAGGGCGACACCACGACCTTGAAATGGCGCCGGCGCGGGAGTGACAGGCGAAAGCC
ATGGACTGCTCAGGCTGCACGAATCCTGAT
>NODE_2079_length_435_cov_1.80315_ID_4157
GGCAATTGGCCTGCAGCCAGTAGGATTCATAGGAGCTGCGCTGCGCGCTGACGGCCCGGG
GCGCGGGCTGGCTTGACCTTCTTTGGCTGTGCGGAAGCCGTCCCCGGATAGCGATGGTCG
AGCTCAGCCACGGCCGGCTCGATGAAGAGCCCGAACGAGAAGACAAGGAAAATCGTGGCG
AGAAGCGCTCGCATGAATCACCTTTCGATTGTTGCAGGGGGGACGCGGTTAGAGCAGCGA
CAGGATTTGCTTTTCAGCGGCGCGCGGTGCGCGAGATGCGTCGTGCGAATCAGCACGTTG
ATGCAGCCGTTAATGCGCGGATGTCCCGGGGTATAGAAATTCACGCAATACCGGCGTGCG
CGGCTTTTGCAACGCGCCTTGCGCCCAGATCGGGCAGTCGATCAGGATGATCTTGCGCGC
GTTCGATCGCAGCGC
>NODE_546_length_659_cov_1.76987_ID_1091
AAGCTGATCCTCCACCTGCGCATCGATACGTACGCCTTTGACCTTGCTGATCAGCAGGGT
CGCCGGAAGGCGTTCCTGCGCCTGCCCCATGAGCGGGATGCCGGCCATGCGCGCCACCTC
GTGAGCCGCACCGCCATACGTCATCGGTTTGGTATAGACCTGATAATACGGCGCCGGCGG
AAGGACAAGTCCTGCTTCTTTCGCAGCGTCCTGTGCGGACGCGTCACGGTTTTCCGAACG
GCAGATAACGATAGGCGAGCAGACTGCCGATGAGTTTTGATTTTTCCTCATCGTTGAAAT
TGGAAAACTCGCCGCGCAAGGCTGCGATATATTTCGGAAGATCGATGACGCCCGCGAGCA
CCGCGTGATCCATTTCATTCAAAAACTGGAGGTCGTCGTCCGTAAGCGCGAATGCCTGCT
TGAGCGCGCGCTCCGACTCGCGGTAATGCGCGGACGTGACAAAACGGAATGATACCTCGT
CCAATGGCGGCAGCTCGAGTCCTGCTTCGCTTTCGTCGGCCGGGGCATTTGCGGGCTGTA
CCGATTCCGGGACGGATGAAGCTCCCGACTCGGAAACTTTGCCCACCTTCGGAGCCGATG
GAGGTTGTGCCGCTTCCCGTATTGGAGACGCGCTGTTGCGCTCAGCGCATCTGCCAAGG
>NODE_1171_length_537_cov_1.8527_ID_2341
CCGACGAATAGCCCATGCTGCGCAGCGTGTGAACCACACTCTGGCACAGCCAGCAGGCCG
GTAAAGGCGTGCGTGTTGTAAGGCCGGCTTTGGCCTTTGCCAACCACGCGCCGGCGCTTC
AGTTCGTCGATGATGCGCGCGGCCATGTCACCTTCATATAGCGGCGGGTGTGTGTTGGGA
AAGAACAGCACGCGTCCGGTAACGGGCGCGCTGCTGTCATAGGCCCAGGTATGCGCGCCG
GTGTGACCGCCGTCACGTTTGATGTGGTAGCGGGCCGAATGTCCCCACAGCACCGGATTA
TGCAATAACTTGTAGAAGTAGGTGCTGGGGTACGGTTTGCCGTTGGGCCGGGCATGGCCG
AACCGCGTAAACAACTCGGCTTCCATGAGTGACCAGCCGACACCTTCCAGGATGAGTGCG
GCTAAATCGTCAAAGAGTTGGCGGCGCGCTTCGTTGGCTTCCAGGCGGAGTGGCCGTCCA
GTCGCGTCGTCACGGATCAGGACGTGCGAGAGTGGGATTTTACTGCTGACGGGCAAG
>NODE_1552_length_491_cov_1.79128_ID_3103
GGGCCATTAACGGAATCCGACCATACGGTATAATCTTTCCTTTTGTCTTGATTCAGCATC
TTCCAAATGCCATCCGCCACATCCGAAGCGTGCTGCCATGAGCGATAACTATCCAAATTC
CCGAGTTCCAGTGGCTCAAAATCCTTACTATCCTTAATCGCGCGGGCAATCCGAGCAACG
CCCTTAGCGATTTTGCGCGTCACATACTTCTCGCCCCGAATCTTTGACTCAAAATTGAAC
GTCCATCCTTGGACGGCATAAAGTCCATAGGATTCGCGCCACACCTTGACCAAGAATCTG
CTAGAGCATTTCGACGCACCATAGGGCGAACGTGGCGAAAGCTTACTCTGTTCGTTCAAA
ACCCCCCCTTTCAGTCGCACCAAATTCTTCACTGGTTCCCATTGTGAAGAATCTGGGTCT
GAGGACTGTGTTTTACGAATCGCCTCAAGCATATGCAAAACAGCCACCGCATTGAATTGA
AGGTGCTGTTC
>NODE_940_length_570_cov_2.94961_ID_1879
GACGCGCCGCAATGTGCCGATAATGATCGAGCCGATAAAGGCGGTGGATAGCCAGGCGAC
GCCGTTCAGCAAATGACCGAAGTTCCACGCGCCTGAATCCACCAACGAGACCGACAGCAG
GCCGTACAGGATAAAAGAGGCCAGCCAAGATAGCCGGCCACTGGGGCCAGAGGTTGGGTC
AAGGAAGTCGCCGATGATGTAGATGCGGTCAACGGCATAGTCAAGCCAGGTACGCGCCGG
GACGTCGCTGAGAGAGGCCGCAACGTGGCGGCGGTAATCGTCTGACAGACGCACAATGTG
CGCAGAGTATTCCAGCTCCTGTATAGGCGTTTTTTGTTCATGCTCTTCCCGCTTTAGGTT
TTTGTCTTAATTTAAGTTCTCTGCGCTTTTCGGATTGCTGCATTTCGTCGAGGGCGCGCA
CGTGCTTCAATATTGCTTCCTGGTCGTTGTCGCTTAATGCGGTGAATTTGCTGATGAGTT
CACGAACGCTTGGGGTCTCTTCATCGATAGTAAGACTGTTGGCAATTCCCGCAATCTTCA
TCACCTCTACATCGCGCATTCCAAAGGCGC
>NODE_937_length_573_cov_1.59884_ID_1873
TTGAAACTTGGTACTATCTTCCGCGTATGGGACGACACCTGGGATAGGGATCGGCCCGTT
ACCCCTCATCAACTGGATACATCGTTTTCCGACCTTTGTTTCGAGCTTTCCAGGAATCCC
TTCTTCAAACTGCATAGGGATGTGCTGGAGGCCCAGATAGCCGTTGCCTGGAACGCATGG
CACGACTCGAACGAATGGTGGGACGATGAAGACCCCCATCAAGCAAAAATTGCGCATGGT
TCATCCGGGACTACTGCAACGAGCTAGTCCAGCTGTGCGCATGGATCATCGGCGGCAAGG
AGCACATGCGGCGCATCAGCCTGAAGGTGCGTGAGGCTTACCTGCAGGAGTTGGTGGAAG
CAGATTTGAAAGAGGTGAAGTATGGGACTTTACAGTAGCACGGTAAAACAGGAGACCAAA
ATCCCGGAGCCGACCCCCGAAGAGCGCGCCCTGATGGGTCTTTCGGCCGAGATGATGATG
GCTTCGATGGCCCAAGCCGGCTACGAGGTCACCAAGACGACCGTGAATTGGGAGCAGTCC
TCGCAGGGTCAGGGATACGCCAAGCGTCGCTCC
>NODE_1285_length_519_cov_1.10108_ID_2569
CGATATACGAAGGTGCGCCGGATTTTCGATTCGTGAACGACACAAAAAACTCCATCTACA
TTCATGCCTACATATCCGGGGACGACGTCATATACGAATTTTGGGGAACGGATGATGGAC
GAAAGGTCACCGTCGGTCCCCCGCGCATTTTTTAACATTACGTCTCCCCCGCCGAAAAAG
CTCGTTGAAACCACCGACCTTGCGCCGGGCAAAGTCGTGTGCACAGAATCCGCGCATGCC
GGCGCCGATGCCGAACTTCCGTATCCGCATCGAGTATGCCGACGGCCCGTGTGCATGAGG
AAGTCTTCCGATCGCATTACCGGCCATGGCAGGCCGTGTGCCTCGTGGGTGTCGAAAAAC
TCACGGAAGACGCGTCCGCAGGCGGAACAACCGGAGGAACTAGCGTCGTACCGGACGGAA
ACGCCGCTGAGGCGACGGGGGGATACGAGCGGAGACCTTTCTGCCATCGTCCCCTAACCG
ATACCAAAACCCTCCGCGAATCACGGAGGGTTTTCAATT
>NODE_1844_length_459_cov_2.20347_ID_3687
GGCAACGGGCTGCTCCGGCGGCACGACCGAGGTCAACCTGTTCGGCACGCCCAAGCGCGC
CAGGAATCCGATGGAGATGGCCTGATGGCGAAAACCTTCAAGGCGCTCTCCGCCTTGCTG
AGCTATCCGCGCCCGAATTCCAGCGCGCGACCGGGGAGATCAGCGAGGTCATCGAGCGCG
AAGCGCTGCTTCCGCCGCGCGTGCGCGACCAGCTCCAGGCTCTGCTGCTGGAAATCGCGA
CCGGCGACATCTACGATCTGCAGGAACGCTATATCCTGCTGTTCGACCGCACCCGCTCGC
TCTCCCTGCACCTGTTCGAGCACGTGCACGGCGAAAGCCGCGACCGCGGCCAGGCGATGA
TTGATCTCAAGGCGCTATACGAACGGCACGGCCTTGCGATCGGCACTTCGGAACTGCCGG
ATTTCGTGCCGCTGTTCCTGGAATTCCTCTCGACGCTGC
>NODE_936_length_570_cov_1.0969_ID_1871
AGATCGCGGCTCCACACCGAGGCGCCCAAGCCGTAGGCGCTGTCGTTGGCGAGGCGAATC
GCTTCTTCTTCGCTTTGAACCTTTACAATCGGCATGATCGGACCAAACGTCTCGTCGCGC
ATGATCTTCATATCGTGCGTCACATCCGTCAGCACGATGGGATCGTAGAACAGTCCTTTC
GCGTTTTCCGCCCGTCAGAATTTTTCGCGCCTTTATCCACCGCATCCTGCAGATGCGCGT
CAATGATCTTGACCTGGCGCGGATCGGTGACAGGACCCATAAAAAACGAGGCGTTTAACT
CGGAGGAATACCCGCTTTTAAGTTCTTGCGCCTGTTGAACCGCCAGTTTGACGAACTCGT
CGTATTTTGATCCGACCACATACACGCGCTCAACCGCCATGCACGTCTGCCCGCTGTGGA
AGAATGCGCCCCACGCGCCCCAACGGGCGGCGGCTTGCAGATCCGCGTCGTCGAGGACGA
TCATCGCGTCCTTTCCGCCCAACTCCAGCGCGACGGGCGTCAGGCTTTCGGCGGCGGACT
GCATAATCTTTTTGCCCGTTGCGGTGGAGC
>NODE_383_length_749_cov_2.27522_ID_765
TCACGCGCGGCGCGGGGAATATCACCGTGCGCGGCCTCACCATTGACGGCAATAAACCCG
ACGAACCCAACGGCCAACCACACGGCCTGACACTGGAACTGGCGCATGACGTGACGATTG
AGAATGTCACGATACAGACCTGCGCGCACGCCGGGATTATGGTCTATCGCGGCAGCCGGG
ACGTGACCATTCAAGACAGCCGGTTTAGCGACAACGGCTATGCCGAACAGCAGTCGGGCG
CGCACGTCTGGTTTTTCCAGGGCGCATCCGGGCGGGTGCTGCGCTGCGCTTTCAGCAGTG
GTTACGGCGCGGTTGTTCTTTGATGACCGCAGCTCGAGCAGCAGCGAATTCGACGCGCAA
ATCTTCGGCGGCTTAATGCGCGCCTGTACCGTGCGCGGCGCGGCGGTGGGCAGTAGTGCT
GAACGGCGCGCGTGATACCTGTGTGGCGTTCAATGATTTCCAGGCGGCGCGCGGCGCGGT
GGTGTATGGCAGTCTACAAGGCACGGCGCGCGTGCCGGTGCATGACGTGACACTGGATAG
CAATCGCTGGCAGGATTACACGCTGGCAGTGGAGTTAGGCGCGGAGTCGTCGCTGGTGTG
GATACCGACCAATAACCAATTTGACGGCACGGGTGAAATGGTGGATGACACCAGCGCCGG
GAATCCGGTTGGCGTGCCGGTGGGTGGGACGAGTTAGCGACCTGGAACGGCGTCCAGTAC
CGGCGTGTGGGACGATGGTGCCGGTGTGT
>NODE_2038_length_440_cov_1.45714_ID_4075
AGGTCTTGCGTCGTGAGCGTGAGGCCATGCGGTGAGCGGGTTGCGGGATGCGAAGAGAGT
ACGTAGGACGTGGTGCGTAGGGCGTGAGGGGAAGAGTACGTAGTTGCGTAGGACGTGGTT
GCGTAGGGCGAGACCGTGCGTCATGAGACTTGCGTCCCGTAATCCGTTCCCTTTGCCATA
GGTCTGTAAGATCGTAGGTCCGTAGGTTATGAGCCTTGGGCCATGAGCCATGCACCCCAT
AATCCGAACCCCGAACCAATAACACGTAACACGTTCCCTTTGCACTTAGCTCTTTGCCCT
CTTTTCCCAATCGCCAATTGCTAGAACGAAAAAATGTCCAACGACAAACTGCCCGAAGTC
TGACTCACCTCCGCAAAACCTTTTTCAAATACTGCCCTGTATAACTTTCCTTCACCTTCG
CAACGTCTTCCGGCATTCCC
>NODE_7_length_9808_cov_13.6447_ID_13
GTAGGGTTTACCCTCGCCTTGTCGAATGACCTTCAGTTCCCGTATTCGGCGATGCACTTC
CCGGTGGCGGTCGGTCATGCCGCCCGCCGGGCCGTCCGGTCGATAGTAACTGTGCGGGCC
GACAAAACACAGCGGCCAGCGACGTGCGTCAATCTCTGGCTTGTTGGCCTGCCCGATGGC
ATCCCATTCCCGGTCGAGTTCGGCGTAACCATCCGGGCGTCCGTCGCGGTGCAGCCCAAG
CCCTGGATTGCCGGTCGGGACTTTGACGTGCGCCGTCCGCCATTTCCGCGGAACAGTAAT
GTCCAGCACCCGGCAGTCCCAATCGGCGATTTCTGACATGGGATCACGGAGCGATTCGTT
CCACAGGGCGCAATAGGCACCGAGTTCCAATGGCTCACGGAATCGTTCAACCCACTGCTC
CGGGGTCTGCTTGAACCACGCATCTTCATCGCGCAGATCATCGCGCCAGATGCGATAGAC
CACCGCCACCTTTGGGCGCTCTGTCCGGATACGCCGCAGCAGCGCCCGCGCTTCTTTGGG
GTGCGTGGCATCGACAATCGTCACCATCGCCGCATCCGTTTGGGCAAGACGCTCCATAAC
CCGGTCAGGCTGAAGCTGCGCCGTATCGAGAATGTCGAAACCAAAGCAGGTGGTCATCTC
ACCCTCCGAACTGGCGTCCCAGATACAGGTAGACGCCACAACCAATCAGAACAGGGATGG
CGATGCCGACCACCACCCCTACGAAGAAACTGCGCCAGTGGATAACCTTAGCGGTGGTCG
TCAAAGTCCGAGTCGGTTGGAAAAACTTTGGCGCGTAGACCAGCCGCTACCATAGGCGTA
CCCAGGATGTCGCGCCGTAGCTGTTCCAGTTCGCGCCGCAGTTCCTCCACAACAGTATTG
TCCAGCGGCGAGTCGGTTTCATTAGCCCGCTTCAACGCTGCCTCGATTAGACTGTTGGCG
CTGGTAAACGCTGCTTCGACTGCCCATTTCGGCGCACTCTGCCCCAACTGGATAATCAGC
GGTCGCAGGGCGAGTGCCAGGAAGGCCAGCAATCCGAAGATGACCGCGACCAGTATCCAG
TCTTTTGCGGTGAATACACTCGGATCGACTTCGACAGGTGGTGTCACAACGGGCGCTTCC
TCAACCGGATCACTGCCGCCGGTGTCGATGATGACAACGGTCGGCTCCGGCAGCGGCGTG
GGTGCATCCTGCGCGGCCACCGGACTGATGACCAGCAGGAAACACAGCACAAACAGAACG
ATAGCGAAACCTTTCACGATTTTCATACAGTCTCCTTCGCTCCACTGCGGAGCAGGTCGG
CCAGAGCGTCACTCTGGCGCTTCAATTCCTCGATCTCAAGCTGAATAAGTGTCTTCAGCG
CTGGTAAAATTTCTTTATCGGTTGTGTTGAGCGCAATCAGCAGCAGACGTTCAATCCTGA
CGGTCTGCCGGTCAACCTGATCGAACAACCCTTTAATCTGATTAAGGTCGGGCATGACCG
TTGCAGGTTGTCGGTGGCTGACCACATTACGCCTCGGTTGTCCGGCCTTCACTGACCGGG
CTAATGGTTACGGTGTATGTCGGCACCCAGCCCCACGTCGGGCTGTGGCCGTTCGCCGGT
CGGTGGACAGCGATCCAGCCTTCTTTTGCGCCCGTCAACACAAACACTTTTGCGCCCTCT
GGCTGGATCATGGCGTTGGGGTGCATCAACGCCGTCTGGTCGCTGTAGTGGGCGCTGCGT
CGCAGTCGAACCTCGCTGGAGATGGGCTTCAGGATCACTTCGCGCCAGGCATCATCCATC
GCCGGGAAATCGTGCGGGGTTTCAGGATACTGGCCGAGTTCCTGCCGGATCGTGGAGGCA
AGTTCCTGCACGATGGTCTGAAACATAGCCGCCATATTGCCGGCCAGTTCGCCGCCTACC
CGGTCGGGAATGCCCTGAATCATGCGGTCGAGAAAGGCGGTGCTGCTGGTGATCGCGCCC
GTGACCTCGGCAGTATGACCATCCATGACGGCGACCAGCGATTTGTAGTTGCGCTCGTCC
TGGTCGCGTGTGGCGGTCATTTCATCAATGTACCTCTGGCGCAGTTCCATTTCAGCGCCG
TGCGCCTGCTGGCGTTCTCTGGTCACAGCCTCTAGAAAATCCATTAAGCGGTTTGCTCGC
TTCGATTCGTCTACTTCCGTCAGGGCATGGCTTTTGGCGGTTTCGAGTTCGGCCTGCGAA
TTGCTCAACTGGACTTGCAGCGCCAGCACCCGCGCATCAGCGCTGCGTTTGCCCACGTAG
GTAAACCAGCCGATCACGGTTGCCGCAATGCCCAGCGCCGCCAGCAGCAGTTCGGGGCTA
ATCACCATGCGCCTGCACCCCTCAACGTTATTTCCACGCTCCCCAAAGTACACTGATACA
TAGGCTGCCCGCCCTCCCTGAAGGGTTGGTTAGCTCGCTGCCTCATGCCGCGCAAGCGGT
GTGGGGCAGCTTACGTTACCGTCATTTCCTAAAAGCACGGTGGCTCGACCGCATCGTTAC
CAGCGTAACAAACCCCGCGTTCACATTTGCGCCCTCACAGCAGTCGGGACGGCGCAAAGC
GTTTGACCGGCGCTTTGCGATAGCGCCGGAAGTTGAAGATGCCCTCCGCCGTGCGGTCAT
CATCACCCTGCCAGGTGGCCGTCTGGCTGTTGGCGTCGTAATCGACGACCATCACATACG
TCTCGGTCGGGTTATCCCCGGCGTTGTTGTCACCGATGTAGAAATCCGCCAGTTTAATGC
CGCAGTCCGGTCGCACCAGCCAGGGCGGGATCGGCTGCCGGAAGATGTTGCGGATACGCA
GACCGTCGCGCTGCAATGCCGTGTACTGGATGGCACTGTTGGCGGCGCGCCAGTACAGCC
GCCGTTTCCCGGTTCCCAACTCGGTCGGCGTGATGCCGATCGCCCAGTAGTTTGTGCCGT
CGCCCTGTTCGCGGATTTCCTTGAAGATGTCCCATACCGTTTGGGCGCGGGTTTTGTTTT
CGGTGAGCGTAGTGGTGTTCGTGCCAATATCGCGGGTATCGGTGTTGTCGAAGAACGTTG
CGCCATTCGCCACCGCCGCGCGAATGGTATTGATCCATGTGGTGAGTTGGACGGCGTTGT
TACCCGTCTGGCGGTAGGTTTCCCATTCCAGGGTGTGGAAAAAGCCCAGACAGTCGACAT
GCAGCAGGCCGGGTGTTCCGCTGGCGCGCCGGCTGCTGGCCTGCGGCCACGAACGCAGGT
TCAGTTGGGTATCCCGATACGTCGTCGTGCCTGCATTCGTGCCTCGATACCCCAGATCAA
TGCTGTCCTGTTTGATGCCGTAGACAGCCTGTGACAGCAGGTTATTCACCGTCGTCGTCA
CCTGCGGTGTGGTGGCCGATACACCGACATCAATGTAGATGCAGTCCACCCGGTTCGCCA
TCTCGTCCAGGCTGATCGACCACTCCAGCCCGCCGGTGTTGGTGGTAATGCGGTTGATGT
AGCTTCCCAGATGGGTTCGGCGGCATTATCCGCGTACACTGCCACCCGGCTGCCCAGGTA
CTCGTACAGGTACTTCAGGACATCGCTCCGGTCGCGCAGGGCGATGTCAAACGAGGCGTT
GTCGAAGCCGCCCACCGCTGCGATGCGGTGTTTGTAGTTGTACACCGGGTAGCGATCCAG
CGGCGCGCTGCCCTGCTTGGGCTTCTGGTAGATGTTGACGGTATGCGGCGGAATGCCCAT
GTCAACCCTCCCGCAAGCCGAGTGAGCGCGGGATGAGATTGCCGCCCATAGTTATAGAGG
TAAACTGCCGAATCGCGGCCCCCGGATCGGCGCTGATCGGTGAACCACTGGCCGATAAAT
CTGTCCCTACCAGCAGGAAGTACAGCCGGTTATCCACGTCCGGTTCAAGCCACAACCCCG
GCCCGTTGATTTCCGGAATCTTGCCCGGCGTATTGTACTCAAATGTTCTGAGGTACGAGA
TAATCTCGCTGCGACCTCGTGAAAGATACCGGCTCTCATCATAATAAACCTCAAAAGGCT
CGTAGCTGGCCGTTACGTGACGCTCAAAGGAAAGCCGGGTAAAGCACTCATCCACTGGCA
TCAGCACCAGATCAGCGATGTACAGATTGCTTGTGCCGGACTTGCGCCGCGCCCATAGAT
GCATTACGGCATTGGTATCAACATCGACACCCAATCCAGCGTAGCCAATGGGTAAGCGGG
ACGCATCGGGTGGAGGGTAATTGTGCCGAGGAAGTTGACCGGCCAGAAGTTGGTATTGGC
GGCCACTGTCTGCACCAGCGGATTGACGATGCCGGTGGTGAGTTCCGCGCCCTCGTAATA
GCCATATTGCAGGTAGATTTCAATGTCGCCCAGCGCGCCGGCGGATTGGTGGCCGCGCAT
GAACACCGCGTATCGTCCGGCACTGGGCGGCATCCTGAATGTCCAGGTCACGCATTTTCT
GAAGACCGTCCCTGTCGTAGCAAACGTGCAGCGGGCGCGATTGTGGTAGGTGGTCGCCAC
GTAATAACTGGCAAGATTCGGCGCATGGTGGTCAATTGCGCCGTAATCCGCCTCATAGCT
CATATCGGGAGTACCAAGCGCGGTTTCGATCTGCGCGCCCCCGGCAATCGTACCAGCGCA
TTTGGCTGGCAGCCGATTGTTTGGAATGTAGTTGTAAGTCTTGCGGGTCGAGCGCGCGAC
CCACATCGCGCTCACAAAAACATTCTGGTCTTCACTAAAGTCTCTGGCAAATGCGGCTGA
TGTTCTGAATGAGATGGCCGCCGGGCGATCTCCGGGTATGTCAGCGGCGGGAATTTCAAC
ATACGACTGATGGCCTTTGGACTCAACAAGCGCGTCTAAAAGCAGAATATTCGCTGCGGC
CACGCCCCCAGCGGCTGCACCGAAATACACCGGCAAATCATTTAAGGCGTAATCCAAAAC
GCTGGTCGGTGGTATCGCCCGCTTGTAAAACGTCCAGATGCGCGGACTGGCTCCCGGCGG
CACTTCCCACATCCAGTCCGGTTCGCGGGTGATGGTGATGGTCAGCCGGTCGCTGTTCGC
CTGCACCGTCGGGTCGTTGTTCTGAGCGATGGCGATGTCATAGACCAGCGCGAACTGCGG
CCCGGCTGCACCCACGCCGCGCCAGTGCAGATAGACCGGTTCGGTCTGGGAGTTGCTGAT
ATGGAACTCGCGTGCCAGGTCAGCAAAGCGCAGCAGCTTTTGTTCCAGGAAGTAGCGTGC
CTTCGGGTCTGCGCCGTGCGCCACCAGGTTCATCGTCTCGATCACCCGCCCGATGTTGGC
CGCCAGGAACACGTCGGGTGTCTCAGTGGCCGCCGTGTCGGTGTAGACGCCGCCGTTCCG
CACCTGCCCCAGCTTCGGTATCCAGCCGTTTTCTTCAACGGAGAAACTCTTCGGATCGAG
CAGGTTGATGCGTTCCTGCTGCTCAAAACTGCCGCTGCTGCCGATGGGGACGGGCAAACC
TTTAGTGAGGTACAGTTCGAGAACAAGCGACACGGGGTTACTCCTGCAAGAGACGGTCTG
CTTTCAGCATAGCCAATGGGGGGCGGGCATTTGCACTGGGCGCAGGCGGCAAACGGTGAC
GGGCGTCACCTTTTTGTATTCCGCCTCCCTGCCGCTATACTCGCTTCCCACCATGTGCTA
AACAGGAGGGGTATATGTTCAGGCGATGGATGGCGCTGCTGGTTCTGTTTCTGGCGGTTG
TGCTGGTCGCGCGGGCGCAGGACGACGAGGGCGAAGGTATCCGGGCTTGCACAGACGAAG
AGATTGCCGCGATTGATGAGCAGATAGATTCCCGGATAGTCTACATAATAACTATCCTTT
CAGAGACCACAGCAGATTCAGTATCCGAAGACCTTGATGATTTAGGGGTGGAGCAGCGCG
GATTCTGGAATGGCGTAGACACCCTGCCTGAATGCGCTGAACTCTACACCAGGGCTTACG
AGGCCGGACGCATCATCGACCACTTCACTATCGCCCTCGGCATGGTGGCCGGCGCACAGA
TTGAAACCATGATCGGGGACGATGACTTGTCTGACCTGATGATCGAACGAGCCGAACGAC
ACGTAAGACAGGCTAAAACTATAGGTCGGCGAGTTTTCGGCGACGCTCTGTACGCTGACT
TCTTTGCCGACGGGTAGTCACGGAGTCGCACCGCTTATCTGGTCGAGTAGTTGGGTATTC
GCGCCTGCGACCTGCGCCCCACTCTGGTTGAAGTTGGTCTGGTTCACGTTGACCGAATTA
GCAACGTTGTTAATCGTGGCATGTCCCGCCTGAATGCCGACAAGTAGGGCGTTCAGGCTT
GCGCCCCACTGAAGCAGCGCCTGCACCTCGCCCGCCACCTGTCGGATAGACGTGGTGGCA
CGGACGGCAAACACGCTGAAACCCACGCCCACATCCTCCAGTGCGCCCTCAATGTCATCC
ATTGAACTGACGACAACCAGGCTGTTCATGAGCGCACTGGCGGCCATCGCCTCAAAATCC
TCGGTAACAGTGTTGCCTTGAATGACACTGTAGGTCGTATCCCCCATCGCCGTCACTGAA
TCTTCAATGGTCTGCATAGCTGCGTCGATGTCGAAACTCTCACCTTCGGCGGCCTGGGTC
ATGAGCGCAAGGGTATTCGCGAAGCCGGTTTCAACCAGGGCGGCAGCGGTAGCCGCATCT
TCGACCGCCGTCGCGCTGATTTCACCAATTTGCTCGCCCGGCCTTTCCATTGCACCCAGA
CCTTCGCCAATCCGTGCGCGCGCATCCAGTAATTGTTCAGCCACATCCACGCGGGCGGCC
AGGGCATTAAAATCCGAAACCAGGTCGGCGGTCGGGGCGACATCCTGAAACGTGGGTAAC
ACTTCCGATGGGTCACGATCTTCTGTCCGTTCATAGGTCAGATGTACCGGGACTTCAATC
GCTTCTCTGGCAATAGCGGCATCAACCTGTTCCTGCAAGCCTTCAGTTTCCACCTGTGGG
GTGGCCCCTATGGAGTGCCCAAACAGACCGCCGCCAGTAGTAATCATCGGCAAATTGGCT
GCGGCATCGACAATCGCCTGTGCGCGTTCCGCTTCCCCGGCGGCCAGTGCTTCCGAAACG
GCGGTGGAGAGTGCGGCTTGCAGCGCCTCGCCTTCTAAGCCGCGCCCGATACCGGTTTCC
AGTACATCAACCATTTCTTCGGGACTGACCGCGCCTAAATCAAATGCCAGTTGTGGTGAA
GCCAGGCGCGTGATTTCCGCCCGGATGCCTTCACTGCCCAACCCTTGTAAATCACGGACA
CCGGCCACCAGTTCCAGGATGGCGATGACCACGTTGCCCATCGTGCTTTCAAAGCGGGTA
ATAAAGTCATCCGCGCCCTGCAACCCAAAATTGACTTCGAGCGCTTCGCCCAGCCCCATG
CCTGCCTGGATGTCATCAGAAAATCCAATGACCTGATCCTTGAAAGTTTGCAGGCGCTCG
GTGATGTTAAATGCGTTGTCGAAGGCTTCGATGAGTTCGACTTCCAGCGTCGCGCCCGCT
TCTCGAAAGACTTCCGACAGGCTGTCATTCAGCGCGGTACTCACGGCGTCGGCAGTGCCT
TCAATGCTCTCGCTGGTTTCTTCCGGGTCGGGCAGAACAAACGTCAGTGCCTCGCCGATT
TCAGTACCACCACTGCCAAACGTAGCTGTTACGGCGGCGGTGCGCTCGGCCTGCTCCTCA
ATGCTTTGCAGGTGTTCGATGAGCGTTGTCAGACCGTCGATGCCGAGATTGTCGGGATCA
ATGCCAGTTTCTTCGACAATCGCTGAGGTTTCTTCGCCCATCGTGTCAAAGTTTTGCGCC
AGACCATTGATCGCCTCGCCGTAGCGTCCGGCGTTTTGCGCGCCTGCGTCCAGGCTGGCG
TTGGTCAGATCAACCATTTGCTGCCCGGTCAGACCCAGTCGGGAAAAATCTGCGCCGAAT
TCACCAACCAAATCCAGAAAATCCCCGGCGCGATTGGCCCCGCTCTGCATTCCGTAGTTG
AGGATGTCAAAGGCCTCTGATGCATTATCGGCCAGTCCTGTGCCGATAAGTTGGTTGGCG
GTGGCAATCGACCGGTTCACGTCCTCTTCCCAGACCTGCGAGAATTCCACCGCGCGCGTA
CCCATCTCCTCAAGGACGGGTAAGCTGGTCTCGCCATTCTGGATCAACGATGCCAGCGCG
TCGGCAATCGTCGCCTTCTCAGCACCGGTTTCGACGTAGATGCGATTAATCACCTCGTCC
AGACCGGCGATGGCTGTCCCGGTACGAGATTTTACACGCGCCAGCGCCGCGTCGGTTTCG
GCAAAAAAACTGACGATGGGCAAGGACTCGAAGCTGGAAATGAACTGGGCAGCGTCTAGA
ACCAGTGAGATAATTGCCAGTCCTTGCAGGTTTTCAAGCTGCTGCTGGATACCCCCCAAA
TCGGACTTGGCCGAAGTAGTATCCGCCGTCACGTTGACGGCCTGACTCTCGTCAATCAGT
CCATCCAGCGCCAGCAAATCAGACTTGGCCGTTGCCGTGTCCGCCGTTACCTCGAAGCTG
AGGGTGGTGTCGATATTTTTGATCGCGGCGTCGATCTTATCGGCGTCGGACAGCACATCT
CCCGATCCGCGCGATTCATAATTTATAATGGCGTCGAATACGTCCTGGTCGTTGGGCGGC
ATGGTCAGCCTTTGTCTTTATGCTCGACAGAATCGTAGCGAGTTAAGGCTTCCAGCGCGT
TGGTCACGGTCATCTCGGCGACCATCAGCGCCCGCCACTCCCGTGACGCTTTCCAGTAGG
CGTCAAATCCGTAAGCCCTAGCTGCTTTCATCTCGTCCCAGATGGTGTTCGCCTCCACTA
AGGGCTTCGGCGGTCTGCCGGGTTGCGGTCTTAACGCGGGATGCCGTTTTTCCATTAACA
CGGTTAACAAGCTGGTTCCGTTGTATCGGGCGTCGAAACGCCTCCACCGCAGCACGGATT
TCCTCCTGTGTCAGTGATCCACGCGCCGCGCTGACAATGTTGAGGATGTCCCTCTGAGTG
CGGATGACGCCGTACAGCACGGTCGCCAGCCAGCCGTCTTCTTCCACCCCGGCCTGTTCC
CTGAGTATGTCAATTTGCGGTCGGTAGCGCTCTATCGTCGCCTCTTGACCTTCCTCGGTA
TCAATGACCACGCCTGAGCGGATGACAGCGAGGTATGTCCAGTTCACCTGCTGTCGCATC
GCCGCCACTGCCGCCTCTGTGTATTTGGGGTTATCCTTCGCGGGAACGGTCAACCCTTCG
ACGGCGGCGTTCTCCAACGGCTGCACGTAGTCTGCCTCGTTTGGCGGCGGGTACAGGCGC
TCGGCCTCGACCACAAAGGCATGGTAAGCAAGCGGGCTGAACGGGCGCACAATGGCTATG
TCGCCGCTATCACACGTCACCCGGTACAGCAGTTCTTGAGGTTCGTCCATGTGGCATACC
CCTGAAGATAGAGTCTCTCTGCTTTTAGGGTAGTTGATCCCCTGTGTCCATTTGGATGAA
AAAGGGTGACGCGCGTCACCCTTTGGTCAACTCCGAAATCCACTGCCCAGGTCAGGCCAC
CAGGCCAACAAACCCCTGACCGCCCTGGACATCACCGACAACGAGGACGGTATTCACGTC
AGCGACCGCCAGCGCGTTCAGGGTGGCATTCGCGGGGTCGGTGTAACTGCCGATGATTTC
CGCGTCCAATGCAAACTTGCCCCCGCTCAGGTCGCGAACGATCCGCGACTGAGATGAACC
ATTGGACTCCACCGCGTACAGCACTTCCCCATTCTCGCCACCGAACCCCAGCGCGTCGAT
GGCCGATGCTCCGGTGCGCCGCACTTCC
>NODE_932_length_569_cov_1.08915_ID_1863
CGATACCTGTAGTCTGCTCACGCGCTATTGGCTGGCCTTGGCTCACTGTTCCAGTTTCAG
CCATTGGCACAACATGATACAAAACATACATGTGCCCTTCAGAATCTGTAAATCTAACTT
CACCACCTCGACTGAAAGATGTTCCCCACTCACACGCTATATCATCAGCAGCAAATGTAA
CAACACCATCCGTAGGAGCGTAAAAGTATGTATCGTTTGGGGAACCTGTAGAGATATCAA
TCGCAAGAATTCCCGACGCTGCTAAACCATGATGCGAATAACCAGAACCTGACATAGCCC
TCTGTGTACAGTACCAAGTCGTCTTTATCGGACAGGATGCATACGAGAGATCAGGAATTG
GCAGTTGATCTCCTGTCAAAAGTGGATCAGCTCCAGGTGTAATTGACCCTGGCGCACAGA
TCTCGCTTGCCATGACTCCCTGATATGGTGGGTTTGCATTTTGTGGAAAGAGGAAGCTTG
TGAGACTGAAAATAATGAGTCCACCAAGTCCGCAAATAAGAATGATTGATCCCCATAATA
CATACACAAAACCTTTAATAGACACTTTG
>NODE_212_length_922_cov_6.31488_ID_423
CGCCTGTGGGTTTTGTTCGTTCACCTGTCGCAGACTGTCAAAGAACCCCTCGAAGAATTC
ACCGCCGGATATTTCGCCGGCGTTGTAGGAATTGAGACTGGCAGTCAGGTCAACGTCGGA
CATTTCATCCAGACGGGCAAAGGCCGCCGCAATCGTTTCGTCCGTGCCAATTTCCCGTAG
GCGGATGCCGGTTTCGCGCAAACTGTCGGCGATACGGTCACTGTTATCAATACCGGCTTC
TAAGCCGCTGGTAATCAGGCCAATGGCTGCCGGGCCGTCAATGCGCAGCTGTGCAAAAGT
TGACCCGTACTCATTAAAGGTGTCCAGTAAGTCCTGGCCTCGGTCGGCGCCGTTTTGCAA
GCCAACAACCAGCAAGTCGCCAGCTTCGGTAAAACTGGCCGCTAAATTGTTTTTAACCAG
GCTGTCCATTGTGCGTAAAATTTCGGTGGTATCGCCTATGCCGGTATCGGCCACCTGGAA
GGCAACCAGCGTAGCTTCCTCCAGATCGTTCATACTGACATTCAGGTTATCGGCCTGAAT
AATCACGTCGGCGATGGCGTCCCGGCTTTCGCCCCAGGCATTGGTGTACAGGTCGATTAT
CAGGTGTTCGGCCTCTGGGATCATGCGCCCGGTTGTGCCTTCTAACCGCTGCAGCGCGCC
GTCCATTTCAATCAGGTCGCTGATAATCGGCAACTGTTGCACGCCGGTCAGGAAGTCGGC
GCCCTGGATAGCCAGATTAATCACCGATAGGCTTTGGATGGCTTCCAACTTGGCTTTAAT
GTCGTCTAAGGCGCTGTCATCGGCCTGTATGTTGGTCGTGACTGTGCCGTCCAGGTCGTT
CTTGATGCCTTGCGCCTGTCGCAGTTCGGCGTCATCGGCATTAGCAACCAGGGACGTGTT
TTCATTCAGTTCGCTTTTCAGG
>NODE_322_length_794_cov_3.94993_ID_643
ACAGCCATACCCAGGACCCCCATACTCACACCCAAAACCCACATTCTCATACACTTGATG
GCGGGATTAACGGGGCTGCGGGTAGCACAACTCGCGGCATGATCGCTGTTGGACTTGGAT
CAAACAACACTGTTTCTCGTGACGCAACGGCAGTAAACCAAAATGCAACGGCGACAAATC
AAAACACTGGGGGCGGCCAGGCGCACAACAATCTGCAACCTTATCTGGTGATGAATTACA
TCATCAAGGCCAGGAAGTAGGCTCAAAATGAAAATGCCCATACCAGATGATTGGGACGGC
CTGTCATTCTGTCGCTTTGCTATCTGCTGGCCCGATAGCCCGCTCTGGCGAGTTGTTTTA
AGGGGTTTAGTAAGCGAGCCTGCGCGCGGTTTTTTTTGGGATGAGCGTACAGGCAGAGTG
ACAGATGTCCTGGCCGGTTTTCGTCAAACATTGGATTACAACTTAGAACTTTGGGAGGTT
ATCATGGCGTGTGGAGAAAGTTCGGCGGCTTTAAATCAAATAGCGGCTGCAATAAGGCTC
CTGGCAGCCAATCAGTGTTGTGGAGAGGCCCCACCTGACAATGGGGGAATTCAGATTGTG
ATACAAACTCCGGCGGGAGTAACTATCCCCATTTATGGCAGCCAACCCCCTGGAAGTCTT
GACCCCGGCGAGGTCCCCCCTGATTATCCTGGTACATCGCGCGAGTACATGCGGACTTGT
GCCGGACGGCCACAGAGATGGTAAACAATTGGATACAGAGCATCAGGAATTTGTCTTACA
TCAATTTTGCGACG
>NODE_930_length_572_cov_2.67698_ID_1859
TCTCTCTGCTAAAACGTAGAAGAAATCTTCACCACGGATGGTATTTCCACTATCATCTTT
TGCAGACAATGCGAGTTTATATCCCTTGTTTTTACTTCGTGGAGTGAATGTTACAGAGAA
TTTTCCTTGATCATCAGATGTTGCACGAATACCTTCTTGCTCTATAGCATAGGTTTCTCC
TCCTTGTTGTATGAGCAGATCAGCAGTTACCGAACATTTGAGATATTTGCATTCAGCTTA
TTGCGAAGCAATTGCATAGACAGCGAACTTTCCTCATCCACAACAGGTGAGAAAACCTCA
GATGCTACGCGCTCTATGACAAAATCTCCAGGTTGAACAAGGACACGAACAGCATCATTT
GTACTCGTACTTGAAGCATCAAGATACTCCAGTTCAACGTTCCAGTATTGGCGAAATCCT
GTTGTATTCTCAGCAGGCAAACGAAGAGTTGCTGCGCCTTTATCATCAAGAGTAACAATA
CCTTCCTTAATAAGATCTCCCGTTGGCCCATAGTCTCCAGTTCTGGTATTAATATTTAAC
GTTGTATAGTCACCTTTTACTTCGGCCTTATA
>NODE_1829_length_460_cov_3.87407_ID_3657
GTCGCGATCACTCGCCGGGCTTGCACTCTTCCATCAGCGACATTCAGGCGGATCTTAAAT
CGGTATTGGAGTCGCCCCGCGGAAGAGCCGTCCCATCTTTAGAGATGAGAGCACACTCAA
GAATGATGCCAATCGGCGCTTGATTCTACCTCATTCAATGCCGCTTCCAATTCTTCGACC
GCATCAAGGTATTGAGCAACTGACCGCTCCAATGGACCCCAAAACTGGTTCGTGAATCGC
GCAGCAACTTCATCGCGCCAGACTTCTGCGGTACGGCTCCACTCAGCTCTAACAGGCTGC
TGAAAAACTCGCTCGACGGCAAGGGCTGATCGTGATTCCGTCTGCTTTGAACGGCGGAGG
TGATTTGCCATGCGCGGCGATGAGCGGGGCTCGGAAGGGCTGTTCTCCTACATTCGGCTG
GAGGATCGGATTGCGGCGGATCATCCTCTGAGAGCAATTC
>NODE_929_length_572_cov_1.60928_ID_1857
CTGCGTCACGGACTGCACGTGCTGGGCGTTGCCCAGCATGGCGGCGCGATCCGGGCTGAC
ATCGCCCTGGCTCGATATCGCCTTGATGCGATCCTCTAGCCCGCGCTGAGCCGGCGTCAG
CAACCTCTCGCGCTGGCTTTGCTCGCTCTGCAGCTTGCGCAGCGCTGATCGAAGGCAGTG
CCGGGCGTTATCGGCTTCGGCCCGGAGCTTGCGGATACCATCTGTGATGCGCGCAACGAG
GCCGGGGATCTGGTCGTTCGCGACGCCCAGCGCATTGCCCGACAGGAGATCGACGATTGC
CTTCTCGGCTTGGTCGATCAGCTTGTTGTAGCTCGATGAACTTGTTTCCGACAGGATCGA
GCTTGTTAGCCAACGCCAGGGCATTTGGTGATGTTGTCGGTGACGATCTTGCTCTGCGCC
GCGCCTTCAGCTCCTCGCTGCTTCCTCGTAACGCGCCATCAGCGTGGCGATCGCGGCGGC
GAAATCCTGTTGCCGCCTCCTTCAACCCCTTCTGGCCGCCCGGGGAGTTCAGCACAGACG
GATGGAGTCCCCCGAAGACCGGGCCCGGCCGT
>NODE_547_length_657_cov_1.66225_ID_1093
CGAAATGAACTCCGCTTCGGACTTCGCCTCCATCCTGATATTGCGCAAAGAAGCTTCCTT
TGCCGCATTCGATGCTTATAATGACGCCAAAACCGTGCGCGACATGATAGACCTGCTCGG
AAACCTCATCGGCGACAGAGACGCATGGATGCTTTGACAGCGCCCTCACGCTCTTGCGTA
TTCAGCGCTGCGCGTTTCTCAAAATCGTTCCGAACCACGAGTACTGGGTACATCCGCCGG
CATCCGCCGACGATGAAATCGACTAACGCTCTGCCTGCCCGCGGAGCGTTTTCATGTCTT
GCGGTCTTGACCAAAGGCCTGATTACTGATAGCGTGAGCGCGCTCTCTCTAACTCATTAC
GTTCATCCGGCTCCGGCTGGGTGTACGCGAACGCGGAAGCTGACCGAGCGACCGGATTCA
TCGCGGATCCCGCGCAACAGCCAGATTCCGACGAGTATGCTGACGCCGCAAAAAAAAGAA
GCGGATCATCGAAAAGTACAAGGCTCACGAAACCGATACCGGTTCTCCGCAGGTGCAGAT
CGCCATTCTCACCGCGGAAATCAAAGACCTTACCGAGCACCTCCGCATGCATAAGAAGGA
CTTCAGCTCGCGCCGCGGACTCATCAAAAAAGGTGAGCGAACGCCGAAAGCTCATGA
>NODE_1621_length_481_cov_2.87822_ID_3241
GCCATTTTCACCACATTTAACGCTGGTCAATAGGCTTCATCGCGATGCTGCCGGAGATTT
ACTACATGCCTTGGAGTTAGAGAAAATTACTATGAACTATCTAATTAATAGAGTGGTGCT
ATATAAAAAAGACGATTCGGATACTGTTTGGCAAGAAGTGGCTGAGCGCATACTAATAAA
GGGTTGAAAATAAGGCCACTATAAGATATAATTCATACTCATTATGGCAAAGAATACGAA
ACGCGTACTAACTGTACTAAAGAACAAAGCAACCGGCACACGCTACTACACGGTGAAGAA
CACTTTGAATACTCCAGACAAATTGGAGCTAAAAAAGTTTGACCCTAAAACTCGCAAGGT
AGAATCCTTTGTAGAAGTCAAACCCAAATTAAGCTAGTTACCTCTTCTTAACTTTAATTA
CTTCGCTAAAATTTCCGTTACTTTAACACCGTAGGCCAACTACGGCTTTTTTAAAGTTAC
T
>NODE_942_length_570_cov_3.78295_ID_1883
TTGCCCTCTAGGCCATTAAAGCTCTCAATTAGGGTGGCATTACTCTGGTAGCGCTCGGCA
AGAGCCAAAATATCATCCACCAGCCGCAACCGTATGAGTTACACCGTTAACTGGCAAAAT
AGTAAGGCTAGTATCTGGTTTAATAGTATCGTCATTTAGTCCGTTAGCCCACTTAATTGT
ATCGGTAGTAATGTTGTATTTTGCCGAAAGCGTAGCTAGGGTTTCACCTTGCTTAACCTT
ATGGGCAATAACTTCACGGCTAGGAGCACCAGCTGCAATAACAGGAGAACGGTTAGCTAA
AAAATCATCGCCAGCGGTTGCTAGCGTGCTCATATTAGTCAAATCACGTGCCTTTTGACT
AACATCAGATGCAATCACGCTTTGGGTACTCGAAGCCAAGATCGCACCAGTAGTTATCAT
CGATGTCTGATCTTTAGTTGAGCCTATTCCTTTTGTACTTAGAGCCTGATTGGCGTTAAT
TCGCCCCAGGCTGGCAACTGCAATTATTGCCATAATGGCCAGGCCGTGTAAGGCGTAACG
ACTGAATTTTAGATTTAACTTAGAGTTAAG
>NODE_921_length_572_cov_0.971042_ID_1841
GATCCTCGCCGTGTCGATCGCCATTCCGCTCGGTACCGTTTCCGCGCTCTACAAGGATTC
CTGGATCGATCACGCCGTCCGCATCTTCGCGATCGCCGGGCTTGCGGTGCCGTCATTCTG
GCTCGGAATGGTCATCATCTGCTGCAGCTCTACAATTTCCAGTGGATTCCCCCGCTCACC
TATGTGCCGATCTGGGAAGATCCGTTGCACAACCTGTCGCAATTGATCTGGCCGGCCATC
GCGGTGGGTTACCGTTACTCGGCCGTTGCAACGCGCATGACGCGCTCGACGCTGCTCGAG
GTGTTGCAGGAAGACTATATCCGTACCGCGCGCGCCAAAGGCGTTTACGAACGCCTGGTC
ATCTCCCGCCACGCCGTCCGCAATGCCCCTGCTGCCGGTCGTCACCGTGATCGGGCTCGA
ATTCGCCTTCCTGATCGGCGGCCTGGTCGTGACCGAGCAAGTGTTCAATCTGAACGGCAT
CGGCAAGCTGTTCGTGGAGACCGTGACGCGCAACGCTACACGATGGTGCAGGCGCTGGTC
ATGCTTGTGGCCGCGTTCTTCATCACCGTGAA
>NODE_1334_length_512_cov_1.80392_ID_2667
GAGAGCCTTAACGTCAAAGGCGCCTACCTCGAAGTTTGGAGCGACATGCTCGGCTCGCTA
GGCGTAATCATTGCAGCACTCATCATCCGCTTCACGGGCTGGACCTGGGTCGACACGATT
GTCGCTGTGGCAATCGGACTTTGGGTACTGCCGCGGACGTGGCAGTTGCTTCGCGAAAGC
CTGGGGATTCTCATGGAGGGTGTGCCGAGGGGGCTCGACGTTACGGCAATCGAGGCCACC
ATCCGCGGCGTAGATGGGGTCACGGACGTTCATGACTTGCACGTCTGGGCCGTCAGCAGT
GGCAGCAACGTGATGACGTCGCACGTAGTGGTACGGGATTCTGCAGATGGGGATGCTGTG
TTGGCGGCCGTCGTGGATGCTGTCAGCGATGGATTTGAAATCCATCACTGCACCATCCAG
ATCGAGCGGGCAGCTTTCCACGAGAGCGTTCCCTCGCCCTCGCACTGATCGATCGGTAAA
CACCATGCAGACACATCCCCTTCCTGGCTGAG
>NODE_1400_length_507_cov_1.47241_ID_2799
TCACCTGTCCGGTCACGCTGGTGTCGGCGCGCGCATAACGCTCGTTCGTCACGACCTTGA
TGCCCGCGGGATTTGCGTGCTGTTCCAGCGCTTTCAGCACGAGGTCGCCCCATGAGTCCG
AGAAACCGACATAGCCGACGGTTTTGACGCCGGTCGTCTTCATGTGCTCGACGACAGCGC
TCATCATGAGCGGGACCGGCTGCGGCACGACGAATATCCACGCCAGCTTGTCGGGCGGCA
ACGCCACCGGCGAAAGCGCGATCATCGGCGTCTTGGCTTCGGACGCGATCTGCGCCACCT
GCGTCGTGGAGGGAACCGAGACCGATCCCATGATCACGTCGACCTTGTCTTCGGCGATCA
GCTTGCGCGCGTCGTTCACCGACAGCTTCTCGATCAGCTTCTTCGACTTGTCGAGCACGC
CCGGCACGTCGGTCAGCAGCAGGAGGCGCTTGGCCTTGAGCGCGCCCGCGATACAGCCGG
CGAAGGTGTCGGCATTGACATTGAAGG
>NODE_815_length_589_cov_1.96075_ID_1629
CTTTTTCAAAATTTTCCTCCGGCGTGGAAGGTTTGTCATAATTGTTCTCAAGTGCTGATT
TGCCTGACTGTTCATGGTAGTCGACAGGAATACCTCGACCATTGTCTACGACGGAGATTG
AGTCGTCCGGGTTCATAGTAATAATTACTTGGTCGCAAAATCCGCCAATAGCTTCGTCGA
CAGCATTATCGATTACCTCATACAAAATGTGGTGTAGTCCGTGTGAATCGGTTGATCCAA
TGTACATTGCCGGTCTTTTACGCACTGCTTCAAGTCCTTGAAGGACTCTAATTTTTGAAG
CATCGTACACATCATCGTTTGTTGTCGTGTCGATTTTTACTTGTTTTGGTGTTTCTGTCA
TAGCGTCCTATTCTATCCTTTACCCTGTAGTTGTGCAAGTGCGCATAGAAAAGATTTCTA
TCTACGCTCAAAACAATATCGTGAATGATTTGGTACTTTAGCAAACTAGTTTGCCTGTTG
GGCTAGCTGCGACTTTTTCTATAATTGCTCCGTACAGTGCTAGTGTACTGCCCAACTGTG
GTTTGTATGGTTAAGTAGCGTTCAACGGGATCAATAAAGACTGCAAAAG
>NODE_1354_length_511_cov_3.69869_ID_2707
GTCCGTTCCAGGCATTCATTAATTCATACAGCACTTCGGTGGTTGAGACGGCATTCATGC
TGACAAGATTCAGCTGTCCCCAATGTTCGTTTCCGGAGCTGTGATCAATGTTGATGACGG
GCGTCCGGTACAAAAAATCGGCCTGCTCGCGCGCAATGGATCCGAGAGATTTCCGATCCG
GCGCATCGCGCGATCACCAGGTCATACCGGTCTTTTCCGTGATCGAATGACACGTCTTTC
GGCGACCACTCCTTTTCCTTTGGCACCACCGTAATGTCGAGTTTGCCGTCTTTGACGTCA
TACATGAGTTCGTCGAGGGCAACCTCGCTCACGTCGAGGGCGATATGAAATGAACGCATG
GCTCCCGTAGACGGCCGGATGTTTTCAAGGCCGCTTATAAAAGAAGGGGATCGCTTCATG
TCAAACCCGGGATCACGATACTCGCGGGTTTCCCTTGTTTCTTTAAATACATCGAACACG
CCGCGGCCGAAGCGATGGTATCGACCGTGGG
>NODE_1606_length_486_cov_1.77804_ID_3211
TGCTGGTGCGGTGTCTGGCTTCGCTTTGGGGCGCAGCCGGCGGACTACCGGCCCGGACAT
TGGTGGTGGTGGACAACTGCCGGGAGACTGTGGAGGCGGGACTGTCGGCGGAGTTTGGTT
GGGCGGAGTGGTGGTACGGCCGTGAACAACGGGGATTCTGGCAATCCCTGAACTGGATGC
TGAAATCACTGCGCGAGGATGAGCCGTTCTGTTACTTTGGCAAGGATGTGGTGTTTCGGG
ACGGTTGGCTGGAAGCAGCAGAGACTTGCTGGCGCGAGAAGTTCCCGGATGGGTTGGGAC
TGCTGGCGTTTAAGGACGACATGCAGAATGAAACCAATGCTTCACACGGCATGACCACCC
GGCGCTGGCTGCACGTATTGAACGGGGAGCCGTTTTTCCCACGTGGATTCTGGCATTATC
ACTGTGACAGTGACCTGACGGTGCGGAGCAAGGACATGGGGCGGTTTGTGTACTGTGCCG
CTTCCC
>NODE_908_length_576_cov_3.12284_ID_1815
GTGGACACCATGGCCTTCGCCTTCACCGAACGCTGCAAGCGGCCCGTCTTTCGCGGGTGC
GCGCCACCACGAGCGGCACCCACGATTCGGCGGTGGCCAGCACCGCGCGGCGCAACACCT
TCGGGTTTTCGCGGATGAGCTTTTCGAACCGGCGCTTCATGCGCCGGTCACCCTCGAGAG
AAAACTTGATGGCCGATGCCACCGCCTCACCCCATGTAAACCGTGGCCGCGCTCGGGGTG
CCGGTCGAATCCGGCGCGCCCTCGTCCACGTCCACGATTGGCCCGGTGAACCCGTCCGCG
AGCGTGAGCTCGTCGCGCGGGTCCACCACCACGGGCCGCGTAAATGACACCGTGGCCCGG
AACCGAACCTCCTGGCCGCCCGGCTTTCGCCGGCGGCCCTGCTGCCGCGTCACCACCGCG
GGCAGCACCTCGGGCGGCCCGAGCAGCGCCTCGCCGAACGCGCCGCTCGGCGCCTGGTAC
GCGCGCCGCGTTACGTCCTCGGTGAGCTCTAGCCCACGGGTGGCGCGCTCGGCTGCACCG
AGTGCCCGCGCTAGCCACGCACCCATGGGCTCGAGC
>NODE_840_length_587_cov_0.966102_ID_1679
GCATCATGGCGGTGTCGCACGGCCAGACCGAGGCGGCCTATTCGCTCGGCCTGCGGCCGG
GGCCGGCGTTGCGGCTGGTCGTCATTCCGCAGGCCATGCGCGTGATCATTCCGCCGCTGA
CCAACCAGTATCTCAACCTGACCAAGAATTCCTCGCTTGCGGTCGCGATCGGCTATCCCG
ATCTGGTTCAGGTCTTCACCGGCACCGTGCTCAACCAGACCGGACAGGCGGTCGAGACCG
TCGCCATCACCATGGCCGTGTACCTGACCCATCAGCCTCGTCACCTCGCTGTTCATGAAC
TGGTACATGCGCGCATTGCGCTGGTGGAGCGCTGACCATGGATACCGCCGACACCATGCC
GGCAACGGCGCGCCGCGCCGCCGAGATCGCGTTCGTGCGTGCGCCACCGAGGAACCGCTG
CCGCCGCCGCTGACACAGAGCGGGGCGATCGGCTGGATCCGCGGAAAACCTGTTTTCGAC
GCCGCTCAATATCGCGCTTACGTTTGTGTCGATCGCACTGATCGTCTGGGTCATGCCGCC
GCTGATCCAGTACATGTTCATCAATGCGGTCTGGACCGGCGCCGACC
>NODE_896_length_577_cov_1.68834_ID_1791
GCGACAATGAAGCCCGGGGTACAGATGCCGCATTGCAGGGCAGCCCCTTCCAGGAAGCAC
TGCTGCAACGGATGCAGTTGCCCCTGATCTGCGATCCCCTCGATTGTGGTGACTGCAGCC
CCTTCCGTTTCGACTCCCAGCACTAGGCAACTGTTGACCGGTCGGCCATCCAGCAGGACG
GTGCAGGCGCCGCAATTGCCATTGTTGCAGCCTTCCTTGGTGCCGGTCAGGTGCAGCACG
TCGCGGTCCCCGAGATAGAGCCAATAAACCGGGAACTTGAAATCGGGATGCGGGCCGACG
CGGAAACCGAGCACGTTCACATACCAGTCCTTGGTCGCCTCGATATCCTCGGCCTGCAGC
AGGAAATGTTCCATGAAAGCGAGCGGCATGGTTTTTCCTCCCAAAGGGTTGTCCAGTGTC
CACCAGTGGCGGCATCAAGTCTAGCGCCGGCGCGATCAGAGCCCGAGATAGAATTTGCGG
ATCAGGTCGTTGTTGTTGAGCTCCTGCGCGGAGCCGCTCGAGCGATCTTGCCGTGCACGA
TGACATAGCCGCGATCGGCGATCCGGATCGCCTGGTT
>NODE_895_length_578_cov_2.18547_ID_1789
ACATTACCGGCATGAGCAACCCCCCGTATATCCCTACGTATGTCAGGAACTTAAAAATTT
TCAAAGCAGTGTCTCGATTCATAAGAATGGGAAGAGGATAGCAGGCAAGGACAGAAAATA
GCAATTGGTAAATGGCAGCCGATTGATAGTTGTTGGTTATTGGTTGCTGGTTTTTTTCTA
TCGGGTTTTACACAGGAACGCTTCTCATTCTCCAAACCAACAACCAATAACGAATATCCA
ATAACCACCAACCTCCCCATAGCAAACCCCCCGGAAAAACCCGGGGGGCTGCTTGTACGC
GAGACGCGCTCGCAAGCGTTTTCTAGAGGGCCTAGGCCGTAGCCCGAGCCGGAAGATTAC
GACTTGCTGAGGGATTGCGTCTGCGTCAGGTCTTCGACGAGCACGTCGTCCGTCCAGTCG
CGAGAGCCGCCAGCCGTGCCAGAGGCGAAGCTGTGCGGAAACATCGACGTTATCGGACCA
CACGAAGCTGCCGTCGGCATTCGAGGTGTTGTCCGGTGACACTGCGGTGTCAATACCGAG
CGAGCCTACGTAGCCGGAGACGCCGCCGTCATCGGTGA
>NODE_127_length_1159_cov_8.11041_ID_253
GACGACGATCGGATCTGACCATGGCTGTGCGAGGCGACTTCGCGAGCTCGGCCGACTGAT
CACGAAGCTCGAAGCGGCGGCCCGCGGCGACATCCTCACGGATCTGAACCGCAACCTCGC
CGAGGAAGCGATCGAGCTCATTCGAGAGGGCTTCTCGAGCGAGTCCGATCCCTACGGCTC
GAAGTGGGCGGCGCTGAAGTATCGCTCGGGCCGCATCCTGCAGGACACCGGGCGGCTGCG
CTCCGGCTTCAAGGTGTCGAAGGTGACCAAGCGCGGCTTCCGCGTGAGTGCGTCGGTGAC
CTACGCGAGCTATCACCAGGGCGGCACGAAGCGCGGCCTTCCTGCGCGCCGCATGGTTCC
CGATCGCGGGCTTCCGGCGAAGTGGAAGAGCAGCTTCGCGAACGCCGGCCGTGAGTTTCT
GAAGGACCGACTCAGTGTCTAGGTTCAGCACGCTCGTCGGGCTCATCAGCACGGAGCTCG
ACGCGATTATCGGGTCGGCGATCCCGATGACCGTGGGGAAGCTCGAGCTCGAGAAGCTCA
AGAGTCCGCCCCAGATCGGATGGGTGGTCGTCGAAGGCCGCGCCGGTCCCGCACACGGCC
CGGGCGGCAACCCCAAACCGATCGCGTCTCGTCTGCTCGTCGCGAAAGCCTACGTCTGGC
ACTCGACCTACGACGACACGGAATCGTTGCTCCATGACCTCGTCCTGGCCTGCCACAACA
CCGCCGGCAACACGCCCCATGGCGTGATGTTCGTCCGCGAGGAATGGCCGACCCAGGACC
AAGCCGCGGACTACTCGGTGCGGGGACAGCTCGTGATTGCGACGTTCCAGGTGGCGCTGC
CGATCACGACGCGCGCGCTCACCGAAAAGCAGATCACCGAGGTGGGACACACCACCGGAT
TCGACGGCAGCGCCGAGAGCGGCTGCAGCTCCTGAGGGAACATGGCGAAGAGAGATCGGA
CGCCCGAGGTCGAGCTCGAGCAGGGCGAAGCTATGCCCGAGCCTGAACCGGTCGCCGAGG
AATCGGCCGCACCCGATGACGGCAAGAAAACCGTCGAGGAATGGCAGCGCAGAAGGGCAC
GCCCGACTGGCTCTTCGCTGCGGTGTTCGCCTACCAGCGCGCGAAAGGTCGATGGGCGGT
CGGGACGCGCGTGACCGAA
>NODE_2052_length_438_cov_1.33159_ID_4103
CGAATAATGAACGGGCTGCGCGCGCCGCCGGCCCCCGCTCCCCGTCGGGGAGAGGAATAG
GGGGGTGAACGCAAGCCGCTTCACCGCCGCGCTTCCACCGCCATCTTCACCGCAAAGGCG
GCGAGCATCGTGCCCATCAGCCAGCGTTGCAGCAGCATCCAGAACGGCCGCGCGGCGAGA
AACGTAGCGATCGATCCGGCGGCGATTGCGATCATCGCATTCTACCGTCGCGCTGACGCG
ACCTGCGTGAAGCCGAGCGCCAGCGACTGGCCGAGCACGCTGCCCTGCGCCGGATCGATG
AATTGCGGCAGCAGCGACAGATAGAGCATCGCGATTTTCGGGTTGAGCAGATTGGTCAGA
AAGCCCATGGCGAACAATTTGTGCGGGCTGGTCGGCGGGCAGCCTGTGCACCTGGAACGG
CGAGCGGCCGCCCGGCCG
>NODE_235_length_892_cov_1.26882_ID_469
CCGCTTTCGGACTATGTCTGGCGCGAACACGTCTGGCCGAAGCTCTGGCCGGCGCTCCTC
GTTGGCGGCGCGGTCCTGCTTGCGGCCGGCTACCATTGGGGGGAAACGTGGAAAGCGAAA
ACGTCGATGAGTGGGGCGGGCCGGTCGATTGGCTGATCGAGAAGGCGAAAAAGCAGGCGC
CCGAAACGGTCATCTGGACGCGGCCGAACAATCGTCCCTTCGAAATCCCCTACTGGCCCG
CAACCGCGGCGCAAAAAGCAATCTTCGATCATTTCCGTTCGCGGTGGCCACCGCTGCGCC
GTGTCCCGCCCGAGCTTCACCGTCGGGGACAAGCATCACCAAACAGCCAAGGACAACGAC
GCGATCGACTTCATTGGGCCGTCCAAGGATCTCTTTCCGCCTTCATGTCCGAAAGGGACT
CCGGCTTCGGTCTGGCGATCGGATACCTGAACGCGGACCGACACCTCCATGTGGATGTGC
GCAGCTACGGGGGACCGGCCCGGCCGGAGGGTGCGGATCGAAGTGGACAAGCAGGAGTCC
GGGGCGTCGCTGGATAGTCTTCCAGGGCGACCGGGACTTCGCGGCTTCACGAGCAACAGG
GCGGCGAACGCCTACGGGTGGACCACTCCCGAAGCGGCAATCAAAGGCCCGGGCTGGACG
GGGCTTGCGATGCTCGTCGGTCTGGGCGGTCTGTTGTGGTGGGCGACGCGCAAGAAGAAG
AAACGTGGCGACGAGCGCGAAGAAAAAAACGCGCGGGATTGCGTGATAAGACGCGCGGCC
GTGCGGTTTTGTGGAACTCACTCGATAGTTTGTACGTCCGCAGTATGTGCGGCTCCTCCT
CCTTCTCCTCCTCTCCTGCGTACTCAGCTGCGCGACCCATGACCATCCCCCG
>NODE_18_length_4373_cov_17.6397_ID_35
AGCTTGAAGGAAATACTAAGGCAAAGGTACTGCAAGTGCTCGCAACATTCGCTTATGCGG
ATTATTGCCGTAGTGCCGCGACGCCGGGGGCAAGATGCAGAGATTGCCATGGTACAGGCC
GTGCGGTTGATATTGCCAAAACAGAGCTGTGGGGGAGAGTTGTCGAGAAAGAGTGCGGAA
GATGCAAAGGCGTCGGCTATTCAAGGATGCCAGCAAGCGCAGCATATCGCGCTGTGACGA
TGCTAATCCCAAACCTTACCCAACCCACCTGGTCACGCACTGTTAAGCCGCTGTATGACG
CTCTGGTGGTGCAATGCCACAAAGAAGAGTCAATCGCAGACAACATTTTGAATGCGGTCA
CACGTTAGCAGCATGATTGCCACGGATGGCAACATATTAACGGCATGATATTGACTTATT
GAATAAAATTGGGTAAATTTGACTCAACGATGGGTTAATTCGCTCGTTGTGGTAGTGAGA
TGAAAAGAGGCGGCGCTTACTACCGATTCCGCCTAGTTGGTCACTTCGACGTATCGTCTG
GAACTCCAACCATCGCAGGCAGAGAGGTCTGCAAAATGCAATCCCGAAACAGTTCGCAGG
TAATAGTTAGAGCCTGCATAACGGTTTCGGGATTTTTTATATCTGCACAACAGGTAAGAG
CATTGAGTCGATAATCGTGAAGAGTCGGCGAGCCTGGTTAGCCAGTGCTCTTTCCGTTGT
GCTGAATTAAGCGAATACCGGAAGCAGAACCGGATCACCAAATGCGTACAGGCGTCATCG
CCGCCCAGCAACAGCACAACCCAAACTGAGCCGTAGCCACTGTCTGTCCTGAATTCATTA
GTAATAGTTACGCTGCGGCCTTTTACACATGACCTTCGTGAAAGCGGGTGGCAGGAGGTC
GCGCTAACAACCTCCTGCCGTTTTGCCCGTGCATATCGGTCACGAACAAATCTGATTACT
AAACACAGTAGCCTGGATTTGTTCTATCAGTAATCGACCTTATTCCTAATTAAATAGAGC
AAATCCCCTTATTGGGGGTAAGACATGAAGATGCCAGAAAAACATGACCTGTTGGCCGCC
ATTCTCGCGGCAAAGGAACAAGGCATCGGGGCAATCCTTGCGTTTGCAATGGCGTACCTT
CGCGGCAGATATAATGGCGGTGCGTTTACAAAAACAGTAATCGACGCAACGATGTGCGCC
ATTATCGCCTAGTTCATTCGTGACCTTCTCGACTTCGCCGGACTAAGTAGCAATCTCGCT
TATATAACGAGCGTGTTTATCGGCTACATCGGTACTGACTCGATTGGTTCGCTTATCAAA
CGCTTCGCTGCTAAAAAAGCCGGAGTAGAAGATGGTAGAAATCAATAATCAACGTAAGGC
GTTCCTCGATATGCTGGCGTGGTCGGAGGGAACTGATAACGGACGTCAGAAAACCAGAAA
TCATGGTTATGACGTCATTGTAGGCGGAGAGCTATTTACTGATTACTCCGATCACCCTCG
CAAACTTGTCACGCTAAACCCAAAACTCAAATCAACAGGCGCCGGACGCTACCAGCTTCT
TTCCCGTTGGTGGGATGCCTACCGCAAGCAGCTTGGCCTGAAAGACTTCTCTCCGAAAAG
TCAGGACGCTGTGGCATTGCAGCAGATTAAGGAGCGTGGCGCTTTACCTATGATTGATCG
TGGTGATATCCGTCAGGCAATCGACCGTTGCAGCAATATCTGGGCTTCACTGCCGGGCGC
TGGTTATGGTCAGTTCGAGCATAAGGCTGACAGCCTGATTGCAAAATTCAAAGAAGCGGG
CGGAACGGTCAGAGAGATTGATGTATGAGCAGAGTCACCGCGATTATCTCCGCTCTGGTT
ATCTGCATCATCGTCTGCCTGTCATGGGCTGTTAATCATTACCGTGATAACGCCATTACC
TACAAAGCCCAGCGCGACAAAAATGCCAGAGAACTGAAGCTGGCGAACGCGGCAATTACT
GACATGCAGATGCGTCAGCGTGATGTTGCTGCGCTCGATGCAAAATACACGAAGGAGTTA
GCTGATGCTAAAGCTGAAAATGATGCTCTGCGTGATGATGTTGCCGCTGGTCGTCGTCGG
TTGCACATCAAAGCAGTCTGTCAGTCAGTGCGTGAAGCCACCACCGCCTCCGGCGTGGAT
AATGCAGCCTCCCCCCGACTGGCAGACACCGCTGAACGGGATTATTTCACCCTCAGAGAG
AGGCTGATCACTATGCAAAAACAACTGGAAGGAACCCAGAAGTATATTAATGAGCAGTGC
AGATAGAGTTGCCCATATCGATGGGCAACTCATGCAATTATTGTGAGCAATACACACGCG
CTTCCAGCGGAGTATAAATGCCTAAAGTAATAAAACCGAGCAATCCATTTACGAATGTTT
GCTGGGTTTCTGTTTTAACAACATTTTCTGCGCCGCCACAAATTTTGGCTGCATCGACAG
TTTTCTTCTGCCCAATTCCAGAAACGAAGAAATGATGGGTGATGGTTTCCTTTGGTGCTA
CTGCTGCCGGTTTGTTTTGAACAGTAAACGTCTGTTGAGCACATCCTGTAATAAGCAGGG
CCAGCGCAGTAGCGAGTAGCATTTTTTTCATGGTGTTATTCCCGATGCTTTTTGAAGTTC
GCAGAATCGTATGTGTAGAAAATTAAACAAACCCTAAACAATGAGTTGAAATTTCATATT
GTTAATATTTATTAATGTATGTCAGGTGCGATGAATCGTCATTGTATTCCCGGATTAACT
ATGTCCACAGCCCTGACGGGGAACTTCTCTGCGGGAGTGTCCGGGAATAATTAAAACGAT
GCACACAGGGTTTAGCGCGTACACGTATTGCATTATGCCAACGCCCCGGTGCTGACACGG
AAGAAACCGGACGTTATGATTTAGCGTGGAAAGATTTGTGTAGTGTTCTGAATGCTCTCA
GTAAATAGTAATGAATTATCAAAGGTATAGTAATATCTTTTATGTTCATGGATATTTGTA
ACCCATCGGAAAACTCCTGCTTTAGCAAGATTTTCCCTGTATTGCTGAAATGTGATTTCT
CTTGATTTCAACCTATCATAGGACGTTTCTATAAGATGCGTGTTTCTTGAGAATTTAACA
TTTACAACCTTTTTAAGTCCTTTTATTAACACGGTGTTATCGTTTTCTAACACGATGTGA
ATATTATCTGTGGCTAGATAGTAAATATAATGTGAGACGTTGTGACGTTTTAGTTCAGAA
TAAAACAATTCACAGTCTAAATCTTTTCGCACTTGATCGAATATTTCTTTAAAAATGGCA
ACCTGAGCCATTGGTAAAACCTTCCATGTGATACGAGGGCGCGTAGTTTGCATTATCGTT
TTTATCGTTTCAATCTGGTCTGACCTCCTTGTGTTTTGTTGATGATTTATGTCAAATATT
AGGAATGTTTTCACTTAATAGTATTGGTTGCGTAACAAAGTGCGGTCCTGCTGGCATTCT
GGAGGGAAATACAACCGACAGATGTATGTAAGGCCAACGTGCTCAAATCTTCATACAGAA
AGATTTGAAGTAATATTTTAACCGCTAGATGAAGAGCAAGCGCATGGAGCGACAAAATGA
ATAAAGAACAATCTGCTGATGATCCCTCCGTGGATCTGATTCGTGTAAAAAATATGCTTA
ATAGCACCATTTCTATGAGTTACCCTGATGTTGTAATTGCATGTATAGAACATAAGGTGT
CTCTGGAAGCATTCAGAGCAATTGAGGCAGCGTTGGTGAAGCACGATAATAATATGAAGG
ATTATTCCCTGGTGGTTGACTGATCACCATAACTGCTAATCATTCAAACTATTTAGTCTG
TGACAGAGCCAACACGCAGTCTGTCACTGTCAGGAAAGTGGTAAAACTGCAACTCAATTA
CTGCAATGCCCTCGTAATTAAGTGAATTTACAATATCGTCCTGTTCGGAGGGAAGAACGC
GGGATGTTCATTCTTCATCACTTTTAATTGATGTATATGCTCTCTTTTCTGACGTTAGTC
TCCGACGGCAGGCTTCAATGACCCAGGCTGAGAAATTCCCGGACCCTTTTTGCTCAAGAG
CGATGTTAATTTGTTCAATCATTTGGTTAGGAAAGCGGATGTTGCGGGTTGTTGTTCTGC
GGGTTCTGTTCTTCGTTGACATGAGGTTGCCCCGTATTCAGTGTCGCTGATTTGTATTGT
CTGAAGTTGTTTTTACGTTAAGTTGATGCAGATCAATTAATACGATACCTGCGTCATAAT
TGATTATTTGACGTGGTTTGATGGCCTCCACGCACGTTGTGATATGTAGATGATAATCAT
TATCACTTTACGGGTCCTTTCCGGTGATCCGACAGGTTACGGGGCGGCGACCT
>NODE_892_length_577_cov_2.15488_ID_1783
CGCGCGAATCGACGATCCAGCGCTGCGCCTGCAGCAGCGCGGCGGGGCCGAGATAACGGT
CGGAATTCCACCAATAGCTCGGGCACGAGGTCGAGCAGCAGGCGCACAGGATGCATTCAT
AGAGACCGTCGAGCTTCTCGCGGTCGGCGTGGCTCTGCTTCCATTCCTTGACCGGCTCCG
GCGTCTTGGTCTGCAGCCACGGCTCGATCGAGGCATATTGCGCGTAGAAATTGCTCAGGT
CGGGCACCAGGTCCTTGACCACCGGCATGTGCGGCAGCGGATAGATGCGCACGGTCTTGG
ACGGCACCTCCTTCATCGTGCGCGTGCAGGCGAGCGTATTGACGCCGTCGATGTTCATCG
CGCAGGAGCCGCACACGCCCTCGCGGCAGGAGCGGCGGAAGGTCAGCGTCGGATCGACCT
TCGATTTGATCCAGATGAGCGCGTCGAGCAGCATCGGGCCGCAATCGTCGAGATCGACCT
GGTAGGTGTCGATGGCGCGGGTTCTGGCCGTCGTCGGGGCTCCAGCGATAGACGCGGAAC
TCGCGCGCATTCTTCGTTCCGGGCGCGGCCGGCCAGA
>NODE_723_length_610_cov_2.04513_ID_1445
ACGGAAGGGAAGAATCTTCAAACTCAGAGCGGTATTCCTGCGGAATAAATGATCGGACGA
AGGTAGTTAGAAACGGATTACGGGGCGAAGAGTTCGGGTCACGAAAAGAGGATAGCTTGG
AGCTATTGGCTGTTAGCAATTGGGAAAAGAGGGCAAGGGGCTAAGGGAAACAGGTTATGA
GTTATGGGGCGCATGGCTTACAGACTACGAACCTACGATCTTACGAACCCAAGGGCATGG
GCCAAAGGGAGCGGGATTCGGGGAGAATTATGTCCCACCCTACGCAACGACGTACTCTTC
CCACCTACGCAACTACGCAATTTCCCGCATGACTCACGTCCTACGTCCTACACTTCCCAC
TCCCTACCCCTGCCCGTCAGGGAGACTTGACGTTTTGACGATTTTTCTATAGGATCGCAG
CACATAATTCTTAGCGTGGGAGTCCCCTCTATTCGCCATTACAAATGTGGGGGACGACCG
GACCACACTATGCCAAAAACGTTCCAAACGTTATACCGAGAGCAAAGCGCTCATCGACTC
CAAAAAAGCTCTATACGCCCGACGAAGCGGTCGAGCTTGTCAAAAAAAACGGCCACGACC
AAATTTGAAA
>NODE_674_length_620_cov_1.87234_ID_1347
GCTGGCCGGGCGCATCATGTTTCAGCGCTCCTTCGGCAAGGCCTGCTTCGTCAAGCTGAA
GGACCGCGACGGACGCATCCAGGCCTACGTCAAAAAAGACGCAGTCGCCGAGGCCGATTG
GGCCCTCTTCGAGCGAGCCGAGGTGGGGGACTTTCTTTGGGTCGAGGGCTACCTGTTCCC
GAACCAAGACCGACGAGCTCTCCATCCACGTCGAAAAGCTGCGCCTCGCGGTGAAGAGCC
TCCAGCAGCTTCCCGAAAAAATTTCACGGCCTCACCGACATCGAGGCGCGCTATCGCCAG
CGCTACGTCGATCTCAATCATGAACGACGAGGTGAAGGACGTCTTCCTCAAGCGCTCGCT
GGTCATCCAGAAGATCCGCCAATTCCTCGCGGAACGAGCCTTCGTCGAGGTCGAAACGCC
GATGATGCAGCCCATCCCCGGCGGGGCGGCGGCCAAGCCCTTCGTCACGCACCACAACGC
CCTCGACATGAGGCCTCTACCAGCGCATCGCGCCCGAGCTCTACCTCAAGCGCCTCGTGG
TCGGCGGCATCGAGCGGGTCTTCGAGATCAACCGCAACTTCCGCAACGAGGGGATCAGCA
TCCAGCACAACCCCGAGTTC
>NODE_1106_length_547_cov_1.61507_ID_2211
GTGCGGATGGCCGCGATCATCCGCGCTCGTTTCTTGTGCCCGGCGGCGGTCTCCCCGAAC
GAGTCCGAAACGATGGTCGTCCGGTCGCGGAGCCGCATCGCCGTGCCATGCCGCCTGTGC
TGCGCGTTGGCGAAAATCCGTGTCATCTCCGGGCATTGCGAGACATGACGGCGGAGACCG
CCGAGGGGTGGGGGCAATTCCTGGAAAACCGGCGGCTTCAGTTCCCGCAGCGCGGCGGCG
GTGCCAATCCTGCAAGAACGAACTCTGCCCGCGATTGAAGCATCCTGAGATCCAGCCAGT
GCGGGTTCCATCGGAGCTCCGGCTATTAGGTTTCGGGAATTAAAATTGTTGAACGCGATG
AGCAATCGTAAAACGTGATGGTTAATTGAGTATAAATGCCTGTGCTGTTGTGTACGCACC
GAAGCGCCGTCTTCCGGCGCGCACGCGACAGCGGTTGCGGAACGTGAGACGAAGTGGGCG
GTGCGGCCCCTCTTGATAATCTGCGGCGATACGTTAATCCGCAACAGTCCGACAAGCTGC
TTGGCGT
>NODE_878_length_580_cov_1.06476_ID_1755
GCCTCGTTGTTGCCGCTCCGACATGCACCGATGGTGTGCAGAACGGCAGCGAAGAAGGGG
TAGACTGCGGCGCCGTTGCATGCGGGGTGCTGTGTCCCTCGCCTGTGAAGGCACTGGAAA
CCGTGAGCCACTCATCATCAATACCGGAGCGGGAAGCTATGACGTACTCGCACATCTCGA
GAATCCCAATAGTAGTTATGGAGCGGCGCGAGTTGACTACGAGCTTGTCGTGAGCGATGC
CGCGGGAGGAGCACTCGCGAGTCGTCGCGGCTTTACCTATGTGAACCCAGCACAACCGCG
ATACCTCCTCTTCCCATTCCGGAATCTTTCCGCGGCTCCTTCTAAGGCCGAGTTGCGCAT
CGTTCCTTCCGATGTGGAGTGGGGGGCGCTCAAAATTGATGAGGCCGGGCTCGTGCAGTT
TGCTGTGCGTGCTGAACAATTCACGCCGGCATCGGGGAGTGTTCAGTATGCGGCGAATGT
ACTCAACCGGAGCCGGTTCGATTTCAATGAAGTAGACGTCACGGTACTTCTCTTTGACCA
AGGCGGTTCGGTGGTCGGCGCGAACACTACTATTGTTCGC
>NODE_888_length_578_cov_2.24046_ID_1775
CAGCGCCGAAAATACTAGGAGGAAACCATGAGCGAACCGGCAGAAAACAACGAGTTCAAA
AAATTCGGAGAGACCTTTGAGAAGAAAATCTCGGAGCTCTCCGACACCGTCGAAAAGACG
ACCAAGGCTCTCGAAACCAAGGTCGAGAACCTCGCCGCCAAAAAGGAAACCCAAAGCAAG
AAGGAGGACGACGATGACGGTTTTGACGACGACCTCTTTGGTGAAGACAAAACCATCGAG
AAGCAGCTCGAGAAAAAAGTCGAGGAGAAGCTCGGGGAGTTCAAGAAAGAGCAAAAAACC
CAAAGTCTCTACGAAAAGGAATGCGCCAAGTGGGACGGCAAGGCCTACGAAGAATTTCCC
ATGAAGAAGGCCGACTTCCGTCAGGAGGTCGAAAAAGAAATCGCGAAGAACATGATGCCG
ATAGGCAAGGATGAGGAGGGCAACCCGCTCTATCCTCCCGACGCCGTCTACAACGCTGCC
GCGCGCGTTTTCGCCAGAAAGGTGAAGGCCAAGCAGCTCCCCGTGGACGATCCGGAGCCG
GAGGAAATCGACGGCGGGGATCCCCGCCGTCGCGTGAA
>NODE_1236_length_526_cov_1.56025_ID_2471
TGTGTGTGCTGTTGCCGTTGACCCAGATTTTTATGACCATGCTCACCCAGCGCTCGCGAA
CCTCCGAGATTCCAAGGCGCTCCTACCCCACCAGCGAGAGCGGTATGCCGAGGCGCTCCT
ACGGCAGACGTCCTTTCGGTGGCGCATCGCTTCTCGCGACCCGGTCGTTATTGACCGAAT
AAACATTTACCAGGCAAGTCGAGATGCGATGCGGGAGGCGGTGCAGAAGCTTGTAGCTGG
TAGCTTTAAGCGGGAAAGTCCGGAGCATAAACCAATGATTCTCGTCGATGGGAATAAGCG
TTGTTTCGGGTCTCGAGCTCTCACAGCGGGCCATCGTGAAGGGCGACCGGAAGGTATGGG
CTATCGCCGCGGCTTCTATTCTCGCGAAGGTTCATCGGGACCGTCTCATGATTGAATATG
CGCGCGAGTACCCTGACTACGGATTCGAGCAGCACAAAGGATACCCCACTCGGCTTCACT
ATGCTCGTCTCAAACAGTACGGCCCCTGCGCGCTCCATCGAAGGTC
>NODE_875_length_581_cov_6.05703_ID_1749
TTTGACCGGCCAGCGATCCAGGAAGCGCCGCACCTTCACCTCGGCAATTTCCAGATCGCC
GGAAAAGGTCAGCGGTGCGCCGCTGCGCCAGCTGTCCACGTTGACCAGCGACCCGGTGCG
CTCATCGCGCCCGGTTGCCCGCGAGATTTCAACCTCGGTGCTGTCAATCGCCCCCATGCG
AACCTGGGTGATGTCGGCGAGGATCGCCAGCGGTTTCCAGTTGGTAACGCCCGCCCCGCC
TTCCTGAATTTCCAGTATGCCGCGCTGCGGCAGCAATGCACCTGACATCGTTTATCCTCC
CTGCCCGCGACGAACGGCTCGCCGGAGCGCATTGTGTAGGTCTGTGCGAAGGTCGGGTAG
CGCCTCCGCCTCGAATGTTTCACTGAACTTACGGGCTTTGATACCCGGATGCCTCACTTG
CTTTTTGCTCACCCACGACCCCGTTCGTCCGCCGGTTCCCTGCCGGAACTTGGCAATCGG
CTGCGTCTTGGCGCTGTAACCGCCCTGAAACTTCAGGTAGGGTACACGCCGCGCCTGGAT
GAGGTACGGGCCGCGCGTCCCCAGGTCGATCCACCGGTAGC
>NODE_1902_length_452_cov_2.15617_ID_3803
AGCACGAGCAGGGCGGCCGGCTGAAACGCCTGCAAGCCCGGCCGCAGGATGATCAGCGTC
CCGATGAGGCCGAGCACCACGACGCCGGCGCGGCTGAGCGTCATCCTTTCGCCCAGGATG
ACGAGCGCCATCATCGCCATCCAGACCGGCATGGTGAATTCGAGCGCGAATACCGTCGCC
AGCGGCAGCAGCGTCAGACTCAAGGCCCAGCAATATTGCGCGCCGAAATGCACGGCGCTA
CGGGCGATATTGATGCCCATATGCTGCGGCCGGAATCCGTGCCGCAGTTCGGGACGCAGC
AGCGCGAGCGCCAGCAAGATGATGACGGCGGCGCCCGAGCGGATGGTCAGAATCTCGATG
ATGCTTAATGCGCCGGCGAGCCCCCGGATCGAGAGCGCCATGCAGAGAACGACAGGAGGG
TGCCGCTCATCCACAGGACGATGCGGCCGATA
>NODE_873_length_582_cov_1.18821_ID_1745
ACGAGGGCGACCTTGTAATACCGGCGCAGATGGCCACACCGCAGGCGATAAACTTCATGG
CGACGCATGGCCGTGGACTAATTTGCCTTGCAATGACGCGCGCTCGGGCCGAGACGCTTC
ATCTCAGCCACATGGTAAGAACAAACGGCTCAAGGCACCGGACTGCGTTTACGCAGTCCA
TCGAGGCGAGAGAGGGAGTGAGTACGGGGATATCTGCCCGAGATCGCGCGCGCACGATAG
CGACTGCCATTGATACGACCAAAGGCGCTTCGGACCTCGTCAGCCCCGGCCATGTCTTTC
CACTTACTCGCGCGCGACGGCGGCGTGCTTGTGTGCATCGAGGACCGGTTCGTCACCATG
TCCGGGCGCAATGTCGCGCTCAAAATCTATTGCGAGCCCGGCAAGGAAGGCCGCTGCGCC
TATGCCATGGATGCGCTCAAGCGCGCCATGCGCTGGGACGAAGAGACGTTCGGTCGCGAA
TACGATCTCGACATTTTCATGATCGTGGCGGTGTCCGACTTCAATATGGGGGGCGATGGA
GAATAAGGGCCTCAACATCTTCAACGACAAGTATGTGCTCGC
>NODE_903_length_576_cov_1.00192_ID_1805
CAATGAGGGCTCCTGCGCTAGTCGCCACCTATCTCGTTCGGTGCACCGTCGTCGTCCTCT
TGGCCGGGCGCGCTTCAGCTGTTGAATAGATCGCGCAAGGGCATTGTCGGCGGCACGGGT
CTCGCGGTTGCGGTGATCAGCTTGGCGGCGGAGCTGATGAAATCGTGAGCGGTGCCTGGT
TAGACGCGCAACTCATGCTCGGCCTTGGCCCGAGGACGAGCGGGGGCCGGCGAGGCGCTA
CGGCTTCAGCGCCTTGCGGATCTTCTCGGCGTGCGCGGCGAGCACCTCGGGGCTTCTCCA
TGTTGCGCCCGTGCGGCATCAGCGGCACCCCATCGTGGCGCGGGGATGACGTGGAAGTGC
AGATGGAACACCGTCTGCCCGCTGGCCGGCTCGTTGAACTGCACCACCGTGACGCCGTCG
GCATCGAAGGCCTCCTTCACCGCGCGGGCCGTGCGCTGCACGATGGGTGATGGTGCGCGC
TAGCACGGCGGGATCGGCGTCGAGCAGATTGCGCGAGGCTGCCTTCGGCACCACCAGGGT
ATGGCCCGGCGCTTGCGGCATGACGTCCACGAACAC
>NODE_2085_length_435_cov_1.95263_ID_4169
CGCTCACGCACCGCATTGCTCACCTCATTTCCACCGCGTCCGCCCCGAGAGCATCCTGGC
AGTCACCTTTACGAATAAGGCGGCAGGGGAGATTAAGCAGCGTGTCGCCTCACTCCTCGG
CCACCACGGGACACATCCCGCGGGACGCGCACTGCCAACCATCGGCACCTTCCACTCCAT
CGGTCTTCGTATCCTTCGGCGCTACGCCACGCACATCGGCTACGGAACCGATTTCATTTT
TATCCTGACTCCGGCGACAGCAGACGCTCATGCGGCGCATCATCGCGACCTCGAGCTGGA
CTCGAAGCGCTACAGCCCAGGCTCACTGCTCAGCAAGGTGCAGAAATTAAAAACCGAACT
CGTCGGGCACCTCCAGTACACGGGCACCGGGTACTCTGAAAAGGTCCTCGAACGCGTGTA
CCGGGCATACCAAAG
>NODE_713_length_610_cov_0.981982_ID_1425
ACTAACGCCGGATCAATTTTCGTTGGCCTCACAGCCATTATGGTACAACACGGGTGTCTC
ATCGGGAGCTAACAACATAAATATTGGGTCGATTGATGATGGCGAGCTACGTTTTAAGGC
AAGTGCTGTAGATGGTGCGTGTAATCTGGGCTCCGGCACGCAAAGCTCGACAATCGGCTC
GACCTGGATGATAACAAAAGCGGGTTCTGTTTACTCGGGTGGTTCTATTGATGATCCGGT
AGTAAATTACGGCGCGGCGACAGGTTTGTTGCCAAAGTCCTACAGCATACAGTTGGGGTG
TAACGGCATCAGTACTAACGAGTCTGCCAATAGATAAAATGCAACACAGATCTCAACTGA
GCTACTGAGCGCTGGGACACAATCAATTAACAAGGTGCTTGCTAGGAGTGATGGACTCTC
CCCTCACGTCATTCAATCCGTTTGTGCTCAAAGCTATAGCGACACCAATTCGTCTGCGGT
GTATGACAGCTATTGGCTGACTGGACGCTAAACAACTAACTAAGTATGTAATGTTAGTCT
GGCAGGGCCACGATGCCTACAAGCACAAGTGCGAGTGGTTGTAGTAGTGCAACGCAACCC
TGTGTCGTTA
>NODE_1967_length_445_cov_2.04859_ID_3933
CCGTCGGACCTTGCCTGTCAGCCGCCGTTTGATGCCTGAAGTGCGCCTCCACGCCGGATC
GCCTTTGGAAAGACCGGCGCGCTGCTCTCTCCCAAAGTAGAAGGAGAAACGACCGGGCGG
CTTAAGGCGCACAAGTGCGCCCCGCACGCGTCTTTACATCAAGCGGCGTGCGCCTTAGTG
CTTAAAGTGCAAGGAGAGATGGCCGAGTGGCTTAAGGCGCACGCTTGGAAAGCGTGTATA
CGGGCAACCGTATCGAGGGTTCGAATCCCTCTCTCTCCGCCAACTGCTCTGTAGCCACCG
TTCTCTCGCGCGATCTGATGTGGTGAAAATCGCCACGTCCTGCAGGACTTTTGCAGCGGA
CCTCTGCACTGTCGCTCCTTCCGTCAATGGCGTCGTCGTTCTCTGTAGGCTGTTTTTCTC
TCGACCTGTGGACTAGATGAATTCG
>NODE_862_length_583_cov_3.40152_ID_1723
GACAAGGACAAGGATATGACGCGCGAGCGTCTCGGCGTTGCCGAATCCACCAATGCACTG
AAGGACCGCAAGATCGACGCCTATTTCTGGGTCGGCGGTCTGCCCACCGCGGCGGTCACC
GATCTCGGCGCCACGCCCGGCGTCAAGCTCAAGCTGGTGGATTCCGCCGACCTGACTGAA
AAGATGAACGCCAAATACGGCAGCCTCTACAGCAAGGGCGTCATTCCGGCCAAGACCTAT
CCCGGCCAGGACGCCGATAACAAGATTGCGGTCGTGCAGAATATCCTGGTTGCCAATGCC
GACATGCCCGACAAGACGGCCTACGATATCGTCAAGACGCTGATGGAGAAGAAGGACGAG
CTGGTCGCCGTTCACAAGGAAGCGAAGAGCTTCGAAATCGCGAACCAGACCAAGGAAAAC
ACCACGGTGCCGTGGCATCCCGCGCGGCCAAATACTTCAAGGAAAAGGGTGCCAAACTCT
GACACCCGAGGTGTCGCAGGACTCGTGCTTCCGGACGCCCGCCTCGGCGGGCCGTTTTGT
TTTCGGTCCGCGGCCGATTGACGGGTTAGTTTACCATCGGCAG
>NODE_856_length_585_cov_3.99433_ID_1711
TGCGCTGATCCCACCTCATTTTCATGTCCGGTCAGCACATTTTCCCGGCTGAGAGGGGTG
TCCTGACCGGCAGTTTCATCCGTGTCATCAAGCTCCTCTTTCAGCTCTGCCACACGGAGC
GCCAGTTCTTCTTTCGTCCCCGTCAGGCTGACATCACGGTTCAGTTGTTCACCCAGCGAG
CGGAGACGGGCAATCAGTTCATCTTTCGTCATGGACTCCTCCACAGAGAAACAATGGCCC
CGAAGGGCCATGATTACGCCAGTTGTACGGACACGAACTCATCAGGGTCAGCCAGCAGCA
TCAGCGGTGCTGACTGAATCATGGTGAACTCACGCGCCGGATCGCCGGTGGTCACCCAGT
TTTTCGGGTAACGGGCAGAGGCGTTAATGCCTTCGCGCTGTGCGTCCGCATCCTGAATGC
AGCCATAGGTGCGCAGACCGCGTGCCTGAGTGTTCCCCAGCACCATCGTGTTGTCCGGCA
GGAAGTTCTTTTTGACGCCGTTTTCCACGTACTGTCCGGAATACACGACGATGGCCACAT
CGCCATACATCCCCTTATAGGACACCGCTTTGCCCAGGTCTTTCA
>NODE_56_length_2074_cov_3.75867_ID_111
CGGCTTAAAGTGGCCTGCTACCTCTCGCGTCACCCCGCCACACCGGCCATGCGTCACAGC
ATGGCGCGCACGGCTACGACATCGTGCAAATCAACCCGCCGGGACGCCTGCGTAGTCACC
AGGACGCCGTGTGCCTCATGACCAACCGCAACGGCGGCCTGCTGCCGGAAGTCGTGATTG
CGAACGTCGGCCACGGCATGTTGAAACACCTGATCCGCCTCATCGGTCAGGACGCGGTGA
TTCTGCGACCGGTCATGAACCACGACGTTGAGCCGCCATGCTGGACGGGCGTGTGGGAAC
GCGTCACGGCGGTAGAAGTGCAGACGGTGATTTGGCACGGGGAGTTGGTACGGATGGAGG
CGGATGGTGAGTGAGAACGCAATCGCACGCATCAACGCACTGACCCAGGAAGAAAGGGAC
GCCGCCTATAGCAACGCACGCCGACGCATTGCCGGAAACGAGCCACAACGCAGCGATGAA
CCGCAGCCGGAAGGCTTTCAACGCAATGCGTTTGCGAAGTTTCCACCGGCGCTGATTCGC
AGCGCCAGACGCATCGGCTATGCCGTGATGTTCGCTGCGTTCGTGCCTTCTGCCATCCGC
CTGTTTGTTGCCACCTTCGAAGCAACGCATTATGCATCCTTCTGGATTGCGATTGCGATA
GGCGTAGTGAGTGTGATGCTGGCCGAGGTTGGACAAATCGCATTTACGCTGTGGGCTGCA
ACCACCGAAGAAACCGGCTTGCGTCGGGCGCTGCGTTTGGCGGCCTGGGGCTGCACTGCG
TTTGCGTTGGTGGGCAACGGCCATGTGGTGCAACCCTGGACGCACGGCCTGCTCATCGCA
TGGTTCGAAGCGTTTCTGCCGCCGCTGCTGGTGTTGGTGGCTGCGAATGTGTTGAAAACG
CAAACGCTGCATGAGGTGGAAAATCGCTACACGGCACACCAGCAATATCTGAACGCATGG
CACGCCTGGGACGCTGCGTTTGCGCAGTCGTATGCCGATTGGCAGGAACGCATGAACGCA
GCACACACGCATGAACGCTGGGACGCAGAGTTGGCAAACGCGCTGCGTGATGCGATGCGC
CGTGCCAACCGGCAAAGCAAAGCCGTGCTGCGTGAACTGACTGCGATGGATTGGCGTGCG
TTGGTGCTGCGTGAACGCAAGGCCGAAGAGTGGTGGGAGTCCGCTGCCATCGAAACGCAG
CGCATCGAAGCCGAACGCATGGCCGCACTGGAAACGGAACTGCGTTTGCGTTCCGGTGCG
AGTAGCACGGCTGCGACCGGCGAAATTGCGTCCGTTGAATTGCAGCAGGACGGAGAGGAT
TTTGTGAAGGTGTGTCCTGAGTGCGGCTACCGTGCGATTGGCAAGACGCCTCGCAGCGCA
ACCAATGCGTTGGTAGCTCATCGCAAAAGGCACGTGCATGAAACGCAACGCAGCGCTGAT
GCGTTGGCAAAACTGGACAGCAATGCGTTGGAAGTATCTGCGTTTAGCGCAAATGGCAAG
GGGTAAAAATGGCTCAAAACGAACAACCAACCGACAATCGCACGGCCTTGCGCCAGCAGC
ACGGCGCGCCGGATTTAGCCAACGTCACGCCAGAGGTACTGGCCTATATCGAACGCCTGG
AACAAGCCCTGATTGACGTATGTCAGGCTCGTGACCGGCTCTATGCGGCTATGTGGTTGG
ACACAAAGGACTAACGCCATGCACTTCCAGCCGCCGCTACCCTACCTCTTTTATGACGAC
ACGGCGCGCCGCCTGGAACGCCGACTGCTGTGGCGTATGGCGCTGAATGACGCGCTGGTA
CGGCGGTATTGGCGGTTGGAACGCGTGCATCTGGATGAAGGCCGGGAACACTACCGGCTC
TATTTTCACGGCGCGCTGGTGGGCATTGTCGATATTTTGTCCCAGGCCTGCGGCGCTGAG
GTGGACAGGCGCTTAGCCTGCTATCTGGCCGCCGTCGGCTTTACCGTCCATAACACGCGC
CTGATACCGCTGGGCGCACGCACGTCCGACACGGCGCCCAAGTACGGCGTGCCGACGCTG
TTTGAGGCGCCCAGTAATCGACCGAAAATGAAGA
>NODE_850_length_586_cov_1.61321_ID_1699
ACCAGCACGGGGACGACGACTAGCGGGGCGTAGATCACCCAGAATTCCCACAGGAGCAGG
TATTCAGGCTGCATCCCGATGAAGACCAGGCTCAGCGTGATGCCTCCCACAAACACCAGC
GCCAGCCACAGGCTCTGCCGCCCGATGGCCACAAACGGAGACACGTCCAGGGGATCGATC
TTGAGATCCAATCCCAGCAGCGTACTTGTCACCCGGGTGGTGGCCAGCGACCCGTAGACC
ACCACTCCCATCAGGCCGTACATCAGCGCCTGCTCCAGGACCAGCACCACCTCCAGCCCT
GTGAATCCGTCTCTCCATCCCTGTGAACTCATCACCACTGCCACGCGCCCGCACCGACGC
CGAAAGCCGCCAGCTCCTTCGCCACGGACATTCTGCCGGCCTCCCTGGCAAGTCGGGTGA
GGCCGGGCCTGCTCGTCGAGCAGGAGCGGTCGGAGCGATTCATATACGCGGGCCTCCAAT
GCGGCTGATGCGGCGCCACGACCAGGATATAGATGATGATCGCTGGGGGCTGCCAGAATG
GATCGCCACCGGCCGGTCTCGATCAGCCATGGCATGTGCCCCTCGA
>NODE_899_length_577_cov_1.03065_ID_1797
GACCGCGATTGGACGGGCGGCCGGCCGATCGGCCGTGAGCTAATTTAGTTTTTCGTTTGC
GCATGTCCTGTCCGGAATACCGGTCTCCACTTTTCCGGGACATGCGCTGATGGAGCGTGG
CGCATCTATCTCGTCTCGCTCGATCCGACTGCCGGCCACGAGCAACAGGGCTATCGCCCG
GTGCTGGTGATCTCGCCAAGCAAGTTCAACCGGTTGACCGGCGTGCCGGTCGTGCTGCCG
ATCACGACGTGCGGCGGTTTCGCGCGGACCGCGGGCTTTGCCGTCTCGCTCATGGGCGCA
GGCACGCGAACAACTGGCGTGATCCGATGTGATCAACCGCGAGCTCTTGATCTGCGCGCG
CGCAAGGCCAAGAAGCTTGGGACCGTGCCAGACCACATCATCGACGAGGTCCTGAGCAAG
GTCAGTCCGCTTTTCGAATAGCCCTGCGAAGCCTTTAGCCTCGACTGCCAATTTTTGATC
CGCCGTCGTTCCTGTCGCCCGTGTTGGGATAGGCCACGACCGCGTCGTTGCCCGGAATGA
AGGGGAGGCCGCGGAAGTTTGCGACGTTGTTGAACTT
>NODE_1782_length_465_cov_1.40244_ID_3563
CGTGGATCAGCTCAAGAAGAACGCGAAGCCCGTGACCACGCGCGAGCAAAGCTCCCAGGT
CGCATCCATCTCGGCGGCGGACGCGGCCATCGGCCAGCTCATCGGCGAAGTGATGGAGAA
GGTCGGCAAGGACGGCGTCGTCACTGTCGAAGAGTCGAAGGGCATCGCAACGGAGGTCGA
GTACGTCGAGGGCATGGCCTTCGACCGCGGCTACATCAGCCCCTACTTCGTGACCAATAG
TGAGAAGATGGAGGCGGACCTCGACGAGCCCTACATCCTGCTCACCGACAAGAAGATCAG
CGCCGTGACCGACATCCTGCCGATGCTCGAGCGCCTGCTGCAGGTCAGCAAGAACCTCCT
CATCATCGCCGACGACGTCGAGGGCGAGGCGCTGGCGACGCTGGCCGTCAACAAGCTGCG
CGGCACCATCAACGTCATCGCCGTGAAGGCGCCCGGCTTCGGCGA
>NODE_259_length_858_cov_1.29177_ID_517
GCACGTTCTATCGCCGCATGACGATCTGCTGATCGGCACCAGCCTGGCGGAACATTTCAT
CGGGCGCGGCGGTGACGACCGGATATTCGGCGCGGAGGGCGACGACATCCTGGAATCCAG
CGACGGCCAGTTCCTTTCCAACCAAAGCGAGCTGCACGGCGGCGAAGGGAATGACCTTTT
GATCGGCGGCAGCGCGAACGACCGCCTGTACGGCGACGAAGATGACGACTACCTGACCGG
ACAGGCCGGGCTGATGGACGGCGGCGACGGCGACGACCTGATCGTCGGCAACTGGTCTAT
TACGACCATCAGAGGCGGCGCAGGCAACGACACCATTCGCGGCGGAGTCTCCGGCGGAAG
CATCGACGCAGGCGACGGCGACGACATCGTGTTCGGTAGTCCCGGAGCGGTGCAGATCGA
CGGCGGCGCGGGCAACGATATTTTGTGGGCCGAGGACGGCAACACCGTTGATGGCGGCGA
TGACAATGACGTGCTGCACGCCGCAGGCGATTGCACCGTCGTCGTCAGCACGGGCAACGA
CATCATCTACAAGCGCGACGGCGCGACGGTGACGCTGCAATTCGGAGCGGATGTGCCGGA
AGGGTATTTCAACGACCGGAGCCATTTCCGGGAAGTGGCGGGCACGCGCGACGCGCTGCT
GACCCTGCCGGACGGATCGACCCTGCTTCTGGCGGGCTTCTGGACGGAATCGGAAACCGA
TCTGTGGATCGCCCGGTATGACAGCGGAGCCACCCAAAGCCTCGGGATCATCATCGACAG
CTTCGAGTATTCCGGCGAAAGCGGCGACCTTCAGGTCTTCGCCAACCGCAATGTCCATAC
GTTCAATTTGGGATCGGG
>NODE_838_length_589_cov_2.05263_ID_1675
ACAATGGCTTGGCAAGAAATTCCGTCACGCCGGCATCGCGCGCGGCGACCACGCGCTTCT
TTTCGGAATGCCCGCTCAGCATGATGATCGGCGCGAACGGATTGGAATTGGCGCCGGGCT
GGCGGATCATCTGGGTCAGTTCGAGCCCGTCGAAAATCGGCATCGCCCAGTCGGTGATGA
CGATGTCGGGCATGTGATGGGTGAAGGCCTCGAGACCGGTCGCGCCGTCTTCGGCCTCGT
AGACTTCGCGCGCGCCGAACCCGTGCAGAAGCGTGCGCACGATGCGGCGCATGTGCGCGT
TATCATCGATTACCAGGAAGCGCAGTCGGTGAAAATCGAGACGAATCATCGGCAGTCCGG
GCACCCCCACGCCATCGGCCGTCACCGTAAAGATTTGTTGTTAACGAAGGGTTTAGGAAT
GCCCGCGCGCCGGCGCCGCGGGGCCGCTCAATATCCGAACTGTTCGCGCAGAATTGGCGC
TCGTCGAGGCTGTGGCCGGGGATCGAACAGCATCTGGATGGGAGATCGTGTGATCCATGC
GGATGTCGACGGACGCGAACATCGCGCACCTCGTCGTGGTCGGCGACCG
>NODE_1064_length_551_cov_1.00202_ID_2127
CGGCGTGGTCTTGCGCGAGGAACGCTATCTCGAAGGCAAGTTCGGCGCGCCCTATCGCGC
CTACAAGGCGGCCGTGCCGCGCTATGGGTGGCCGGGCTAGCGGTCGGAAAAATTCCAGCC
GTTCCGGCAAACCGTCCCTTTTGCCCGATCGCCGCGCTGCCCTAGAACGGCGCACGCGAA
GCAAGAAGAATCAGGCTCGGGAGGATATTCATGCGCACACAGGTCGGCATTGTCGGGGCG
GGACCGGCAGGATTGATGCTTTCGCATCTGCTGCATCTGGCCGGCATCCGCTCGATCATC
GTGGAAAACCGCAGCCGCGCCTATTGCGAGGCGCGCGTGCGCGCCGGGCTGATGGAGCAC
TGGGTCTCCGAGCTCCCTGGTCGAGACCGGCGTCGGCGAGCGCATGAAGCGCGAGGGCAT
GGTGCATGACGGCATTTTCATCGCCTTCAACGGCCAGGCGCATTACCTCAATTTCGAAAA
ATTGATCGCAAGCACGTCGTCATCTACGACCAGAAGGAAGTGGTCACCGACCTGATCGCG
CGCCGGCTCGC
>NODE_1177_length_536_cov_2.13514_ID_2353
CGTTATTGCCGAGGCTTCCGGAATTCCTGACCGACCTCATGAATGTTAATGCATATCGCG
GCGATCCATGGGCGCGCGTTGTGTATCCGGAAGATTTGCGTCCCGTCCTGGATGAAATCG
GTTCGCGCATGGCTGTTGCCGTGGGATGCGCCATGAGGGACATCGAATAGGGCGTCGTGC
GCCGTTCATCGTACGCATTTCTGCGCGCGATGCCCAGCGCACGGCGACCCTATGACGGAT
ATCTCTCTCCTGCCCGAGAACATGCGCGGCAGGGAACAGGAAGAGCGAGCGTCGAGGCCG
AAACCGGAAGAAACGGTTTCGGAAGGATTAAAAATGCATGTTCCGTCGGAAGAACCCGCC
GAGGACATCGAAGTTATCGAAGTCGACGAAAGCGAATTGGCATCCGTGCTGGCGGATGAA
CCATTCATGACGCGTCTTACATACCAGATCTCGCTCGGCATCGATAAGGTGAAAGAGACG
CTGTTCGCAAAAAAAAGCGGCTGCACCGCCTCCAAAACTTCCCCCCGCAATTTTTT
>NODE_837_length_587_cov_2.12782_ID_1673
AACGTCGAGCGGCGCCTGGGACTCCTGCAAGAGGCTTTGCAGGCCGGAATTCGAGCGCAG
GGGGCCGACGGGGCCGGCGATGGTTCCACTCAGGTAGGCCGGCATGGAAGTCAGCTTGTC
GGCATAGCTTTTGGGCGAGGCCCCTCCTCCTGGTAAGCCCAGGCGGTGGTATTTCCGAAT
TTCGGATTCATTGGGGCGACGTCGGTGTTCGGATCGTCGATGGGATAGAATTTCCCGGGG
CGGACTTCGATGATCTCTTTTTCCAGCCCCGAGCTCGCGCGGTAGAATCCCCAGGGCATG
TTGGAGATGAGACCGCTCGCGCGCCGGATATTGTGAAACTCGTCGATTTCCGTATTGAGC
GAAGCCAGGGCCTCGGCGAAGCCGCGGGCATAGGCCGAGCGCGGCCGCTTCATGAGGTCG
AATTTGTAAACCGGGCGCTTGTGATCGCGGCACACCCGATCCAGGTAGGTCTTGCGCAGG
AATTTTCGGGCCTTGGCGTTGACGGTGAAGATGTATTCCTCGGGGTAGCCGTCGATGGTC
GAGGTCGTCGCGATAGAAGACGACGTCCGTAATCAGGGGTTGATTGG
>NODE_835_length_587_cov_1.46241_ID_1669
CCAACCTGCGGATCGCGAAATAGCCGGGCGACATGCGGCCGCCCGCTTGGTTAAGCAAAC
CTTCCGCACGCGCCGAGAATTCCGACGGCAATTTACAAGTCTGTTAGGCAGGCGGGCAAC
GGCGGCCTTGGTTGACATGTACTAACTCTCTTTTTGCATCGACCTTTACGGCACTTTCAC
ACCTGGCGTTTTACGAATGCAGGAACCGTACTGGGTCAGGTGACGTCATGACGATCTCGA
AGATAATCTCCCGCTCCGCGCGCGTGCACGCGACTTCATGGCAGCGCGCTCCGGCAATGT
CACGATCACGTTCGCGCTCGCCACCATTCCGATCATCGGGTTCACCGGTGTCGCCGTCGA
TTACAGCCGCGCCAATTCCGCGCGCACCGCGATGCAGGCGGCACTCGATTCGACGGCCCT
GATCCTGTCGAAGGAGGCGCAGAACCTGTCGTCGGGGCAGCTCAACCAGAAGGCGCTCGA
TTATTTCAAGGCCAATTTCAACCGCCCGGACGTCAAGAGCATCGTCGTCACGCCGGTGTT
CAACGCGCCGCAAGCCGGCAGCTTTTCGCTCAATCTGACCAGCACGG
>NODE_548_length_659_cov_2.33444_ID_1095
GGCTCTGGAAGAGTTTTCGAGCCGGCATTCACGAAAGCATGCATCTCGTGAGTGCCCAAG
ATCCATTCGCGTCCGCGATGCTCGCCTTCGCGGTTTCCCGATGGCGGAATATCCCGTTCG
AAATACAAGAGCATGCGGATTTTATTCCGGCGAATGGGAGAAGGAAACCCCCTTCATCAA
CCGTTTCTTGCCTTCCTCGGCAAACGCTTCTTGAAGCGCGCGGACGCCGTGCGCGCCGTG
AGCGAGCGCGTGAAAGAGCATCTCATCGCGCGAGCGGGAGTATCGCCCGAACGGATCTCG
TTTTTTCCGTCTCCCAGGACCTCTCCGGGCTCCTCGCGCTTCCATTGCGTCCGTGGCCAT
CAGATGCGCCGACCATTGTCATGCCGTGCCGTTTTGTGAGGCAGAAGGGGATAGGGATGG
CTTTAGAAGCATTTACGCGTGTTCGAGATTCGGGAAGCGGGGTTGAGCAGGGCAAAGGGA
AAAGGGCAAAGGGTGGATATCAGACGCACGACGGCGCGACGAATCCGGTTCGGCCAACGA
CCCACGTCCCATGACCCATGGCTTCCGAGTGGAGTTGTATGGAAGCGGGAAGCTTGAAGG
GTGGATCAAGAAAAGGATAGACGAGCTTGGCCTGCAGGACGTCGTTTCCGTGATGCCGT
>NODE_545_length_660_cov_3_ID_1089
CACGGTGCAAGTCCATGCTCCCATAGAGGCTAGTCCAGACGACATTGATGCGCGCGTTCG
ACGCCGTGCCCGATGGATTCTTCGCCAACAACGTCGGTTCGCCGAGTTCCGCCCTCGCAC
GCCGCCACGCCGATATCTTGGGGGTGAAACACATCGCTACCTAGGACGTCAGTATCGGCT
CAAGATCGTGCGCGCTCTACAGGATCGCGTAACTCTGCGAGCCGGGCGGCTCGTCGTTGA
AACGACCAAGCCGCGAGACAACGGTTGGGTTCGGACGCTTGTTCGTCGCTGGATTCGCAC
CCGCGCCAAAATGATTCTGCGTGAGCGCTTCGACGCGGCAGCGTCCGTCGTAGCGGCTCT
TGGTATCACACAGCCCGGCTTTCAAGTGCTGGCGATGAAGAAGCGCTGGGGAAGCCACAC
CAAATCTGGGCGCGTGCTTCTGAACGAATCACTCATTACCGCGCGGCGCGAATGTATCGA
CTACGTGATCGTCCATGAGCTTTGCCATGTTGTGGAACCCAACCATTCGCAACGATTTTT
CCCGGCTGCTACGTCGCTTCATGCCTGATTGGGAAAGGCGGAAAGAGCTGCTTGAGCGGT
CCACCATCTAAGCCGCGTATGCTGGTAGGGCTTCGACCGTCATGACGACTTTGAAAAGCA
>NODE_829_length_590_cov_1.4334_ID_1657
GTCTCGGCGCCGACATCGCCGATCAGCGCCGCAAGACCGCGGCCGAGGCGTGAGGGTTTA
TCGGCCATCGCCGCTGCTCCCGGATTGCCCGTGTCCGGCTTCCGTCCCTGTTAGGAATAT
ATTCATTACCGCCGTCATGCCGCCTCAGCCCGCCGCCGCCAGATCGCGCTCGCGCTGGAT
GATCTCGCTCGCCAGTTTCAGATAGGCCTCGCTGCCCACGCACTTGAGATCGTAGACCAG
CACCGGCTTGCCGTAGGACGGCGCCTCTGAGATGCGCACGTTGCGCGGGATGATGGTGTC
GTAGACCTTGTCGCCCATGAATTGGCGCACGTCCGCCACCACCTGGTTCGACAGGTTGTT
GCGGGCGTCGAACATGGTCAGCACGATGCCGTGGATGGTGAGGCCGGGATTGAGCGTCTG
CTTCACCTGCTCGACGGTCTTGAGCAGTTGCGACAGACCTTCGAGCGCGAAGAACTCGCA
TTGCAGCGGCACCAGGATCGCGTGCGCGGCCGCCATCGCATTGACGGTGAGCAGGTTGAG
CGAGGGCGGGCAATCGACCAGCACGTAGCTGTAGGCGTCGTCGCCCGCCT
>NODE_1129_length_543_cov_3.12705_ID_2257
AGAGGAGGCCGAGAGGATGGAGATGGTCTTTAGTGACGGGCACGATGGGCTTCAGGCCCG
ATTGGTATGCCGATGAGCAAAAGCCCACCGGGAATTGCTCCATGAGACGTCGCGTCGTGA
ACATTCGACGTAGCGGTCAAGGAGTTTTTGTGTTTCTTCTCGCGTCATCCGAGTTCCTTT
CGGTCGGAAGGTGTAACCTCTCAGGAATTCCGTTATGGTACGGAGTTCCGGTTGAGGCCC
CGATGTCTCTTGCAGACATCGGGGGCAGCAGGAAGGTGCTTCTAGAGGTCTTCCCGGAAC
GGGTTTCCTTGCAGGGACATGTTCGTGCGGACCTCGTCGCCCAGCAGGATGCCATGCATG
CGGAGGTTGGCGAGAACGCGCATGAGGTTCAGGTGTCCTGGCCAGGGAAGCCGCAGACGC
CTGTAGAGCTCGTGCCAGGGGAGGAGCTTGAAGAACTCTTCTTCGCCCACGGAGTGGTCA
TCTGTCAGCACGACGTGGTCATCCGGGATCTGCATTGCCCACCATTTTGTCGAATGGCGC
AAT
>NODE_94_length_1368_cov_1.92437_ID_187
GTCCAAACGCACGCGCGGGCTTCGCCGCCGGAAAGGGCATGGCGCTCCGGTCCAGCGTAA
GATAATTCAACCCGACTTCGACAAGATTTTTGATGCGACGCTGGATTTCGCCCGACAACT
GATCCACGATAAGCCGTTCCCGTTCCGTAAAACCCAGAGGATCGTCCTTCCGCTCGTTTT
TCACTCGCATGATTTTTCGAGGCCTTCGCCTTTTTCGGACCGGTGCCGAGCGCGCGAAAC
CATGCCTCAAGGTCATCAAGCGGCATCATCACCAAATCGGCAATCGTGCGTTCCGCCATG
GTGACGGAAAGCGCCTCGGTGCGCAAACGCCGACCTTCGCATACGGGACATGTCAGGACG
CGCATGTAGGATTCGATTTCTTTTTGCACGTATTCCGAATCGGTTTGCCGGTATTTTTCT
TCGAGCATCGCGAGAATGCCTTCGAACCGCATATCCTTCCCCCCCGACGTCATAGGTTTC
ATCGCCGGTTCCATCCAAAATAATCTGAACGGCTTTTTTCGAAAGCGCATTTACCTCCTC
GTGGATGGAAAATCCGTGCCGTGTACCCACGGCCTCGAGAAGCTTGAGATGCGATGTCTG
GTTTCCGGCAATGCGCGTCCACGGTTTAATGGCGCCCTGCGCAATTGTCAGCCGGCCGTT
CGGAATAACAAGTTCCGGTTCCAAAACGAGTTTCGTACCGAGACCGGTACAAGCGGCACA
GGCGCCATGAGGCGAATTGAATGAGAACAGCCGCGGCTCGAGCGCGGGCAGGGAAACATT
GCATGCCGCGCAATATAACGATTGCGAATACAGCGTTTCGTCGAGCGTGTCTTTGTCGAG
GACGGCGAGAAGACCGTTCCCGAGTTCCAACGCCTGTTTAACGATTTCGAGCATGGACTC
AATAACCATGGCGGCATTGGCCTCGATGCTCGATATGACGACTTCGATGGTATGCGGAAG
CTTTTTGTCCGGCTTCACCCGCAAAAGCTCGTCGATATCCACGAGCGTTCCGTCATACCG
TACTTCGTGATACCCGGCGTTCTGCGCTGCCTGCAAAATCACTTTATGCTCTCCCCGCTG
TTCCCGGACCATGGGCGCGAGAAGAACGAGGTTCGCCTTCTGCGATTGTTTCAGAATCTT
TTCCGCGATTTCTCTGGGCGATTGTTCGGCCACGGGTTTGCGGCAGACGGGACAATGTGC
CCGTCCGGCCCTCGCGAACAGGAGCCGCAGAAAATCATAGACTTCCGTAACCGTTCCCAC
AGTGGAACGCGGGTTATGCGAGCTGGACTTTTGATCGATGGCGACCGTGGGAGACAACCC
TGTAATCTCGTCCACGTCAGGCTTGTCCTGAAGCTCCAAAAACTGGCG
>NODE_817_length_589_cov_1.02996_ID_1633
CTTCGGTGCGGCGTGGGCGGCGTTCCGCTCGCTGGGGAAGTCAGCCGAATATATTCCGGT
GGAACATCAGACGCCGCCGCCGGACGGTCTGACCGGTAAAACAATCTATCTTCTTGATTT
CACGTACACGCGGGATGTCATGGAGCGGCTCATCCGCGACAATGTTCGCGTAACCGCACT
TGACCATCACCCTATCATCTCGCGCAGAGACCGAGATGACGGAGGATTTTCGGTACTCAC
AGGACCACTTCGGGTGCAGTTGTTGCATGGGAATATTTTCATCCCGGCGTTCCGGTGCCG
TTCATACTGCAGGTCATCGAGGATATTGACCTGCATCGGTTCGCGCTCCCGGATTCGGCG
ACCGTGAGTGATTGGCTCGATGTATTCGACTTTGATTTCAAGGTATACACGAAGCTCGCG
CGAACGTTGGCGAGTGAAGCTGGCCGTCGGCGGGCACTGCGCCACGGTGCGTTCGTTCAG
CAGTACCGGACCAAGTGTGTTGACCGGCTTATCAGCAACAACTCATATGAAGTTGATTTT
GAAGGGCAGCGAGTACTCGCGGTTACTTCGGAGTTGTTCCACTCGGAGA
>NODE_826_length_590_cov_1.02814_ID_1651
CCTACTTGTTCATCCGCTATAGCGCGATTGGGACGTATGGACTTCGGATGGGGATGGTCG
ACGAAGACCGGGGAGGCGACGCTTCCCGCCGCCTCGGTTGAGTATCAGATGCTGGGTCAG
CGTCACCGGCGAGCGATCGCGGACGCAGGCGGAGTCGACTTCGCGGTGTGCGATCCGATA
AGGCAATTTCCGGCGTGGAAGGGGAAGCGCCACTACGACGGTTCACTGTGGATGGCGAGT
ACGGGATCGTCGGTGCCCTTCGAGTCGCTGACCGAACGTTCTTGCCTCATGGAACTCGAT
AGGAACGGTGACGTCGAAGCGGTGTCCAGCCAGCCGATGTGGATCAGGTGGGCGGACGAG
CGCGGTTTGAGCCACGTGCCTGACTACTTCGTGCGTCTGCGCCACGGGCTCTCCGTCGTT
GTGGACGTCAAGCTCGCGAAGCATCTGGAAGACTCCGACACCATCCTCAAGTTCGACCGC
ACGGCACAGATCTGCGCTGAGTTTGGGTGGGGATATGCCGTGTTCCGGGGCAATCATCCG
GTGCGGGATGCGAACCTGCGGTTCCTCCGCAGGTACCGCGATCCGCGATG
>NODE_824_length_589_cov_1.93446_ID_1647
TCGGGAGAATTATGCTCCCCCTACGCACGACATCCTCGGCGCGCTTGCCCGCGCCCCTAT
ATCCCACTCCCCACTTCCTCACTTCCTCCCCTTCTCCATCCCCCCTTCTTTTTCGGTAAT
AATCCGCATCGCATTCCCAAGGAGACGATCAAGATTTCGATATCCGCTCGCATTAAAGGC
TTTATGCACCTGCATCCACGCGCCCTCCCAAATAGCCCCTTCTCCGGTGAATTTCTCCTT
TGCATCAAGCGGCGCCTCGAACAAAAAGAGATAGACGGTTTTTTCGATGACATTACCGTC
TCTCCTGAATGTAAAGCTCGTCCGTCCGAGCGGAGTCGACGAAGTCGGAGACCTTCGAGA
TTCGTCTCCTCCCGAATTTCACGAACTGCCGTTTCCGCAAGCGTCTCCCCTAGTTCCTGA
TGTCCCTTAGGGAATGTCCACCGACCGTACGGGTCCTTGATAAAAAAGACTTCTACTTGC
CCGTTCCGTTTGCGGTAAATAATCCCTCCGGCCGAAAGCTCGTGCTTCGTCGGTTTGCCA
AGGGCCCGACGCTTATACGGCTTTCGTGCCGCGCGCCGGGAACTTTGGC
>NODE_28_length_3195_cov_63.4127_ID_55
ACTGGCAACCGTCGGCGGCGGCCCATCGCGCAGCCACCACACTGCGGTATCGAACGAGGT
CGCGCCGATGCCAGCCGCGCTGAGCGCCTGGACGTTCGCGCCCAGGAACAGGCCCTGCCC
CATCTGGGACAGGACGCACCCGGCCGGATGGCGCCGCAGCTCGTTGACGATCGGCACGCG
GGCTCCTTAGATCACGATGAACGTGTCCCCGGCGCTGGGCGCGCTCGGGAACCCGCTCAC
CAACTGGAATTCGCCGTTCGTGTTGCTGTAGCTGTTGACGATGCGGCCCAGGCCGGCATT
CGTCCCGGTCAAACAGAAGAGCCAGCGCCCGTCATACGCGCCGGTCGCGGCGCTCGCGTC
GCTCTGCACGACCGTCGTCGTCGGCGTCCCGCTGGCGGTGAAGACGCCGGACACGGTGCC
GATAGAGTTCTTGAATTTTGTCGCGGTCGTCCCCGAGTTGACGAGGATCTCGTACACGTC
GGCCGGCACGACGAGGTAGTCATGCCGTACGGGCAGGGCTCCGCTCTCGGCGACCGAGAC
GCTCAACACCCCCAGCGTGTTGGTGTCCGTCGCATTGATCGGGCAGGTATAGAGTCCGTT
CGACCGGTGCGTGCAGGCCGTGCTCTCATTCTTCTGGGCCAGCGTCGTGCCGCCCTCTTT
CCACAGCAGCACGTCCGCCTGGCTGATCGTCAGTCCGGTCTCGGCGGTCTTGCCGTCGGT
GTCGTCCAGGAACGGGCCCAGGAGAATCGTCGTCGCGGTGGCTTGCTTCAGCAGACTCGT
CATATCTCGTACCTCGGCTCAGTCCTGCCAGCTCCGCTGGTGGTGCCGCATGAACACCGG
GATCGTGGTGGATGCTTGCATGCCGCCCGCCGCGCCGGCCCCGTTATTCAAAATCGCGTG
GCCCAGCAGGTCGAACGGGATTGCCGCCGCTCCTGCGGCAATCCGGTTGCGGGCAATCGA
CGCGGCCGTCGGCGTATAATCGCCCTCTCCGGCCCCGTTCCCGGTGATCGACCTGTCGTC
TGTGAATGCGTAATTCAGTGTCGGGCCGCCATCCGGCCCCGTTCTGCCATCGATGCCGAT
CCAGTCCGGCTGAAAGGCACCATCGCCGGAGAGGTTTCCGTAATAGCCGACGGCGTTTCC
AGGCGACCAGTTGCCAACCTGCGTGGCGTCGGTTTTGAACACGTCAGACTTGTACGCCAA
ATACTTGAACAAGTTGTACCGTACAAAGATATTTGTTTTGACGGTGTTCGTTGACGCGGC
GTTATACATCCAGTTGCAACGTTGGCCTGCGAATGTATTGTTGAACGCGATGACATTGGT
GCAGGCATATTGCGTTCCACTTTCCTGCCCATGCATGGTGCTGGCCGTCGCGGACGTCGC
CCCAGTAACATGCCGCTCAAACACGTTGCCCACCAGCGCAAAACCGATGTCCCACGACGC
TGTGTTGCCGGCCGAGAAGATCGGGCCTTGCGACTTATATACCGCGTTGAATGCCAGGAG
CGCCCCGTTCCCAAGAATGTTCGCGCCGGCCGATGCCGTCTCGGTCCAATACGCCGCTTC
ATGGCTCGTGCCGTCTTTCCGCACCACAGCGTTGCCGATGCAACAGTACGGATATAGTCC
AGCCACGGCGTCGGCGACGGTATTCCCGCGGTCGAGGTTGTTTGACTCCTGATGCAACTG
CGATATCGTGCAGTTGGTCATCAGCTGCCCGTGCGACGCGTCGGCGTAGACAATGCCGTA
GCTGCTGCCCAAGTAGTAGTTGAGTACGCACCGATCGAACCAGACCAGCTTCGCGCCGGA
CACATCGTTCCGAACGATGTACGTCGTGTCGGCCATCGTGAAGGTGATATCGTAGAACTT
CACGTAGGCGGACTTGAAGGTGCGGTATGTACTGGTCGCGTTGGTGTTAATCACCACGTC
GTCCGCGCTGGAGGTTGACGTGTGGCGCGTGATGACCAGCCATGCTTTGTCACTCGAGAA
CGAAGTGGTGACATCCGCCCCAGACGACGCGTACGTTCCGGCCAGCAAATAGACAACGCC
GCCAGAGCTGTTCGATCTCGATAGATTCGTGTTGTTGTAGTCGCGGACCTTCTTGATCGC
CCCGGCGATCGTGAGGCATGGCGCCGCCTCGGCAGTCGCGAGCGTCGGGGATGCAGCGCC
CGTCGTGTCGTTGCCGCTGACAGGATCGACGACGGCATACGTGACGCCGAACGTCCCGGA
CTTGTCGCAGAGGTGATAGATCGGCTTGGGTCGCCAATCATATTCGTTGTATGCGGAGTT
CACGGACGTGTCGAGAATCGAATCCGCGTCGCCGACCCACGGGTACGCAGTGAAGTTGCA
CGTGATGACGTCCCCCTGATCGAAGGTCGATGCGGCGATGTCTGCAATGTATTCGGACAC
CTTGTGCGCGTCCGGCATCGCCGAGTCGATCTGCATCTCGGTCTGTGTGTCGGTGGCCGT
GTGCGAGTGCTCGTCGGTCGCAGCGAACGTCACGCACGCAACCGGCTTGCGATTCTGCGC
GAACCCATGAAACGCTATCGCCCGCAGCTTGACGCTGGACTCCGCGCCGACGCCAGACCC
GATCCGCAGGCGACTCGGCCACGTCCAATTCCCCACAACCTTCGGGTAGTCCAGCGTGCT
GCTGTTCGTACACGCTAGGTCTGTGGCCGCGGCCGACGTTTCGGAGCCGCCGCCGCCGCC
AGAATTGGTCGCCCAGCCCGCCCCGATCGTGACCGTCGGATCGGTCCCCGAAGTGCCCGC
CCCTCCATTCGTGTCATCGTCGTAGATGTAGTCGGACAGCGCAATGCGTACCGTCAGGTT
TCCGCCGCCCTCGGTCTCGTCATTGGTCGCATGGTCGGGATACGGCTTTCGGACCACGTG
TGTGCCGTACACCGTTCGCGTGATCGTGCCCAGCACACCGGCCGCGTTGTAGCCTTCGGA
AACAACCGTGAATGTTATCCGTGGCGTAGCCGTTGTCGGCTCGGCGTCATCCAGCGTGCC
AAAGTCGTAGGCCGCGCCGGCGACGAACCCGGCGATGACCAGATCGGCCGACCAGCCGTC
GGGGCGAATCGTGCAGCTCAGGATGTCGCCAGCAGCCATGTGTTCATCCCGCTCGAGCGC
GTCGGCGCCGAGGTCGTAATCGTCGTCCAGCACCGCGGGCGGCTGACACGCCAAGGCACA
CAAGATGATCCATCG
>NODE_1781_length_465_cov_1.24146_ID_3561
AAGGTAGCTGTTCGTATGTTGGATGATGTTATTGATGCATGTACCTATCCACTTCCACAA
ATTACAAAGACGGTAAAACTTAATCGCCGCATTGGATTGGGTGTCATGGGTTGGGCAGAC
ATGTTATTACAATTAGGTATCGCATACGACAGCGATGAAGGTGTCAAACTTGCAGAGCGT
GTGATGCGTCATGTGCAGGAACAGTCTTGGATTGCATCACAAGAACTTGCAAAGGAAAAA
AGGAACATTTCCACGATGGAAAGATAGCTGGTTTGCAAAAGGGTATGACCCTGTGACGCA
TACCTATGCACATAAAGGAAAACCTCGTAAGTTTCGCAATGTCGCTATTACCACAATTGC
TCCAACTGGAACAATCTCTATGGCCGCAGACTGTTCAAGTGGCATTGAACCGTTATTTGC
ACTCTCCTATGTGAAGAATGTGGTGGATGCAAATGGGTTAACATA
>NODE_1208_length_531_cov_1.33962_ID_2415
TATCTATATGTAATTGCAGTTTCCCAGAACGAATCTTTGAGATATCCAAAAGATCGGAGA
TGAGTTCATTGAGTCTATTTATTTGTGTATGTGTCCTTCGAAGATATTCTATGAATGTGG
TGTATTTTGCTGGTACGTTCTTTTCTAATAATTGTACGTATCCATATATGGTGGTCAATG
GAGTTTTGAGTTCATGACTAGCAATACTGAAAAATTCATCCTTTCTGCGCTCAAGTTCTT
TAGCCCTAGTAATGTTGCGCGCAATGACTGATGCTTCAGTAATATTACCTTCTATATTTT
TAATGGGAGAGATGGTGATAGAGACATCAATCTGTTCGCCGGTTTTGCGTATATCGTTGC
GTGTCACGCCGCTCTACCTTTTTCCCAAGGCGTAAATCTGAAAGAATGCGTGTAAGATCC
TCTCTTTTCTCTGGAGGAATAAGGAGTTCGACAGATTTCCCAACGATTTCTTTTGCAGTG
TAACCATATAGTTTTTCTGCACCTTTATTCCAACTCGTGATGATTCCGTCG
>NODE_811_length_591_cov_1.5653_ID_1621
AATGCTATCGGGTCGGCATCCGGAGGAGCAAGAAAATACCACGCTCCCGCGACAACGGCA
ACTACCATGACTGCAATGATCAGCGATGCCTTGAATACAGGAACGCTCATGGTGTGGGTG
GAAGCGTAAGTTCATTGAGTCGGCCCCGCCGAGGAGCAAGCACGCAGAACCCGCCGATAA
TGCCCAGCATACCAAATCCGATGTCCTCCCAGAAGTCTCGCTCGATGGGCTGCTGTGAAT
CGTAAAATAGATGCGTTCCCGAAGATGCGATCAGCAGTATACTGATGTCCCTCCCACACG
AAAAGTGCGGCAATCATCAGGAGCGCCGCAAGCGCGATGAGTCGCGAGCCGCGCTGTACC
AGTTCCGGCCGGAGTGCTATGAGAATACCGACAGCGACAAAGAGCGACAGGAAAGCGGCG
GCGAAGTGTAGGAAGCGGTCATACTGAAATCCCATCTCGTGCAGCTTCACCGTTGCCGGA
GCGGTGATTGCAAGGAGTGCGAATGCCAGCCATTCCATCATCGCTCGCCATTGCGGGCGA
AAGTCGGGGCGCTCGTCGGTGGATAGCGCGAGGTACGAGCGCGAGCATGGG
>NODE_1320_length_516_cov_1.08894_ID_2639
AATCTTGGATCTGCACGTAGCCGCGCGTACTGAGAATAAACCCCTCCCGCTCCAATGCGG
CAAGTATTTCAGGAAGGCGCGAATCAGGTACGCGTTGCGCAAGTCGCTTCGGAGCGAACC
GTCTCCCCTCAAGAAGTACTCCGAACAATCTCGCCTCGGACCTGCCGCGCAGACCCTTTA
AAGGAAGACTGCCGTGCCATGATGGCGCTTCGCCGGTTCGGATTGGGACCGTTGCCGCAA
GATGGGTGCCGTAGTCCATGAGCGCGCTATACCAATCGCGGGCCGAAGCAACCTGCGCGA
CGTGCCGCATCACCAACGGCATAATTTCACCGTCAGCAACCTTCCTACGCCTTCCAAAAA
AGTGATGAATGTAGGTACGGCGGATATTAGTTTCTATCATCGGCTGTGGAATATCGAACC
CGAATGCGAGCACCGCTCCGGCAGTGTACGGCCCAACACCCGGCAACGCCTCGCCAATAC
CTCATACTCCTGCGGCAGTGCCCCACGATAATCCGC
>NODE_1482_length_500_cov_1.21396_ID_2963
TGTACCACGGACTTCTGGTCTCCAACCCATGTGGCGTCGACGACCTGCTTTCCAAGACTA
ATCATCTTCCATTCAATGTTTCCAACCTGTCCAACTGTTGCTAGACACTCTGCATGCACT
AATCGAAGTTCTTCGAAGGCATGAGTATTGTAACAAACTTTCCTTCTTTGATTGGATGGT
CGCAGCTGTTCCGGCTGAGCGGATCATCTGCGCGCCTTTTCCTGCACGAAGCTCAATATT
ATGTATTGGCAATCCTACTGGGATCTTAGAAAGAGGAAGTGCATTTCCAACGGATACTTC
TGCTTCTTCACCGGAGGATATCACGATTCCCACTTTCAGTCCATCCGGAGCTAAGATATA
TCTCTTTTCTCCATCTTTGTATTGAATGAGTGCAATGTTTGCTGTACGCATTGGATCATA
TTCAATAGCAATCACAGTTGCTGGAATACCCTTTTTATCTCGCTTCCAGTCAATAATACG
CATGTGTCGCTTCTCACCTC
>NODE_931_length_573_cov_3.50484_ID_1861
GTGGAAGAGGTGCTCCGCGTTGCGAATATTGAACAAGGTCTGGAGGATTTGACGGCGACG
ACCGAAGCGGCGAATACGGCGGAAACGGCCGCAATCCAAGAACTCAAAGATAAAGGCGCG
CTCAAGTCGTAGACGCGCGGCCTACGCGTGTTGAAAAATCGCGCGCCGGCCTTGCGGCAA
CAGGCGAATGGCAAGACGGGAATGCCGCCGTTGTTCAAGCCACCTCGGAATATGCTCCGG
CCATTCTATGGCGAGCATGCTTCCGGGCTCTAAAAGCTCATCTTCCAAATCGAGCGGGAG
AAGATCGCGTTCATCTTCGATGCGATAGGCATCAACGTGGAGCAGTCGCCCGCGCGCAAT
ATCATACGCTCGAAGCATGGCGAACGTCGGACTTTTTGGCATGCGTTTTGCGCCAAGCTC
CTTTGCGAGCGCCTGGACAAATGTGGTTTTTCCCGCCCCGAGCGGTCCGGAAATGGCAAG
AATATCCCCGTCGTGAAGGCGGGATGCGACATACGTCGCAATGCGCCTCCAGCCGGAGGG
GCTTTTGATGTCCCAGGTTTTCTTGATTGATTG
>NODE_1253_length_527_cov_3.3178_ID_2505
GAATGACATCTACCATTGCTGAATATTAAAAAAAAATTGGTTCAAGGGAACCGCAATACT
TGAGGCGAATTGGGATGCGATCAAGGACGCCATCGAATCATGGGCCTCGAACTTAAATCT
CGGACTTGACCAGATTGGATTTGATGTTTTCGGCAGCTCGTATGCGCTCAATACCGATGG
GATCGGTACACTCCCAAAAAGACGTGAGCGCGCAGATCGAGTCGGTGAAAAAACTATGAA
ACCCAAATAGGGCCAACCAGGCTAGGAAATGTTCAGAATGTTGGCTTTGAATCATTCCAA
ACCAGCGATCCGAACGATAGCATTCGGCTCGTTGGGGCTAATGGGCAAGCACTTAGCCCC
AGCAACAAAATAAGACTCATGGCAAGGAGCCTGGCGGCTGTCGGCAAATTGGAAATCCGG
TCTATTGAAAATTCGCTATCGCTGAAGTTGACTGGTGCCCATTGGGGACTCAAACACGCA
TGGAAACTTGTCGGGGGGAGTCATTGAAATAGGTTTCATAGACGATG
>NODE_805_length_591_cov_0.98324_ID_1609
TGCTGGGGCAGCGCGCCGACGACACCTCGGATTTCCACCTTCCACTCGGCCGGCGTGCGG
ATCCTGCGCAAGCACGCCAACCGGCTCGATTACGGCGAGAGCTTCGTCATCTACGACGAC
GGCGACCAGATGACCCTGATCAAGGAATGCCTCGAGGAGCTGAAGGCTCAACCCAAGATC
GTTCAACCCGCGGGCGGACGAGGTCGCGCATCGAGGCGGCCAAGAACGAGCTGATCGAGC
CGGCCGATTATCCCGTCGACGACTTCTTCAACGAGCAGGTGGCCCGGGTCTACGAGCTCT
ACGCCAAGAAATTGAAGGCCAACAACGCGGTGGACTTCGGCGACCTGTTGCTGCTCCCGG
TCAAGCTCTTCGAGGGGCATCCCGAGGTGCTGCGGGCCTATCGGGATCGCCTGCATTACC
TGATGGTCGACGAGTACCAAGACACCAACCGCGCCCAGTACCGGCTCATCCAACTGCTGG
CCGGCGAGCGGCAAAACCTCTGCGTGGTGGGCGACGACGACCAGTCCATCTACCGCTGGC
GCGGGGCCGACGTGCGCAACATCCTAGATTTCGAAAAGGACTTCCCCGAAG
>NODE_802_length_592_cov_1.054_ID_1603
GTCGCGCGCGACGAACACGGCACCAGCGATGAGGATGGCGATCACGATGACACCCGTCAT
CGAGAGCACGAGCTTCGTCTGGACGCTGAACAGGAACGAGCGCAGCCCGCTCACGCCGGC
ACCGCCTCCACGAGCCGATAGCCGCTGCCCCACACTGTCTCGATCTTCAGGCCTGAGCCT
TCGAGTTTGGTGCGCAGGCGCACGATGTGCACATCGACCGTGCGCATGCCGTAGAACGAC
GTGCCCCACACGAGATCCAGTAGTTTCTCACGATCCATCGTCACGTTCAGGAAGCGGATG
AAGGTCGCCAGCAGGTCGAACTCCTTGGGTGTCAGCGCGATCGGCTCGCCTCGTATCGTC
GCCCTCCGGTTCGGGATGTCCATCCACAGCTCCCCGACGGCGATCTCTTCGCTCTGGTGC
TCGGCGGTCCCGCGACTGCGCCGCAGCACGGACTGGACGCGGGCGATGAGTTCGGCGGGG
TTGAAGGGCTTAGTCACATAGTCGTCCGCGCCAAACTGCAGGCCCGCGACCTTATCGATG
TCGGACGAGCGCGCGGACAGGAAGATGACGGGCAGCTCGCTGCGCTTTCGCA
>NODE_980_length_566_cov_2.64902_ID_1959
TTTCGGGCCAAGCTTAGCTTGGATATTCTCAACACTATACGTCTGCCTAATACCATTAAG
CTCCGCAAGCGCTTTATTGCTAAGGCCTTGCACGCAGGCAAAGTAACCCCACACCAATCC
ACCTATGATAATGATTTTTAAGATTGTTCCCATCCCCCTCCTAGGATAATAAATTACTTA
TCGACCATCCTCCATAGCTCTTGCCAAAGCTGAGCTCCAGAGGGTGGTCGGGGTGACAGG
GCTCGAACCTGCGACCTCACGACCCCCAGCCGTACGCGCTACCAACTGCGCCACACCCCG
TTATCAGCTAATTATACTGCATACGATACGGCTCTTTGGTGTATTTGAGTGAGTTTATCC
TATCTCCCAGTTTTAATAAGTGAGTATGGTGGTGATCAACTGATTTAACTGAGCTTTTAG
GCTCTCTAAAATATACATTTATATTCTTTGCTTTCATAATCTGTAAGGATATCAATAAAT
TCAACCCTCTCGGCCGACAGTAAAGCCGATAAGTTATCAGTGTGTTTTTTAGGGATTAGC
ATTAAATGGTCCTCAACAGCACACAT
>NODE_1195_length_535_cov_1.09186_ID_2389
TATCGCGGCAGCTCGTCGCCAACCATGGTGGTAGCGTGCCGCGCGACCGGGCGGCGCTGG
AGGCGCTTCCAGGGGTCGGGCGCAAGACGGCAAATGTCATCCTCAACGTCGCTTTCGGCG
AGCCGACCATGGCCGTCGATACGCATGTCTTCCGCGTTGCCAACCGCACCGGGCTGTCGA
GCGGACGTACGCCATTGGAGGTCGAGGAGGATCTGCTGCGCGTCGTGCCGGCCGAGTTCG
CCATACATGCTCACCACTGGCTCATCCTGCATGGACGCTACGTGTGCAAGGCGCGCCGGC
CGGAATGCCCACGTTGCATCATCCGCGACCTCTGCCTCTTCGAGGCGAAAAACGCCGTGT
GCTGAGTGAGGTAAGTACGCTGACACAAAATGTGATTGCTACACAGGATGACGGATTTCG
CCGCCATTAATGATCGCACTGCGTGGCGGCAAAAAGATTCCTAAGTTTCAGCCACATACT
GGATCGTCCTTGGCCACACTCGTTACCGCGGTCAGGCCGATTTGCCTGAAACGCC
>NODE_794_length_592_cov_1.78439_ID_1587
GGTATACAGCGTTAGCAAACTGTTGCATGGTTTATCCTACTCGAAAACCCGTTCTAATAT
CAATTCCTGTGACGTTCGAATCGTGTTTGGCGAACGTTTCATGACATTTGTCACAGTATA
CAACGAAAGGCATTTTATCATGTTGAGGCTGCTGCTGACTTTTGTCCTGCTTCTGGCTGC
GCTCCCGGCCACCGCGCAAGACTCCACCTGTGACTTATCCGCCGTATCTGATGCGCTGGC
CCTGGCTGCTGCTGCTGTCGAAAGTGGCGACGCGCTCCCGGCGCTGGCCGTCCTGGCCGA
TGCGATTAGCCAGGCGCGCGCCGCGTGTGCTGGCCTGACGTTCACCAGCGACGAATACGG
CCTGGAAACGGTTATCGGCCCGGTGGACATACCGGAAGGCGTTTACCGTGTTGTGGTCAC
AATCGACGATTTCTTTATTCTGAAACCCACCGTTTTAGACGGCGACTGCGATGAATATTC
GATTTTCAGCGGCGAAATAGCAGGCTAGCGCAACAGGCCGTTTTGAAAGCGCTGGCTGTT
CGCTGCTGCTGGAAACCGAGTTAGCCGGTGAACCCTGGACGCTGGTGTTCGA
>NODE_904_length_576_cov_0.955854_ID_1807
TAAGCTTGCCCCCCGGGTGTGCGGATGTCGAGCAGCTTGTTTTTTGATCCCATGAGATAG
ACCAGGTAGCCCGGTATCTACCGAGTTGCGCGACAAGCCGGTTCGGGTGCCAGGCAATAA
TGCCTTCAGCCTCGCCTTTTTCTCTATGCGCTTTTTATCATTTTTGTTGAAGATCTCGCG
CCCCCCCCCGGTGCTTTTTGCCCCGAGTACGATTCCTCCAGCCCCGGTCTACGACTTTCG
AGCTTTTCTCTTTTTCGCCAAACGCTTTCCCCAATTCGCTCTTTTTGCGAAGTCGCTCGA
GAGCACTTGCCGGTTCTTCCTGTTCTGAGGACTTTCGTAGCGTAGAGGGAGTACTTAAGT
TTTGGTTGTGCTTCCTGGCTCATGTTCTATTGTGTTACGCGAAATTCTTGCAGCGCATTC
CGGTAGAGGTCTACCGTGTTGTTGTAGCTGAAGATGTATCCGCTTGAAGTTATGCCGACC
TGGATGAATGGTGCGCGTTCAGTCTCGACGCCATCGGCCAATTCCTTTTGGTAGCCGAGG
TCATTCCAAGTGAAGAAGTAATTGCTCCCCTCGGGT
>NODE_786_length_594_cov_1.05195_ID_1571
AGGTTACGAAAGGCAGATCCCCACCGCAATGCGAGCTCCAACAAGGGCAAAGACGCCAAC
GCCAACCAAGGAATCACCGCTGAAAAGTATTGGGTAAAGGGCATGGCGGCCGCAAGATGG
ATGGCGAAGAATAGGGACAATTAAAGCAGTTAGAAATAATTGATCGGAAAAAATAATTTT
TCCCAGCCCTTTTGACTCTCCCTGAGCAGCGAAATATATCCCAAGACGAACAATATCGCT
ATTTGGGGAGCCGCGAAAATACTTTTGGCAATTTGCGCACGAAAAGACGGCGCCGAAACA
CCCGGGAAAACATCGGTATGGAAGGCAAGGTTGTATTTCCAAAATAACTCCGGCGTCCAG
TACCAGAAAACTAGGCAGGGAAGCAAACCCAACAATAGCCCCATCAAAAAGCTCCCCACA
AGTCTGAAGGGGGGCCGTTCGCTTTTACCCATGATATACAACAGGAACAAAAACGGAAAA
GGCGCCAGGGTCAAACGGCAACTGATTCCCAGGCCAATCAACAGGCCTGCAAGCGTTAAA
TAGAGACTTCCCTTGAGCGTACCGTTCCCCCAAAGCATGAGCAGGACAGAAGAG
>NODE_866_length_583_cov_1.18406_ID_1731
CCGATGTTTTTTCCGCGGGTCGCGCTCATTCAGCGTCATGACATATGGGGCGCTTGGCGC
ATGCCCCATGGGGCTCGGCGCTGGCAGCGGGGGGAATGCCTGGATGGAAGACCTCGAGCT
TGTCCTTGGGGATGTCGAGCAGGCGCGTGGCATCGCGTGCCGTGGTTTCGCTCACGCAGA
AGATGCGGTTCGCGCGCCGCGTTTGTTCGCGAACATTGACCGCACGATGCCATAGCCGCG
ACGTATTCCGGAACCATGAGGGTTCGATCAAAAAATGACAGATCGGTGAAGCACCAGGGC
ATACGGAATTTCCATGTAGCCAGAGAACCCGAGATTCGGAAGAATCGCCGCGTCGTATGT
ACGTCCGGTGATCCGCCGCGTTGCGCGATCAAGCGACACGGTGCCGAAACTCGTGGCCGC
CGTCCACAGTTTGTTCGGCCATTTGATATGGACGTGTTCGATACGGTTTTGAAAAATGGC
AGGAAGGCTCGGAATGCGGGAGCCCGTCGTAACGAAGGTCCAGTCCGCAACGTCTCTTTT
GATGAGTGCCAAGAGAATCTGTTCTGCCACGCGGCGTACGCCT
>NODE_867_length_581_cov_2.60911_ID_1733
CTACCAGGCGCTCGTTCGTTCTGAAGTCGGGACTCAACCCGAGTGCGTCCAGATGGGGAA
CAACAACCGTTGCGAATGTGCGCCGGTAGCGGTGTCCGAAAATCATGGACGAAGCGACCA
GAATGGGCCGCTCCAGGGCATCGAGTCGCGCCAGCACGGTTTGCTCGTCGGGCATCGCTG
CGCACGAGGTCGCCATCGAGAATGGGAGGCGTGAGCTTCGGGTGGCCGTAGCGATCGAGA
AGCGCGGCGACCGCTTCTGTAAGTTTCTGGCTTCCTGGGATGCCGGCAGATTTCAATACG
CCTGCCTTGCAAGACGGGCACTGCTTTGGGACCTGCAGGAACGCCCCGCAGTGGTAGCAC
ACCAACATATCCTCAACGGTGCGGTGCAGACGAAACGGGATGCGGCAGGTGTCGCACATT
GGAGCGGCATGACAGCGGACACAGCGCATTGCAGTAGCGTATGCCTTCCGCGCCGACATG
ATGAGGAGCGGTTGCTTCTGTTCGTAGGCATCGAGGATGGCATCCTGTGCCGCGCGTGAG
AAGAATGAGCGGTTTCCATCGAGTTGCTCATGCTCCATAGC
>NODE_1268_length_523_cov_1.03419_ID_2535
TCCTCGATCCAGGCCGCGAATTCGCGATCGCTGACCACGCGCACGGCGATTGGCATGAAA
GCGTGATCCTTGCCGCACAGTTCCGAGCACTGGCCGTAATAAACGCCTTCGCGCTCGGCC
TTGAACCAGGTCTCGTTCAGGCGCCCGGGAACGGCATCGATTTTGATGCCGAAAGCCGGA
ACCGCGAACGCATGAATGCGTCCGCGCCGATCACCTGAACGCGCACCACCTTGTTCACCG
GCACGACGAGGTCGTTATCGACGGCGAGCAGGCGCGGCTGATTCGGCTTGCGTCCTTGTC
CTGCAGCATCAGCGAGTCGAATTCGAACTTACCGTGATCGGGGATAGGAATAGGACCAGA
ACCATTGCTTGCCGGTTGCCTTCACGGTGACGTCGGCCTGCGGAATCGCCTGCTGGAAGA
ACAGCAGGCGGAAGGAGGGGACCGCGATCGTGACCAGGACGAGGACCGGGATGACCGTCC
AGGCCACTTCGAGCAGGGTATTATGCGTGGTCTTGCTCGGGGT
>NODE_783_length_597_cov_1.51852_ID_1565
CATGTGATCCCCGAAGTGAGACATCTGTCCGTACCGGTTCTGCCGACGCATCACTCATTA
TCGCCTCGGTGGCAGAGGCGTGCCAAAGCGCGAGACGCTGATAATTCGATGATCCGAGAA
TCTCCGGCGATTCTCCGTTTCGGATATAGCCATGGCGCCCGCTTCCTTCCGACTCTGTCC
ATCCATCCTCTAACGGCCCAAACCAGAGCGGCTGAAACTCATACGAAAGCGATGCTTCGT
CTCGCAAGAGGCCGAGTTCAATGAGCGGCTGACGGATTGGCCGAAACTCGACGGTCACCT
CGAACGTCTTCATATACGCCAGGCAGCCGCGCGGCTGAATATACCGGATCCTGAAGAATG
CGCTGGCCCCTCCAGCCCTCCGGCTGGGCACCCGGCGATGTCGTGCGTTCAGCCGGAAGA
AAAGGATCCATCCATGCGCTGGAGCCATCGAACGGAATATCAAAAACAACTACTCCCGAT
GGCGGAAAGCGCTGTATTACAAGCCAAGCGAAAATAAAACACGGCCAAAACCCATGGAAG
AGCGAGAATCGAAACGAGAAACAATTGTATTCATGGGGAAAGAGGGAAAACTGCATG
>NODE_796_length_592_cov_1.45725_ID_1591
CTGTTTCTTCATAAGCTCACGTTTGATTGTTTCAAGCTGAGTTTCACCCTCTTTTGGATG
ACCTCCAGGAAATTGCCACTTAATATTGTCCTTTGAAACAATTGCTACATGATTATCAGA
CGTAACTATCCAAAGGTATAGCTGCCTTATTGGCAAAGTACTATGTTCTACAGAGACAGA
CTCAGAACTTCGCCACTTAGAAACTGTTGGCATATTACTTGGTATTAAAACTTAGCATAT
TGAATTAATACTTAACATTTACAGTCTTAGTCTTAGTCTTAGTCTTAGTCTTAGTCATAC
CCAAAGTTTTCATCGCAGGAAAAATAACACCTTCCCTCGCACTAACATCTTCTAAGAACC
AGAATAATCTTTCGCTCACACCAAAACCTGATGTAGGTGGCATGCCATACTCAAGCATTT
CGACAAAATCTGTATCAAGCATCTGAGCCTCGTCATCTCCTGCATCTCGTGCGTCCTGCT
GCTCCTTAAACCTCGCATACTGATCGATTGGGTCATTGAGCTCACTATAGCCATTACCAA
GCTCGCTGCCGCCAATAATCACCTGAAAACGCTCGGTTAACTCAGGATTTGC
>NODE_273_length_845_cov_1.57016_ID_545
CATGTTCGTTATCCTCTCATCCAAGTCGGCACTTGGAAATATGATTGATCGACTGGCACT
ACCCCTTGCGGTTCGAGCCAGGAATAAACATCGCCACCTAAAATAACTTCGGTGGGGTCT
TTGAAACCCTGGGAGTATTCAATAACCCGTCCACGCCCAACAGATTTCAGCAGTTCGGCG
TTAAACTCTACGCCTGATGGATCATTGTCGTAACAGGCGAAAACCCGCGAGATGTTACCG
ATGGCAGATAACATTTTTAAGTGAGGCTTGCCCGCAACAGCGACAAATCCGCGTGATTCC
AACGCTTTCGCGCAGCGCTCGGACTCGACTACGAGTACATAACTGGATTTCGATGCTCGA
ATTTCCCATCGCCCAGCAATTAATCAGCAGGTGAGCGTTGAACAGTACATCGTTATAGGG
AGTCCAGTATTTGTATTTGGGTCCGCAAAATGCAGTGAGAATATTTTTCTCAGTGAGCTC
TTCGCCGGATTTCTGTTTCCGAAGCAGCAGATCACCGATCACCGCGTCATAGAGGTGTGG
CTGACGATCCTGAATACCAGCAATGGCAATTCGGGCATCATCGTCATCGCGCCGGCGAGC
ACCGGCAGCGACAGCAGCAATAGAAACGCAGTCACCAGCACCGACCACACGAACAGCGGC
ATTTTGTGCAGCGTCATGCCCGGCGCGCGCATGTTGAAGATGGTGGTGATGAAGTTGATC
GCGCCCAGGATCGAGGAGGCGCCGGCCAGGTGCAGCGAGAGAATGGCAAAGTCCATCGCC
GGCCCCGGGTGGCCGCTTGTCGACAGCGGCGCATAAACCGTCCAGCCGGCGCCCACGCCC
GGTTC
>NODE_782_length_594_cov_1.66852_ID_1563
GGCACAACAGGTAAGGGCGCTGGTGTGATTAACCAGATGAACGAGAAGGGGCCATCTGTT
GGTCAGCGTCCTTTCCTGTTGCGTTTTCTTTTTCAGCGTAACAGCGGTGCTTAACAGCAC
TTTGGGTACAGTTCCACGAATTTACGGGTATATCCCGTCATGCTGAAGGCGCTAATCACG
CTGGAAGCCAGGGTTGTGCATCCCCTGTTACCGAATTGCAGCCAGGGCGCGGTGCGCCGA
AAAGCATACGGAGGTGGAAGCCCTCGCCGGAGACGTACCCGGCAAGTGATGGTGTAGCTC
AGCGGTTAGAGCGGTTGACTGTTAATCAACGGGTCGATGGTTCAAATCCATCCACCATCG
CCAATGCCGGTTTAGCTCAGTTGGTAGAGCGCCTGCCTTGTAAGCAGGATGTCAGCGGTT
CGAGTCCGTTAATCGGCACCAGCACAACAGGTAAGGGTATTTTGCGACGTCGGAGATCGC
CGAGCTTGGCAGAGGGTTCGAATCCCTACGAAGTACCCTTACCGTTGTGATGAAGTGCAG
CTCTTTGAAGCAACCAGAAGATAAGCATCTGGCTTCACAACATAAACCGCAGGA
>NODE_885_length_580_cov_4.79238_ID_1769
AATGTGGTCACATAGCGCATCCGCCTGGAGGCGCATGGCTTCTTTCCGGCTGCGATCGGC
ATCGATCCTAAAAAAATCGAGCCCCGTCTCCCCTATCGCGACCACGCGCGCGCTGGATTT
CGCCAGTTCCCTGATACGCTTCGCTTGATATGGCAGTGTATCCTGTCCTTCGAGTTCATC
ATGAAACGAACTCGTCAGATGTTCCGGGTGATACCCCACCGCTGCAAAAACATCTTTCTG
ACGCTCAGCGAGCGCAATCGCTTCTTGGGATGTTGTAAGAGTTGTTCCTACCGTGATCGC
CCAAATGTTCTTCTTCCTCATTCTCAAAAGAACCGCATCGCGGTCCTCATGGTATGTAGG
AACATGAAGATGACAGTGCGTGTCGATGAGCGACGGCTTCACAGGAGTTTGACGATAACC
TTTTCAAAAACGGTATCGATATAGTCCACAACTCGAAGTTGATTCAATACTTGCGTGCCC
TCGATGCCCCCGGATTGCTTTAACACCCAGCTGATACCGCCGATAATGACGACACCTTCG
AAAAATCCAAAGATCGCTCCCAGATACTCGTTCAACTGTT
>NODE_868_length_581_cov_2.54269_ID_1735
CCTGACGCTTCAGGCGGCACATTGGGAGCGCCACCGGATGCATCCTGTGCATAACCGATT
ATCAATGGCCATCGCGAATCCCCATTGTAGGGAAATTCTACCCATACTTTATCGCCGGGC
AGAAATGGTGAAAACGTGTTTGCATTGGACAATATAGCTTCTGCCCACGGCAATGAGGCA
TCTGGTAACCCATCCATCATGCCGACAACACGTATTTGTGTACGCATCAGACCTTTAGGG
TCATCGACGCTTATCACTACAGCCCGATACTTCCCTGTCAAACTACCCATTCACCACTCC
TAACTGTGCACGGCTGACAAAACGAAAGCGGTCTTCGAAATGAGTCACGGACATCACTAT
CATTTTGTCAGGGATAGATTCATCGAGTTCTCCGTCACCTGCCGTGTTATGCACGACAAT
TTTCAGCGTCGTACCCGGAGTTAGCGCGGCATTTCCTTCCACCAGCATATCGAGGCGGGG
GAGAATGAATTTGTTGTAGTTCGCCAGCGCGGTAGGATCGGGGATTGCTCGTAAATTTAA
TGGGGTCTTCCTGGTTACCTGAGTAAACCACACCTTTGGTC
>NODE_823_length_588_cov_1.51124_ID_1645
CGCCGGTACATGCGCGCGGGCAGCGCGTCGAAACGGGCATCCGGCTCGACTGGATCAGGC
GCTCGCGCATCGATGCCGATTCATGGGCGGCGCAGGAAATCCCGCTTGGCGAAGCCGCCG
AGCGATATGTCGTCGATATTCGCGCCGACGGCGAAACCGTGCGCTCGACGAAACCCGCGA
TGCCGCAAGCCTCTACAGTGCGGACGACGAGATAGCCGATTTTGGCGTGCCGCAATCGCA
GATCAACGTCCGAATTGCCCAGATCTCGGCCACGGTCGGCCGCGGCATTCCGCTCGACGT
CACTCTCGAACTCTGAAGGCGACCATGACAGCGACGGCCAATCTCGGCTTGCCCTTCATC
GAAGCGGCGCAAGCGCAAAAGCACGTCACTCATAACGAAGCCTTGCGCATGCTCGACGCG
CTGGTGATGCTTGCGGTTCTCGATCGCGATCTCTCGGCGCCACCGGTGGATCCCGAAGAG
GGCGATCGCTACATCGTCAAGGCACCCGGCAGCGGCGGCTTTGCCGGCAAGGACGTCAGA
TCGCCGCATTATTCGGACGGCGGCTGGACTTTCTATCCGGCGCGCGCG
>NODE_845_length_584_cov_1.3283_ID_1689
CGGGTCAGGACGAATCTGCTCGAAGGCGCCTTGCTGGTCATCGTCGTCCTGTTTGCGCTG
CTGGGCAACTTCAGGGCTGCCATCCTGACCGCCGCCATCATTCCCCTGTCGATGCTTCTG
ACCATTACCGGCATGGTGCAGAACCGTGTCTCCGGAAACCTCATGAGCCTCGGCGCGCTC
GACTTCGGACTGATCGTCGACGGCGCAGTCATCATCGTCGAGAATTGCCTGCGCCGCTTT
GCACAAGTGCAGCGTTCGCTCGGCAGGCTCCTCACGCGCAAGGAGCGCCTCGATCTCACC
GCCGAAGCAACGGTCGAGGTCATGAGACCAGCGCTGTTCGGCGCCTTCATCATCACCGTC
GTCTATTTTCCGATCTTCGCGCTCACCGGCGTCGAGGGCAAAATGTTCCATCCCATGGCG
CTAACCGTGGTCATGGCGTTGCTCGCGGCGATGCTGCTGTCCGTGACTTTCGTGCCGGCG
GCGGTTGCTCTATTCATCACGGGAAAAGTCGTCGAGCGCGAAAGCCCGATCGTTCGCGGC
GCCAAGTGGATCTATCAGCCGCTTTTGAAATTCGCGATCAACTG
>NODE_1618_length_483_cov_2.06323_ID_3235
GTAGTCCCAGGGGCGGTATGTATTCAATTGGTAGAGGGCTTGAAAAAGTTGGTGTTGGAT
TTGGGCGGAGAGATTGCTACGAATACTATTGTTGAGAAAATATCAAATAAAAGACAAAGT
TGTCGATGGGGTAATAATTAATGGACAGAAGATTGACGCCGATATTGTTGTTGCGAATGC
GGATTTAATCTATGCCAATTTACAACTCATTGATTCCAAACATAGACCCTCCGTGCCTAA
TACCAAATTACAAAAATATCGCCAGGCCAGCTCAGCAGTTCTTTTTTACTGGGGGGTAGA
TGATAAATGTGCCGACATGATGCATCATAATGTTTATTTATCTCATGATTTTAAAGGCAA
CCTAGATGAGATATTCTATAAAAAGAAAATGCCTGCCGACCCGTCATTTTATACTTATAT
CCCCACCAAAACCGATCCGAGTTTGGCACCCAAGGGAAAGCAGGTGTTTTATGTATTAGT
GCC
>NODE_778_length_595_cov_2.31054_ID_1555
GAACGTCAAATTCGCTGTCAGGAGCGCGATCGCTCCTGTCACCCAACCTGCCGTCAGCGC
TCCAGTGAGCGCCGGCCCCGCAACGGCTGCGGAGCCGACTTCGGTTTACGACGAACTCAA
CGCATCAGGCGAGGCACGCGCCAAAGAAAAGATCGCGGCCCGCAGACCAGCTGCGAAGAA
AGCTGCGGCCACCGATGTCAAGCAGGAGACGGCACCAAGCGCGCCTGTGAAGACCGAGAC
ACTGGACGACATGATCCTGAAGGTGTCGAAACTCGGTCGAGAGCTCGCCAGCTCGAAGGA
GACTGGCACCGACTTCCTTGCCAGCCTGCTTAAGAGCTACGATCAGGTGTCGTTTAAGAG
CCTGTCGCTCGAACAGTTGCATGAAGCATACGGCAAGATGCTTCAGTACAAGATCGATGA
CGTCATTCCGTTCTAACCATGGCCGAGCGGCATTCGCGGCTCGGCGCCAGTAGGTCCTAT
ATTTGGCTCAACTGCGCAGGCAGCGTCACTCTTGCAGAGACGCTGCCACCTCAGCCCGAC
ACACAGTACAGCATAGAAGGTCGCGCCGCGCATAAGCTCGGCGAGTTGTGCCTAT
>NODE_1436_length_501_cov_2.93096_ID_2871
AAGGGGCTCCGACCGATAGACGTGTGGGGTGACGGGATCGGGCAACAAGAGGCTTTTTAT
TATGTAAAGGATGCGGCGCGCGCTGCGCTTCTGGCGGCGGAATATGCAAAAGACTCCGAA
CCGATGAATATTGGTTCAGGAGAGGAGATTTCTATTAAGACGCTTGTAGGGCTTATTGCC
GAATGTATGGAGTTTCAGGGTGAGATCCATTGGGATGCTTCGAAACCCGACGGTCAACCG
CGCCGGAGTGTTGACGCTTCTCGCGCGAGCGAGCGTATCGGTTTTACGGCCTCTACGCCG
TTCCGGGTTGGTCTCGCAGAGACGATTCGCTGGTATCATGAAAACCGACATTCTCTATGA
GCCAGTCAGAACACCGCATTGGCGTCGGATGCATGGATATCACAGATCGTGAAAAAACGA
TACGTGAATAAGGCGCTCGACAGCAATCGACTGTCCTACGGTCCCTTTATCGAGTCGTTT
GAAAAACAATTCAGCGCAATG
>NODE_776_length_598_cov_2.84473_ID_1551
AACGAAATTATGACGGGATACATGGCGTCGGCTCTGATTGGATCAGTCGTGTCACGATTG
GTGCGCTGGAAGATCTTGGCTATACAGTGGATTATGTTGCATCCGAGGCTTACAACTATC
ACTTGCGGCTCAAGGCGCAGCGTCGACGACGGATGCATCAAGTCTTGAGAGTGTGACGGG
CGCGGCTGACGTCGATCTCGTTAGAGTTAACGGCAACGCCAAGACGCCAATGAGTGGGGT
TCACTACGACACGACAGGCTACGATAACGATGATAAATTCGTATTCAACAACAGCGAGGG
CTGCCATGCAGTAGCTGATTTCGCTGTCGGCGGCGATCTCATCGACCTGACGGGTGCGAC
AGGACTCGCGGCAGTGGCTCAGCTCGACATTAGCGACGTTGTCGGGGATGTCGAGGCGGC
TTTCGATGGGCAGGCCATCGCGCTTAAAACAACAACCGCTGCTATATTTACCGACTGGCA
CTTGTTGTGATCGGACGATCCGTGTGAGTCGCACGCGAGCGCGGCTCAAACGTAAGACCG
TATGTCCGCCTCCGGAGTGAGGTGGCTCGCCCTACACTGCGCGTCCGAGGGTTGCTCG
>NODE_2037_length_440_cov_2.10649_ID_4073
CAAGAACGCGGATGATATAGAAACCAAGGCTAATCTGCGAGAAGAGATTGCGGACTCAAG
GGCGATATTGCCGATTATGAAAATCTGTTATCCAAGTACGCCAAAGAGCCGTCCTGTGGG
GAAGGAGCCGTGGGAGATTCGGTATGACAAAGGCGTGGCGGTTGGGGCCACGCGTTGGCG
ATGTCACAATCACAAAGGTCAGAGAGCGCTCCAGAAAGTCCTCACGCGGCTTAGAGCAAG
GTGGCGAGTGGTTTCAGGTAACGATTGATGGGGAAACGTACAAATCACGCTTACTGGGGA
ACGTCCAGGCCTGGGCGGACCAGCGGACCCCCGACCTCGCCGCCAAGTACGCCAAAGAGA
CGCCCACCAAGCCAGAGCCTCCTGTGGGGAAGGAGCCGTGGAGGATGGCGGCAAACGAGC
TTGGTAGCCAGGGGTGGGCA
>NODE_560_length_654_cov_1.36394_ID_1119
ATTACACTCGCGCGTATCCTGACGGTGCCGCTTGTGGTGTGGGCGATCAGTTCGGGAGAG
ATGCTGATCGCGTTCATCCTGTTCGTGGCGGCCGGGATCAGCGACGCGATCGACGGCTTC
CTCGCCAAGCGCTTCAACATGGCCAGCGAGATCGGGGCCTATCTCGATCCGATCGCCGAC
AAGCTTCTGGTGTCGGCCTGCCTCCTCATGCTGGCAGCGGACGAAACCATCAAGGGTTGG
TCGCTGTTTGCCGCGATCATTATCCTGTGCCGGGAAATCCTGGTTTCGGGGTTGCGCGAA
TATCTCGCGGAATTGCAGGTGAGCGTGCCGGTCACGCAGCTTGCGAAATGGAAGACGAGC
CTGCAGCTCGACGCGATCCGGCTTTCTGTTGTGCGGGGCAGCCGGCGACACGGTGCTGCC
GCAATCGGTGCTCGCCTGGCGCTGGCAAAGCGGTGACGATCCCGTTCCGATTGCCAACAG
CATCGGTCTCGTCCTGCTCTGGGTTTCCGCAATCTTGACGCTGTATACCGGCTGGGACTA
TTTCCGGGCCAGCGTCCAGCATCTGATCGAGGACTGACCGTGAAACTATTGTATTTCGCC
TGGGTGCGCGAACGCGTCGGCAAAGCCGACGAGGATGTCTCCCCGCCGGCGGGG
>NODE_1269_length_522_cov_1.04487_ID_2537
TTCTTTGCCAGCAGCACGAACTGATCGCGAATTGTTGCGTGCGATACATCGGTGGCAGCG
TTGCCGTCTGAAGACAACGTCTGAAATTTGGTGCGCCATTCTTCTGGCACAGCGTTAGGG
TCGTGCAGGTAGAGCTCATAAAGCTCTTCCACATAGGCAGCGTTACCACCTGAAAGATAG
CCGCTGTTCCACATGCGCTGCATCACGCTTTCTTGCATGCTTGGTCACCCTCGATTTGGG
GACACCACCGGCGAAAACACCGAGTTTGCTTGCAAAAGGCCAAGTGCAGCGACCAAAACA
AGCCACTTAGGATCACGCTGATAGTTCGGGTACCAACCCGAATGCCCCTGCTTGTCTTCA
TTTCTTCAAATAAGAGCCGCGGCTTTGTAAGTCGCTGCTCAAGTTAAAACTACGGCGCCG
GTTGAAGCCTGCGCCGCAGCATTTACGGGCACAACGGTCCTGCTTTTACTACAACGTCAG
TTACACGCCGCTCTGCAGCAGCATGTTACGGATGTCGACCAA
>NODE_769_length_598_cov_0.99262_ID_1537
GGTGCGACCATGCCCGTCAGCGTAGCATGGGCGTCAAGCGGGGCAGGCGGACGGCGAGCG
GTGCGCAGCAGGCTGCGTCCCTACGGGGGTTGGGACTCGTTGAAGAAGCAGGATTTGGGC
GCCGGTGTGGCAGACGGCTTTGCCGAGCATCTTCACACGGACGAGGAGGGAGTTGTTCTC
GCAGTCGCCTTGATGCTCCGCACTCGAGGTAGTCGCCGGAGGTAGCGCCCTTGTGCCAGA
CCTCCTGACGGGAGCGCGACCAGAAGACGCACTGACCCTTGTCTTTCGTTCTCTGGAGGG
TCTCGGGCGACATGTAGCCGAGCATGAGGACGGCGTTGGTCTCGTCGTCCTGGATGATGG
CGGGGATGAGGCCCTGGGGGTTGTAGTTCAGCATGAAACAGCTCCTCAGCGGGTCAGCTT
GTCGGCCGGCCGGGTTGGCGGCCGCGAAAAGATCACAGGCGCACGGGGAGGCCGCGCGCC
GCCATATGGCGCTTGGTCTCGGCGATGGAGTACTCACCGAAGTGGAAGATGCTGGCGGCG
AGGACGGCGTCGGCTTTCCCGCGCTCGATGACATCGACCATGTGCTGTGGATTCCCGC
>NODE_1956_length_446_cov_1.35294_ID_3911
CGTTGAACGACATCACGGCGAGGCTCATGGCGGAGCAGGAGCTGCGGGCGAGCGAGGGGC
GGTTCCGTTTCCTGGCTGAGAACAGCATGGACGTCATCTCCCGCTACGACGCGGACGGAC
GCTGTGTCTGGATGTCCCCGTCAGTCACGCCACTAACGGGCTACACGCCGGAGGAGGTCG
TCGGGCACTCGCTGGCCGAGATCTTTGCGAACAACGACGACGGCCTGCTCGCCGGCGCGC
TGGCCAACGTGCAGGAAGGCATCGAGTCGTTCCGCACGACCTTCCAGGTCCGGCACAAGG
ATGGGCACCAGGTCTGGATGGAGGCGACGAACAAAGTCGTGCGCGACCCCGAGACGGCGG
ACGTCATCGAGATCCAGACGTCGGCGCGTGACATCTCCGGCCGGAAGCGGGCGGAAGACG
AGTTGCGGGAGAGCGAGGCTCGCTCC
>NODE_768_length_597_cov_1.06998_ID_1535
ACGCGCACATTTCGCCTGAAACGATTTCTCCGGGGCGGTACGCGATGCGAAACCGGTCCT
TGCAGTCGGGGCACTCGATGCGGGCGAACAGTGGCAAGTCGTTCACTGCGGTCTCCTTAC
TTGACTGCGCAGGCTGCGTCATGGGCAAGCCCTGCGTGGTTATATGCGGCGAGTTCATCG
CCAGCGGCATAAGCGGCGTTTGCACGGTCAAGGTGCGGCGCTGACGCCGCGTTGCAGCGC
TCGAAGTGCTCGCGGTCGCCAACGTTCTGGCACGCGCAATAGCGTTCAAGCTCTGGTGTG
TTCCCGCCGTAGCAGCAGCATTTCGGCATAGGCATTGTCGGCTCCTTAATTCCTGTCTCG
ATCTCGCGAGGCGTCTCTAGCCACTCTTTGGCGGCAATGTACGCGGGGTCTTTGGTGTAA
GCGTCGCTAGCTTCTCGGGAGTAGCGAAATAAGCGTCAGCGAGCGCTTGCATCAAATCCC
GTATGATGTGCTCAGCGGTAGGCACCATCGGCTCCTTTACTGTTTTCGTTCGTCCACAAA
TCCGGCGAGCGCTGCTTTAGCTTCAGTCTCGTTGGCATAGTGGTATGGGTCGCCGTT
>NODE_1951_length_448_cov_1.19643_ID_3901
ACGTACAGGCTGCCTTCGGCGGCGTGACCTGCAGGCCGAGCTTGCGGAGTGCGTCGACCA
CCTTGTCGCGGCGGCGCCGGTAAATGGCGTTGTGCTCGTCGATGCAGTCCTGCGGGCCGT
TGAGGGCGGCGATCGCCATCTGCTGGATGGCCTGCGACTGCCCGGAGTCGATGTTCGACT
TCACACGCCATCAGCGGCGTCGATGATGGACGGGTTGCCGACGGCCATGCCGATGCGCCA
GCCGGTCATGCAATAGGCCTTGGAGACGCCGTTCACCGTGAGCGTGCGCTCATAGAGCTT
GGGCTCGACCTGCGCCGGCGTGGTGAACACGAGTCGTCGTAAACCAGATGCTCGTACATG
TCGTCGGTCATCACCCAGACATGCGGATGCTTCACCAGCACGTCGGTGATCGCCTTCAGC
TCGGCGCGCGTATAGGCGGCGCCGGTCG
>NODE_767_length_597_cov_1.45488_ID_1533
TATCTCCATGCTAATTCTTATGATATTTGTAATTTTCGCCGCTGTCATTAGCTTAGTCGT
GCTTTACTTCTGGAAAAAATGCTCCGCAACAATCGCCGACGACAAACATAGAGGCCGACA
ATAGCCAAACTAGCACTGAGATCCCTGTTGAAACAAAAAGACACAATTGGCCCTGAAATC
ATTTTGCTATCAAAAACGAGTTTGAACATTGGACCATATACAACTTTGTGTCAGACAAAG
TATCCACTCGAAGTCAAGTTGAATGAGCCGGGCAAGGTTATGTACGGCAAAGATGAGCTG
ACATATGATGCCAAGTCAGAGAGTTACAAGAAACAGATTTTGCTAGAGCAAGGCAAGAGC
AAAATTACAATTACTGCTACTGACAGCTTGCAGAATGTGACAGAGCAAGACTTTACTATC
ACTGCACTGTGCCGAATTTCAATAGATGGCTTTAAATCCGTTCATCCTTGGTGTTTGCAA
ACCGCAACAATTTACTGTTCAAATATGGACAACAACACATATGCATGCAAAGATAGCTAC
ATGAAGAGTCATCCTTGTCAGTATCCATAAAGCAGTTATTTTCCCCAAATTTTGACA
>NODE_104_length_1309_cov_2.93869_ID_207
GCGATAGGTGCAGAACGACAGATCGCCCGGCTGCATCGCAACCGCAAAGCCCGCCGCCAC
CGCCTCCTGACCCAGCGACAGATGGCTCGTCCCCTTCACCAGATTCTGCAAAAACAGATC
AAACGCACGCTGCTCCGCCTCCCGGATCACAACCTGCGTCCGGTACAACAAAGCCGGACA
GCCTCGCCGATGTCGTCGTTCGCGCCGGCCTTGGACTGCTTTGATGGTTTCATAATGCAC
TCGCGCGGGACAAAAGGTGGCGGTCAACTCTCGGGAGCGGCGATGAACTCGGATTCCTCA
CCCTGCAACAGGTCCATTCACGACAGACGTATCTCGCCGAGATTGATGCTGACGCCGAGC
ACAGTCTCGATGACCTTCCTGGTCCCGTCTCTTGCCACGATCTCCACCAAATAAGGCCCG
GTATCTTCGTCCAACCGATCAAACCTGAAGTCGCCGTAATTATCGGTTGTCGTTTCAGAA
ATGACCTTGTCATTTTTTTTCAATTGCACCCTTGCCCCTTCGACACAGTCCACGCAGCCA
CCGACCATGGCCGAGACGGTGCCGCCGATGAAACACTTGGAGTAGCGCCAAAGGTTCTTG
TAATAGACGCGCGGCTTGGCGCCCCATTCGGGCTTCATAACTTCGAGTTCCTCTTCACGC
GCCAGACGCTCCATCGCGGCATCTTCGATCCTGATCGCGCGCATGGCACCGGTCGGACAC
ACCTGCTGCCCACGGGTCTGCTGCCAGCCCTGGTCAATCAGATGGGCGTCGAAGGTCCAG
GCTTGCGGCAGTTGCCGCTCTTCGTTCCACCAGATGTGACCGTACGGGCAGGCATCGACG
AGCTGCCTCTGTCCTTTCGCCTTTTCGGGATCGATCAGGACAATGCCGTCGTCGCGCTTG
CGAATCGCGCCGGATCTGTCGGCTTTGATACAGGGCGCATCGTCACAATGGTTACACATC
GTCGGGGCATAGGCGACGTCGATCATCGGCACCTGTCCGCGTTCCTTCTGGCGGATGTCG
ATCCACCGGTGACCGTGCTTCGGCATCGCTGCCGAATAGCCCGGAAAATCGTTACCGACA
TACTCGTCCATCGCCGCAAGCGTGCACAGATTGCAGTTCGTGCACTCGGCAACGTCGATG
ATCAAGTTCCATTTCTTCATCGTCTCACCCGCAACCGGCAAGCGTAACCGGCAAGAATGC
ATCGGCCCGACGCCGCAAGGTCTCAGGCCGTCGCCATCATTTCGGTAACCGCGGCACCAC
AAGATGAAACAGTTTCAGTGATGCGTCCGCCCCGGCCCGAATGGTGGCG
>NODE_1727_length_468_cov_1.54217_ID_3453
CGAAATGACCAACGCATACCGCGGGCTCGCCAGTGGTCGTTCGAGCCACCCCGCACATCG
TTGGAGCAGTGACCGCATCCTCGGGCACCACAGTCTATCGTGCACCGACCGAGGAGCATG
CCCTGCCCATCCCTCCGGAACGGCTCGAGCTCATGCAGGAGCTTCTTCGTGGGACCGTTC
GCCTTCCCACCGGGACCGCGCGAAGCCTCGACACCAGCAACTTCCCCATCCAGGTGATGG
GAAAGACCGGAACCTCGAACAGCTTCCGCGATGCGTGGTTCATCTGCTCTACCTATGGGC
CCGACGGCGTGACCGTCGGCGTGTGGGTTGGGTGACGACGACTTCGGCATACCACTTGCG
AATCGTGCAACCGGCGGTAGCGTTGCTCTCCCGGTCGCTCGTGAAATCCTGCTCGCTCTC
TACGGGCCAGCGGGTCTTCTGGGAGATCCTCCGGCGATTTCCTCACGA
>NODE_1978_length_443_cov_1.39487_ID_3955
GGCCGCCGCCCGGGCGGCCGATCGGACAGGCGTTCAGGCACCCTTGGCCGTGATCAGTTC
GTCGATCCGGGCGCAGAGATTCTTCAGCACGAAATATTGCTCGGTGGTCGCCTGACCGTC
GTTGATCTTCTGGGTCCATTGTTCGAGCGGCAGCTTGATGCCGAACGCCTTGTCGATCGC
AAAGGCGATATCGAGAAAGTCGAGGCTGTCGATCTTCAGATCGTCGATCGCGTGGCTGTC
CGGCGTGATGGTCTCGCGCGGAATGTCGCAGGTTTCCGCGATGATGTCGGCAACTTTGTC
GAACGTGGTGGACATAGGCGCTCTCGATTGACCGCTGCCGGCCGGGGCGGGACCCCATAA
GGCCCCCGCGCCAAGGGACGTTTGGCAAGGGACGGCTGGCAAGGGACGGCTAGGCTGCCG
CTGGTGGATATGGATGCCCCTAT
>NODE_855_length_584_cov_0.935728_ID_1709
TCCACGCGCGGTCGATCAGCCAGGCGCGCCCTTCTTCCGCCTGGATTTCCCATTCCTTCG
CGCCGTCGAACACCGGCGTGATGGCGCGGAAGCCGAGGCGATCCGCTGCCCAGCCGAGGT
GAATTTCAAGCACCTGCCCGATGTTCATACGACCGGGAACGCCCAGCGGGTTCAGAATGA
TTTCGCACGAGCGACCGTCCGCGAGATACGGCATGTCCTCAATCGGCACGATCTTGGAGA
TGACGCCCTTGTTGCCGTGCCGACCCGCCATCTTGTCGCCGGGCTGGATCTTGCGCTTCA
CCGCCACGAAGACCTTGACCATCTTCATGACGCCCGGGGGCAGCTCGTCGCCGCGCTGCA
GCTTCTCGACCTTGTCGAGGAAGTCGCTGCTCGAGGCGCTTCTTCGACTCGTCATACTGC
TTCTGCATCGCCTCCATCTCGGTCATGAGACGGTCTTCGACGACGGCGAACTGCCACCAT
TGCGAGCGGGGGTAATCCGCCAGGAGCTCACGGGTGAGCGTGGTCTCCTTCTTGAAGCCC
TTCGGGCCGGCGACCGGCGACTGTCCGACCAGCAGGTCCCCCAA
>NODE_766_length_598_cov_1.39963_ID_1531
CTTGAGTCTAGTTCGCGAAAGGCGATTACCTCGCTCATGGAAACGGGTAGAGTAGGAACG
ATATTCGCAAAGCGGATTGCGTTTCGAGCTATGAACGAGCTAAGGAAAAGGGTAACGGCA
AACCCAAGATTGGGTGTCCACATCGCGGCGAGAGAAGCCCAATCAATACGTCCATATTGT
TCGGCGGGACCACCGGGTTCTTGGGGACGAAAAAGACCCTCCACGTTCGCCTTGTTCCAA
ATAGGTAATAGGTCTTGATAACCTTGACCATTCTTGAGTAAGATGACGACTTTACTTTCG
TTGCGTTTAGTTACGTCATTCTTGTCCATGAGATCGTCGCAGACCACCATCTTGACACCA
AACACCATGGGAATCTTGGCCTTTTCAGATGCTTCATAGGCCCAAAGAAATCCATCAATT
CTTGAATCGACTACCGTAATGTAGGGAAGTTTATGCTCTAGTGCCAAATCAAACACAGAC
AATGGATTGCCGGGAATAGTCTTGCCCGGTTCCTCGAAGGAAAGAAGACTTTTTACCAAA
TGAACTATCTGAGGCAAACACGGGCAAAATAGAGGCAACCCGTTTGGGCTCCGAAACC
>NODE_765_length_597_cov_1.01105_ID_1529
AGAACCCTGAAACTCTGGAACAGCCCCCCTATCCTCCAAATACTCGTCCGATATCCCGAA
GGGTAATGAGGATAATGAGGGCGATCAAAATAAGAAAAGCCGTATTGTGCACAATCGCTT
CGACGCGACGATTCATGGGCTTCCGTCGCAGGCCTTCGAGAATGAGGAACATCACGCGGC
CGCCGTCGAGCGCCGGAATCGGCAGAAAATTCAGGACGGCGAGATTGATGGAAAGAATAG
CCGTGAACTGCAAAACATTCGCAAAGCCGCGCTCTGCCACGTCGCCGGTCATAGCCGCAA
TGCCTACCGGGCCGGATACCTGGGATGCGAGCGTGCCGTCTCCGTTCAAGAGTTCACGAA
AAAGATCGAGAAAGGTAATGACGACGGCTTTGGTATAAAGACCCGTTAGGATGATGCCGT
TTTTGACCGCGAGTACTGGCGGATAGGACACGATGCCGGTGTCTAACAGAGACACTCCAA
GCCCCGTTCGTCCGAGCTCTTCAACGTATTTCGGCGTGACGGTAACCGCCATCCGATCCC
TTCCCCGTTCAAAAACAATCTCCACCGGCGCTTCCCCGCGGGCGAATATTTCCTGCC
>NODE_454_length_708_cov_4.41258_ID_907
TGCTTCCCGCCGCGCCGCACGCTCACGCTCCAGTCCGCGGCGACATGCACCGCGAACGGT
GTCTCGGGGATCTCGAGCGTGACCGGCAGGAAGCGGCCGTCGGCGACGTCGAAGATGCTC
GCCCACTCAGACACGCTGGTAGCCCCCGCGTCGTAGTTCCTCGCCGAGTCGCTGAAGCGC
TTTCATGCTCAGGTCGGTGCCGTTCTGCGTCTCGATGGCCCAGATACGCTTTGCTTCGGC
TCCGAACCCGCCTTTGCTCGCGGTCTCGGCGAGTGCTTTCAGGTGCGTCACGCGGTCGAT
CGCGCGGCGCTTCTCCATCGACGCGATGCGCCTCCGGATCTCCGGCTCGTTCTGGTCCAG
GTGCGCCTCGATCTCGGCCATGAGCTCGTCGAGCGGGCGCAGCGGGCCCTTGATCTCGGG
CATCGTCATGCGCCTTTCAGCCGTTCGAGCGCGCCCTCGACCATGCGCCGCCGTTCGTCG
GCCGTGATCGGCTCGGGGTCGGGTCGGCGCTTTGGTTTGGGCGACCGCACGCGTGCCGCT
TTGCGCTGCTCGTGGGCCACCTCGCCCTGGGCTCTGAAGCGCTTCTGCTCGCCCAGCTCC
TTCAGGCGCTGCCGTAGCGCCAGCATCCAGTTTTCCTTTCGCTTTCCGGTCCCTCCGCCG
ATGGTCCAGAAGCTCACGAACTCGTGCACCTGCTCAAGCACCGAGTCC
>NODE_764_length_599_cov_4.11213_ID_1527
GCGATGTTCTTTCGCGAGAACAGGGCAACGAGCTCGCAAATCCGTATGGTCTAGATGGCA
TAATGATTGGGCGTGGTATTCTTCATAACTTGTTTGTATTTAATCAGTTGCAAGTCAAGC
ATTCAATTGAAGAGATGTTGAGAATACTGTTAGAGCACATCGAGCTATATGAGGAAACTT
GGAGGAGTGAAAAATCTTACGAACCTCTTAAGAGGTTTTATAAGCTTTATATAAACGGCT
TTGATGGTGCTTCAAAAGTCCGCGCGAAACTTATGGAAACTAACAATTATGAAGAAGCTA
GCTGTATATTGACTCGCTATTGTAATTACGATGTAAAACTTACTTTACCTTAGTATGCTA
TTCGTTTAAACTTAGTTTATGGGGATATTCACCCAATCTAAAACTACAGTCGTTTATAAT
ACGGTTGTTAATTGGCGCAAAACTGCCGGTATAACCCAGGCTGAGCTTGCCGAGGCGGTT
GGGGTAACACGACAAACCATTATATCAATCGAGAAGGGTAATTACGTCCCCTCGGTATTA
CTAGCAATGAAAATTGCTAATTTTTTTGAAACTAACGTGGAGGATATATTTAGTTATGA
>NODE_808_length_591_cov_1.56238_ID_1615
TCTCTTTAAATCGAGCGAGTCTTCCCGATCCCTCTGTCGTTTTTTGGATCAACATCAAGA
ATCTTCACTAAAGAGGGTCTTTGATCAAATGCTGTGATTGTAAACTTCCCTGAATTTGTT
GTGATGTCTCGTAGTGTCATAGTGGTATCCATGCTAGCCTAATTTGCTCGAAGACTCAAT
CTTTGCTATTATGCATGTATAGTACATTTTACATGATAAACAATCATATGAGGAGCAATA
CATGCCACATACATTACCCACTCTTCCCTATGCATACAATGCACTCGAGCCATACATTGA
TGCACGAACCATGGAAATTCATTATACGAAGCATCATCAGGCATATGTAGACAAGCTCAA
TGCGGCACTAGAAGGTAAACAGGATCTTCAAAAGATGTTTGTTGAAGATCTTCTTATGAA
GCTTTCCACAGTTCCAGAAGATATTCGTACAGCAGTACGCAATCACGCGGGAGGTCATGC
AAATCACACATTGTCTGGGAACATCATGACGCCTTCAAAAACAGGAACCAAGTACTGCGC
TTACACAGATACTCAATACATCTTTGGGAGTATTGAAGCATTTAAGGATGC
>NODE_551_length_658_cov_1.59635_ID_1101
AAGCCAGCAGCCGACGGCGATCACGAGAAGGAACAGGACGAGCGCGGCCAGGATGTTACT
CATTCTCCACCCCCAGCAGTTTCAGCAGCGCGTGCGCATCGTGACCGGCGTTCATCGGCA
TCATGTACGCCGCGCGTTCGCCTTCGCAGCCAACGCGGAACGGCATCAGCGGGTCGGTGC
TGCTGAAACTCAGGAAGGTGTCGTGTGTCTTCGGGTCGGTGGCTTCCAGGAGTAGCTGGC
AGTCGAAGCGCAGCACCACCGGGCGTTTTCGGCGCGTCGTAGGGTTCCTTGTCCTGGACG
GTCATAGCCAGCAGGATACGATCACCCACCAAATACAGGCTGTTATCCGGCGTCAACACC
AACCGCGATACTGACGTACCTTCCAGGTGTTGCAGCCAGCGGCGCAGGTCGTGCGTGTTG
AACACCAGTGTCCGGTCGGGTGTACAACCCTGGACGATTTTCAGCGCGTTGGGACGCTGC
GCGCCGTTGCACGGCACACTGGACGGAAACGCCACGCGTCCGCCGTGCGCCTGCGGCAGT
TTCTCCCAAACGACGTGCAGCGCCCAACCGTTGGCGGCCCAGGTGACAGGCACGCCGTCC
AGCGCATCCTCGTGCGCCCAGGTCAATACCCGGACGGTTGTCCTCTTTGGCGACGGCA
>NODE_758_length_601_cov_6.79853_ID_1515
TGGCCACTTGTTGGAGTGGTGCCCGTACCGGTACCACCACGCGCTATTGGAAGAACTCCC
GAGGTTATCTGACTAGTATCAATCGCAATCGAAGTGGAACCGGCCGCCGTTAAACGCCCC
TGAGCATCAACCGTAAAGGTTGATACACTACTAGCCGAGCCATAACTACCAGCCGTAACT
GCAGTGTTATCTAGATCAATAGTAATGTTGTCGGTGGCTGAAGCCGTTGAAGTAAGGCCG
ATGCCACCTAAGATGTTTAAGGTATTGCCCTGCGATATACCTTGGCTCGCGCCACCATCG
GCCGCAACTGTAAACAAGCTACCTCCTGAAACCACACAGGTTGGACAACTAAAGCCAACA
TTATTGCCGGCCGATGTTTTGACAATTGGGCTGGTTGCCGAAAACGTAACCGCTCCAGTA
AAACCATCGGCACTAGTTACGCCGGTATTGGAAACGGTAATTGAACCCGCGCCATTTGCT
ATACCAATGCCGGTTCCGGCCGTCAGGGTTGAAAGCGTATAACCAGCGCCGTTGCCAATT
AGTAGCTGGCCACTTGTTGGAGTGGTGCCCGTACCGGTACCACCACGCGCTATTGGAAGA
A
>NODE_847_length_583_cov_2.49057_ID_1693
CATGAACTTTTTCGCCCAAACCCAAGTCGGTCCAAAGCTTCTTTTCGCTCCTGCTTAGGT
TTTTAGTTATCACAGAATGCGCCGCATCTAAAATGTGTTGTGTGGATCGATAGTTTTGTT
CGAGTTTAACCATTTTTGCGCTAGGATAGTCTGATTCGAAATTTAGAATGTTCTGATAAT
TTGCGCCTCGCCAGCTGTATATACTCTGCCAATCATCACCAACCACACAGAGATTGCTAT
GTTTAGCAGCTAAGAGTTTAATTAACTGGTACTGGGCATGGTTGGTGTCTTGGTACTCAT
CGACCAAAATATATTGAAATTGATTTTGATAACGCTCTAATACCTCATGCTCGTTTTGTA
ATAACTTAGTTAGCTCCATAATTAAATCATCAAAGTCCATTGCCTTGGCTTGGCGGAGTT
CTCGTTGATAAATCGGATAAACATCTGCTGCCACTAATTGAACACGGCTGCTGGCCATAC
TGCGATATTTTTCCGGGCCCACCAACTCGTTCTTGGCCGAGCTTATTGCCCATAAAAATT
CCCGATGGTGTAATTGATTTGTCATCAACATGTAGATTTTTTA
>NODE_757_length_600_cov_3.40476_ID_1513
GCAGATAATGCGAGCAATCTGTCTTCGGACTCCTTTTTCATTTCTGGTATAATTTTAGGT
AGAGAGTAGGTGAATTTGTATGCGTTTACGGATGTATGCCACCGAAATCTCTTAAGTCTT
GCATAGGTCAGTAGAGTTTAGCTTAGATTGATATGCTAAAGTAGCTGACGCAAAACTCGA
GTACTCCGTGTCATTTGCTAAAGATTTTTATATCTTACAAAACATACAAAGTCTGGATGC
GTCTGGGCTTGGTGGTACAGAAGGTAAATGATGCAATGCTGTTGGTCGTCGACTCTGACA
ACGTGCCTAACTTCAACCGCAATGAGCGTAAGTTCAACGTCAACTACAACTGGGCTGACA
ACACGTGGTACAACACTGCCATGGTTCGCTCTCGGGACTACTCTGAGTAGATAAGGGGCC
TCTAGTAGGCTCCTTTGTCTTAATTGAAGGATTTTATCCAGCCACCAAGCATCTTACCCG
CCTGATTGAGGGTAGTTTCTAGCCCAATATATTGTTTATTAGAAAGACATTTACAATCTT
TTGCGAGTCGGATTAACAATCGTAAGAGATCAATCTTGGTAGCAGCATTTTGTAAATAAC
>NODE_746_length_603_cov_0.998175_ID_1491
AGGCGGGCCTTGAGCTCGGCGATCCTGCGATCGTCGTCGTTCATGACCGGCTTCGGGCTC
GACCGCGCGGGGCGGTTCTGCCTGAACGTGGACGACGTTCGTTCGCGACTGGAAGCGGTT
GCCCTGTGGCTTGTGAGCCTTGGGCTGGAGCTTGCGCTGAGCGTACTCGATCTTTGAGTC
CATCCAGCGCTTCGCTTCCGCCTCCGCTTCCCCCGACCTCGGCGAGCGTGGTGGGCCTGC
CGAGGATCGGTGCCTTGAAGTGTCTCATCACCTCATCCTCGATCAGGGTCATGATCTCGG
ACTTTTCCTGTGCCGTGAGCTTGATGCTCTCGACGCAGCGATGGATGAAGGCCTGGGGCG
CAGGCCAGGCGCTTGTCGGCGCCGATGTCGGCGAAGGCGCGGCGGACCTCTTCCAGCGGA
GACAGGACAGAGATGACCTTCTTGCCTCCGTCTTTCGGGGGCTTCTGCTCCTTGGGCGGC
GGCAGACAGGCATTTGCGGCCGCGAGGAGCGTTTCACGCTCCTTCGCATTCGTGATACGG
AGCGAGTCGCGCCAGATGGCGCTCTTCACCCAGTTCACGGACGCACGGACCGCCTCGCGG
GGC
>NODE_744_length_602_cov_1.29326_ID_1487
AGTTTTTTTAACCTGCAAGACTACTTAAAAAGCATACGAAAAACGTCATGATCCCCAATG
CTTTTTCTCAGGAGCAAAAATTTCATGAAGCAAAAGAAAAAGGCCCACGAGCTACTAAAA
AAGAGTGGGATTGGAAAAACAGAGCTGATTTCTATCCACGCCAGATGGTCGGGTGGCGAA
TGCAAAGAGTCGCCGTAGCACGAAGTCTCATCAATAACCCTAAAATTCTTCTTGCTGATG
AGCCGACAGCCAATCTTGATAGAGCAAGTACAAATAGAGTTATGGATCTATTTGAAGAGA
TCACAGAATCTGGCGTCAGCGTCGTCGTTATTACCCATGACCACTATGTAAGTGAACGCT
TCCGAAATGTTATCGAGATGTCGGATGGATCAATCTCAAGCAAAAAAGTTAACAAAGATA
GAAAGAAATTAATTAAATTTAATAAAACTATATGATAAATATCTTTCAAGCCCAAAGGCT
AAACCTTAAAAAAATCAAGTTCGGTAAAGGCAAATCACTTTTTGTGGTTATTCCGATCAG
CTTGATGTTCGCAATCATAGTCATCGCAACCAGCGAGGCACTAAACTTAATAAATGTAGC
CC
>NODE_742_length_605_cov_1.66727_ID_1483
TGCCGGGATCAGCGCGAAGCTGTCGCGGCTTGAACAGAGCGTGCCCCAGATGGCCCTTGC
CGCCGTTGCGCACGCCAATCGCAACCGGCCCTCGATCACGCGGCCGCGGTAAAAGACATG
GCAATCGAGTGGCGCACCATCGGTTTTCCTGATCACCTGATGCGGGTGAAGGAAGGCACG
GCAAGGCTTGACGAATACTCCAGATCACGTCGGGATCGCAGTCTTGCGAATTTTATCCGG
GGCGACGGGACTGATCGATCAGCGCTGGACCGGCAAGTTCGACATGCCGACGATGTTCGC
GTAGCAATGGCAGGAATGGGAGTCGTTCATCGCGCGGTTGTCGGGACAGGCGGTGTTGTT
CGAATTGCGGATGCCGGGGCAGACATTGCCGCTCGGTGCGCATGCGGGCTTTGCGGAGGA
CAATGCAGGCTACAGCATCACCGGCACCACGATCACAGGAACGGATATCCTGACGGGGGC
GACATCCGCGCTTGTGCTCGCCGACCAGGCGCGCGGCATGCGCTCGGTGCTGATGGACTT
CGGCGCGATATGGCCGGTCTCCGTCGTGCTCAAGCACGGCGACAAGTTCGGCATGCGGGG
TAATC
>NODE_262_length_854_cov_1.0438_ID_523
CTGGAAGGAAAACACGGCCCCCGGCGGCGCACGGCGGTTGTGCGGTCCCAGCCTGGCGCG
ACAGTCTGGCTGGATGCCGGGCTGAAACATCACGAGGTTGGATTTTAAGGAGGGGCGGCT
TCTAAGCAGGCAAGCTGTATATGAGGCTTTGGGGCTGCCCCTGGGCCTGTACTCAGAGTC
ATCGACGGAAGCGCACGCGCGGGTAGCGGAGCGCTTAAAGCTCAACAACGTGTACAAGCT
GCATGTGCGCTGGGCGACCAAAATTGACCAGGATGCTTTGACTTTTTGGCCGGGCTGGGC
GCGCTACCAGACTCGGTTTGAGGATGTGCGGAAAGTGGACTGGCAGATGGAAAAACTCAA
ACTCGACTCGCTGCGCGGGCTGATGACTGTAGACGAAATCCGCGAGCGGCATTTGAACCT
GCCAGCCATGCCCAAAGAGGAACAGGCGGCCATGATGCCGATGCCCTTTGGACAAAACGG
GAAACAGCAGGAGGAACAAGAGGATGAAACCGAATCTGCGGTATCTGGGTCGTAGGCGGA
TCGGCGGGATCATCATCGCCTTCACGGATCGTGATCGGCGGGACGCCTATGGAAATTACT
GGACGCGCGACACAGACCTGGCGGTCCAGCGCTACAACGTGCGGCCTCTGTATTACCAGC
ATCGCGGCAACATGGTCGAGGCGGGTCTGATCCGGTCAGAAGACCTGATCGTGACGGACA
AGGGTCTATATATGGAAGTTGACGGTTATCGAGAATGAGGCGGGGAATGCCTGTCTTTCG
TCTCGTGATGGCAGAGCGCGGGCATTACAGCACGGGCGTGATGCCTGGCTCGTGGCGCGA
AGCGGCTGACGGAT
>NODE_738_length_604_cov_6.06897_ID_1475
TGCAGGTCCATGCACTGGCTCACGGAGTGCCAGTTGCCCAGTAACCGACTCGAGGTCCTG
CTCACAGCGCAGACCAAGGAGTTCAACGACGCTCTGGGCCGAGCCTCAAGGTCGGTCGAC
GACCTGGTGGGCAACATCCAGGGCAAAGCGCAGAACGCAGCTCTCGCCCTGGGCGCCATA
GCGGCTGGCGGGGCAGCCCTGGTCAAGTCCTTTGTGGATGCAGCGGCCGAGATGGAGTCC
TATGAGACTCGTCTCAAAGCCATCACCGGCAGCGCCAAGGAGGCCGAGGCGCAGCTCGTC
AAGATGACTGAGATTGCCCGTCGAACTCCGTTCGAGCTGCCTCAGGTGGTGCAGGCTGGA
GTCACGCTGCGGTCCCTGGGCCAGGACGTCGACACCTTTCTGCCGCTGGCCGCCGACCTG
GCTCGAGTCTTGGGCCGTGACCTCCCAGGAACCAGCCAGATCCTCGCCAAGGCTCTGACC
GGGTCGCAGGATGGGCTCACGGCCCTGGTCGACTCGGGTGCCCTCACAAAGAAGGAGCTC
GAGCAGTTCGGGGCCGTCATGAAGAAGGATGGCTCCATCGCCACTGACACGGCTGGGAAC
CTGC
>NODE_736_length_605_cov_1.53721_ID_1471
ACCTGTTCCTAAAGACCGCCCGCTGAAGCGTAAGGCAGTCACCACCCCACCGGTCGTAGG
CCGGGCTGAAAGTTTCTATCGGCCATAGTCGCATCGCGAAAATTATCGAGCGCAACTTTC
GCCGTCGCTTGTGCGCTTTCGTCCGATTCAGGGCAATGGTGACTGCGGTATATGCCAGAG
TGTAACGTCGACCTCGTTAGGCCGGTTCAGCCTTACGAGCATGAATGCGGCGACAACCGC
CAGGCCGGCGGGAGGCAATGGTAATCTGAAAGAGCACGTCGCGACGTGAGCGCGGGAAAC
CGCGTTTTCGAACGTCTTTGATCAGCATTCGATGCAATCTCGCACGCACATGCATACGTG
CGGTTAGAATTGCCGGCCGATGGCAACACTACGGGGGAGCGCCACCTCTTCGGACCGGAC
CCCGAAATTCTCCGGCCGACCGGCGATCTCCGATATAAGAGACGCCGGGCGGGAAAGCCA
GTCTGCCGGCATAGCCGACACGACGGAGCGAGTTGCGTCCCAACGGACGCATCTGATTTT
GATTCGCATTCGACACAATCACGCGCCGGCTTGCTTTCGCGCCGTTAACAGTGTCGGCTG
ACTTT
>NODE_735_length_604_cov_2.30853_ID_1469
CGACTTTCTCTACAGCAGCGTCCATGCCTTTTTGCTGAGATTAAGCACGCTGATGCATTG
TCGTGACCGCCTCCTCCTTCTTCGCCAAGCTTTTCAGCGATTGCACGAACATTGCGTGTG
CCTTCGACAGCGCGGAAAATTATGCGGAATTTGCCTCTTCGCTTGCCGGCCTTCTTAACC
AAAAAGCCCCAGTTGATCCCCTCAAGTGAGCGGATAAAGTGGTCAGTAAAAAAAGTCTGC
GCCGAAAGTACATCTCGTGAAGTAAATTTTCGCGATGAGTATGGTGAAATGTATGAGTAA
GCGCAATCGCCGAAAATCTGCATGTTTTTTAAGAGAATCGCGAGTGGGCCAGCAGCATTT
TTCTTAATTGGCGTAAGCTTTTTGTACATTTCCTCGTTGTTAAATGCTCTGACACGACGA
CATTGCGCCATAACTTCGTATGTGTCGCTTGAAGTCTGCAGCTCTTTTGGTTATTTTTGT
CAAAAAAGAAATCTGTTTTGTGTCTGAGATTATACCGACTTGAGTGATATATGAAATATC
TTCAGTCAGCAAAAACTTGTCATTTAATAGTTGATTGAAAAGCATGAACACTTGCTCTGC
GCCG
>NODE_352_length_771_cov_5.95543_ID_703
GGTTCTAAAAACGCAAAGCCTCCGGTAAACGGAGGCTGAGCGGCGACCAGCCGTAGATCA
CACGGCGGGGTCGCGGTGGAAATGAAGGTCACATCCATTGAAGAGGATACAACGTATGGT
GGAGAAGTACAAGCAAAACGTTCGTTCTATAGTCTTCAGACTACTGGCGTGGCTGGTCAA
TTGGTTCGACCTCAGCCGCAAGATGGCGCTGCAACTGTGCCAGCAGGAGGAGATCGCGTT
GCTGCCGCCCGGCTGCCGTCCTATCCCCGTGCATTTTTACGAACTCGATCCGGCGATTGC
CGAGATCGTGGGCGTCAACCAAGCGCTGGTTTATCAGAAAATCCGCAACTGGATCGTCAC
GAATGCCCGCAAGGGCGAAAGCTGGCGCGCCGGTCGGACGTGGACGTATGGCTCTTACAA
CCTCAAGCGCTGGGGTGAAGAGATACCACTCTGGCACCACAAGACCGTTGCTAAATATTG
CGCGATCGTCAGGCTGCCGGCCTGTTCGATAGGCGACCAGATCAACCCGGCGCGCCCCAA
GCAGTATGCCCTGAGCGCGGATTCCGCCCGGTATCCAGCAGTTGCTCCTACCCCTGGAAT
CACCGACTCCAGGGTCGGGAACGGGGGACTCCCGCAACAACATAAAGAAACTCTCAACAA
AACCCAATTCAATGGGTAAACGCCAATCAACAACAGCCGCGCGCGCCAGCACGATCCACA
AAGGTGTTGTTGCTGCCTTCCAGCCACCAACCGGGGGAGATAAGTCGGAGG
>NODE_732_length_606_cov_1.45109_ID_1463
CCTCACTCGCCGTGCTCACGCTCGGGATGCTGTGCTTCCGCTTCAACCTCATCACCATCA
GGCCGCCGTTCTGGTATCTGCTGGCAGGCATCATCCTCTTTCTCGTTGGTAGCTGGGTCG
CCGCAAACGAAGCCCCCGTCGGAAGGTGGTTCGCCACCGGAGGCATCATCCTGCTCGCGC
TCGGACTCTACCGCGCCGCGTGGCCGCAATCAGCGGAAGCGGTGAACGAAGCCCAGCGAG
CTGCCGACGCGAAAATTGCCGCGACGGTAAAAGCTGTTGTCTCCCCAAAGCCAGCGGCTA
CACCGACACCGACGCCAATCAAGACTCCGAAACTGGAGCCATCACCCGCTCCTGCAGCCA
AAGAGCATTCCCATTCCGCCGGACGTTTCTCAGTGAATAGCCCCCTCCCCGCTCGTGCCG
ACACCTCCGGCATGCGCGGGGATTTTTTTGACTTTTTCCGTTTTTCATGTGTTATATTGC
CTTTCGGATACAGTTGGCGAGGATGGTGAGCGGGCATGCCCCCCATCCACCGCAAACCAG
TCGTCAACAATCCGCCCCCGGCACAAACGCCGGGGTCTTTTTTGTACAACCTTGAATACT
AGGACA
>NODE_731_length_607_cov_1.38225_ID_1461
TTTAGAGCGTTTTTAAGCTACTATACTTACTCTTTAGAGCGGTTTTAAATGATGTACTGT
GTTGTTGACTGAATTAATACGTTTGATTACCAAAGGCAACATGGAACGCGGCCGCCGATC
GGCCGCGAATACGAGCCAGCAAGCCGCTGCATGTCGCCAGCCGCCCGCCAGCCACACGAA
CAACAAGAACCGGCTTGGGGGTTGCAATGGACCGGCACTTGCACGCGCGCGTGCGCGCTT
GTTTTCGCGATTGGCCTGAGCGTGTGCGTGACGGAGCTCGCAACGGCGCAGACCAGGCAA
ACGACTCGATGCCATCACCGTGGTCGCGACCAGAACGGAAGAGAAAGCCATCGACACGCT
GGGCGCCGGTGAGCGTGCTCAATCAGCGCACGAGCGAGTTGATCAATCCGTCGCGGCTCA
ATGAAATCTTCCACAACGTGCCCGGCGTCACGTTCCAGGATCGTGGCGATTCACCGGAAT
CGGCGATCAATATCCGCGGCCTGCAGGATTTCGGCCGCGTCGCAATCGTGGTCGACGGCG
CGCGCCAGAATTATCAGCGCAGCGGACACAATGCGCAGGGCTCGTTCTTCCTCGATCCCG
AACTGTC
>NODE_730_length_607_cov_1.68478_ID_1459
CGCTGGACATCTTGTGCCGCCGGTACAAAAATAAAAGTTGTCCAGCGTTGAGTGACGAAG
TCGCGCTTCTCCAGCGGCCCAGCCGGACTGAATAACAAACGCGGCCGACATCTGTCGAAC
GCTGGAGGGGACGCCTGCGATGATCGTTCGAGGTCGAATGCCAAATCGGCTTACGACGAC
TGCCATTCTGTCAATCGTGACGGTGACGTTTTTTACGCAGACGCAGGCGGCATCAACCGC
GGATTTCGAACTCGGGCGCTACCTCGCCGCCGAATGCATGACCTGCCATCGCGCGGCAAC
CTCGACGAGCACGATACCGAACATATTTGGACTGGATGAGGCGCATCTCAGCGAGGTTCT
GCGCGCGTATCGCGCTAAGGATCTGCCTAATCCGGTAATGCAAAACATAGCGGGCGCATT
GAACGATGAAGAGATATCTGCAGCTGGCGAACATTCTTTGCAAAAACCCGCAAACCATGG
TGAACCGGAGGAAAGTGATGACTGCCCTTACGCGTCGGAAATTCAATAAACTGGCGAGCG
CCTCGCTTGCCACACTTGCGACACCGCTGTTTGCGCCGACCGTGTTCGGGCAGGGAAAAC
CGAAGCT
>NODE_1023_length_560_cov_1.09145_ID_2045
TGTGGTCAGCCGTTTCCTGTGATTCGTTATTTCTCCTGCGTTCGTTCATCTGGGCGTGTC
CCGGCGCATCGGCGGCCTTCCTGCTTCCGGTCGTCGTCGCTGCTCGATCCGCTGGGCCCC
GCCGCCGCCATGGCGGTTCGATCGTCGGCGTGATTCCACTGGTCTTTCTGCTCTACGATC
CGATCTATGATCTGCGGATTTCAGACCCGCAGCAGGTTTTCGATCTCGCCCTCTATGTTT
TCGTCGCGATTGTGGTCAGCCGACTGGCGGCGCAGTTGAGCGCAACGCGCGTACGCGCCG
AAGCCAACCTACTTCGGCAGGCGCTTGTCGATTCGGTTTCACACGAGTTACGGACGCCGC
TCGCATCGATACTGGGATCGGCGACGGTTCTGGAGCCGGCGCCGCCGATCGCCGGCGATC
GGCGGCTGACCGGGCTTGTCCAGGGAATCCGCGAAGAGGCCGAGCGTCTCGATCGCGAAA
TCCAGATGCTGCTCGATGCCATCGCGCGTCAGCATCGACCGGAATCGAGCCGAAAGACGA
ACTTGTCGATCCGGCTGATA
>NODE_1971_length_445_cov_1.42564_ID_3941
CAAGGAGCTGGGCGACTATTTCGAGGAGGTTGTATCCGAGTTGAAGGCTGAGGATAACCC
TATGAGCGGCGAGGCGGCCGATTACACGAAGCTCGCGAAGGTTGCAGCGAACTGGCTTAT
CACGCAACTCCAGCCGAAGTTGTTTGCCGCACAGGCGAATCCGCACGACACTAAAATTAC
GCCCGCGCTCTTTGCCGACTTCGTGGTGCGCGTCGCGGCGGGGAACATTGGGAGTACTGC
GGCGCAAACGGTACTCCAAGCAATGTGGGAAACCGGTGAGGACCCCGAGGACATCATCAA
GAAGAACGACCTCGCCCAGGTGTCTGACTCCGTATCCATGAATCTCTTTGTTGAGGACGC
CATCGCGCAGAGCGCGAAAGTTGTCGCCGACTTCAAGGCGGGCAAAGAACCCGCACTGAA
GGCGCTGGTTGGCAAGGTGATGGCG
>NODE_833_length_587_cov_0.979323_ID_1665
AGCCACCGAGGTTGATCGCGGGCACGAAGTACAGCACGGCGATCACGGGGGCGACCTTGA
GGAGTCCCTTGACCCGCAGGATCGATGTGCTGCCCGCTCGACGTTCCACGAGGCCGACCG
CGAGGAACAAGGTCGTCTGCACGACGATGTGGTGGACGATGTAGTACACCGTCGCACCGA
TCGCGGCCGGCGTCGCTATCGCGAGACCGAAGATCATGTAGCCGACATGGCTGACCAGGG
TGAACGACAGGATTCGTTTGAGCTCCGCCTGCGCGACCGCACCGAGCACCCCGACGATCA
TGGTGGCGAGCGCGATGATGAGCAGCAGGGTGTCGATGCTGTTCGAGGCGAAGAGCTGCG
TCTCGGTGCGGATCAGCGCGTACACGCCGACCTTGGTCAACAGGCCTGCGAACACGGCGG
TGACCGGGGCGGGCGCGGTCGGGTAGGAGTCCGGCAGCCAGAAGGACACCGGGAAGATGG
CCGCCTTGACTGCCGAATGCCACGACCAGCATCAGGTGCAGCACCAGCTGGGTCTCCTGC
GGGAGCTCCGACTCCGCTCGGCGATCTGCGCCATGTTGACCGTGCCG
>NODE_183_length_978_cov_3.88108_ID_365
CCAGAAGCTGGACCGCGCCGAGCAGGCCGTGTTCGACGTGGCTGACCGCCGGACAGGGGT
GGAGCTCAGGCAGATCAAGCCGGTGCTCCAGGAGGCCTTTGACGGGATCTTCGAGCGCTT
CAAGCACAAACAGCCTGTGACCGGACTGTCCACCGGCTTCCACGAGCTCGACCACCTGAC
GGCCGGGCTCCATCCCGGAAACTTCATCGTGGTCGCCGCCCGACCATCCATGGGGAAGAC
GGCCTTCTGCCTGTCGCTCGCCGAGAACGTGATCTGCAACCGGGCAAAGCCTGGCCGGGT
GGCTCTCTTCTCGCTCGAGATGAGCGCGCTGGAGCTGGTCTCGAGGGTGCTCTGCTCGAA
CGCCAACGTGGACGCCCAGGACGCACGTCGCGGTTCCCTGAACGACCAGGACTGGCAGAG
ACTGAGCCGAGGCATGGGCACCCTGAGCGACGCCCCCGCTCTACATCGATGACACCCCGG
CGATCTCAGTCCTGGAGGTCAAGTCGAAATGCCGTCGACTGCAGAAACGCGTGGGTCTCG
ACCTGGTCATCATCGACTACCTCCAGCTGATGCGCGGGTCCGGTAAGACCGAGAATCGCG
CGCAGGAGATCTCGGGGGATCAGCCGGGGGCTCAAGGCCATGGCCAAGGAGCTGGGACTG
CCCGTGATCGCCCTCTCCCAGGTGGGCCGCGGGGTAGAGGGGCGCCAGGACAAACGACCC
TCTCTCTCGGACCTGCGCGAGTCCGGGGCGATCGAGCAGGACGCCGACGTGGTCGCCTTC
ATCTACCGGGACGAGTACTACAACCCGCACAGCGAGAAGGTCAACATCGCCGAGGTCATC
CTGGCCAAGCAGCGGAACGGGCCGGTCGACAGCCTCGAGCTGGCCTTCGTGAAGCGGTAT
GCCAGCTTTCGAAATTTGGAGCGTTTGCCGGAGGTGATGGTGTGATGGCCACAACAGACC
TGCCTACGCCTTCACGGT
>NODE_898_length_578_cov_2.75143_ID_1795
CCTTGCGGGGTCTTGCGGAACTCGTTCAGGCCATAGGCGAGAATCGCCACATAGGCCAGG
CTCATCACGGCGGCGAAACGCACGGCGCGGGCGGCGAACCAGCCATACGAGCGGCCAAGC
GATTCGAAGCCCTTGTTGAACACACGGAAGAACGCATGGACCGGGCGCGCCCAGGCCGGA
TCCCGTTGGTGGGGATCGTGCTTCTTGAGCAGCAACGCGCACATCGCCGGCGACAGAGTA
AGCGACACGATCAGCGAAATGACGGTCGAGCCGGCGATCGTCAGCGCGAACTGCCGGTAG
AATTGCCCGGAAATTCCGGTGATGAACGCGGACGGCACGAACACCGCGGTCAACACCAGC
GCGATCGCGATCAGCGCGGCGCCGACCTCATCCATGCTCTTGATCGCCGCCTCTCGTGGC
GATAGCCCCCGCGCGATGTTGCGCTCGACATTCTCGACCACGACGATCGCATCGTCGACG
ACGATGCCGATGGCAAGCACGAGTCCGAACAGCGACAGGTTGTTGAGCGTAAAGCCGAAC
AGGCTCATCACGAAGAACGTTCCGATCAGCGAGACCGG
>NODE_721_length_609_cov_1.48556_ID_1441
CGTTCTGTCCGTTCGTGTCCAAGACAGCATACGAGGTGCGCATTTTTCCGAAGACCCAGA
ACCCCCGGTTCGAGACGTCGGGCGATGACTGCCTCCGCGATTGTGCCGACGCATTGAATG
CGGTGCTCAAGAAGCTTCATCGTGCGCTCGACGATGTCGATTACAATTTCTACATACACA
CCGCGCCGGTTGCGCGCAATCCCGAGGTGAACTACGACTACTACCACTGGCACATGGAGT
GGTGCCGCGCGAGGTGATGCCGAACATTCCGCTCCACGGGGGATTCGAGCTTTCCACCGC
GGTGCACATCAACGCGTTCGATCCGGACGAGTGCGCGCGGCACTTGCGAGACACACCAAC
CGAGTAGCATGAAGAAACTTGTTGTCGCAAATTGGAAGATGCTGCCCGGAAACGCTTCGG
ACAGGCCGAGGAGTTGTTGGCGCGGACTGAAGAATGCCTACGGGGAACTGAACCGTGAAG
CATTCGGATTGGTCATCTGCCCGCCGGTTCGTGTTTGTCGAGGAGGTTGCGAAACTACTC
GTGGAGGGCACGCTTGCCGAATCTGCCGGTGCTCGGTGCGCAGGACATTGCGGTGTCTGA
TGTAGGAGC
>NODE_379_length_752_cov_1.82615_ID_757
CGCGCTTCAACTCGCCAAGAGCATGCGCATTCAGGAATCGCCGAGCGCTCCATAGCCATG
GCGGACATCGTCGATCCGCGTCACGAAGCGTATGTCGAGCACCTGTTTCAGCGCATATGC
CTGCTACTCGGCATGCCGGGGTTTTGCCTGCGGCCTCTCCGCCGCCGCAAGCGCGGGGCC
GGAGCATTCCGCTCGTTTCGATACGGCTACACGGTTATTGGCGAGCAATCCATTACGGTA
GATCTTTATACGCCAAAAACCGTGAAGCCCCGTAAATTCGACGCCATCATCCGTGTCATC
TGTCACGAGCTGGCGCATCATCAGGAACCGCCGAGGCGCTGTGTGTACGGCGGACGGATG
ATGCGCATGGCGCATCATCCGCGTTTCTGGAAGCAATACCAAAAGAATGTTTCCGCATGC
GCCGGGGACGATGTTCTCGGCATTCACTTTTCGTCATGACTATTCCTCCGCAGGCCGAAC
TCCGGCCGTATCGCGTCACGGAAAACCGTCCCATAGCGGAGGGATGTTTCGCGCTCACGC
TCGAACCCGCGGATGCATCGCGGCCCGTTCCGCCGTTTCAAGCCGGACAATGGGTCGGTC
TGCATCTCCTGAACACCGACGGAACCGAGTGGGCGCGCGCGGCATACTCCATTGCCATTG
CGCCGCACGAATATAACGGATCCATAGAACTCGGCATCAAACGGGAAGGGGATTTTACGG
CGCGCGCAGAATCCCTGTTGCCGGGTGATATG
>NODE_901_length_577_cov_1.27011_ID_1801
ATTCACCGTTCTGGAAGGCGTCGCCGCACCGTTGCGCATGGCCAATGTCGACACCGACAT
GATTATTCCCAAGCAGTATCTGAAGACGATCAAGCGCACCGGCCTCGGCAAGGGGCTGTT
CTCGGAACAGCGCTACAAGGACGACGGCAGCGAGAATCCGGATTTCGTGCTCAACAAGCC
GGCCTATCGCAACGCCAAAATCCTGATTGCCGGCGACAATTTCGGCTGCGGCTCTCGGCG
CGAGCACGCGCCCTGGGCGCTGCTCGATTTCGGCATCCGCTGCGTGATCTCGACGTCGTT
CGGCGACATTTTCTACAACAACAGCTTCAAGAACGGCTTGTTGCCGATCATCCTGACCGA
TTGAAGAAGTCGGATGAGTTGTTTCAGCAAGTGGAAGCCAATGTCGGCTACCAGTTGACC
GTCGACCTCCGCCGCACAGACCGTGACCCGTCCAGATGGCAAGGTGTACCACTTTGAAGT
GGATGCCTTCCGTAAACACTGCCTGATCAACGGCCTGGACGATATCGGCCTGACCTTGCA
GGACGGCGAGGCGATTGCCGCGTTTGAAGCCAGGCAC
>NODE_1218_length_530_cov_3.29832_ID_2435
TCAGTCCGCCGGACCAACCACATCTGTGACAAAGCCATGTTCCCTTATCAACATTAACAG
CCAGATCTCTGTCCCTTTCACTTGACTGATGTTTGTATGGTTGACGTTTCGGACACTCCG
GACACTTTGCCCTGTGTTCTCCGGTGGAATGTCTGTCCATGCCGTAAATACCATAATCAC
TGAACGTTTCAGCAAAAGTTCTCATAGTATCATCTCATCAGAACCATAATTTTGACGGTG
AAAGGTCAGGAAATCAGCTGGAAACCAGTACTGAGACCTGTGACATTTCACAAATTCTTT
CATCACCCAGTCAAATTCTGCAACTGTCCACTTGCGTTCCTGAAATAAATTGAAAGCTGC
AAGTGCCTTCCTGTAGTCCCTGCTTTTAGGATTCTCATAATCTCCCAGACACATAAAGTT
TAAGGTTGCAAGAAACTCAGAGAATTGGTCTGAACTTAGCTGGGAGTTCGAGCCCGTTTG
TTGTTTTTCCATTTGAAATTACTCCGTTTTTGATTTTTAATATTTGATTA
>NODE_889_length_579_cov_3.42366_ID_1777
GGCTGTAAATTTGGTAGTTGAAAAATCCAGCGGCCTGGCTGTGCCTCGCCGTTTGCATAA
AGCCGCTAGCCTTGGGCTAGCCCGGACCCGAAAGGCCTAAAATGGCCTCCAATCGTCACC
TTTGCCGAATTATTGCGTTACAGAGTTTGTACGAATATGATTTTCGTAATAGTTTAGAAA
TTGAAGAGCTTACTACAGATATCGATGAAGTACTAGCTCGCAATATTGAGGTTTATAAAG
ACGCAGTCGAAGAATCCGACTTTATAACCGACCTGGTAAAAGGGACGCTTAAAAACGAAA
AGAAGATCGACGAGATGATCGTACCGGCTGCCCCAGAGTGGCCGATCGATCAGATCGCTA
AGATCGACAAGGCAATTTTGCGTATGAGCTTATATGAATTGCTCATTAAGCGCGATGTGC
CACCAAAGGTAGCTATTAACGAAGCAGTGGAGCTTGCCAAGGAATTTGGCGGTGATAACT
CCAGCAAATTCATTAATGGCGTACTTGGAACAATATTTAGACAAAAGTGATTTATATGAC
CCCCAAAAGAAGACAAACGAGCCAGCTCAGACGAAGAAA
>NODE_619_length_635_cov_7.03966_ID_1237
CAAAATAACTGCCTCAAATTTTCATTGTCAAAATAGCTAGCAACAAAATTATACAATTTA
CTGAGACCTCGTTTTTTTGAATAACTCAAAGCCGGCCCGCACATTAATAAAGTCTGTTAT
GTTGTTAAAATTTTTATCTATAAAACGATCACGGGATACTCGGTACATCTGTGCAACGTC
AGCAATGTATCGATAGAATTGCTCGGGAGCTTTTTCATCGAATCTACTTAGCTCTCCTGA
TAACTTCGCCATATTACTACTAACAACAATACTCTTATGGTTAGCAAAGGTTACTTGATA
ATTTGGTTCCAACTGTATTAGCTCGACATAATCATCAAAGTTTTTGCCGCAATATGAGAA
TGTTTCATATAAGACATCGGTCATCATGAGTAGTGTAGGACCCATATCAAACGTATAACC
TTCTTGATTTATACGATGAGCACGTCCACCTAATATTGGTTCTTTTTCATAGATTTTGAC
CTCATAACCATCTTTTAATAGTCGTGCGGCCGTACAAAGTCCACCTATTCCGCCGCCAAT
GATGATGACTTTCTTGCTATTTATATTGGTCATATCAATATAATTTAGCATATAATTAGA
TAAATGAAATATTCATATCTATTAGTTTTGATAAT
>NODE_2069_length_437_cov_1.81414_ID_4137
TCACCGCGATGGTCGTTGACGAACACATGAAGGAATTGCCGAACGGTGCGGTCGGCCGGC
TGGCGGTCCGCGGGCCGACCGGCTGCCGCTATCTCAGGCGACGACGAGCGGCAGAAGGGC
TTAAGTCCGCGCCGGCTGGAATCTGACCGGTGACGCCTTTCGCGCCGATGCGGATGGCTA
TTTCTGGTATCACGCCCGTACCGACGCACATGATCGTCAGCGCCGGCTACAACATTTCCG
GTGCGGAAGGTGGAGGAGGCGCTGCTGCAGCACCCGGCCGTGCGCGAATGCGCGGTTGTC
GGAACGCCCGATCCTGCGCGCGGACAGGTCGTGGCTGCGTTCGTGGTCCTGCATGATCCG
GCCGCCGGCGCCGACGACTTGCGGCGCTCGCTGCAGGACTTCGTCAAGTCCCGGCTCGCT
CCTTACAAGTATCCGCG
>NODE_864_length_581_cov_0.996205_ID_1727
CGCTTCTAACCATTCGCTTTTAATTGCGTCATTCGCTCGCCACCCGCTGGCCGCCTTCAT
CGCCAGGCCGTGCCAATGCACATGAGGCCGTTCCTCGGTCAGCGTATTCAGCAGCACATC
CAGCCAACCGCGCCGGGCCACGTGGGCCACAAAAGCCAGCGTCCGCGCCTGGTGGGTGCT
GCCGCGCAAACTGTCGGGGTCAATGCCCGCCTCGTAAGCCAACGATCTTAGCTCCTCCTC
GTCGAAAAATTCCGTTATCCCCTCGGCGATCTGCTTCTCTAGTCGTAGATTGCGTTTTTC
TGCTGCCTGGCTGCCGCCCGGCCTGGCCGCTGCCTGGGCCGCTGCCTCTAATGCGGCAAT
CCGTAGCGATAGCCGCCGGATTTCGTCGGCCAGAGCCATGTTTTTTTTTGCTGGTCTAGC
CGGTCGTTAGAGAGATCGGCGATCGCTTTGAGTAGTACCTCCCGCGTCTCTGTAATCTGG
TCGTTGAGGTTGCTTAGCTGCTGCTGGATGGTGGTGTTGTTGTTGCCGCTTGCCATGCTC
TGCCTGTCTGCCGTCCGAAAATGTCCGCCGTCGTTTGTCGC
>NODE_1279_length_523_cov_1.48394_ID_2557
GACGTCGCCGCATTCGGCGGAGGCACCTCGAAATCGCTTGCAAGTTCGAAACGTTCTCCC
ACGGCGAGCGTCCGATACTGGTAGAAATGGCTGCCTTGTTCGTCGGCAGGACAGCGGAAT
TGCAGGGAGTCCGCATTCCAGCAAGTGTCCGGTGCGAATCCGTCAACGGATGCGCAGGTT
TCGCCGCTGCGAGGACAATCATCGTTCGTTACGCATGCCGTTTTGCTTTCACTGCAGCGT
CCGCACGTCACGAAACGGTTGATGGGATCGGCCGGCATGGCGGCCCCGCCCTCGGGCGTC
GCGGCCTTGGAGAATGCATCCGTCCAGGACGGCCATCGGGAGGTGGATATGCCGGGGAGG
AAGCTCCCCGACGAAAGCTCCGGATAGCCGCCCGTGGATTTCTTGGCGCCATTCAGCGCT
TTGGTGATGGATTAAAAATCGGAAAGCCTCATGAGGTCGCGTTGAACCTTTCCTTTGAAG
TTCGCGCAACGCATGCCGTTTCCGTATTTGTCGCACTCCCAGT
>NODE_950_length_567_cov_1.06615_ID_1899
GCATGACGACGAGAATGCTCCCGAAACGACCGCGGCCACACCGCCGAGCAAGGAGGAGGA
AGAAGCCGCAGAAGCGGAAGCCGGCGTTCATCACGGCAACAAAAAGCGCCGTGGAAAAAC
GACGACGCTCAAACCAGAAGCTGCGGTTCCGGAACCCCGATGCAGGCGACGGAGGAGAGA
CCGATCGAGCACGGCTGGAGTGCCCCGCCGAATGACACCCACGAAGCCGTGCCTTCGACG
AAAAGCTACGGGCCCGCCGATCCGGACAACGATTCCAGCGCATCCTGACCGGGCACTCAT
CTCCTCGATTCTCCAAAACGCGTCCCCGCCTTCGAGGACGCGTTTTCAATACCGTGAGAC
ACGGATCGAGGGCTAAGGGAAACGGGTTCGGGTTTCGGGGAAGATTGTGCTTCCCCGCGC
AACCACGTCCTACGCAACTACGTACTACGTCCTACGCCAACCCCCACTCCCTACTTCCCG
TCCCCTCTCCCCCTCATGCTCACCTCCATCCTGCTATTTTCCGCGCCGCATCATTCAAGC
GATGATCGTAGCCTATCAATATACGCT
>NODE_715_length_610_cov_0.886486_ID_1429
AGGCGCCACTGATCGCCGGTGTCGGGAAGCCAGTTCAGCCGGCGATACCGAACCCGGTAG
AGGAACTGCGGCGATGTCATGATGCGGGCACCTCCCTCTTGGCGCATCCGTAGCAGGACG
GTCGGCCGTCCCACGCACGATGGGTGAGCTTGCCGCACGCATGGCAGGGCTGTTTCGGGT
CGAGCGACGACCACCCGTCGGGTCGTCCCGAAAGTCGTCGAAAGCGGGGAAAGGGAAGTA
ATAGAGAGTTCCTGGGCAGGTAGAGGGCTTCCCCATGAGTTCTTCGTCGTCGCTTTCTTG
TCAAGGTCAGGGGGAGCGCTGAGACGTTGCGAAGCCCATGCTGCGTAATCACAGACCGCC
AATGCGGATTGTGAGTTATCTGCATGCCATTACGTGGGTCATTGTCGTCCTCCTTAGTGG
CTCATGAGCTTGTCGATGGCACCGGGTTTGTCATGCATACCGAAGCGGTCAACGATTGTT
GCGCTGGCTTCATTGAGACCGAGCACTTCAACCTCAGCGCCCTCACGGCGGAACTTGATC
ACGACCTTATCCAGCTGCTGCGACGGCGGCAATATCCCAGAAATGCGCCTGTGTGAGATC
GACGGTGACC
>NODE_709_length_610_cov_0.98741_ID_1417
TTATTATTACCGTAGATTGCGGCATTGCATGCGTGAATGAGATTGCGCGGGCGCGGGAGG
AGGGCGTCGACGAGATGTCGTCGATCACCATCAATTCGGCGATGTGCTGCCAGACGCCAT
TCTTATCCATCCCGGCCTTCCCGGTGAAACGTATCCGTTTTCTTCGCTTGCCGCCGTCGG
CGTGGCATGGAAATTCGCCAGTGCCTATTCGGGAAGCGGAAGATCGAGGCATTGACCTTC
CGCCGGGATATGCAAAGTGGCTTCTGGATCTCGTGTCCATCGCGACCGTGACGGATATGG
TTCCGCTCGTGGGCGAAAATCGTGTGCTGGAGAAGTACGGGCTTACGGTGTTGAACAAAA
CGCGGCGTCCCGGCCTGCGCGCGCTCATGGAACGCGGCGCGCTTCAGCTCGGGGCGGTCG
GCGTCCGCGACATTGGATTCGTCATCGGTCCGCGTTTAAACGCGGCGAGCCGCATGGACC
ATGCGCTCCTCGCGCTCCATCTTCTTCGCGCATCCACGGCGGAAGACGCCGCCGCCCGCG
CCACAGACATTGAAATGCTGAATCGCGCGCGGCAAGAGCTCATGGCGCGCATGATGGAAG
AAGCGGACGC
>NODE_708_length_611_cov_2.11311_ID_1415
CCTGGCTATGGAAAGCCTGTGGTACGATGAGGCTTTTACCGCCTGGCTGGCCTCGCTTGA
CCTGGCTAAATTATTTTTTGCGGCCCAGGGCGACGTGCACCCCCCGATCTGGTATCTCAT
CGAATGGACTGTGGTCCGTGCCCTGGGCAGCAACACGGTTACTTTGCGCCTGATAGCAGC
ACTGGCCGGGATTGCCCTGGTCCCCGCCGTGTGGCGCTTAGCTGGAGATTTAGGGCTAGA
CCGGGCAGCACAGGGAGCCGCTGCCCTGGTAACAGCCCTTGCTCCCTTCGCCGTTTATTA
CAGCCAAGAGTCGCGGGCCTATTCGCTGCTCTACCTGCTGCTGACCCTGGCCGCCATTGC
TCTGCTGGAGCAGCGCTGGCCCTGGTTTATTTTGGCGGCTACGGCGGCCCTCTATTTGCA
CAATCTGGCCTGCCTTTCCCTGGCGGCCCTGGCCTGGTTGGGACTGTATCGCTACTGGCG
CAGGCCCTGGCTGTATGTCTCATTTGGTGTGATCGGCCTGGCCTGGCTGCCCTGGCTCAT
CTGGGGCTTGATCCCTCAAACCGGCGTGATTTCCGGCGGCTATTGGATCAGGCCGCCCAC
TTACGGCACGC
>NODE_1972_length_445_cov_1.07179_ID_3943
TCCCTCAGTCGATCTACCTTCCGTTCCTGGACATAACCGATCGAACCGGCCATCACGGTG
AAGTCGTAGGCCGCGCCGGCGACGAGACGGCCGTTGATCTTTCCGTAACCCGTGATGCAG
CCATCGGCGGGCGTCTGGCGCTTGACCATGTCGGGATGCGTGGACTGATGGTGGGCCAGG
ATCCCCGATCTGACGAAGCTCCCCTTGTCGAAGAGCAGGTCGACGCGCTCGCGGGCGGTG
AGCTTGCCCGCGGCGTGCTGCTTGGCAACCTCCTCGGGACCGGCCCATTTGCTTGGCCTT
GGTTTTTTTGGCTTTTCGAGGTTTTTTGAGAGTTTCGTCTAGCGCCATGTCTTTGCCTTT
GTCTTAATCTCGCTCGTTCCTCGTGAATAATCGTCGTGCCCTGAGCCGCTTGGGAGGGGG
AGGAGGATATGTCCTACGCGACACG
>NODE_600_length_641_cov_2.13504_ID_1199
CTTGCGATCTGGTTCTTCGCGCTCTTGCGCGGATTCAGTAAAAGAAAAAAGCCAAAGCTG
CGGCATGGTTTTTTCAAAAAAGGTTCATGGTCTTCGCTTTGCGGCCGGCGACGGCATGCG
CAGGCGCTTCGCGTTCGTTCCGACCGGCAGATCCTCAAGCGTTTTACCGCGACCATCGGA
CATCAGGATGTCGAAAGCCCCGTGGTCGACTGGGTGGCGAATCCGCTCATGAGGCTGTAT
GCGGCTCTTCTGTTGATTGTTGTTTGGTGGTAACAAGGGTTGCGTCGTTGCGTAGGAAAA
TCAAACATCCTTTCCCTTATTTTTCCCTACGCAACCACGCAACCACGTCCTACGCAACCC
CTCCATTATGAACGTCATCCACTTTTCCTGCGTGGCGCCTCCCGAGACCGGCGGCATCGG
CCAGTCCGCTTATGAAATAGTCGCCCGTCTGAACAAGAGGGGGGTGGATGCGACGCTTTG
CGCACCCGTCATGAAGGGCTCGAAAGGGACGCGGCAATCGGGAGTCGGGTATGCGTCCGA
TCAGAACGGCGTCGACCCAGGGCGCAGGGATCAGGGCGCAGGGCCATCCGCATCCCACAT
TACGCGTCTTCCCGCGTTCATCCGTTACGGCAATGCGGCGG
>NODE_374_length_753_cov_1.91845_ID_747
GCTAAATATACCGTGCATTGCGCAAGAATGACATTGCACTCCGGCATACCGAGAAAGTGG
CAGGCCTGATAGCAGGCGACGGCCTGTACAAGGGCTTCCGGATCGGCCATGCCGATATCT
TCGGATGCGAAACGAACGAGGCGTCGCGCGACATACAGCGGATCTTCGCCCGCCTCGAGC
ATGCGCGCAAGCCAGTAGAGGGCGGCGTTTTCGTCGGAACCGCGCAATGATTTGTGCAGA
GCGGAGATGATGTTGTAATGCTCCTCACCTTTTTTGTCGTAGAGATAATGCGAACGCTGG
AACGCATCGTGCAGGCGCTCCGCCGACAGAATGACGGTTCCGTCTTTTTCGCGGGAAGAT
GCGTTCACGGTGAGTTCCAGAGCATTCAGCGCCGTACGCGCATCGCCGTCGGCAAGGGCG
AGGAGTTCGTCCATGACGTCGTCGGTAACGCGACGCGGAGATTCCCGAGACCGCGGACCG
TATCGTTCAGTGCGCGCGCAATGATGGCGCGCATGCCGTCCTCACCTACTTTTTTCGAGC
GAACGAACACTTTACACCGGGAAAGAAGTGCGGACATTCATTTTCAAAACTTGGATTTTC
CGTTGTCGCGCCGATAAGAATGATGGTGCCGCGCTCGACATGCGGAAGAAAGGCATCCTG
CTGCGCTTTATTAAAACGGTGGATCTCATCAATAAAGAGCACGGTGCGCTTTCCATGATA
CCCGAGCTGTATCTCCGCTTCTTTCACTACATT
>NODE_706_length_613_cov_2.55556_ID_1411
GAGTTCAAGCTCGCCAAGGAGGATTTGGGCAAAGAGCCCGGAGACGTCGCATACTACTTC
TTCGGCCAGCATCACAGCGAGGCCGAGGTGGTGGATGAAATGCGCGTGCTCGTCGGACGC
ATGCGGGACGATATCGCCCTGCTGTTCGAGCGCGCCGGACTTCGGTCCACACCATCTACG
ACACACTCTTCGATTACACGAGCATGGCGGACTACCTGCAAAGCAGGGCGGGCGACTTGC
CGCTCGTCAGCGCCGTGCTCGAACAGGCATACATCGCGGAATACGGACGCGAGCTCTCCG
AGCAGAGCGTGCTGAACTTTCTGTTCTTCATCCGCGCTGACCGTCGGTCGAAATTCGAAC
CCTTCGGTTCGAGCGATGAGCGATACCATCTCGTGAACGGCAATGACCAGATCATCGCCG
GAATCCGCGACCGGCTTCCGGGTCCGGTCGTGACGGGCGCAAGGCTCACGGGGCTTCGAC
GACTCGCATCCGGCCAATACGCCATGTCGTTCAGCGGATCCTCGAGCGAAGAGTACGCGG
ATTCGGTGGTACTCGCCATCCCGTTCTCGGTACTCCGTACGGTCGCGCTCGATCCAAGCC
TGGGACTGTCGCA
>NODE_705_length_613_cov_2.02867_ID_1409
GGCGATTCGCACGCTGCGGGAGGAGTTCGTTGAGGACGAGCTGGCCGACGACCTGGCCCG
CAGCGTGACCTTGGCGCACTACGGGTACGCGGCGGCCAAGAGCGGCACGGCGACGAACGG
GGAATCGGGGCGCTGGCGAGCGCGGGGACCGCGACAACAAGAAAGACGAGGTTGGCAATG
CCGGCAACGCGACCGAGGACTGAGCCGGCGGCCGTGCTGCGCAGCACGCCCCAGGCGCTG
CGCGCCGCGCCGGCCCGCAGCACCCGCAGCGCGCGGGTCGAGCGCGACGGCGGCGACTAC
GGCGCGGGCGTGATCCGCCGCGCGTCGCTGATCACGCGCGGTGAAGCGCTTGGGCACGGG
GTCTGGATTGACGACGAGATGCTGGGCGGCGTGGCGGAGCGCGTGAACGCGGCCAAGAGC
GGGATCAAGAGCCGCTTCACGCACCCGTCGCTCTCGAGCGACGGCCTCGGAAAATTCCTC
GGGCGGGCGAAGGACGCCGAGGTCAAGCGTGGGCAGGTGCTGGCCGACATCCACCTGGCG
AGCATCGCGCACAACGCGCCCGACGGCGACCTGGCCGAGTACGTGATGGACCTGGCCGAC
GAGGATCCCGAGG
>NODE_372_length_755_cov_10.0886_ID_743
TGTCGCGCCATGATTCATTCGTTGCGATGCTGAGTCTTCCGACCGCGCCGCCATTTGGTA
TATACCTGATCTCCGGGTCTTGCCCCAGGGTACCAATCAGGATGACTTTGTTTACACCGC
GTTGTGCCACTTATCTTACCTAATAAAATAAATTAATTAGAGCAATAATGTATATCTTTG
AAACGTAGCTAACAAGTGATTTGCATTATCCTGTGTCTTCTAAAGGGATCGAGTCAGTCG
GTATTGGCTGTGAATGGGTGTTTGTCCTGGAGCGTAAAAATTCGCTTATGAGGTCTTTAT
GAAGGGAAAAACAGCCGCAGGAGGCGGTGCAATTTGCGCTATCGCGGTGATGATTACCAT
CGTAATGGGTAATGGCAATGTGCGAACCAACCAGGCGGGGCTTGAGCTGATTGGTAACGC
TGAAGGTTGCCGACGTGATCCATACATGTGCCCGGCGGGGGTATGGACTGACGGGATCGG
TAATACACACGGGGTAACGCCGGGTGTGCGAAAAACCGACCAGCAAATCGCCGCTGATTG
GGAAAAGAATATCCTGATCGCTGAACGCTGTATTAATCAGCACTTCCGGGGCAAAGACAT
GCCCGATAATGCCTTCAGCGCAATGACAAGCGCGGCATTCAATATGGGATGCAATAGCTT
ACGGACCTACTACAGCAAAGCGCGAGGCATGCGAGTCGAAACGTCCATCCACAAGTGGGC
GCAGAAAGGGGAATGGGTGAATATGTGTAACCATC
>NODE_1088_length_550_cov_1.91903_ID_2175
GTCGCCGATCTTGGCTTTGTTGGCTTCCGCAATGGCGTCGAGCGCCTCATCGATCAACTC
GCCAATGTTGTCGGCATTGCGCTGGCGATGCAGGTCGTCGAAGCTTGCTCCCTTCGGGAT
GACGAAGCGCTCTCGCGCCATCTTCCTTTCGATGCGAAGCTGGTCGCCCTGGTAACGCTG
GTCGGCTTCCTGATAGTGCTCCTTCCAGACGTCGCTGACGTATTTCAGGAACAAAAGACA
AGGATGAAGTCCTTGTATTCCGATGCATCGATAACGCCGCGGAAGGTATCGCACGCTGAC
CAAGCAATGCGCTTAACGTCATCGAGAGTGGTCATTTCGGCCATATCGTTTCTCCCCTTG
TGACCGGCGGGCGCGAACGGCGCCCGCCCGTCGAGTCGTCTGTCAGCGTACGCCGCACGC
CGGATTGAACTGCGCGCGAAGTCTCACGTTCGATCTGCATTCCGAGCGCGCTCGTCCGCA
GTAGAACCACCGCGATCCACAAAGCCGCCCCACCATTCGGCACCCGAACCCATTGGTTCC
TCGCCGTGAC
>NODE_1645_length_479_cov_1.53882_ID_3289
ATGTGGGGCCATCGGCTCCGCCGCGGGTTCTGCAGACATTTCGGTTGCCGCAGCGAGCAC
AGGCGGGTCGACCACCCTGGTTTCCGCCGGACCGGCCTGCGTCGCGGGCGCAGTCGGGGA
TTCGTTTTGACATTCCACGCGTTCAGTTTCACTGGTGCCCATGGGTGAGCTCCTCTTTGG
TACAGGGTTGATAATGGTCGCGCTCCTTCGCGCGCTCGCGCGATCGAGTTCGGCGACCAT
TTCGGCAATGGCGAGATCGAGCGTGCCGACGCGATCGGCCAGTCCGGCGCGGACCGAAAG
CTCGCCACGGTAGATGGCAGCTTCCGTGCTCTGCACCAGCGAATGGCTCAAGCCACGGTT
CGCGGCCACGAGCGTACAGAACTCGGAATAGAGCCAATCGACGTCAGCCTGAATGGTGCT
GCGGGCCCGCTCGAAAGCGGCTCGATGGGCATTGCCGTCGACCTTCTGGTCGCCTACAA
>NODE_912_length_575_cov_2.50385_ID_1823
CCAATGGCTGATGGTCTTCGTTTCAGGTTCGAACGTCGTGACCGCGATACAGACATCGAG
ATTGCCCTGGTGCAACTGGCGCAGCAGGTTGCCGGAAATATCGCGATGAATGTCGAAATG
CAGGTCCGGGTCTTGCGCCCGGCAGGCGGCGAGCGCCGGCACGATCGACGAGCAGCGGAG
CTCGTAGGGAACCCCAATTCGGACGCGGATCGTTTCCGACTTGCCGCGCTCGATGCGGTC
GAACAATTCGTCATGAACCGACAAAATCTGCCGCGCATAGCTCGCCACGATCTCGCCCTG
CTGCGTGAGGCGCACGCCGGGAACGCTGCGGTCGAACAGCTCGATCTGAAGATGGTCCTG
CAGGCGCTTGACGTGCCCGCTAACCGTCGGCTGCGAAATGCCAAGCCTGCCGGCGGTTCT
TGTAAAACTACGCGTATCCACGAGCGTAACGAAGGTACGCAACAGCTCCGTACCGATGTT
CCCCGTGAATTGCGTGATGTCGTTCATTTGAGTCGTAAACGAGTTCCGCGTCTGCGGTGA
ATAGGCGATATTTGAATTTGCAATCAGATCGTCCG
>NODE_2055_length_437_cov_1.51697_ID_4109
CCTCCGCCAACTCCCGAATCTCCCTGCTGTTTCGCTGGCCCGCTCAATGTTAATCCCGTC
CGCGCCGTTTCATCCTGGTGAATCTGCCGTTCAGCGGCCTGGCGGTTTATTTGTACGCGA
AAAAATCATCTGCGATACCTGATGGCCGATAAGATACAAAAGTTCATTGAATAGGCGATA
GGCTTCTTTTTTTGTACTCCACGAGCGGGTCGCGCTGGCCATAACCCTGCAGGCCGATGC
CGTGCCGCAGATGTCCGATGGCTTCCAGGTGTCCGATCCACGCATCATCTATCGCGCGGA
GATAGATGATCTTTTCCACCTCGTTCTGAATGGACGGATCGCCGATATCGGACTCAAGCT
TCGCATAGGCTCCCGCATGAGATTCATGATGCTTTCGATCAGATGCGTCCGCCGCTCCGC
CAGATCCAGCTTGCCTT
>NODE_554_length_657_cov_11.103_ID_1107
ATCTCACTTATCGCTGATCTGTTGGATGCGGTTATACTCATCATTCCTGTTTCTGGTGCG
GTAGCGCTGGCTGTAAAATCGGTTGCGCTTTGGTTGCTCAATGCTGACACGTTAAACAAC
CTGTATACTGCCGCTGCAAAGCAGTTGTACCCAAGCGCCGATTGTTCCGGCTGTCTGCCT
TGCGCCGATGTTTGGACCACAAACGAGGAGTGGTCAAACTGGACAATCTACGCAGACAAC
GGCACCGGCACCGATTTAACTATCAACAACGGCATATTGACTGCCTGCTACGGCGCAGGG
CCCAGCCCCGGTTGTATAATTCAAGGCCCGGTTATCGAGCGAGTTATCGAACCCGGCGAT
GCGTTTTCTATGTACATCAACTGTGATCGGGTGATATATTTTGCAATGTACTTCGTGATT
TTAGGTAACGAGGTGCTTATACACTCTGGCGATATAGGTCCAGGCCAAAACATTGGTCTT
GGAAATCCGAATCTAACAGCTTGGGAGGGTCAAACCGTTTCCGCCGTTAGGTTGTATACG
GCCAGAGGAGATAGCAATCCGGCTTTCTGCGTTGAGTACAAATGGTGTGGCCTTGGTTGC
CCTGGCGATTTTCCGACAGAGTAAAAACAACCGGGCAAGCGTTGACTTGCCCGGTCT
>NODE_403_length_738_cov_5.35432_ID_805
ATATAGTAAATGAAGGTGTGACAACCATTGATTAATTAAATCAGTACCTATCCGGAGTGA
CACCTACCGCAGCGTCAATGGGTCTGTGCATTCGACGAAGTGGTGGTTCACTTGCCCTAA
TGACACAAAAGGGTGTACCAACGGCACAGGCAGTTACAAAACTTAATGCTTTACTTTTGG
AACTTGCCAAACCAACAACAGGAATAACACAGTCATTACAGGCTGCGGGTATCAGTGTTG
AAGATTTCCATAAAATGATAGAAGATGATAATCTATCAGGAGCATTGAGTACTTTACAGA
CAGGATTCAATAAACTTGGCAAGTCGGCAACTTCTATGTTTTCATCATCAGAAGCAGGAG
CAGGTTTTAATGTTCTTATGGGTGATGTCAAACAATTTGAAGATATAATCCAATCAGTAT
CAGTAACTACAGGTTCAACTGAATTTGCTTATTCACAAATGACAGAAACCGTTGCCGTAA
AAACAAATCAGTTGAAAGCAGTACTTGACAGTTTATATATTGGATTTAATGATATGTTTG
GTCCGGCATTTTCCCAACTTGTTTCATCTGCTCAAACATTGATGCCGGTAATAATCTCTC
TCCAGGGTATTGCAAGCATGATCCCTGAAGGTTCAATAACAAGAGTAAAAGACTTAGCAC
TATCAATTATACAAAGATTAATCCCTGGTTTGATAACACAGGCAGCTGCTACAGAAACAG
CAACGGCAGCTCAGCTTA
>NODE_1973_length_445_cov_0.982051_ID_3945
GAGATTCCTGTGCGCGTTCATGTTCTGATGTCGTCGGCATGGTTCCCTATCTAGGCAGGA
TATGTCGGTATTGTACATACCAACAAAAGGATGGATCAATAAAAGCTTATACCATCTTTG
ATGGGGTTATTTCTTTGTTTTTTTCAACAGTAATGGTGCCAAGGTCAGTGACGAGTGCTG
CAAGTGTTCCAACTACTGCTAACATTGGTGCAATAACGAGTCCTACAATGCCGAATGTAA
GTGGGAATCGCGCAATCACCTTTCCAGTATTATTGGAAATGGTAATAGAACGCACATTTC
CCTCTCGAATGATCGCTTTCACCTTCTTTTGAAGATCCTCAGCTTTTACATGTGTGTATG
TTTTCTTTGTGCTTTTCTTTGGCATATATTCCTTTCCTAATGATCTTGTTCATCCATATG
ATCTAACATGATATGAGGCATCCGT
>NODE_696_length_613_cov_1.36852_ID_1391
CAGGGCGAGGTCAGGTATCTCGACATCGCCCCGATCGAGAGCGAGCTTGCGCGCGTGAAG
GCCATTGCCGGCGACGCGTTCAAGGAAATGTTCATGACCGCGGCCTCGCCCGGCATCATT
TCCTCGACCATGCTCAACGCCTATTACAGGACGCACAACGACTATCTCGACGCACTGGCG
CGCGAGATGGCGCACGAATACCGCGCCATCCACAAGTCAGGCTTCCTGCTGCAGATCGAC
GCGCCCGATCTGGCCATGGATCGCACCATGCTCTATCGCGATCTGTCCGACGCCGATTTC
GTCAAGGCCTGCGAGAGGCATGTCGCCGCCATCAACCGGGGCATCGCCGGCATCCCGCGC
GAGCGCGTGCGGCTGCACGTCTGTTATGGAAACTGGGAAGGCCCGCACATTCACGACATC
GCGCTCGAAAAAATCCTGCCGGCGCTCTACCAGGCCGATGTCGGCGCGCTCTCGATCGAG
TTTTCCAATCCGCGCCACGCGCACGAATATGCCGCGTTCAAGAAGCACCCGCTGCCCAAG
GACATGATCCTGCTGCCGGGCGTGATCGAGACCACCTCGAATTTCGTCGAGCACCCGGAA
GTGGTGGCGCGCC
>NODE_695_length_615_cov_1.56786_ID_1389
CGACGCCAACACAAAGCCATTTTTAGCGTCCACTATAGTTGACAAATTCCAATCAATGCA
TCCACTATTAAAATAATACGGACAGTGGATAAGACATGGCGTGTAGCGGTCAGTAGGTAT
GGGGGCAGTAGGCGGCTACTTCGGTGGTCGCCTTGTCGAGGCCGGCGGAGACGTTGTTTT
CCTCCTTCGGCGAGGCCACGGAGCACTTCCCACGGGCGGTGCCGATCTTTCGATTGAGAG
CTCGTTTGGAAATTGGAAAGGGCGAGTAAAAGCTGCGGCCATAGATGATAAAACGGTGCG
TCCCGACGTCATCGTCATCGCATCGAAGGCCTTTGATTTTGCTGCCGCGCTGGGCGGATT
GATCATCCAAGCAAACAGCGCACGCGTCGTCCCCCTACTCAACGGGATACGTCATCTAGA
CGAAGCGTCCCGTCTTCTTCCGGGTGTTATTCCAGCTGGCGGCTTGGCGCATTTAATGGT
CAGGCGTGACGGCGCTCGGATCATCCATTCAAACCAGGTGCATCGCTTTCGGTTCGGACC
AATCGCGGGTGGGCACGACGACGTACTTGCCGAGTTGGCACAGGTGGCGGGCGGCGCGCG
CATGGATGCCGCCTA
>NODE_692_length_616_cov_7.00891_ID_1383
TACCACCCCCGGCGCTGGGGACGTATCCTGGCTCGCTGTACGGGCCGGGCATGGTCAGGT
CACCCACCATCCCGCCTCCGTGCGCCTGGAGGTTGTCCACCGGGTTATGGTACTCGTTGA
CAGTCTCGAAGTAGACGATCTTGGCCGTCCCGTTCACCGTCTCCCGATCGTGTTGCGCCG
TCCCGGTAACCGAGGAAAGGTCTAACTCGGACTGGATCGCCCCGGTTCTCACGTCCAGCA
ACTGGAACGCCTCGCGCACCCGGTAGGTGGCCGTGCCGTTCCAGCGGTAGAACTGCAACG
CGTGCTCGAAGTCCGAGTTCACCAGCGCGATGTTGGCACGGGCCGCGCTGAGTGAGGTGT
AGTTGTAGGCGTAGGTGGCGTTCCCGGGCGTCTTCTCCCACAGGTAGTCCACCACGCCGT
TGAGGTTCTCGGGATCGATGGACCGTGACGCCGTGCCAAAGCTCCCCGAGCCCAGACTCT
CAAACCACTTGACCCACATCGAGTGTTGAATTGGGGGGTCCTGCAAATAGTAGTCGGGGA
CATTGATGGGAGGCTCATTGCTGGGAGGGTCGAGTCGGTTCTTCGTGACGCTCCCTGGGC
GGGCCGGCAATTTCGG
>NODE_881_length_580_cov_1.2381_ID_1761
CATGGTCCGTGCTCATTACATAGATTTTTCATATCGGCCAATTGCAGAAACTCTTACAGC
AATCAGCAAAAACAAAAGGAAGGTTGGAAGTATAGGGGGAGAGCTTGGCAGTAAGCTTTT
TTGCAGAGTAAAGGTTTCCAGATTATTGAGCAAAAACTGTCACTTGCGCTTTGCAGAGAT
TGATATCGTTGCGAGAAAAGGTGGAAAATACTTTTTCATCGAGGTGAAGTATCGGCGACA
GAAACAGTTTGGCACACCGCAGGAAGCAATAAATGCGCTTAAAAGGCTACGATTGATGCG
TGCTGTAAATGTCTGGCTGGCGAAGAACAATCAGACTGAAAATAACTTTGGCGGTATTTT
ACTTGTCAGCGTAGAAGAAATTAGTGGGGAACTACTTTGTGACATTCATCGGATGGACCT
TTAACTTGCCCAAAAACTTTTTAAAACTGTCTGCTACAATCCATGAATTCCGAATCTCCA
ATTGTCGGCGTAGTAAACTTTGCCTGCATTCGATCCTGTAACGCACAAATATAGCGCTCC
TTCACCAAATTCAGCGAATAATAAAAGTGAGTAGATATCT
>NODE_792_length_594_cov_1.0539_ID_1583
GCGCCGAAAACAGGCGCACCAATGTCATCGAGCGCCTCGAACTCGGGATGGCGACGTCGA
GGTGGGCTTCAAGCAAGCCGACGTCGTCGTCGAGCGCGAGTTCAAGACCAGGCCGATTCA
TCAAGGCTATATCGAGCCGCAGGCATGCGTTGCCAATCATACCGAAGACGGCCAGACGGA
GCTGTGGTGCTGCACCCAGGGACATTTTGTGGTCCGCGCCCAGGTGTCGTCCATTTTGAA
CATGGAGTCCTCGAAGATCCGCGTCATCCCGTCCGAGCTCGGCGGCGGCTTTGGCGGCAA
GACCACGAGTTACATCGAAGCCGTGGCCGTACTGCTGTCGCGCAAGGCCGGCCGGCCGGT
GAAGATCGTGCTGACGCGGAGCGAGGTGTTTCGCTGCACCGGTCCGGTCGCTGCCACCCA
ATCGCGGATCAAGATCGGAGCTACCAGGGACGGCACATTCACCGCGGCCGAGGCCGAGAT
GGTTTTCCAGACCGGACCGTTCACCGGCTCGATGTTCTACAATGCACCGCAGGCGGTGTT
CACCCGCTATGACCTGAAGAACGCCAAGGCGGTCGCTTATGAAGTGGTATCCAA
>NODE_436_length_719_cov_4.00151_ID_871
CTTCCCAGGCTTTTTTGTTTTCACCCGTGACCTGGAAATTCTCGAGGTCCGGTCACGGAA
TCGAGGAGTTATCATCGCCTCACGAAACGCACTTTCGATGCGTTCCTGCTCGACTTTGAC
CTTCTTCTCCTCCTCGAGCTCCTCATGGCAGCTGTCGCAAATTGAGTTGGGGCGAATCCA
CTTCGCTGGCTGATCGAATATCGCCGGCACCAGGAATGGCTTCGTCACCGCCCCGCATCG
CGTACAGTTGCGTCCGGAGGCGGATCACTCGTAGACGTGCTCGAATTTGTCGGGGCGTCC
CCCAACACTCGGGCCGCTTGTTGGTCCAAGGTCCACCTCCGTTTTGTCCTCCCAGCGGCG
CTGATTTAGAAACGTCGCCGGGTAGGGTATGTACTTGCCGCCTTCCTTCCGCCACCTCTC
CGAGGTCTTGGCCCGCTCAACGGCTTGAAGGATCACACCGATGAGCTGCTCGTTCGGATT
TAGCTTGCGCCAAGCAATCTCCGCCTTGGCCTTACTGACTTTCAGCGGATACACTTTCCA
AAATCTTTCAAACCCACCACCAGGCTTTTTCCGCGAAGCCCCAGGCACCGCGGGTTGGGT
TAGGTTAGGTTTAGTTAGGTTCAGTTTAGTTAGGTTAGAGAGGTAATTCGCAGAATTTCC
AAGAAAGTCGCGGAAGCCTAAACTTTGGGCATTTCGATCCGGAAATCTCGATTTTGTGC
>NODE_690_length_614_cov_3.51159_ID_1379
TGAAACGTGCAAGATGCCCAATTTTCTCCAAAAGGATCTTCATCAAACAAACCGAGCGTC
TGTTGACGCTCGGTTCGGGAGGCATCACCGGATTCCCCGCGAGCCCAACGTCAAAGATGG
GCGCGCCCTTACGATGCCTGGGATTTCTTGAGCGCGGCTCGCACGAGCAAGTTGTTATAC
AGCATGATGAGGAGAACAATGCCGACAAGGCCAAGGAGCGCGAGCAGCATCAAATGCCAT
GGCAGAACCCAAAAGGAAACCGTATGAACCGGAATCTGGACATTGTTGCTTCCATACGTC
ATGTCGATGCTCGCCGTGTAGCGTCCGATGGCGAAATTCTTCCATTCGTTCTTGGTCTCC
GCCCAAAAACCACGATCCTCGGGAATATCGAGCGTGTGCGCCCATCCGCTGTCGATGCGA
CGTACGCTATTCGGCAGAATGGCGGATTTATTCGGATTGCCCGGCACGCGCGCAACCACG
CTTCCAAGAATATTCCGGATGACAAGCGTTCCTTTTGGCCTTTCATGCACGCTGCCCAAA
TTGCGCAGGCGGAATTCGAATTCAGCGGGCAGACGGTTCACGACCGTATGCTTTACGCGA
AAAGAATCGACCTC
>NODE_754_length_600_cov_2.13919_ID_1507
CCCGGATGGCCTGGACAATGTCGAGGCACTGAGAGCGGTGTGCCAGGTTACGAGCCGCGC
GATGTTTCAATGGATCGTCTCAGATGCGAGTCGACAGGAGGCGGCAGCGAAGGGTGATGC
TGGTCACCTGCAATGGTTGTTCGAGATCGACGACTATTCGCGAAGCTTCTTGGACGAGAC
TGGCGCGATCGCCGGAGAGCCGATCGCTCGCGTCGAGGCTCAATGAGCCAAAGTTCGGCT
ATCTCGGGCGGGCGACCGCATCCTATTGCAGGATGCGGTCTTACTGCAGTACGACTCGTT
TTTGACCATGGAACGCAAGCTTCCAAAGAACGCGGCTCATATCGAGCGTGAGCTCGGGAT
CCGAGTACTCACGCCGATCACCTATTGGGAAATGCTGCGGCCGTGGGCGGCTCTCTGGTG
GTGAGCGCGAGTCTGTCGGGAGGCCAATGAAAATCTTCTGGGCTTGGCAGTCCGACACAC
CGGGTAAAACGGGCCGCTACTTCGTGCGCGACGCACTGGTGGACGCCATCAAGGTCTTGA
AGCAGCCGGAAGAGGTGGAAGAGCCGACCAAGGCCGAGAACCGCGAAAGCATGCATCTCG
>NODE_859_length_584_cov_0.982955_ID_1717
CGTTGTCGCGATCCGATAGCGAAACGTCATGAGTGCGGCAAGGGTACGGCAAGCCGGCAG
GCGCAACCGGCTTGACGATCCCGGATATATCGATCTGGAACAGAGGCCCCTGCAGACCAT
CGGCAACCCGTTCGGCACGAGGTTGTCACCCATATCTTAGGTACGTTCTGTCACCCATGT
GTCCGGGCTGGACAGGCCGGTCAATGGCGCGCCGGAAGGGATTCGAACCCCTGACCCCCA
GATTCGAAGTCTGGTGCTCTATCCAGCTGAGCTACCGGCGCGGGAACGCATGTGCGCGAG
CCGTCAAACGAGAAGAATGGCGCGCCCGAAGAGATTCGAACTCCTGACCCCCCAGATTCG
TAGTCTGGTGCTCTATCCAGCTGAGCTACGGGGCGCTTGAAACGGCCGGAAGCGGAAAAA
ATCGGCACGCAACGGCGGCATTGCTAGCCCTGCAGGGGGCGTGATGGCAAGATTTTTTCA
GGCGCTCGCCCGGCGCGCGCGCGTGGCATGCAGGTCAAGCGTGCGGTCGGGAATCGTGAA
CCGGAAGGTCGCGCCGAGGGTGCCCTCGATCAGGCGGATTTCGC
>NODE_716_length_609_cov_1.08288_ID_1431
GCATAGACGGCGCCCCGCACTCCATTGTTGTATTGCGACCCAAGCAGGACTCGCTCGCCG
GTAGCATCAAATCGCAACACCTCCTTGGTACTCACCGCCGAGCGAATCAAATGCAGCTCC
ATCAGATGCCGTCACCTTCTGTTCTTCCGTCCAAACCGTGCCAGAGCGAGAGAAGATGTA
TCCTGCGCCCTTATCATCCGCGCCTGCAAAGGCGGACCCGACAACCAGCCGAGAACCGTC
AGAGGCGATTGCGACACCGGAGCCGAAGTTTGAACTCGCCGCCGCATCGCTTGCAGTCAG
TTTTTGCTCTTCCGTCCATGCAACACCGGAGCGGGAGAAGACGTACACAGCGCCGGCAAC
GCTCGCCTTTGACGGCGCGCCGACACTTACCCGAGATGCATCATCGGTCATCGCCACAGA
CCAGCCGAATCCATCTCCAAGAGCGCCATCGCTTGGGGTAATTTTTTGCTCTAACGTCCA
GGTGGTTACCGGAACGGGAGAACACATACGCAGACCCGGAGGTGGCACTGCTAAGATCCG
GTCCGCCGACGATAACTCGAGAACCGTCAGATGCAATCGCGACAGACTGACCAAAATTCT
CATCAGCCA
>NODE_689_length_616_cov_7.08378_ID_1377
CTATATCGGACGTATTTCTGCCGAGGAATGGAAGGAGCATCCTGAATACCGTCCGGTGGA
TGTGTTGGGCAAAAGTGGTATCGAAAAGAGCTATGAAGCTGATTTGCACGGTGTAGCCGG
CAAGGAACAGGTCGAAGTTGACGCCAGTGGCCGGCCGATACGTTTTTTAGCTAGGATTGA
GCCACAGGCCGGGAATAACTTAAACCTAAGTATTGATTGGGATTTGCAACGCGTCATGTA
TGATGCTGTAAAGACCCAAGTAGAAAGGGCAGGCAGCAAAGCTGGCTCAGGTGTGGCAAT
TGACCCGCAAACCGGCGAGATACTTGCGGCTGTGAATTATCCGAGCTACGATGCCAATTT
ATTTGCCAAGGGAATTAGCCAGGCCGACTACGACAAGCTGCTTAAAGATGAAGCGAAGCC
GTTACTCAACCGTGTCACATCAGGAAACTACCCAATCGGATCAGTAATAAAGCCGTTTGT
TTCGGCAGCCGGTTTGAAGAAGGCGTTATTAACTCCCAGACCAGCATAGTGGACAAAGGC
AAGCTAGAAGTTCCAAATATTTACAATCCATCAATTGTTTATACGTTTAAGGGCTGGAAG
CCAGAAGGTTTAGGTG
>NODE_688_length_616_cov_3.23708_ID_1375
AAAGGGCAAAGGGATCGGGGAGAATTATGTCCCCCTACCTACGTAACCACGTCCTACGCA
ACTACGTACTCTTCCCCCCCCTATGTCCTACTCCCTACTCCCAGCTTCCAACTTCCCTGA
ATCTTCATTCCGCTATGTCTCTTTTCGAATTATCGCCGACTGAGCTCCGCCTTTTGCGAC
GGCTGAATCGCCCATGGAAAATCCAGGAGTATTTGGACGGCCTGCCGATCAATTTTGAAC
GGCGCGGTGAAACCTGCATGTCCCCGCGGCGGGTCATGCGAGAAAAAACGGCGCACTGCA
TTGAGGGCGCCATGTTCGCGGCGCTCGCTCTCCGCATCAACGGCCATGCGCCCCTGCTGG
TTGATATTGAAACGGTGCCAAGCGATGACGCGCATGTGATGGCCGTATTCCGGCAAAACG
GCCGCTGGGGCGCCATTCATAAAAACGAATCACCTCGCGCACCCGCTATCGCGATCCTGT
GTATACCTCCATCCGCGAGCTCGTGATGTCCCATTTTCATGAATATGCGGATGGCGACGG
CCGAAAAACCATGCGAAGTTTTACGCGGCCCATTCATCTCCGGCGTTTCGATGCCCAAGG
ATGGATGACGGACGAG
>NODE_920_length_571_cov_1.68919_ID_1839
CCCCGGAATATCGGGGATATGCTGATGAAGTGTCCCGCCGGTTGCGACCGCAAGTGCCTG
CATTCCCCGACAGATACCGAAAAATGGTTCCGGTCGGCAATAGCCATGCGGATGAGGGCG
AGCTCCAGAACATCGCGCTCGGGTTCGGCGCAATCATTGCGGGTGTGGTTGTCGTGTCCA
TACCATCGCGCATCAAGGTCGCGCCGCCCATGCACAACAATCCATCGCTCTGCGAGCATG
CGCGAGCCAGCATCGCGCGGTTCATGAGCGCGGAAACGAACACCGGCTCGAGATTCCGCC
TCACCAGCTGCTCCACATACGTCGCCCGCGCGAAGTGCAATACCCCCACATGGTCACCTC
CGAGCGCTCGCGTTGCCATCGGCACCAGTACGCGTTGCATATATAGTTATTGTGCATACC
GACGCCGTGTTCGCAAGAGGAAGTCGCGCCATGGTATCATGCAAATGTACCACAACCTCA
TCGCCCTCATGAACTCACACAGTGGAACCAAAAAGGCAATCCTCGTACTGCTCGTTGCCT
CATGGGTCGGCATGTTCGCCTACATCGTCGG
>NODE_685_length_616_cov_1.03565_ID_1369
TGTCCTGCACCACGAGATGTTCAAGATGGGCGAGCGCCTCGCGCGCGTGATTGAGGTCGG
GATCGGACATCGCGGGATTCTCACCCATGATGTACATGCCCCTGATCGTGCCGGCATGGA
TCGCGTCCATGATCTCCACGACGGTGAGACCACGCTTGGGATCGAGCTTCGTGCCCCAAG
CCAGCTCGTACCGGGTGCGGATTTCCTCGCTTTCCACCGACCTGTAATCGGGGAAGAACA
TCGGGATCAGACCGGCGTCGGAGGCGCCCTGCACGTTGTTCTGGCCGCGCAGCGGATGCA
GGCCGGTGCCGGGACGGCCGATCTGACCGGTGGTGAGCGCAAGCGCGATCAGGCAGCGCG
CATTGTCGGTGCCATGGGTGTGCTGCGAAACGCCCATGCCCCAAAAATGATGGCGTTCTC
CGCACGTGCATAGCTGCGCGCGACCTCGCGCAGCGTATCGGCATCGATGCCGCAGATCGG
CGCCATTTCCTCCGGCGTAAAGTCCTTGATGTGCTCGGCGAACGCCTCGAAGCCCTCGGT
ATAGGTCTGCACATATTGCTGGTCGTAGAGACCCTCGGTCACGATCACGTTGAGCATGGC
GTTGAGCATCGCCACG
>NODE_684_length_616_cov_2.33096_ID_1367
GTGCCGATAAACCGATCAAACGACGAACCCCTCCGAATCTACCTCTCGTACCAAAACAGA
GTTCTTCGGATAAGGGCCATCGATGGCAAACCAACGCGAATCGTCCAGGCGAGGAACCAT
CCTATCCTTATCCAAGACCACTACGTCCCCAGGAACATAAGACGCATCAGGACCCGACTG
CAGTATCGTCCCCCAGTTGTGAAACCCGCGATTCCCCAACGGCCCCACCTTCGGCTCCAC
CGCAACCACGCACCAATTGCCCAGCGGCTCCCAGACCTCGCCCGACCAGCGCATCATCAC
CACGTCGAGCCAATCGTCACGATTGCCCCACACGCACAGATCCTTGATCCCAAAGACCTC
ACGGAAACGATGCCCCGAATAAGGGGCCACGATCACAGACTCGCCACAAGATAAGCCAAC
GGCGGAATCCAATACCACAGCCGCGTCAGGACGCAACGACATCCCCGCGCCATGACTCGG
CGACCTGCCCAAAGTGGATAGGCGCAACTGAGCCTGCGCGATGCGTTCACAGGCAGCCGC
AGACGCCGCTTGTCCTCCCACGTCAACGAGATTCGGCACGCAAACGATCTGCTAACGCCT
TCGCATCGGCCTTGGC
>NODE_1685_length_473_cov_1.18333_ID_3369
GGTTAGCGCGGATAGTGCTGGTTGCGATAGTTATGGGAACCCCTGCCTCTTTAGCCACAT
CTATAGCTACATCCGTACCCTTATCTGCCATAATGCGGCCAAAATGCACCAGTTCATTAC
CAGGGGTAAGGGTGACATCATATAAACTGGTATCAATGCCATGATATACCGTGGCGATAC
AATTCAGGTTCACGACACTATGACGCTGACTCCCGCTTATCGACACAAACCGGTGATGGG
CAAACTTGCTGTAACGGAAATACTCTATGGTATCCGTCCGCTGCGGCAACGGGTCATGAA
GTGTGTATATCGTGGGAATATGGGTAAGTTCGTCAAAATAATGCGCCCCAAAGTCATGGA
ATGAGTGGATCACATCAAGTTTACCCATCTCCGCATCCTGATATGCCCGGAGTGTCAGAT
CATATTCATAGTCCCGCTTCACAATCTCGAGCGCCGTATACTTAGCCTCATCC
>NODE_683_length_616_cov_1.81139_ID_1365
ACATGCTTCTCTTCACAAGGAACAAACCGAATCATGGCAACGTGACATCATCGCCGGCGC
TGCGCAACGCAAAGCACTGCATGAGCTAGCCTGGTTCATCCAGATGATTGTCCCGCTGCC
CAAGGGCTTGGCGCGCACCATGACGCAACAGCAGCGGCTCGACTACCGCTATCGCACCGC
CTGCGCGCCAAGGGACTGGATACCCTACGTGCCTGTCGGCTGCAATCCACAGCAAAGCCG
GGTAGAGGCGGAGATACTGAGCGCCATCTTCGCCGCTCACAATGCACCCGAGTTTAAGTT
CGCGCCGGCGCTCTGCCTAGTCGAAGAGCTGGCGCCAAAGAAGTGTTATGAGTTCGGTCA
GCCGTGGGACCATGTGTGCAGCCGCTGTGGAAGCGTGTTTCTATCCACAGTGCCGGCTGA
GGTGGCACTGTGTGGCGGGTGCTGTACGACGCTGTACCGAATGGCGATGTATTAGAAAAG
AGGCGTTCGATCCATGGATCGAACGCCTCTTTGTTTATCTCCCATATATATGGGGAGTAA
TTATGGTATACTGCGCGTCACTCATCCGTCGAAAAATCCATCCCGCCCAGCATGATCACA
TCATCCGGGCCCGCAC
>NODE_841_length_586_cov_1.6403_ID_1681
GGACGCCTCGTATGAAGGAAGCGCGGTCGCTGTCACTGGAGGAGACGCGGCGTTCTTTAA
TGCATTGCCGATGGAGCGGAACGCACTTCAAAAGGCTCTGATAAGTATTGATGGCCTGTT
TGCCGCGGTCGTAAAACGCGGGGCGATCGTAATCGCGGTGGTCGATCACATCGCCAGCTA
TCCATTGCTGATAAAGCGGGACGGCGAGGTCCTGGTTACGGATCGTGGCAAAGAGTGCTT
TCCCGATGGCAGGATTCCCGCTCGAAGACATCATCATAATGCTTCGCTGGCCTTGGCAAT
GTCCGGATACACGCTTGGCGGTGAGACGCTGGCGCGCTCGGTAACGTGGCTGGCGGCCGG
TTCGTATGCAATTATCAAGAATGCCGACGTTCACATCGGACGCCATTACATTTACTCGGC
GTGGGAATCTACGGCGGACAACATCGATTATTCTAAAGCGTTAGAAGCGGTGTTGCGGCA
AATCTTTGAAAGGCTCATAGGCTCGTTGGACGGCAGGACGGTATTGTTGCCGCTCAGTGC
GGGTCGCGATTCGCGTTTGATTGCCTCAGCACTGCGAGAATACGTT
>NODE_682_length_618_cov_3.87011_ID_1363
TTATAGGCCCGCCCCAAATGTTCTCTAGGTGCAAGTTTGCTGTAGTATCGCCCGGAACTG
ATCGAAAACGTCGCTCCATATTTGGCAATTTGGCAATTGCAGCCAGCCAACACAAGCAAA
CGCGAAAGCATTGGATCGGCCGAAATTGCCACCATTGTGCCTTGGTACCCCCAAGATTGA
CGCAGGTTTTCGGCTAGCGGCACAGTGGAGCTGGGCGCACCGCCAATTGATACCGGCACG
TTACCATCGAGCGTAATCAGGCTTGGAGCTCGATCCATCAGCTCTAGAGCTTGTTGCTGG
GTTGGAGCCATTAATACCTTGGCCTTTTCACCCAACACGGTTTCGATCACTAGTCGATAG
GTATTGGCAACCATCGCGTGATCCTCGACTACCAGAATGGTTGACGACACCACTCCACCC
CCCTTATTGTTATATGGAATGATATGAAATTTTATACAATTTTTGGTGCTAGGTCAATGA
TTGACTAGTTAAAATATCAAGCCTCGGGTAATATATTCAACCTTGCACTATTCGTTTGTT
ATTATATCTAACATTATACGAAAAAGGGTTGAGAGATAGTCAAAGCCACTGTTGAGGATA
TTAGCTAAATATTTTTTT
>NODE_681_length_619_cov_1.93772_ID_1361
GCCGAACTGAACCAGGCCGCCTGAGAACGCAACCCATGACCATGAACGACGACGCGCCCG
AGAACGAAACCGAATATGTCACCGTGCTGATCGGCCAACAGCTTTTCGGCTTGCCGATCG
AGCGCGTGCATGACGTGTTCATGCCGGGGAATCTGCGCCCGTGCCGCTGGCGCGCCGGAA
ATCGCCGGCGTACTCAATCTGCGCGGACGAATCGTCACCGCCATCGACATGCGCCGCCGG
CTCGGGCTACCGGACCGCGAGGACAAGAGCGAGTCAATGGCGGTCGGCATCGATTGCGAC
GGCGAGTCTTACGGGCTGGTCATCGACTCGGTCGGTGAAGTGCTTCGGCTGGGCGAACAG
ACCCGCGAGCCGGTCCCGGTCAATCTCGACGAGCGGCTCGCGCGCGTGGCCAATTGCGTG
CACCGGCTCGAGCACGAATTGCTCGTGGTGCTTGATATCGCGCGGCTGCTCGATCTGCGC
CCGAGTGCGAAGGCCGCATAGCGGCTTGTAGGTTTGGAAATCGTATCACGCAGCGTGCCA
CCGCGCTGTCGGAGTGAAGGTGAGGATGTGTGATGAAAACCTGTCTTGTTGTTGATGATT
CCAGCGTCATCCGCAAAGT
>NODE_680_length_617_cov_1.21492_ID_1359
GCGAAGAACGAGAGCATCGTCATCGCGAAGATCGCGCCGAACTTGGGCGTGTAGGACAGG
ACGGCCGCGGCGTCCGGGCGGTTCATGGCCTGCGCGAACAGCGACGCCGGTCCGTCGAAC
ATCCAGAAGGTCACGAATATTCCGACCGCCAGAAAGGCCGCGAGCTTGACCAGCGATTCG
GTGGCGATCGCGAGCATCAGACCGTCCTGATGCTCGGTCGCATCAATGTGGCGCGTCCCG
AACAGCACCGCGAACGCCGCCATCGTGAGCGCCACCAGGAGCGAAATGTCGCCGATCACC
GGCATCGCGACCACGTTCATGCCCGAGCCGTGGACGAATATCGTTCCGACCGACGCCGAC
ACGGCTTTGAGCTGCAAGGCGATATAGGGAATGGTGCCGACGATCGCGATCAGCGCGACC
GTCGCCGCCACCGCCTGCCGCTTGCCGTAGCGGGCGGCGATGAAATCGGCGATCGAGGTG
ATATTCTGTTCCTTGGCCAGCCGGACGATGCGGACCAGCACGGGATAGCAAAGGCCGACC
ATCAGGACCGGGCCGAGATAGATCGTCAGGAAGTCGAAGCCGGTGCGCGAGGCGAGCCCG
ACCGACCCGAAAAAGGT
>NODE_941_length_570_cov_4.30039_ID_1881
GGCGGCCTGACCGCCAGAACCGGCTTCCGGCCGGGGTTGCTGATCTACCTGACGGGATAG
CTCTACCAGCCCTTCCACGTCTCCGGGGGAGGCGGTCATTGGTCTTGCTCCGAGAACGAC
ACGCCCTCAGAGTAGTAGCCGTTGCTCTCGCCCAGCCAGCGGATCGTCACCGAGCCCTTG
ATCGTGGCCAGCTTGTAGAAGGTCCACGTTCCGGACTCCGAGCACTCGTCTACGTTTGCG
TATCGCGAAGATTCCTCGACCAGCAGGATCGGCTCCCCGATCAGGTCCGCGAGATCGCCG
GCGATGTCCTCGACCGTGACGTTCTCGCAGCATTCTTGGTCGTGGTACTGGCAATAGACG
CGGCCCTCCGTCGTTCCGAAGGTGATCGTCTCTTTGTCGTCGGCGACCTCGACGCGAGCC
ATGGTCTTGCCGAGCAGTTCTGAAAAGTCGCTCATCTGTCTTGTCCTGTGGTGGGAGGAT
TGGGTTTCACTACCGGCCCGCTTTGCGGTCCGTCCGTACCCGGCTGTGTGTCGGCGCTGG
TGGCGGCTACTGCCTCGGCAGCGCTGCGGA
>NODE_820_length_588_cov_1.54307_ID_1639
TGACTGACATGTCGATACGAACCTGCATCTCACCGAGATCAGTTGCAACGTCATGCCCGG
AAGCCATGCCGTCGTCCTGCTTGACGCGCCGGCTGGCATCAGACCGGCGGCAAGCTCAAG
GTCCCGCACGACATCAGTCTGCTCAAACTCCCAGCTTATTCACACGAGCTCAATCGGTTA
AAAAAATCTGGCAACATCTGCGCCAGAACCAGTTCAGCCAATCGTGCCTTCGACAGCTAC
GACGCCATCGTCGACGCCTGCTGCGACGCTTGGAATACACTCACGGCCCAACTAGGTCGC
ATCCAATCCATCGCAACCTGCTCTTGGGCATCGGTCACTCGAATAATGCGGTTGGTATGA
GACTATACAGATGACGATATCCGCTGGCATTCTCGCCCTGATTAGGAGTGAGGTTGCGAG
GAATCCACCACCGACGCCGAATAGTCCAGTAATGACCGACCGCGGCGCGATCGCCAGCAA
CAAAGCAATGCTCTCGAGAGCTGACGATCGGAAGGTGGATATCCAGGATACGAGCGGATC
ACGTCCCAGAACAGCGCGTTGGCGTGCTGGGCTACAGCCAAGCCGGTC
>NODE_858_length_584_cov_4.36862_ID_1715
TCTCAACTGCCGCCGGGTTTTGCTTTAGTAGCAATTGAAGGCTTGAGTTATTAACAATCG
CCCGGCCCAAGCGGGTACTTAAAAAATCCTCAACATCTTGAGATATTGTAGTAAGCCCCA
AATAGTACTTACGAGCTCGCTTGGCAATACTAAACATGAACATTGCCGAGTCTTGGTATT
GCATAAGTTGCCATGCTTCATCCACCACCAGCATACGTTTCCGCTTATCTGTTTTTACTC
TATTCCATATGTAGTTTAGGGTGATATACATTCCAATAGGCCTAAGCTCGTCCTCGAGGT
CACGAATGTTAAACACAACAAAGGCACCGGTTAAATCAACGTTGCTTTGCTCTGAGAAGA
TGCCAGCAAAAGTTCCTTCTGTATAACGACGTAGGCGTGCGGCCAGCGCCGGGCCATTAC
CACCCATCGAGTTTAAGGTGTTATATAGGTCCATCATAACTGGAGGCTCGGCACCATGTG
TCAATGGGTCATTGGTGATGCCTTTGGTTGCATAACATTAATTAGCGCAACATCTAAATC
TGCCTCTTCAGCGGGCTCATTTGGCCCGTCATAAGCCTTAGTAG
>NODE_1_length_197311_cov_254.185_ID_1
AAGGGGTCTCGAAGGCCTGTGACAGCTTCATTCCGGCGGTATTGCAGAGTGCAGCTGTCG
CAAAGCTGGGGATGACCAGCGTTTGGCGTGTCATGAAGAGATGGAGTACGAGAACCCAGG
ACATCGTCAGCTCCCGAGGTCACGCAGCGCAGCGCGCTTCGTTTCTTCCTCTTGCTTGAT
CTTCTGGCTGCGCAGCACGAGCCGGCACAGCATCGCGACGATGAGCACCGCTGCGACGGA
CAGCGTCACCGGGGGCTGCGTCAGGACCACTGACCATAGGATCGGGACCTCTGCCTCTTG
ACCGGGTGCGACGAGCTCGAAGCACTTGATTGGGTTCGTGTTCGTGTTTGCCATAGCTCT
CCTTAGGCCCGAAAACCGGCCGGTCTAGTCTGTCTGTTTGTTCGCAGCGTCTGAGATTTG
AGCCATACGTGCCTCGATAGCTTCGACCTCCAAGATGAGGTCGGTGCGCCGGCGCATCAG
GTAGTTCAGTTCCGCGCCACAGCTACAATCGTAGGATACATGAAAACTGTTATCGAGCGC
TGGACAGTCAGGCTTGTGGTCGCGCACACAGTAGCTGAAGATCAGACGTTCCTTAGAGAT
TGGCACTGCTGCTCCTTAGACCGATACTGGGAAGTGCACCACATCGATGCCGACCGTTTG
CAAAAGGGTGATGGCGTTCTTGAGACGGTACTCGTTGGCGTAGTACACGCGCTTCACGTT
GCCGAGGTTGATGAGCCGCTTTGCGCAATTGTGTGTTATGGTGCGTGATGTGCCAGCATT
ATACCAGCCGCTGGCCGTTTGGAGGTTGTAAACGTGGCCCGCCCAACAATCCCGCTCAAC
GTACCGGACATCATCAAGCGCTATCTCGCTGAAGAGCCCACCGAGATGATTGCGAGAAGT
TGTCGAGTATCTGAAGCGACGATTGCGAACCGCCTTCGTGAGGCGGGCGTCCTTCGCAAA
CGCGGCGAGATCGGTGCTCGAAACTTGCGCAAGCGACGCTACGTCGTACCTGTCGATGAG
GTCGTACGCGCGTACGAGGGCGGCGTTTCCATCAAAACACTCGCGGACCGCTTCAACGTG
GACCGGAACGTTATCAAACTTCGTCTCCGAGAGGCGAATGTTCTTGGGGAGGCCGCTCCG
CCCGACGACGTGACTCCAAGCGCGTGGCAGAATCAGCTTCATCCCACTCGGGTGCGGACG
GGCGAGCGATGGCTGTTCGATGAACTGAAGGCTGTCGCGCTCCCCGCCGTACTGCATGGT
GCGGTAGGCCGTTACAACGTCGACATCCTCGTCGGAGCCGTCGCCGTGGAACTGATGACG
TGTGCCGGCACGCCGTATCGTGAAGCCCGATCCACGCAACGTCTCAAATACCTGCTCGAC
CGGCTGGCTATCGTCGTGGTCCGCAGCACCGGTGCGAACATGCTGATCCCTTCCGGAGCG
CAGAAGCTGGTCGCCCTTGTGGATCGCCTCAGCCGCGACCCAACCACGACCTGCGGCCAG
TATTGGGTGATTCGGGGTAACGGTGAGGTCGCCGTGGCGGGTGACAATCCGGACGACCGA
GCCCTCGTACCAGCGGCGGTACGCACGCTCAATCGACGACGGCGACGTTACCAACGTCCC
ATTGACTAGACAGGCCACACACGGGAGATGGCTAACGAAGACGATCTTCTCCATGTGGCG
TGGGCTGTCGCAGTTGATCACCGCGTTCTCTTCTGAGTGCATGCACCCGCAGTTTCCCGG
CTCGTCACGGTCGCAGGTGTTCGGGAGGCCGGTGGCGTTGCCGTTGTAGCCGACCGCGAG
GACCTTTCGGTAGTCGGTGCTTGTAATGACCGTGCCGACGCGGAGACGCTTGCAGGTACT
TCGCTCGGAGAGGAGCAGTGCGAGGCGCATGTAGATGTCCTCGAACGTCGGTCGCTGAGC
GAGAACAAGGTACTCCGCCACGCCGTCGAGTGTACCTACGGTAGCCATCGGTGTCCCATC
TTTGCGTTGAGCGCGATCTCCTCCCGCACCAGCTCGCCGTCGCACTTATGCTCGCTCTTG
GCGTTCTCCTCCTTCGACGCTTCGCAGCGCTGTTCGTCGCGCTCGGCGAGCTTCACGATA
CGGTCGCCGGTCCAGCCGCAGGCAGGACAACGATAGGTGTAGACAGGCATGGATTCCTCC
TTCTCGAGTGATGGAAAGAGCGCGGTCTCGGCCATCCGCTGCTGTATCTTCTGGAGCGCG
TCCTCGTAGGCAAGCACACGCCAGAGCTGCAGCAGTATCGATTCGCCGTATCGCTGCTTG
AGCTCGAGGACGGAGACCTCACGCTTGATGCGGTCGCAGTGCGAGCATGAGTCGCCGTTT
GTGCAGAGCTCCCGACGAAGTTGTCGGGTGCGCCACCAAAGGCTGATGCGTCGCCACCAG
CTCACGGCAGCTTCACCCCGAGGAGGGTAGCCGCGTTCTCGAAGAGACATGCATTCACCA
CAGCAGCACCAAAGAGAAGAAGCACTGTGTCCGTGTCCATGTCTTTGTTCGATGCTGTCG
CGAGGAGGGCGCCGAAGATGCTGGAGGCGATCTGGAGCTGTCGCGGAGAGAGCGTCTTGA
TGCCAGAAGACTTCACCATCTCGACCGCGGCGTGATACTTCGGGCTCATTCGAGAAAAGA
GAGCTTCCTGGTGGGTCTCGACGGCCTTCCGCCAAAGTGCGATGGCCCGCGGGCGCTGGC
CTGCGTCGAGGAGCGCCTTCAGCTCCTCGCTGAGGATTTCGACGGCCTCTGGGAACATCA
TGACGCCTTGAAGAAACGTCGCGAACTCGGGCCATGTGGCGGTGTCGAGGAGCAGAGCTC
CCTTTTCGATGATGGTAGGGTCGATCTTCTTCATAACGTCCTCCGTCTTGTGTGCGTGCC
GAACTTCACGGCACCTCCGCTGGGTCGTCGAGGTTATCGCACCAGGCAGCGATGACCTGA
CCATGACACAAGAGACGACCGCGGAAGCCTTCATGCGGCCGGCACCAACAAACGAGTCGT
TTGCCTTCGAGTGCGCGCACCGCGGCGTTGAAGTGTTGGTCCGAAGCGAGACGGTCGATG
AAGTAGCGCTGGAATTTCAGGATGCACTCGAGTCGTCCGTCCTCGGTGTCGAGCTCGAGC
TTGAATGGGTTCCCGAATTCACCAGGCCGACCGATATACACATCACCTTCACGCGGACGC
GCGAAGCGTTTGTTGACGACCTTCGTGCTCACTCACCACTTCCCGTCACGAACGGTGGTC
TTGTCTCCGTAGGTGATGACGTTCTTTTCTTCGATGGGGGTGTCGTCCTGCTGGCCGGTG
AAGCCGTGCTCTTTGTCCTTGGCGGAGACCGGCTTCACACCGGCGAGCTTCGAAGAGCCG
CTCACTGCCGCGAGGTGCTCGTCGAAGATGTCGAACCATGGGTAGCCGTACTCCGTGTAG
GTCTGTGCGGAGATCGGCGAAGGCGGTGGGGCCTCACCGGTGATCTGTTGCCACAGCTGC
GAGTTCACGATGTGGATGTAGACACGCTCGGCCGTGCTGTCCCACTCCTCGATGCCGTAC
GGGTCCGCGTAGATCTTCTGCTTCATCTGCCCGCCCTGCGCGAGCCCCATCTCGGCCGCG
GCAGGCACCGCTCGGTAGAGGCTTTCCGAGGCTCGGTAGGAGGCTCCGTAGGGCTCATCC
GAGCAGTTGACGCTCATCCCGACGCCGCCACCACTTGTCATCACAGAGCTGCTCATCGCC
CCGCCAGCCCAGCTCATCAACGCGCTACCACCCTTGGGTGGATCACGGCGACGGTCTGCT
TTGCCGCCGGGCTTCGGAGTGAAGACGACGAGCTGGATGCCGCCGAACTTCTCCTCACCG
GTGATCTGGCCTTCGACGGTGTAGCCCATGCCGAGCGGCATCGCGACGAATTGACGGATG
ACGCCCTTACCGACGTTGAAGCCGTCGAGCCAAGGCTGCGGTGGTACCACCAAGTAGTCC
TGGTCGGGCTCGTCGGGACCGGTACGGTCGAGCTTGGTGAGCTTCTCGGACCACGCATCG
CCAGAGACCGCGTTGATCTTTCCAGCAGCGACCTTCACGCGCGGGGCTTGTTGTGTTGTT
GAAAGCCGAGCCACAACGCTTCACGTTGAAAGAGGGGCAGGAAGAGACCGCCGTGTTCGT
TCCAGACCGGCGGGACCTTGCCCTTGTAGTCGTCGACGCGCTTGAGCGGAAAGGCGCCGA
GAGACGGTGGAAGGGCGTGCGTCTTTCCGTCCTCCGGCAGACGAAGCGTGCGGTGAAAGA
CGATGTTGATGCCGTTGATGTCGAGGGCGTCGTGATTGAGGGCGTCGTGATTGATCTTCA
TTTTTGGTCTCCTGTTCTTGAAGGGATGGACTTGATCGAAAAGTCTTTTGTGTCTGGTCT
GGATTTACCGAACTCGATTCGCTTGACGACAGGCCACCAGACTGCGATGGGCAGGCGGAT
CCGGAGGAGCTCTCGCGTCTGTGTCTGGACTGCGCCGGGTGGGAACTCGACTTCGAATAC
TTCGTCGCGGATGACATACTCGATGCCGTAGTGGTCGACGTGTTTGATAAAGGTCGACGC
GGTGTCGAGGGGAAGCCAAAAGAAGACAGCGTGTGTATCCTCGTGTCGGTCTACAACGAG
GAGCCCAACCCCGACAAACCCGTCGAGGTCCGGGGGACCGGTGAGCGTGTCGAGGACTCT
AAGACCGTTGACCTCGGTGATGCTCATTGTGTGAGCTCCAAGTGCTCGAGTGTTCGTCGA
TGAAAATCGACGGTCTCGTATCGCCGCCAGCCACCTTCGTGGAAGAGCCAGACGCCGGCG
ACACCAGCCGCGAGCAGGAGCTTTGAGCATTCGGCGCAGGAGGGTGGTCCAGACGGCACG
AGCTTGAAAGAATCGAAGCCAAAGGGCTTGATGTCGAGCGGTACGACCTTGATGTGAAGC
AGCTCGGCGCCTTGGGGTCCGCGGCCGTTTGCACGCCCCGCTTTGAGCAAGACAGCTTGT
TCAGCGTGAAGACAGATCCGCGGGCACACGCTACGACACGCCTCGGTGCCGGTGCACACG
CCCATTGCCGGCGTGTTAGTCGCGGCCCAGAGAGCAGCGGTGTGTGGATGCCAAAGCGCG
GCTCCACGACGCGACTTCTGGCACGGCGACTCGCACGCCGCTGCAACGGCGGCGACGTAC
GCGCTCTCGAAGTTCGATGTGCTTTGGGCGCTGACCATTACTTCTTCAGGAGCGCGGCGA
CGATCGTGTCCTTTCGGTTGTACGCGTCCTTCTTGTTCTTGGGAGGGCCGAGTTCCTTTT
CCATCTTGGCCAGTTCTTTGGCGATGAGCGCTTGTGCTTGATCGTGCAGCTCATTGTCTT
TGAGCGTCCGCCCGCAATGCTTGCAGTAGTAGTCGTAGTCAAGTGGATGCGCCGACTCGC
ACTTGTGGTCCTGTTTGGCGTCCGGGTCGTCGGCTACTGCCCAACCAAACGCAGGGGTGA
CCGTTCCATCGTCGCGCTGCTCGACACCAACAAGCCCACCGATGAGCTGCATGTTGAAGG
TCTCGTTGAAGCAGTACCAGAGCATCGGCACGCCCGAGAGACCAGACGGGTAGGCGTCGG
GTGTCGGTCCCCACCCCTTCGCGTCAGCCCACGCGACGTTTTCGTTTCTTCGGTTCCCGA
GATACGGGAAGAAGGCGTTGACCCAGCCGTCGATGAAGGGGCCGCCTGAACCCCCCGTCT
CACGGTAAGCACGGCGCCAGAAGTCGGCCTCCGGCTTTCGCTTGGCGGCCTTGACGAATT
GGTCGAGCACCGGGAGCAGATGGTCGGTCCACCAACCGAGCTCGAATTCGGCGAGTGTTG
CGGCGCGTGTGTAGACGCTCTCCCAGTCCTCGACCGTGCCTTCGAGCGTGATCAGCGGGA
AGCCGCACATAGTCCGCATCCCGTAGCGGAAGTACGACTTCATCGTGTACATCAAGACGA
GCTCTGATGCGGCGCGTGCAACGGGTGTGGTGGTCGTGAAGCTTGAGACGATGAGGTCCT
TCTTCTTGCCGATGTGCGCGCCGATCTTCTCGGAGAACTCGGCGAAGGCGCCGGGCCAGT
CATTGGTCGGGTTGCCTTTCACGAATTCGTTGCGCTCGATCTCGAGGTACTTCTTCCCCT
CGTGCTGTACGAAGTGGTGTCGCAGCTCTTCAGCGTTCAGCTCGATGTGCTTAGCGAGAC
CTTGAGCGATGGTCGTCCAGATGGCGTCCGGGGATAGCGCGAGAGGGTAGTGCCTGTTGT
AGGCGATGCTGACTGCACCGATCAAGGGATGGAGTGAAACCGGCAGGTACTTTCCTGGCG
AGTACGCCTCAGGCATCGGGCGAACTTGCTGCTTCCAGGCGGTGCTCGCAGCGACCTCGG
CGAACTTTGCTGTTTCAGCCTTGAGGGTGTGAACGTGGAAGGACGTCATAGCTTCTGACG
TATCAGAAGACGAAGGCGCGGTCTAGGAGGGAAGTGGAACTGCGACTGCCAGCTCGTTAC
CGTTCGGTCCAACAAGTAGGAGGTGGAGGACGTTGAGCTTTTGGTCGACCATCACCGACC
GGACGTCCACTCCTACGCTCTTGTAGAGCGCTTTGAGGACCTCTGCGAGGTTGTCGCGTG
TAACCTTCCGCGGCCACATGACAGCGACCGTCTGCTCGCCCTCGACGGGCGAGATGTCGT
CGATCGAGAGACCAGCAGAAGCGCAGTACGCGACGTGCTCGATGTAATGGTCGGGCGACA
GGCCGTTCTTCACTGCGCCAGTGAGTGGGCGCCAAAAGAGCGATACGGACGGCTTCCGCG
GGACCTTCTTCTCTGCCTCGTCGACTTCGTCTTGTTCCCGAGTGGGTCGGGTTGGGGCGA
GCTTACCGACGCTTGCGACAACGGGCCGCAGATGCTCCTCAAGAAAGCGACCCTGTATGC
GCGCATCAAACCAGTAGTCGCCCAGTCGTAGAATGGTGCCCGGTTCGACCTCCGCAAAGA
GCACGTCGCTTGGTGGCTTGATGGATTCGAGCTTCGGGAGTGGGTCGGGTGTAGTCGCTT
CGATGAGCTTGGACAGGTCAGGCGGGTCTTGGTCCGGCACGATCTCGTACGGCGAGATGC
GCTCCTTGAGCTCGGCAGCGATCTGTCTTGCCTTGGTCGACGCCGCTTCATTGGCCATCA
CTTTGGTGCACGCCGCCAAAAGCTCAGTGCCGTTCATGGTACGAACTACCATCGTGCCGA
CGATCGGCTCCGATGTCCTCTTCTCGGGTGTGTGTGCGTGGACGAGCGGCATGAACCACA
CGTTGACCGTAGCCACGTCGTCCTTTTGTTGCTCGGTCTCCTCGGTCTTGTCGCACACAG
CAACTTCACCAGACGGCAGCAGCGGCGTGGTGATATCGATGTCGATGTTGGCGTGTTTCT
GGTAGAGATCGCGAACGAACTGCAAGCGCGCCTCGATAGCCTTGTTTCCTTCGTACTGAA
AGAGGCTGTCGAGACGTTCCAGGTTCTGTCGAAGAAGCAAGATAGCCTGGTCCGTGTGCG
CGAGAAGAACCAGGTCTTCGTTTGGCGCGAAACGCTGCTTCAGTCGCTCGAGCTCGTGGT
CGACGTTTCTGGTTGCTGCTTCGCCAAGAAGACGCTCGGACCGCGCACGAAGACGCTGCC
AGGTGTGCTGGAGAAAGGCGTAGTCGAGTTCTTGTTGTGCGACGAGCTGACGGACACTGG
TCGCGATCCGGCTGACCGCGGAGAGGCTCTGCGGGATCCGGAGGTCTGGGTACTTCGAGG
CGCGGAACGCCCACGCGCTTGCGTTCCAGATCTGCTTGCAGTTGATGCATTGAAGCTGCG
CCTTGTGGAGCCGAACGTTTTCGCAGTTGCACGTCGGGTCTGGGGTCGCATCCTCGGGGT
AGAACGCCTCAGGGGTCTCGGTCGGCATCCAGACGCGCCCGCAGTCGACGCAGATGGTGC
GCTCCTCGTGCAGCTTGCGTCGGCTGAGGCGGCAGGCGCAACCTTTGATGAACGTCGCGT
ACATGGGCCGCTGGACTGCGTCACCGATAGCAACGTCGCCCTTTTCGGTGTTGAATGTCT
CACCGGTGTCGAGGTACCGCAGACCGTTACCGGCGAGTCGAAGTCGGCGGCGGTAGAGGC
CGAACGCGCTGTCGGGAACTAGCGCGCCAAGGATGAGGATGCCGTCCCAGACGTCTTTCG
TGCGCTCGCTGCGGTGTTCCACACCTTCGACGATCAGCTCGCCGGGTGCGAGGTATCGGT
ACTCGGCGAAGAGGTTTCGCCCGAAAGACGCGTCTGCTGCACAAGAGATGCAGATCTGGT
TCGCGATTTCCGGATTCGGGGCGTCGCAGTGGAGGCAGCGCATACTTACTCCTTGTGAAG
GACGGTGAAACGGTCTTCAGGCAGTTCAAGCTGTAGAATAGGTCTTACGTCCTCCCAAGA
CAACTTACCAAGACCACAGCCGACCCGAGGAAGGACGACCAACCGGTCATCCTTTGGGAA
GAGCCAGCGGAGCTCTCGACAGGACTGGGTGATCAGCTCACGGCTCCCGGGGCGAGACCA
GCTCGACTTGGTCGGAAAAGCGACGATGTGAAAGGGGACAGCGTTCGTCCCAAGCACGAT
GCGTTTGCTGCGGTCTTGAGGAATGAGGCCGCTGTCGTAGTGCGTGAGGACGTGGACGTG
GTTGCCGTGTCTTTCGATCCGCGAACCAAGCACCGCGTCGATCCCTGGAAAGCGCGTGCG
TGCTTCGAGCGCGACGCCGGCGCCCATAGTGGCACGGTGGTCGTGAACAATGCCGTTTGT
CGGAATGCAGATCGCGTGCGTGTCTTCAGGCGGGGAGAAGAGGTCGCCGGCGAGCTCACG
CACTTTCGTCGTCCTTCTTTTTGTAGAGACCCATCACCGCATAGAGCTCGCGCTTTGCGC
GTGTCGTCGCGACGTAGTGGATGTTTGCTTCTTCCGCAGGGTCACCGCGCGACAAGAAGA
AGGTCTCCTCCAGCATGAAGACTCGATTCGCCTCGTCCCCCTTGAGGCGATGGACCGTCG
AGCAGATCACGTACGCGCGTCGGTCTTCCACGAAAAGACCGTCGATGGCCTTCATGATCT
GTGGAATCGTCGCTTCACTCTCGGCGAAGTGTTGAAGTGTTTCGACCAGGTCGGTCACCA
TCTGCGCCGCACGCTCTCGGTTCTCCGCGGTCAGACGCTTTCGTTCCTTCGCTTCGAACT
CGACGAGCCAGGCGATGAGGTCGGGGATGGTTGCCGCCTTGCTCTTCTTGACCAAGGCGC
TGAGACGCTTCCCGACATCTTGGCCGATGATACGGGCTGGAACCTTGTGGCTTACGAGGT
CCAGACAGATTTGAGCGAGGGGGGCGTTGATACGGGAGAGGATGAAGTCGCCCGGGCGCA
CCATCATCATCATGTCCTGTAGAGAGACCTTCATGAACGTGCCGTCGGGCGCGCCTGGCG
CGGCCTCAAAGTCGGGTACGTGCCGACGTGCACGAGCGACCACGACCTTTGGACAGCGAT
ACGATACCGAGAGTGGAAACGTCGTGGCTTGAAGCTCATTGATGATGCGTTGGACTGCGT
CCTCATCTGCGCCGCGCCAGTTGTAGATCGCCTGCGCTGGGTCGCCGACCGCAATGATGC
GTCCGTCTGTGTGGAGCGCAGACTGTGCGAGCCGAAGCTGGCTCAAGGTGAGGTCCTGGC
ACTCGTCGACGAAGACAACATCAAAGGACCGCAGACCGAGTTGGTAGTAGACGGGGAGCC
AGATCTCGTCGTCGAAGCTTGTCTGTGGCCAGTGAGCGACTGAGGCGTTGACCGCGAGTG
AAACGAAGCGCGCGAGTTCTTCGGCGTCGATGTGGCTACAGTCGAGCTCAAAGTCCTTGA
GCAGTTTGATCAGCTCAGCACGAGTCGTCGTCAACGTCGCCTTCACAAGTCGCGCGCCGT
CCTGAATCCGATCCACGACATCTTCGAGGAGGAGCCGGTCATCTTCTTTGTCTGTAAAAC
GGCTGTTCGAGATGGCGACGTACGCCATCGAGCGGTCCTTGTCGTCGACGTGGGTGAACC
GCCGGAAGTTCTGCTCACGCCCCATCGTCGCTCGTCCAAGTTGGTGGAGCGTCATCACCT
TGACGCCGTTAGGCACCCGCTTCGCGAGCTCGTCGCGGATGCGTCGATTGAACGCGCAAC
ACAGGACACGCGCGAATGGTGGGGTGTGCTCGAGCGCGCCGAGGATCGTCGATGTCTTTC
CTGTGCCCGCACGCGCGATGACAACACCGTGCCCTTGCCCGTTCTTGATGAAGTCGTAGA
CCGCTTCTTGCTGCGGGCTCGCAGTGAAGGAGGCAGAGGCAGAGGCAGAGGCAGAGGCAG
AGGCAGCGGCGCCTGGCTGTACAAGCCGCAGATGACGAGGGCGCTCGCTCATCGTTTGCC
GAGTTCTTCAAGACGGTGCGTGCAATACGCCATCATCCGTGACAGGCGGTCTTTGGCTTC
CTTGTACGGTGCTGCTGCTTCAGCGAGCTTGTCCTTCGCTGCGGTGAGCTTTCGGTCCAT
CTTCCGTTCGCGTTCGTTCTCGACGTAGTTTGCTTGGCACTCGACGATCTTGTGCTCGAG
GTCTTTGGCACCAAGCGCGTCGAGGTCTTCCCAGTCGTGCGGGATCTTGAGGCGGAGCTT
CGCCATCTGCTCTGTGCGGTCGTTGTCACGGTCGAATGTCATGGTACCTCCCAGTTACTC
GACCCGGCACCAGACGCCTGCTTGGTGGGGGGAACCAAACGTGGAACCCAGTGCCGGGTC
GAGGGGCTGAGCCATCCTAGTCACCGAGATGTACGAGCTCGATGATACGAGACTCTTCGT
TGTTGCCGGGGATGGATTCCAGCCGGCGACGCACCACCTCTGCGTCACGCTTCTTGAGAG
CACGCTCGAGCAAGGTGAGGAGTGCGCGAGACGTGTCGGTGGGATGCGTGTGGGCGTGCT
CCCAACGTGACACCGAAACAGTGGATAGGCCAAGCAGCGACGCGAATTGTTGTTGCGTCA
GGCCGAGCTTGTGCCGAATCGACCCGACATCAACGCGACCGTTTGCTGTCTTTGCCTTCG
GCTTCGGCTTCGGCTTCGTCTTCTTTTGTGGCATCGCTTGGGACATATAGGGCTTCTTGT
CTGCTGTCAAGGTTACCGAGGTTAGGGACTGCTGCTGACCACAGCTCAAGCAGCTCTTTA
CGTCGTGTTTCATCCTGTGGTGCGAGCGCGTGGGCAGCGTACTCGAGCCCCTCCTTCAAA
TACAGCTCGAGATAGCGGACAGCCCGTCCTTTGAGAGCAGACGCCGGTGTCACCATCGCG
CGAGCCAGAAACGCATGCACGTAGAACGCACGGCTGCGCTCTGCACGCGCGTACCCCCGC
CTCATCCAGCGCTCGTGCTGGTAGAGCGTCCAGAGCTGTGTGCGATCAAGATGCTGTAGT
GCGTAATCGAAGAACGCGACGTCGTGGGTGCTGATCGCGTCGGTCGTGTCGTTGAGGACA
CCGACAACAAGGTGGAGGAGGCTGCGAAAAAACGCCGCGCAGCGGGCGGCTAGAGCCTCA
TTCTGAGCGCGCGTCCTCGACACGAGGGACACTACGCAGCATGACAGGTGATGTGTCAAC
TGTGCCGACGACGATCAGCTCACCCACGGGTCCACGTCCTTCGGCATCGCTGTTGATCGC
ACGACGGGCAGTGGTTTCAGTCAGGCTGACGCTCGGCCAGTTTGCGCGGAGTGCGTCACG
CATCGTGGAGGTATCGGAATGGGAGAGGACGACGTGCGCGCCTCGGATTGTCCACTCGCG
ACAGAGCCGCAGAAGATGGTCGAGGTCCTCCTTATTCCATCCGGAGGGCAGGTAACTCGT
GAAGTCCTCGGCGTCGCCAAGATACGGTGGGTCGACGTAAACGAGTGTTCGCGGCCCGAT
GAAGAAGTCCTCGTCCTCTTCGTATCGCCGGAAGTCCCAGTCGAGAAGCTCTGCTTTCGG
TGTCGTCAGGGACGACATCGCACGAAGCAGCACTGGAGGGTCGAGCGGCTTGGGAGGCTC
GCCTTTCCAAGGCGTGTTCATCTCGCCGGCCTTGTTGGTGCGCCACAGGCCATTGAAGCA
AGCACGTCGAAGGAAGAGATGCCGGGCCGGCGTTCGGTAGCGCCCGCCTTTGTTCCAGAG
CCCGCGCTGTTCGTTGTAGAAGTCCTCAGGAGACGAAGCCTTGTTGGCCTGAGCGATGAG
ACGGTCCGTCTCGCGGATGAGGCTGAGCACGTCGTCGCGGACCGCTGCATAGAGCGCGAT
CAGGTCGGGGTCGCCGTCGCCGAGGACCACCGTCTTGTTGTCGAGCCGACCGTCATTCCA
CAACGCATAGAAGACTGCGGCGCCGCCGGCGAAGGGCTCGACGTAGGTGTCGAAGGCCGG
AGGTTGGGGCATGAGGGACAGAATTTGGGGCGCAAGCTCGCGCTTGCCGCCCGCTGAACG
GATAAAGGGTGCGCTCATTTCGCTGTGATTTCCTCTCGTTACGAGATTGTTGCCACACCG
ATGTGGCAAGTTAGGGGCACCCTGTCTTAGATCGGCTGTTCCGTCAACGGTCTTTCGTGA
TTTCGTCAGCCTTGATCGGCGCCTCGATCTCGAGCGTGAGAAAGTCCTCGTAAGTCGCGG
TAAACCTACCACGAATGAAGGTGGGGAGCTCGATGGTGAAGAGACGCTGGAGGCCGGCTT
CGTGGGAGAAGATGTGGACGAGGACTTCTGCTCCCCGGAAAATCACTGCGTGTGAGCGCT
TCCGCTCCTGCTCGAGGGCGAGGAGCTGCTCCAGGAGTCGAACGAGATTCGGGGAGCTTC
GACGGACGTCAGGTGAGGGTGCAACATACATGTCTGGCTTGATAGCACACGACATGCCAG
GTGCTCACAGCGGGGCGGCGTTCGCGAGCGTGCCGTTGGCGGCCTTCTTCGCCTTGCCTT
TCGCTGGCGGGGCGGCCGGAGCCGCTGCCGCCGTGTCGGTCTTCTTGGCTGCGCTCAGCG
CTTGGCGCTTGATGCGCTCGACGTTGAGGATCTTACCTTCCGCGTGGGCGGCCAGGATTG
CAGCATCCCACGGCTCGGGCGTCCCGGCGGTCTGCCGACGTTGGGCGTGGTAGGCTGCTT
TCTTGAAGGACATCACCTTGCGGGCCTCGTCGGAGAGATTCCGGACGGTCTCCTTTTTCG
CCTTGGCTGCCGCCGGCGCTGCCACCTGAGCAGCTCGTGCCTTCTTTGGGGCTGCCGGAG
TCGTCTTGGCGGCTCGAGTCTTCTTGCCCGCCGGTGGTGGTGATCCGGTCCCAGTCCCGG
TCCCCAGCGCTTCTGCGAGGGCCGCTGCGATCGATTGCATGACGTTCGAACCGGCGGTGG
CCGCGATCTCCTCGGCCGCTTCTTCGGCGCGCTCGGGTGCGAGGTGCTTGAGCAGAACTG
CCTTCGCGGCATCTGCGATATGTGCCTGAATCATTTACTCTCCTTGACGCGCTGAGCGCC
GATCTGCCCGTAGGCAACACAGGGAAAAAAGTCGGGGTCAAGTGCGAGCTTCAGAACCCT
GGAAATCTGAACCGCTGCCGACCAGCGCGGGTCACACAGACCCGCCTCGATTCGTCTCAC
CGTTTCACTGCTGACGCCTGCCTCCTCGGCGAGGTTCCTCTGCGAGAGACCTCGTCGTTC
GCGCGCTCGACGGATCAAAGAGCCGAGACGCTTTGCCGGTGGTGGGACGGACCGCGCCGT
CGTCGGCGCCTCGTCCGTATCTTCATCCATCGACAGTGCAAGTGCTCGTTCCATCGTGCT
TCTCAGTTAGGGTCGAATTACACCAAAGTCAAGTCACCGAGGGAGGAAGTACTTCCGCTT
TGGAGGGGTGTTTTGGCCAAGCGGTCTTGCAGCAACGTACGGCGCTCCGTTCCACGGGTG
TTACGTGCCGCGCGTCCAAGTTGGTCTCCCGTTCCAACCGTGAGACAGAAACGTTCAGCT
CTGGTGATGGCGGTGTACACCAGGGGACGCGTCAGCATGAAGGCGTTCAGTGCGTGCAAC
ACCATGACCACTGCGGGGAATTGGGACCCCTGCGACCGGTGGACGGTGATCACGTACGCG
AGCTCGAGCTCGTGCGCTTCGGACTTCGAGTACGCAACTCGCCGGTCGCCGAAGTCGACC
AGCAGCACGCGGGGGATCGACCAAGCAACACGTCGCTCGCCGTCGTCGTCGACGATCTGA
AGACCGCCGTAAGTACGAACGAGCTCTTCAAGCTCGTCGCGAGCGCCTTCGTCGTCGCTG
TCGTAACCTTGATCATCGTCGTCGCCGTCCCAGTCACTTTCACTGGCGCTGCCGTCTTTC
TCCTTCTTGATCTTACCCGACCACATCGCGTCGAGATGGGCGTTGACGTCGAGTCCTTCG
GGATCGCAGGCGACAACGTAACCGATCTCGCCGTTCATGACGAGGAGGTTACGGTCGTTC
CGGTTGTGGATAACGCGGTCCCGCAGCCGTGTCGAGTAACCACGCCCGATGAAGATGTCG
CCGTTGTGGTCGTTGTTCGGAGGCGGGTTGAGCGTCTCCTGCAAGGCGGTGTTGAGCGCC
ACCACACCGCAGGGGCCCTTGTACTGAGCGGCGATGACCTGAATGTCCGTTACGGGAATC
CCCTTTCGAACAGTGATCGACGCGGTAGGGTCGGTGAGGGAGCCTACGATGCGAGCGGCG
GCCTCTTCTGCCACGGGGGTCTCCCAGTGAGTGAAGTCGGAGCCGACCTTGGTGAGCGGA
GCCGGGAGGCGTCCGTGGTTGATGTCGCGCGCGACGTACGGGATGCGGGAGCCGGGCTTG
TGGTCGGGACAGGACGGTCCAGGGCAGGCGTCGCCGTGCGTCACACAAGACGCGTTAGCT
TGCCGATGGATCTCCGTCAGACGAACCGTCGCGACCGCCTGGCTCGTGATGATGTCGAAG
AGCACACGGCCGGCGCCGATAGAGGGGAGCTGATCGACGTCGCCGATGATGAGCAGCCGT
GCGCCGGTCGGGATCGCGCGAAGCAGCTCCGCCATGAGGCGGGTGTCGACCATCGACGCT
TCGTCCAGCACGACCGCGCGTGTCTGCAGCGGGTTGGTTTCGGTGAAGCGCGGTGCTTGC
CCCGGGATGAGACCAAGAGTGGTATGAACCGTCGCCGCGTTCACGCCGGTCTGCTGGCGC
ATGCGAATGGCTGCTTTTCCTGTGGGCGCGCAGCATTTCGTGTCCAGGTTGCCCGCCTGG
TAAGCGGCGATGATGGCGCGCGCGACCGTCGTCTTACCAACGCCCGGGCCGCCGGTCATC
ACCACTACGTTCGACCGGCACGCAACTTCGACGGCTGCGCGCTGCGACGCGTCGGGCTTG
TGCGGTGCGATGTTCGCGAACGCGCCGTCGGGAACTACCAGCTCGGGAAGCTCTGCGCCC
TGGAGTCGACGGATGTGTTTTGCGATGTCCTGCTCGGCTCGAAAGAGGTCTGCGAGGGCA
ACGCGGTTACCATCGCGCACGATCTGCGGGTCCTTTTGGATCTCCTCTCCACGCCGGCGG
ATGATGCGCGGTTGTTCGAGGAGCGCGAGGCCGGTCTGTACCTGTGCCAGCGACAACCCA
AGTTCAGCAGCTACGGACGTCCAACCCATGTCTCACTTTATAGCACGTGACGTGCCATTA
TACTAGACCCCCATCAGGTCGTTGATGGTCGCGAAGGTGTGACCCTCTTGTTCGACCTGC
TCCAGCAGATAGAGAGCGGCAGCCGCCAGCCGGCGGGGATCGTCTGACGCGATCTTGAGC
CGTTGTGCGACATCATCGGCGCGTTTGAAGCCGATCCCAGGCAGCTCCATCAGCTCGTAG
GGGTCTTCAGTCAGGACAACCTTTGTGTCTCCGCCGAAGGCTTCCAAGATTTGCGCGGTG
AGCGCCTCACCGAGGTCTAGCCCCGCGAGGAAGAACGCCGATTCGCGAAGGTCGGCGAGG
TCCTTGTAAGTCTCACCGATCTCCTTGGCACGTGCCTCGGTGATACCAGCGACCACGGTA
AGGCGGGTGGGGTCCTTCTCGAGGGCGTGCACGACCGCGTCGCGCGAACCGAGCTTCTGC
AGGATCTGTTCGGCACGGCGGGGGCCGACGTTCGGGAAGCGCGCCAAGAAAGCCAGAAGG
GCCTGGTCCGTGCCCGCGACGACCGGCACCGCACGCTGGGCGGCGAACTGCCATCCGTAC
TTGGGGTCGTGCTGCCAGTTACCGTAGGCCTCGATCAGGTCCCCCCGAGTGGAGTTTCTT
GCCGAGCGGGCCGACGACGGAGAAGCCGTCCCCGCTGTCAACCGGGCTGTCAGCGGGAGG
TGTACCATCGAACCGCGCTTCAGCGACGGTCCAAGAACCGTCAGGCTTCGAGAACCGCAC
CTTCTGAATCTTGAGCCGGAGCTCGAGGGGGGCGGACGGCGCGTGCTCGGAGCCGTGCGT
GCCTGGTTGGCAGGAGGGGCACTCCACGGCGACGAGCTTGCCGTTGGTGCGGTCCCAGCG
AACGGAGGCGCCGGCCGCGAAGTCCGCACCACACTGACAGGTCCCCTTGAAGCGTGCCTT
GGCCATTCTTCCCTCACTTGATAGCGAACATCGTGCCAGCCGACCAAACCAGCTCACCAA
TTCACTGCCAGCTCACTGAAGGGTAGTCGAAAGGTCCGACTCAGGTTTCCGGCTTCCAGT
GAGCTGGGTGGACGGTCGTGCGGGTCCCCTATATAACAACACCCCCTCCCCCATACTATA
TACAATAGACTCCCGTCTACTCACTTAGCTCACTTAGAGTATAAGAAGATTGTAAATCTG
GGGGGTTAGAGAAGTGGATTGGTCAGTGGGAAGTGGGATGGCTTGCTCACTGATAGAGAC
CCGTGAGTCAGTTGAGCTTCTCGGTGGTGTCCTCGAGGAGGGTGTAGGTGTGATACCCGT
TCTGGACCGTCGGCGTCTTGGCCACCCGGTATCCGTCGAAGGTCTGCCCGATCAAGCTGG
CCTGGAGGATGTTCGCCATCGCGCGGCCGAGACTCAAGGGGGAGGCTCCCTTGCGAAGGC
GGTCATCGTAGAGACCGTTCTTTTGGGCGAGCTGCCCAAGAGTGATGGCCGGCAGGGCCT
GCCCCGCCGAGTACTCGGACAGCCAACACCGGACCAGTAACCGGTGGTCTTCGACGTTGA
CGTCCCGAGTACTGGAGGCCTTGAGCGCTTCAGTAAGGCCACCAAACCCCGCGTGCTTCA
AAAGACCGCCCATCACCTTGCACCACCCTCCAAACGACCCTCGAACGACGGTGGCGTCCT
CGGGCATCCCAGCGTTGACCCACGCCCGTACGAGGATGAGGCAGGCTCGGATGATGCTGG
CTCGTCGCTCTTGGACCCACGTGATGAGCTCAGCCTCGGGGATGCGGAAGCCGATCCGCT
CGTAGGCGTTAGTTACCTTGGCGTCGAGTCCACAGAGCACCACCCGGCGGGCCATGTCGC
GGTTTGCGCGGGCGCCGTTCAAGGTCAGCACAAAGGTTGCGTTCTGCGGCAAGATGGGCG
CGTCGTTGGTGTTCAGCAAACGCGCCTGCCAGCGCTCCGAGGTCGCGAGCTGCTGGAGAG
CCTCCGAGGTAATTTCGCGGGTGAGGTTGTCGAAGATGATGAACGGCTCGTTCTGCCGTA
GGATGGTCGTGATGCGTTTTTCAATCTCGTCTTCGCGCTTGCCGAGCGCGGAGATCGCGG
GGGCGTTACCGGTGATGATAACTTGGAAGATCTTGGCGAGGAGCGTCTTGCCAGTACCCT
GGCCTTGCTCCGGCGCATCGAAGATGTAAAGGGGCCTGGGCCCGTGGATCATCGGGCGCA
CGATCTGCTCGAAGAGACAAGCGAGTGCTCCAGTGCGCGCACCTTCACTAACGAACGGGA
AGTCGGCGATGGGCGTCAGGAGGAGCGCTCGTGCACGGTCGATGTCGTCTTGCGTCGGGT
GGTCGGGGACGGGCTCGAGCGCGAACTCCGGTGCATACCAGAGCTTCGAGTCGCGGTCGT
AACCTTCATCTGTAATGACCGACCCGTCGCGACGTACCGTCGGGATGCGGACGACGCCCT
CAATGATAGGCCAGTTACGGTCCGGGTAACGGATGAGGTCAGCAAGGAGCTCCTTGGACG
GGTTGACCGGTTTTGGTGGTCGGCTGTTGCTAAGTCGCGCAAAGCGAATGAAGCGCACGA
GCACACCGCGCATGAGGTCGATGTCGTCAAGGTGCTGCAGTGTCGCCTTCCCATCGGAGT
CCATGATCATCGCTGGACAGCCCTTTGAGCGGCCAGGCTCGACGTTCGCGCGAAACAAGT
AGCGACCAGCAGCGTCGTAGATGATCGCTTTGGTGTGCTCGATGTTGTGGTCAGGACGTC
CAACGAAAATGAACGGCTTTGCACCTTGCCCAAGTCGCTGCCGTACCATCTCGCGACGCC
ACATAGTAACGTCGACTGCGCCGGTTGTGGTGAGCGGCACATGACCGTAGTGGTCAATGA
CCGCGCCGAGAATTCGCACAGCATCATCAAGCACCGGATTCCCAGCGCGGTTCCAACCGT
CGACGACGCGCTTGTGGGAAATGCCGGTAAAACACTCGACAAACCACCAGTCCTCAGGGC
TGTTGTCGTTCTTGTCGGGGACCTTGAAACGCGGCCAAAGGAGTGGGTCAACGTCGGCGA
CGGAGACGACGATCTGCGCGCTCTCACCCGGCAGCGACTCGACAGCGATGTGAAACGCGT
GCGAGTAGCGTGCAGGCACGAGGTCTACTTGCGGCGCAACGGAGACCAGCTGTTTGGGCG
CGGCGACGCGAATATCGAGTGAGGCGGTGAGGTCAAGGACTAATGAACCGTCAGGCTGCT
TCTGTTCGGTGGCGAGGAACCGCTCTCCACCGTAGCGTATCGAGACCTCGAGAGCGGCTG
TTCGAGCCGGCTCGTTGGTCGTCATCGCTTCGTCCCACCCGTCAATGACGGCTTGGGTCT
CAACCTGAGTGAACCGGCTGAGGGAGGACCAACCAGGCGGATCTGGTTCGTCCGGTGTCG
GAAGTCGGAACGAGTAAGTCCTACCTTGCCCTCCCTCCAGCTCGCACTCGATGAAACCGC
GTAACCCATAGTCTTCAAAATAGGATACCGAGACACGGCGGAGCGTAACCAACATGGCGG
CCAACCTGCCACGTCAGAGGCGGGAGTGCAAGTTGTCACAAATTAGTGGCAAGTTACTTG
ACGCCGATTACAGGTCGTGGTTGAAGCCTCCCCTGTGCTGGTCGAGCCTCAGGGACCCCC
ACCCGCGCCGATGGGAGAACGCGGTCAGAGGCCTGTGTTTTTCCCTACAGATGGAGTGGG
TCCGTCCTGGTTGAACGGCATCCTGGAGATACCCGGGGTTATGCAAGTGCCAGGAGGAGT
TACCTGTACGTGGGACGTCGCGTGGGTGGTAGCTCGGCTCCTTCGACTCTCCGAGCTGCC
TCTCCCGACGACGGACGGTCATCTACCCGGCATCCCGCGTTACCGGGAACTCGGTCTCCA
CGAGCGGACCTGGACCTCTCAAAAGGAGGACATCCTGTTCCTCGCCCGCCGTGCGTGGGC
AGTTCTCGCCGAGCCGATGCGCTCCGGTAAATGCCTTATGAGCATCGGCGCTGCGATCGC
AGTCGACAGCCGAAAGACGCTCATCGTCTGCCCCAAGTACGCACGCCTCGGCTGGGCAGA
CGAAATCCAGGAGTGGACGAAGGAAGCGGCGGTTCTCCTTTGTGGTCGCGGCGCGCGTGA
GGTCCGTGTTCGCTGCTTGACGTGCAAAGGCGTCGGCGAGGTGAACGACACGCCGTGCAC
GGACTGTCGAATGCGAAACGGACAGTCGACTGGCTACCGAATCTACGACGTCCTTGCGCT
GGAGCCGAAGACGTTTCAGGTTGAGACAGAACATCGCCGCTGGCCCAAACCGAAGCTGCC
TGGGGCACCGCGCATCAATCTGCTGCCGCTCACTCCGCGGCGTCAAAAGGTCGAAGCAAG
CGTGTGGCCTGGTGTCTTGACGTGCCGCCGGCACGCTGATGTTGAGGAGCCACAAACCAA
GCAGATCGTCTACTGCCCAAAGTGTCACGCAGCGCTCTTCGAGCAGCTCCAAAAGGCGCG
CTGGCTTGTCGTCAACTACGAGCTCCTCGTTCAACAGCACGTCGACATCGGTGGTGGCGT
CACCTTCGCGCGTGAAGACCTTGCGGGATGGGTCGAGACGCTCAAGCGTCTTCAGATCGA
TGTCGCGGTCTGCGACGAGGCGCAGATGCTTCGAGGTTGGACGACGTCCCGAAAGCGAGA
GGGCGAAGCACGCAACGAACGGATGCTCGAGCTGGTTGGTCACATCGGCGATCGCATACG
CATCCCGCGCGTCTGGATGGTGACTGGTACTCCGTTCTACGGCTTCACCCGCGATATCTT
CTGGCTCCTCGAGATCGCGTCGGGTGGTCTATGGGGCGGCGATACTCGACTCCGCGGCCG
AAAATTCATGCAGCGCTACTGTCTACCAGGCGAGGCGCCGGTCTGGATGGCTGACATGAC
GCATAAGCACATCCGCGATGTCCAGGTCGGTGACCGAGTCTGGGGCTGGGACTGGCCCAG
TGAGAAGAACCAACGACGTCAATTCCGTCCTGTCTGCGTCCTGGAAACATTTACGAGGAT
GGCACCTGTCGTCGAGGTCATCCTCGCATCCGGACGAACCGTCCGAGGGACGGAGGATCA
TCTCTGGGCGAACGGCCGGTCTCGAAACGAACGTGAGCGCTACGTCCCTGCACGTGTCGC
CGGTTCCGAGCACGATCATCTGGGCTACATCACCAACCACTGGTACCAGTCGGTTTTGGC
GCGGGTGACTGACGTATTTCCCTGCGGCAGTACTGACCCAGTCGCGTACAAGCGGGGTTA
CTTGCACGGACTCATCGACGGCGACGGTACCATCTCGTTCGGCTGGCATCTCCGCCCTAG
TGGCGTCTGCCCGTCCGCCGAAATCCGACGGACAGTCGTGCTGCGCCTGAAGGACATCGA
GGCCATTGACCGCGCCCAAATCTTCGCGTTGGCGCTGAATGTCCCCGTGACACGTCCCAA
CACCCATAACGAAGTTCACACGCTCCACTTCCAGGGAAAGAAAGCGCTGCGCTTCTTCTA
CGAGCTCCGACAAGGCGACAACGACTACTGGCGCGGCTTCTTGGCTGGTGTCTACGACGC
AGAAGGCTGGAGCTGCACCTTCGCCCAATACCGCCAAGTCAACCCCGGAACCTACGACAA
CATCGTCGATGCCCTCACGCGGTTCGACTTCGTCTGCCGCCAAGATGAAGAAGCGGTCCA
GCTCCTGGGTGGACGTGACGAGTTTAGTCGCTTTTGGTCGCTGGTACGTCCAGCGATTCA
ACGCAAGGCACTTTCGGGGTTCCGAACGACCCGGGAGCAGAAGACGACCAAAGGCATGAG
CAACTGGGACAAGGACCCCGTCGTCGCAGTCCGACCTGTCGGAATCCAACAAGTTCATTG
TCTGAAGACTGAGACGGGGAACTTCGTCGCTTACGGCTACGCGACAAAGAACTGCGAGGG
CCACAAGGGCACGCACGGCTATGTCGCTAAGGGACGCTCGGTCTTTGCGGAGACTGAGCT
GATGCGCCGGTTGAACGGCACGATGAACGGCGACAAACGGAATTTCGACGGCGTCATGAT
CCAACGGACGCGTGAAGAACTCGGCTTCACCGCTCCGATGCAGCGCCGCGTTGTTCGTCT
CGAGATTGACGACGTCCAGTCATTTGTTCCGGGGCGGTCCAAGCGCGGCGTCGACGTCAT
CTCGAAGCTCATCATGCAGACGTCCGCGCTCAAACTCGACGCGTTGATGGACTCCTTCAT
GAACGAGCTGGCCGAAGGGAACAAGATCATCATCTTCACCTTCCACGTCGCGAGCGCCAA
GCGTGCCTATCTCGCCATCGAGAAGGAGATGAAGAGCGGCGTACATCGCACGCGGATGCG
TGAGACCAACGCGAAGTGCTGGCTCGCGACCGGTGCTAATCGGAAGAAGAGGAAGGCAGA
CGCAGACGCAGACGCAGACGCAGACGAGCTCGTCGTTGACGAACTCGAGTTGAACGCTGA
GCAGAAGTCGAACTGGGCGAGTGATGGAGACGCGCGCTACAAGCTCGCGCAGGTCTTCCG
TGACCACGTCGGCGCCGGCGTCATCGTCGCGACAATCGACTCGATGCCGGGTGCACTGTC
ACTGCGAGGGGCATCTGCGGTGCACTTCCTCGACCTGCACTGGTCACCAGGTGCGATCGC
GCAGGCGGAGAACCGGCCTTGGTATCCCGAGGTCAAGGACCTCTCCGTCATCTACTACGC
GGCGCGAGGGTCGGTCGACGACCACATCGTAGCTGAGGTCCTCCCGAAAGCGGAGACCCT
CGCCCGAATGGGACGCGAGAGAGGTGCCGAGGCGATGCTCGACGCGTTCCGTCAGCCCGA
CGAAACACGGACGGTTGAAGCCATCTGGGACCGACTTATGCGCCACTTACACGGTTCGAC
GGCCGTCGGACTTGACGGCGGGACCGAGGTGGGGGGATGACCGTGCACAGTGAACGGCAA
CAACGGCCAGCTTGGTCCAGTTACTCCGTCGGGTCGGTCCAAGCGCGGTTCACATCAACT
GTCTGCGACCGGTATCTGCGAGCGGATGTGGTGGCTCAAGTACGACCAGCGATGGGAGGC
ACTGCAGGACAAGCCGTTCCGCCTGCGCGGCACGCTCATCCATCTGTGCCTTCAGTATCA
CTACGCGTCGAAGATGGCGCAGCCACCGTCTTGGTTCTTCGAGCGCGACTTGGATACCGC
GCTCGACCAGGACGGTGCAGGCTACCCGAGCGATGTGCTCAAGGCGAAGGAGCTCCTCTT
CGCGTATCAGCGCGAGTACCTCCAGGAGCCGTGGACGCCGTACGCCGTCGAGGAGGAATT
CCAAGCGACGGTAGGCGAGCTCGACCCGGGTGGACCGGACTCGAGCCTCGACGACGAGAT
CGTGACCTGTCGGCCGGACCTCTTAGCGGTCGAGCACGACCCGCTGACACGGGAGCCGTT
TCTTTGGGTCTACGACTACAAAACTTCTGGGAAAAACTGGGAGTTTGCCGACGGCCGCTG
GATCATGAGGGGCGGGCTCGAGCGCTGGAAGGACGACGGTCCCTACGCGCTGCACTGGCA
GGTCTTGATCAACCTGCTCATCCTTCGCGCGAAAACCAACGCCGTGCGCCTTTCCCATCT
GCCGGTGCGCGGCTTCGTTATCCAACGCATGACGCGAGAACCGGACCGGGGCCTGAAGTA
CCACTTCGACCGGCACACGCTCAAGGTCCCGGCCGGTCCGTACCAGCAAGCGCCGCGCGC
TATCCGCGCGTGTGTCGCGCGAGAACGTGCCATCCGCGATGGTGTCGAAAAGGGTCTCGC
ACCCGCACCGAGCTTTTGGGCGTGCAATACCAAGTTCGGGCCTTGCGACTTCCGCGACGT
CTGTCTGGGCCCGACCCCTGAAGAGCGACAGAAGATACTTCACGAGCGTTACGCACGAGA
ATAGTAACCTGACGTAAAGAGGGATAACATGTCGCAGAAGGGCCTCTTCATTCTCTTTGG
GCCACCCGGTGGTGGTAAGTCGACCGAAGCCGCAGCTACGTTCCCCGAGTCGATTTACCT
CATGTCCTCGCCGAACATTCTGCAGTTCTATGAGAACAACTACCTGACCACGCCCGAAGC
GAAAGCGAGAAGCCTGAAGATGCCCAAGCGTGTCTTGTGCATCGACCAGTTCTCCATCGA
TGGGAAGGTCGAAAAGCTGCCGAACGGGCTGCCGAAGCCTGTCGCGCAAAAGGCTACACT
CGAGACGTACCTCGACCAAGTCGTCGTGCGAGCGCTCCAGACCAAGAGCGAAAACCAACC
GCCGCCTTGGAAGAACCTCATCATCGATGAGACCGGCACGTTCTGGAGTCGTGTGCACAT
GGAGATCGAACCGACTGTCACAACACGAAGCGGCGCGGTCGATACACGCGGTGGCTACGG
TGTGCTCGCAAGGTGGTCGCGGAATCGCGTCGACTACCTACGCCAGCTTCTGGTCTGCGG
CATGAACGTCGTCTTTGTGGGTCACGACCAAGAGCCGGACCCGACACAGGAACGAAAAGG
CGGCCCGAAGATGCCGTCGCAGGGCGTGATGCGCGAGATGTGCGCCGACGCTGATGCTGT
GCTGCTTCGCGGCTTTGAAGACCGCGAGATCGGGCAGCCGTCGGCGCGTGTATGGCTCGC
GCACGGACGTCAAAACTGGATCACGAAGATCCGCGGTCTGCCAGACTCGATGTTCACGCA
GATCAAAGACTGGTCTTTACACCAACTCGTGACGAACGCCGGGTTCGAACCTTGAACTCG
GCGGGGCTCGCCCCGCGCATCAACCGTAGTGCCGTCCGGCGCGGGGCGGGTGGCTATGCT
TTCGGACGGACAGGAGACAAGACAACAATGGCTACCGAGAATGTGGACTTCAATTTCGCC
TTCGCGCCCTACAAGGAGTACAAGCCGTACGAAGGCGATGGCGGCACCGACACCTTCCCG
TTCGATGGCTTCATCGCGGTGAAGTTCTCGAGCTTCCGGCCGTACTTCACGAAGGACAAG
AAGTATCCGGCGCTCAAGGCGGCGGGTCTGGCGGAGGACGACGACGCCAAGGGAATGCGG
GTGATGGACGACGTCCTGTGCGGCGGCAAGGACAAGAACGGTGAGGACCTCGGACGACAG
TTCGTCGACCTCCTCCTTTCGAGCGGCACCGCGCTCGAGAGCGTGCACAAGAACGCCGCC
TCGAACGTCGAGGGGTCGATCAAGGCCATCACTGCCCAGCTCGTGGGACGCATCGCCTAC
GCGGAGATCGAGGCGGACGTCTACGACGGCAAGGAGACGACCAAGGTCAAGAACTGGATC
ACCAAGGAGCGGTACGAGCAGGCCAAGCTCATCGGAGCGCACCGCCGCAAGCGGCGTGCG
GTGAACCTGCAGGCCAACCCGGCAGCGGGTGGCGGCGTGCCTCTCGGTGGACCGGGGGCG
GCCAACGGAACGACGCAGCCCGCCGCCGCGGGTGCGCCGGCTGGTGGTAGCGCTCTGCCG
ATGCTGTAGTCGTCTGTCGAGTCTCGTAGGACGCGAGGCTCAGCTCATCAAAGGATAGCA
GCGCCCGGTGCTGGACGCAAACACCGGCACCGGGCGCGACGCTTTTTTGCTTCCCCATGA
TGGTCGAACAAGTACCACTGGTCCTCCGCTTCGACCCACCACCACCGAAGCGTCCGCCGG
AAGAGGTCCATGCCGCCGCGATGGCGCGGGGCGCAGCCTGCAAAAAATGCCCGCTCTTTG
GCTGCGACCGCGGTCCGGTCATGCCGACGATTCGGCCGGGCGCACCGCTTATCGCGATCG
GTGAAGCACCAGGCATCAACGAGGTCCGCGAACGAGAGGGCTTCGTAGGCGCCTCCGGTC
ACATCATGAACAGCGCGCTTGCAAAGGGCGGGCTCAGCCGACGTGACATTTCGGTCTCGA
ACACCATTCTGTGTCAGCCACCTGAAGGTGGAAACTTCACCGACTACATCAGCGTTCTTC
GCGCTGCGCACGCAAAGCAGCTCCGGCGATGGGAACGCACATGGCTTGGGCGTCCTGGAG
ACGCCGAGCTCACTACGGCCAAGCGGCATACGACAGCACAACAACGCTACGAGAAGGCGC
GTGGGCTCGCACGCAGCGCGGGCGAGTCGTTGCCTGAACCACCGCCCGAGCTCGTCTTGC
CCCAAGACTGCTGCCGGCCGCGACTCGAACGGGACATGGTCGAGTCGAGCTCGCTCGTCA
CGTTGGCGCTCGGTCGACAAGCGCTCGACCAGACACGCAGCATCTTCGGCCTCGAGGTCG
CCAAGAAGAAGTCGGAGGACTCCAAGCCCAAGGTCGCCAGTCTCAAGAAACAGCACGGTG
CGCCGGTCCTTTTGCCAGATGGTCGTGTGCTCATTGCGACGTACCACCCCGCCTTCGCGA
TGCGTGAGAAGTGCGAGTACATGCCGGTCATCGAGGACAACATCACTCGAGCCGCGCTCA
TCGCTCGCCGGAACGGGAAGATCGAGTGGAGCGAACCCGACTACATCCTGAGCCCTGATC
TAGGGCTCATCAAGCGGACGCTCCACCGCTTCCTCTCGGTCAAAGCTGAGGTCACCGTCG
ACATCGAGACGGACGGTATCGATCCACACCTCGCGCGCATTCGCTGTGTGGGACTCGGTG
CACGGATTTTCGACGAAGAGGTCATCATCGTCGTCCCGTTCAACCACACCGACGGCACTC
CCTGGTGGGATGAAGAGACCAAAGTCGAGCTCGCGCTTCTCCTGCGCCGCGTGCTCGACG
AGTGCCCTCTGATCTTCCAAAACGGTCAGTTCGATACAACGGTGCTGCTGCGTGTCGGGC
TCATGACCGACCGTTCCAAGGCTTGGGATGACACGCTGCTCTTGCATCACGATACACCGG
ACAACGACCTGCCGCATGACCTCGGCTTCATCACCCGACGCTACTTCGAGGTGCCACTTT
GGAAGGAGAACGTCGACCACAAGAGCGTCGACGCACAGTCGGACTTCTTTCTGCATCTCT
ACAACGCGCGGGATGTGCTCGCGACGATGCGGGTCGTTGTACCGCTGCGTGCGCTGGTTG
AGCGCTGGGACACCACACGGCAGTACGCGACCGATCGCGCGATGGTGGTGAAAACGCGGG
ACATGTCCGAGCTCGGCCTCTTCTGCAACGAGTGGCTTCGTGGCAAGTATTCGCAGCAGC
TCAATACCAGCTGCGCGCAGCTCAGCAAGGAATTCCAGGAGCTCGCGGGACGTTCGATCA
ACCCGCGGTCACCACCGCAGCTCCGTGAGCTCTTCTATGCGGACTGGGGCTATGTGCCTG
TCGTCGCGACGGACGGCTACGAATGGGAGGTCGACGTCGACGACCTCGAGGACGGTTCGA
CCAGCAACCAGGCGCTGACACGACTTCAGAGCGAGCGCATCCTTCTCGAAGGCGACGCCG
AGAAGCGGAAACGTCACGATGCAGCGGTCGAGAAGCTGCTCGAGTTTCGCGCGATCGATA
AGCTGCGGGGGACGTACACAGACAACCTCAGGACTTACGACGTCGACTGCGACCGTTACT
TCTCGAGCTACAATGTTGGATGGGCTGACCCCGTCAAGGCCGTCGACTACAACGTCGACC
TCGACCAGGACGTCGAGATTATCATCCCTCGCCGGCGTGGCCTCAGCCTGGTGCGCACGA
CTTACAAAGGGTTCGTCGTTCCAACCGGGCGTCTTGCGTCCGGTGACCCAGTCAACTTTC
AGAACATCCCGAAGAACGCGCGCGGTGGCCTGAACCTCCGGGACTTGTACGTCGCGCCAC
CCGGACACGTTCTCGTCGGCGCGGACTACGAACAGATTGAAGCGCGGCTCTACGCGGTGA
TCGCGGGAGACCAGCTTCTCCTTCACGCAATCCACGGCTGGGACAAGGTACGGGGCTGCC
AAGGCCACGACATCCATTCGCTGAATGCTGCCTCGCTCTTTTGCAAACCGGGCGAGGACC
TGATGGACCGTTATGCCTGGGTCCTTCACAAGCCGAAGGACGAGAAGGCCTACATCCGTA
CCGTCGCCAAGCGCTTCTGCTTCGGTCTCATCTACGGCGCCAAGTGGCCCAAGGTCTTCT
CCGTCATGGTCGCCGAGCGAAACAAGGGCACCGGCGAGCGGCTCTTCCCTGATCTCACGG
AGCTGGACTGCCAGGAGTGGGAAGCCAACTGGCACCGCATCCACCCCGAAACACGAGCGT
GGCACGAGAGATGTCACCGGGCATACAGCGAGTTTGGCTTTACTGGCGTGCCCATGCTAG
ATTACCGGAAGCGGTTCTTCCCCGGTGGTGTCGCTCAAGAAAACGCTATCCCGAACCTCA
CGATCCAGGGCAGTGCTGCGTCCATCGCAAACCAAGCGCTGCTCAAGCTCTCGGACGAGG
TCCCATACAGAGGATGGAGCCCGTGGTCGGGTGTGGTTTTGCAGGTCCACGACTATCTGG
GCGTGGTCGTGCCTGTTGACCGGGCGGACGAGGCCGCAAAAATCGTGGAGAAGTGCATGT
ACTACGAGTACGAAGGGATGCACTTCAATGCTCAGGCAGAAAAGACTTGGACGTGGGGTG
CCCAGTGAGGCACGACACTTGCTATCAAATGACCCGAGGAGATCTCAATGACAGACGGCA
ACGGCAGCAACGGTAACGGCAACAACGGCGGGAGCGGCGGAAGCGGCAGTGGTGATGAGC
GGGTGCTTGTCGAGCCCTTCAACTACATCTCGACCAACATCAAGGGGCGCTCCGAACACG
CCCTGACTTCTCGGTGTGTCGCCTTCGTCGGTCGTAACCGCCGGGGGAAGACGGCGCAGC
TCGACGCGATCCGTCTCGCGCTGACCGGTAAGCACCCGGTTGGCCCGCATGGATCTGACC
TCTTCGAGCTCGCTCCCGAAAACGCGCTGACCCTGTTCGCGTCGCTTCGGGGACCGAACA
CCTCGACTGCATTCACCGTCGAGGTCGAGGGCGGCAAGCCGCGTAAGCCGCCGGAGAAGC
CAGACCGTACTGGCGCGCTCAAGACGATCGAAGGGCTGTCTGGCTCGGACAAGCTCTTCG
AGAACATGCTCCCGACACTCTCGATGCGCGACCTCGTCAAGGGCGCGACACTCACCCGCG
AAGCGGTCTTCAAGCGGTTTGGCAACATCACTTCCCTCCCGACGCCCCGAGGACTCAACA
AGGAACAGCTCACGCTTTGGGAGAAGGCCCGAGACGAAGTGCAGCAGGCGAAGACACAAG
ACACGGCCGAGGTCCTCAGTGGGATGTCGGCCTTCTTTCGGAAGTCGAAGCTGGAGAAGG
GACGGGAGATCAAGGCGCTCGAGAAGCTGCTCAAGGAACGAGAGGCGGCACTCGTCCCCG
CCGCGGCGGGCAGCGAGGAACTCCCAAAGCTGAAGAAGGACCTGGCGGACGCCGAAGCCT
GGGAACGCGCCGCGGACGTGCGGGCGCGAAAGGTGGAGATCGACACGTCGGTCGCCGCGT
ACCGCGTCAAGGTCGAGCCGTACATCAAGGCGGAGGAGCGCCGGCCGCAGCACGAAGCAG
AGACTGCGGAACAAGACCGCGCACGTGCGGCGACCATCGCGGACCTCACCAACCAGATCG
AGACGCTCGAGGGGCAAGTGCGCCATGCAGAGGCGGACTTCGAGCAAGCGGTAGCGCACG
CAACGCTCGAGTCGGACGCCGAGCGCGGCAAGGTCGACGGGGAGTACGCGACTCGACTCG
AGGAAGAGCTCGAATACCTTCAGGGCGGCAACTGGCTCGTGAAGTGCCTCCACGTCATGG
AGGACAAGCGCGACGCCGAAGGAAACGCGCCGTGCGTGCTCTGTGGCGGGCCCGTCAATC
TCGCCGACCTCACCGCGGCCATCAAGCCGCGCGTCGAAGCCCGCCGAAAGTCGGTGGAGT
CGCTCAAGGCCGAGCGAGAAAAGGCGCTCGCAAAGATCGAGAAGGCGAAGTTCGCTGCAG
TCGCCAAGCTGGCTCAGGCACACGAAAAGGAGTTGGCGCGGCTCGAGAAGGAGAAGATGA
AGCTCGAGGCGCTTCGTACCACGGCAACGACCGAACACCAGCGCTGGAAGGAGGAGCTGG
TCGCCAAGAAGCAGACCGAGGAAGAGGCGAAGAACCTCCTCAAGCAGGAGTACGAGCGGA
TCCGGGCGGCTCGCGACGAGAACCAGCGCGCTTTGGTCGACGTCCCCGAGTCGTACGAGG
GACAGACCGCGGCCGAGCTCAAGGCGCGCATCAAGGCGCTCGAAGACGCTGAGACCGCGT
CGCGTCAGCTCGACGCGGAAGTCGCCAAGCTCCGTCAGCTCGGCAGTGACCAAGACCTGT
ACAAGCTCCTCGAGACCGAAGCGGCGCGGGAGCTGAACGTTCTCCTCACCCGTACGGCGG
AGACGGCGAACGCGACCGTGAACAAGTACATGCCGGAGGGGTTCCGGGCGCAGCTCGACA
TCGAGAGCGCTCAGTGGACGGTGGTCGGGATGGACAACCGTCCGCACAAGCGGAAGGCCA
TGGCCGGTTCGGAATTCGGCGCGCTCGTTCCGGCGCTCGCGGAAGCTTGGACGGAAGACG
CCCCGGCGCGGTACGTGCTCCTGGATGATGAGGACCTCGCGTTCTTTGATACCGAGAACC
TGGCGCTCCTCCTTCAGTCGTTGAAGGACGCGTGCGATGACGGACTGCTCACGCAGGTCT
TCATCGCCTGGTCTCGGCCGCACGAGATCCCGGACGGCTGGGGACAGAAGATCTACATCG
ACGCGCCGGCGACAACGTTCGCCGCACCTCCACCTCCGGTGGCGGGGACTGCGACGGCCT
CCAGCGGCGCCACGCTCCTTCTGTAAATGACGGACGAAAAGACAACCGGAGCACTCGTCA
CTGACCTTGGTCGCATGCGAAAGCTCCTCCAAGACATCGGCGCTCGCGTGCGAGAAGTGC
GAGACACCACCGGCACTACCACCCTCATCGTGCTGGCTGTGCCAGAGTGGACGTTCGATA
CGCAGGGCGCGATCACGTCAGGTAAGGTCCGGAAGGTGGCTGCGGGAAAGACGAGGACGT
CTTGAACATCAAGGCAACGATTGGTCGCATCCGAAGATGGACTGTCGCGGCGTTCGGCAC
GGAGTGTTACACCAACACGCAGGAGCGGGCGGCTCGCGTGTTCGAGGAGGCGGCCGAGTT
ACTGCAGGCGGAAGAGCTCGACCGCGAGTTCGCGCAGCGGGTTCTGGACCGTGTCTACTC
AAGACCGGTTGGTGACCCGGTCCAGGAGATGGCCGGCGTCAGCTTCACCCTCCTGGCGTA
CTCGGGAGCGAAGGGTCTCGACCTCGAGAAGGTCCTGGTCGCGGAACTGGAGCGGGTCGA
AGCCGTGCCTCTGGAGCACTTCCAAGCGAAGCATCGCGCCAAGAGGCTGGCCGGGACCTC
GGTCGCTGGAGACGAATGAAGCATGGGTTACCACAACGACCTTGCCGAGCTCGCGGCCCA
GCTTCAGGCACGGAGACACGCTTTGCGCAGGCAGCTTGACCGTGTCGACAAGGCCCTCGA
GTGCATCCGGTCGCCGCCGGCGAGCGGCCCCGTGTGTGAGTTTGTCCTACAAGAGGCGAA
GTACCTTAGCGCTGTCTACACTACCGGAATCGCACGAGATCCGGTGACGGGGCTGGCGCG
CTGTGAAATCGCCCAGCGCTTGCTTCACCTCCAGGCACTCTTTGGAGCTCCGGTGCGTGC
TGTCGTCGCGGTTGCCGGCATCCAGCTAACCTCCTCCAGCATTTAGGACCGGACGCACCG
CTGCGGGTCTTATCCCGGCGATGCAACACCGTGTCGCCGTCGACTCCACCACTGAGGACT
ACTGGGAGACCTACTTCGGCTCCTATGGGAAGCAGTGGGTCCGCAAGATCCCTCGTCGCG
TTGCGACCGCGCTCGTCCAGCGGACGGCGGGCGTGCGCCCCGGTGAAGCGTCGGCCATCG
CGGAGAGCGCCGTTGTCGTGCCCTTGATGCCGCGACCGGTCGTCACCGCCGATCGAGTCT
GTATCGAGGGTGCCATCGACCTGGTCCAAAACGGCACCAAGACACGCCGACTCTTCTCGG
CGGAGTTCAACCACGACGGCCATCTCCTCGCACTCGACCACATTCCGGCGCCGCTGGACG
CGTGAGGTTACCATGCAGACTCGATCCGCACTCCGCCACATGTCGAGCGGCGAACACGCC
TATGAGTGGGGCGACGGCCCGCTCGCCAAGGTCGCTGACCAGCTCCTCGAGGTCTTCCAG
GTTCGTGAGGCCGACCGCCTCGAACGTGCCGAGCTCGCCGCCGCTACGATGGGCACCGGT
GCGATGTTCGCCGTGCTCCAGCGCCGCTTCGCGGAGTCGGAGGCGCGGTCACTCATCGAC
GTCGCAGCGCCGATGATCATGCGCTTCGACGCGTATCAAGCGCTTCTCGACGGCTCGCGC
ACGGTCCCGACGGACCGTGGTCTGCGCCTCGCAGCAGCGCACGCCAAAGAGCTGTGGGTC
CGTGATCCTGACGGCGTCTTGGCCGTCGGCGACGTCGCGCGTCTTCGGGCCCACTGGATG
GGGCAGTTCCCTCGCTCAAAGCTCGCGTCTGTCATCGACGATGGCTTTCCGCGGATCGGC
TTCAACACACTCCCTGTGGCAAAGCTCGCGCAGATGGCGACCCACATTCGCGGCCGAGAC
CTCTCCGAGCTCGAGGCAAGCTACGAGACGGTCGTTCGCGCACACGGACTCGACGGCGAT
GCACCGCACCAAGTGCGTGCTCGCGCGTACCTCCGCGGCCTCGTTCATCTGGCGTCGGAG
CCCGAGCCATCCGTGAGCCCGGAACCCGGTGGCGAGGCCGCGGCTGACCGCGCTCTTTGG
CGGATGGCCGCGTTCGACGACCCGATCCTCCGCGCTGTCGGCCAGCTCGAGCCGGTCTCG
GAGCCTGATTCGGGTGGTGAGCCCCCGGTCGACATGGCTGAAGGCACGCCGCTCGGCGCA
CACGAGGAGGACGTCCCGCACGAAGAGGCGGGTGGTACCGTCGTCGAGGTCGAGTCGCCG
ATCACCGGCGAGCCGCTCGCGCTCGAGTTGGAACTCGCCGGAGGTGACATGGACGACGCC
GGCGCCGTCCCTGGCGAGATGGACGTCCCGCCGGAGGACGTCGAAGGCCTCCAGATGTTC
GGGCAGCTCGACGACTTCGCCGGCGACGAGCCCATGATGGGCGACGAAGGCTCCCCACTC
GACAGTGGAGAAGCGCCGCCGGTCAACGACGGTGAAGGTGTCGTGGAGACGACCATCGAA
GACCCGTCTGCGCCGGGCGAGATGCTCGAGATCTCCATCGCGCCGATGGGTCACGAAGAG
CCGGGCGAGGAAGAAGGCATCGCGCCTCCGGTTCCACTCGACGTACCCCTCGAGGGCGAA
GGTGGCCACATCGCGCAGCGGCAGCGGCAGGGAACCTACGCGGTGTACGCGGTGCGTGGC
GGTGTGATGGCAGACGAGCCGCTCGAGCGCTTCGCGGCCGAGTCGATGCCGCGCGCGCTC
CGCACGTCGCGCAGTCACTCGGCGAGCTCGGCGCGTCCGGGCAAGTGAAGGCGGACCCTG
AGACGTTCGCGCGCAAGGCGCTCATCGTCCTCGATGCCGCGGCTGGGAACCATCTCGTGG
TGGTCGCTGACGGGGCGGAAAAGGGTTCCGAGTTCTATCCCGAGGTGCACACACAACAGC
CGGGGCAGGTCTCCGTGCCGAGTGACGGCTCGGACGCGCTCGCGTCCAACGGTGGTTTCG
ACCAACCGCGCGCCACCCGCCCCATCGACACCTCGCCGGGGGCGTCCGCTGTTCCGCGGA
CCAAGGAAGGTATCCGCGAGCTGTGTGCTTCCGTCTTCCAGCTGACGCCGGCGCGTGTCG
AGGAGCTGCTCCTCGCCGCCGAACCGGTCACGCTGATGGACGACACCGGCCGGGTGGCCT
GGAAGCTCGAGGTCAACGACGACGGCCAAGTCGCCCTCTCCAAGGGTGCCGTGGTTGTGA
AGACGGCGGGCCTCGAAGACCTCGAGGATGCCATCGACGACTTCCTCGCGCGCTGCGCGG
CCGAGCATGCCCGGGGTGGCGGCCAAGTGGCCGGTGAGGGTGGGGTGGCGGCGGCGCCGT
TCGAGATCCACGGTCTCTTCCAGGTAGGGTGCGCGCAGTGCGGCGGTGTGGGCGAGTACA
TGATGCCCAAGGAAGCTGCGCCTGTGACCTGCGGGACGTGTGGGTACGAGACCAACGCCC
GCGCGGTCGCGGTGCAGCTGCATGCGCGGCAGGCCTCGAGCCAGGGTTACATCATCGTCA
CGACCGTCCCGGGCGAGCCGGCCAACCGTGAGCTCAACGCGCGGCGTCTGATGACCGCGA
TCCAGAAGGTGGTCCCGTCGGCGATGGGAACATTGAGGCCCGAGGGCGAGCTCGAGGTGC
AAGTCCGCGCGGTCCCGGAGACCCACATCGCACGCATCCGGAACGTGCTCGAGTCGGTCT
TCGGTGTCCGGCCGCAGACGCGGCAGGCTCAGGGCGGCCCGACCCAACAGGAGCTGCAGA
CGACGGTGCCGAACCAGATCGGCGTCGGCGTCAACACGCAGCCCCAGCCCGGGCCGACCT
ACAAGCCGCCGGTGCAGATGCCGCCGGCGCCGATCGGTGGACCAACCATCGCGCCTCAGA
CGCAGCCGATGCCGGGCGCTCCGACAGGGGGACCGTCCCAGCAGCGGTTCATGGAGGAGA
ACGCAACCATCAAGCCGGCGTCGCGGATGGGGCCGCCGCTCTGGGACCTCACCTATCGAA
CGGCCGAGGGACCGATGGTCCTTCAAGTCGAAGCGGCCGATGCGAACACCGCCCGGCGTA
TCTTCGCCGCCTACGACCCAGACACCGAGATCCTTTCGGTTCGTCAGGCACAAGAGGCTC
CGCCGGCTGGATCCCCACCAGGACCAGGACCCGCAGCAGCACCGCCGGCCGCGCCGGCGT
CACCGCCGCCAGCCCCGTCGGGGATGGGCGGCATGCCGCAGATGCAGCAGGGCGCGACCA
TCACGCCGGAGATCCAGGAGGCGGTCCGCGCGGCGATGCTGACGCTGAGGAATACCGGCA
TCGACCCGGCGACGGCCGTCGACAAGTTCCAGTCGCAGTTCAAGGCACTCCTCGAGAAGT
TCGGCGACGAGCACTCGCCAGGGCGCCAGCAGATCGGCGCGGAGATCATCAAAGCAGTGC
AAGAGGCGTGGTCAAAGCCGGCGCTCATCGACCTCACGGGCGGCGGAAACATGCAGGTCG
GCGCGCGGATGGCGTACGTCGCCATCGACGCGATGCTGCGTGAGGCGCTCGGGAAGATGC
CGACGCCCGGCAAGATCGCGCCTGAGCAGAACAAGGACAAGGTCCGTCTCCCCGGCACCA
ACAAGGTGCTCGGTCCGGACTCGGCCTCCAAGGACATGGCCGTGATGAGCCCTGGGAAGA
TCAAGACCCAGCACGGTGAGCCTCAAGGCGGTTCGTCGCCGACCGACATGGGTGGTGGCG
AAGAGAGTCGTGACCCCGGGACCTTCGGCGCCGGCAAGCCGCCGGCCGACGGCTCGTACG
GCCTCGTTGGTGAGGGTACGAGCACACCCCCGACCGACCTCGGACGGGACTCGCAGACCG
GCAACAACTCGACGACCTCGAAGTGGGATTCAGCGTCGGGCCAGGCGGGGAACATGACCC
GCTCGAAGCCCGGCGGCCAAGGCGCACCGAGCGTCCGGCAACGAGCGACAGCTCGTCTCG
CCAAGCTCGCGGTCAAAGGTGAGACGGACAACGACGCACTCTTCTGGCTCACCGAGGCGG
TCAAACGCGCGCAGGTCGCGGGTGACTACCCAGAGGACGAGCTGTGGGCTGCGCGCGATG
CCGGACTCGAGAAGGTCAAGCTGCCGACCGCCGTCGCCGCCATCGTGAAGGAAGCGCTCG
CTGCGCTGTGAGGATGCCCATGAAGCTCCGCGACACATTCCTCCACCGCGCGCCCGCACC
AGCGCCTCACCCTCTCGGGGTGATGAAGGAGGCGCTTTCGGGCATCGGTGACCGCGACAT
CCGCACCGCACAGGACTTCCTGTGGTCGATGGGTGTGTCACCAGTCGCGGGCGCGCACGG
CATCCAGCAGTGGATGCCGGCGGAGGGAGATGCTGTCGAGTTCGATGTGCCGAACGGAGA
CGGTGTCCGTCGAGCGGGGCTTGTCCATCAGGTTCAAGGACGTGACGCTATCGTCAAGGT
CAACGACGGCGAGTTCAACATCGTCCCCCTCGACCGCCTCATGCCCCGCTCCAGCGGCCG
GCGGCGAGCTGAACGACGGGCTGAAATCCAAGCTGCGCTTGGGCAGCGCGGGCCGCGGCT
CTGCGAAACACGCGCCCTCATCCCGGTAGGGACCGGGACCGACTACGCGATGACGCTCGA
GTACACGGCCGGCATGCGGCCGACGAGCGAGGACGTCGACGCGTACATTTCGTCGCGCTA
CCCAGGGGCGCGCATCGTCGACGGCGATGACACGTACCCGGGGCGTCTCGGGCTGGTGAT
CGCGTTTCAACACCCCGAGCAAGGACGCCGCGCACTCGCAGCATCACGTCAGGTCGCCCA
GCTCGAGACTCCCGCAGAGCCGCCGTCCTCACGTGAGAACGCAACGGGCATCGGCACCGA
GGAGATCGAAGGCACCGGCAAGATCGGCGCCGACGCTGACACAGACGGCGGAACGATGGG
CCAGGGTGGTGATGACCTTCAGCCGCTGGGCGGCGGTGAAGCGGTCATCTCGACCGAGAA
GAAGCACGCGTGGCTTGACGCTTCCGCGAAGGCGCTCGAGAAGCTCGCGGCGCAGTATCC
ATTCGCGGACATCACCGAGACGTCTATCGAAGAGACGTCCCTCGGCTTCATCTCGCACTT
CGCGATGACCGAGAACGGTCGCCGTCTCTTCGTGCGCGAGGGGTCGCTCACCCCAGTCCT
CGCCGAGGGCTGCGCGCCGGCTATCGGCACGGTCGCTGTCTCCGAGGCAGGCGTCGCAGT
CCACCTCACGCACGTCTTGGTCGCCGACTACGACCTGCCCGTCGTCGCTGCGTGGTCGAA
GGTAGGCGACTACGACGCGGGGCAGGGGCCGCTCTCGATGCATGAAGACGAGCCAGGCGC
AAACGAAAGCGGCTCGTACGTCGTCAAGGCCGTCTCCCCACCCGGCAAAGAGCACGTGGT
CCGCGAGCTCAAGAAAGAGCCCGGCGTCGACAATCCGTACGTCGACGCCAGCTTCGAGCA
GGACGGCAAAGCGCCCTGGCAGCAGATGGACTACCGGCGCGAAAAGGAGCGCTACGACCT
CGAGCAGGCCGAGCGCACCAAGGCTGAAGAGAAAGCCAAGCAGCGCCGTCTCCAACGCCA
GCAGCAGTCCGTGTCGGCACCGCCTGCGCCGACGTCGGTGATGGGTGCTCAGTCTCCGGC
GACGGAAGACGACGGTGAGGTTCGTGAGACCATCGGCGGCCCGGGCCTTCACATCGCGGT
CGACGATACCGCCGAGGACTACTACGACGACTACTTCGGCGAGTACGGCAAGCAGCTCAC
CAAGGACATCGCGACGCACGTCGGCGGTCTCGTCCGCTCCGCATGGAAGCAGGCTGGCCG
CGGTGAGCCGACCGCTGAGGAGCTACTCTGGGCGACCGGCATCTTGATGGCGCCGCTCGA
CTGGGATGCTTCTCGTCGCGTCGCTGACCAGTACGACGACCTCGCGCAGAAGCTGATGCA
GTCGGCCAACGTCTCCGGCCAGGCACGCCAGCAGCTCATGCAGATGGTCTCCCAGGAGCT
CGCTTCGGCCGGCCCGGTGATCCAGAAGCGCTTCCGCGCAGGGGACCCTGCGGTCATGCA
GAAGATGCTGCCTCAGCTCCTGCGGTCGATGGACCCGAAGAAGCTCGACCAGCTGACGTA
CGCGATCGCGCCGGATGAACCGACCGCGAAGCAACCCGGCTGGCTGTCCCGGAACGTCTT
TCAACGCGGTCGTGAGAAGACGCGAAACCAGATCCAGAAGGGCCTCGAGCTCCAGCAGCT
GCTGGGTGGTCCTGCTGCGCCCGCTGGTGCTGGCGGCGGCGCTGGCGCTGGTGCTCCGGC
AGGGGCGGGAGCAGGCGCAGGCGCAGACGCAGGACGAGGCGTGGTGACCGCACCATCAGC
GGTCACACTGACCGGACCCGACGGTAAGCCGATGCAGGTGCCTGCTGGGTCGCGCATGAT
CCTGCTGCCTGGTGGCGCGACGCAAAAGGCACCGAGCGCTCAGCCGACACCACCTACGCC
GCAGACACCCGCTGCGCCTGCAACACAGACACCCGCCGCGCCGCAGCCATCTCCGACTGC
TGCGCCGCCACCTCCCGCAACCGCGGGTGAGGCGGCAGGGCGACAGCAGCGCGCCTACGT
CGAAATCCCGCAGGGTGCGGAGGCCTACGACCTCGATGGCCGACGCATTCGTGTCGGGCA
GCCGATGAGCGCGATGGTCCTCAAAGACGAGGGCGGCATCCAGATCGTACGGACCGACCA
AGGCCAGGTCCTTCGTCTCGGTGGACCACGAGCTCAGGCAAGCCGCCGCATCGCGGACTC
CGCGTCAGAAGCCTACGCCGGCCGCCGGCCACCCGCGCTGAACCAGCTTCGGTTCAGGAT
GGAAGGGCTCTCGCGACGCGGCGACTACTTGGTCGCAGCGATCGTCTGGGATGTGGAGGC
GACGGAAGCCATGGCACCGGCGAATGTCGTCGCGAACCTGAAAGCCTATGTGAAGCAGCG
CGCCGGCGAGAAGGAGTTCATCGACCTCGGCTTCATCGGACGGCCTGTCCTCGAGAACGT
CGACTTGGCGATGGGGCTCGCCGAAGTGCGATTCCGGTCTTCCGAGTCACGAAACGGGCC
ACAAGAAGTCGTCGAGCGGGAGGACGCAACCTACCATGAGCTCGTCTAGGACCATCCGTC
TTCAGAATCTCTCGCCGTCGGCGAACGTGAGCCTCATGTTGCACGAGCTCGTTCCGGCCG
CACGAGGATCGATGAAGCGCGGCCCGACGTTGACGCCGATCCTCATCCGGCCGGGACAGT
ACTACGACGTGTGCACCGGCCTCAACGTCTCGTACGAGGCGGCGACGGACATCTGTCGGC
GCTCTCCTGACGTCCAGCGCCTCAAGCACATGAGTCGGATCGCCGAGATCGTTCATCCGC
CACTGCCGGTGGCGGTCCTGCCGGTTGAAGAGGCACCACCGCCGCCCGCGCTCGCGCCCG
AGCCCGCGCCCGCGCTCGCGCCCGAGCCTGAGCTTCCACCAGCGCCCGCACCGGCGCCGG
CGCCTGACACCGAGCCGTCCCCGCCGGACGACAGCCCGACGCCAGTCCCCGAGCCAGAGA
CACCCGACGAGGTGACCGAGCCGGCTTTCCCGGGCGGTGAGCCCTCGATGGACTGGGGTG
AAGCACAGCTCCGTTCGTACGCTGAAGCTCACGGAGTGGATGTTTCGCGCGCGCGGTCCA
AGACCGCGGTCCTTCGCAGCATTCGGAGCGAGAAGTGACAAACCTCAACGACGGCAGCCG
CGTCGCACGGCGAAAGGAGCAGCGCGCTCGGGTGGTACGGAGCGTCCTTGTTCCGGCCTT
CCCGGAGATCGTGAACAAGGAGTCGCAGTGTCGACTCTGCGCGCTCGTCGAGACTGCGCC
GGGGATTCTCGTAAGCATCCACAGCCAACACCGAGAAGGGCGTGGCGTCCGTGCGCTCGA
GACCCAAACACGGATGGTCTGGGAGGCACGCGGCGAGACACCTGTCGACCACCGGACGTT
CGACCGGCACCTGAAGAAGCACTGCGACTTCTCCGAGGTCTCGATGGCCGTCGGCGAGAC
CCTCGCTGATGACCTTCCGTCGGGCGACGACCTTTTGGATGAGGAATCGTCGTCGGAGCC
GGGAATGTCACCGCCGGGCACGCTCAGTCCGGCACCACCTCCTGTACTGCAGCTCGCGGC
ACCGCGTTCAGAGGACCTCGAGGCCGGCGCCGGTGACTACTTCGACATGGAGAACGTGAT
CATCCGTCTTCGTGCTCGAGTGGACCAGCTCGACGCGGACACCGCGTTCGTAGACGAAGA
GGGGCGTGTCAACACCTACGGCATCGCCATCTGGATCAAGATCATCAGCGAGCTTCGTCA
GGCGCTCGAGGCGCTCAACCGGATGCGCAACTCGGACCGGCTGATCAAGGCCATCGTCCA
AGCTCACACAAAGCGCGTCGCTCAGCTGTCCTCAGCACCGCTCATCAACCGCTTTCAGGC
GCTCTTGATGATGCTCAAGAACGGAACGACTGCCAACGCCATCCTCGAGGTCGAGAAGCT
CGCCAGTGGAGACGTCCGGGACATCATGATCCGCGCGGCCGAGGAAGCGATCCGCGAGTC
GTGCAAGGTCTACAAACTCCAATGAGCACCCCACTCACCAGCCTCTCTGATGTTATCCGC
GTGGGCGACGACGAGCTCGAGCTCGTTCGCGAGCGGATGAACACTGCTGCAAGCCTCCAG
TTGCAGCTCGGTGCCGAGCTCGAGCGGCATCTCAATACGGTCACGCACCTCAAAGGTGAC
CTCGACAAGGTCCAAGGCGACTATCGCACGCTCGTCGATCTACTCGCACAGAAACACATC
AAGAAAAAAGGACAGTACGTCTTTCGACCGGAGCTCGGCGGCTTCACCGAGCAGGAGGAG
TAAATGGCGCTCTCGCAGATCCTGATCAGCAACCTCACGACTGGCTCGCTTTCCATCGAC
ATCAAGCTCGACCCCAAACGGGTCATCCGCGAGCTTCTGCCTCTGGGTGGCAGCGTCGAC
GTCTCGGCGGTCGCGACGCTCGACGAGCTCAACCGGAACACGACCGTGCGTCTGTTGCGC
GGTGTGGACCCGGTGGCGACGCCGAAGATCTCGGTGACCCAGGTGGTCGCAGCCGGCGAC
GACGACATCGAGGGGACGACCACGCAGGAAGTCTCCACGCTGGTGTCGCCGGACAACCAC
ATGGTCCTGAACACACTCACGGCGGGGCGGACCATTCGACTCAACAGCCAGACCACGACG
GACACGGCGTCGTCGTTCATCGGATTCCAAGCGAAGCCCGGGCGTGGTGCGTCATCGACC
GAGAACGTCATCGGCGGCGAGATCAGCCCGCGTCTGAACTCGGCCGTCGCATTGACCGGC
TCGGGGTCGATCATCGGCCTGCACGTCGACGCGTACCTTCGGGGCAGCGCCGGTGGTGAC
ATCGCCGGCGATGTGCGCGGCATGCAGATCGAGCTCGTCGACGACAACGCGGCGGGCCGA
ACGATCTCCGGCAACGCCATCGGCATCCGGTTCCGCTCGAACCTGAGCTGCACCGCGATC
ACTGGACAGCACACGGTGCTCTCGGTCGAGAACGGCGAAGGCTCCCAGAAGTGGGACCAG
CTCGCCGTCATCGAGTCGGAAGCGGGTGTCTTCGATGACACCACCGCGGTCAACGCCACC
CAGAACGGGTACATCGCTGTCATGGTGAACGGCCAGCAGCGCTACATCCCGCTCTACACC
GGTCACGTATGACGCGTGAAGCTCTCGAGGCCCGTTTGCTGGACCTCCGCCGGCAGCAGC
GTCAGGCGGAGGGCACTCTTCAGGCGCTCAGTGGTGCAGTCCAGGAGTGCGAGTACTGGC
TGTTCCAGGTGGCGCGAAAAGAAGCAGAGGAGGCAGCTGCAAACGGATGCACAGAGACAG
AGGCCACACCACCGCCGAGCTGAGGCTCCCGCGGGTTCGAGTGGACTTGGGCGGTCGTGC
GACGACTGCGTGCCTCGTTGCGTGCACAGCGGAGGAACAAGCGCGTGGGCTACAAGGGCT
CTCGCTTCGCGCCGGCGAGGGCATGCTCTTCCCGTTTCATCCCCCGCGTGCAGCGACGTT
TCACATGGGGAAGGTCGCCTACCCGATCGACCTGGTCTTCGCTGATGGCGGAGGCCGGGT
CGGTCGGATTGTGCATGCTGCACAGCCGGGGTCACGAGAGACCTGGTCCGCGCCGATCGT
CGGTGCGGTCGTAGAGCTCCCGGGCGGATTCGCGCAGCAGGTCGGTCTTTCGGTCGGTGA
CCGCTTGACGGTTGCGGGCCGTCGTCTCGGCGCACAAACGTACAACCTTCTCCGTACGCT
CACTGAGGCGTCGTCGGTGGATGAGCCACGCGGTCCTCAGGAGAATGGCTTCGAGGTCCG
CGGTGACCCACCTCCGCTGATGGACGGCTACTACTCGAAGGAGCCACAGCACGCGCCTCC
CGACTACGGCGGCGCGCACAACTACGTGAACGAGGAAGACCGCTGGCAAGACCGCGACCC
GTTCTCGGACCCGAACCGGATGGAGCAGCCCAACGAGCACTTCGAGTGGGACATGGGCTA
CTCGCGGCCGAACGATGATGACGGCACCCCCATCGGTCCGTCGGTGCGGATGGGCACGCG
GCCGAAAGGCCACCAAGACCGACTCACGCTGCCAGTGCGTGTTGGGCAGGTCGTCTACAT
GACACTCGCGGATGGGACGCCTGTCCCCTACCGTATCGTCTCGAGCGAACCCAAAGACCT
CATCTCCGGCGGCGGTATGGGTCTCCGGACGCACGTCAAGGTTCAGCCCGCCGACAAGCC
GTACGATGAAGGAGGCTGGTACCCCGTCGACGCACTCTGGGCGCGCCCGCCTCGTATTGC
GCAGCGGCTCGAGGTGAGCCTGCCGCAGTTCCTGCCAGCGATGGCGGAAGCAGCGGCCCG
CGCAGGTCTCCCGTACGAAGGCCTCGCGCTCAACGAGCGGCGAGAGCGCGCCATCGTTAC
ACCACAGGAAGTCGGTCGGTGGCTCCATACACTGGGGCTCCCCGAGCGCGACCGAGACCG
CGTGTTCGACGCAGCAACCAGCGAGCCGGGGCTCGACCGGATCGGCGCCGCGCTCATCGC
CGCGGGTCTTGCTGAGACCGCCAACCTCACACACTACGGAGCCCAGAACGTCCTGGTGCT
CACCAGGCACAAGAGAGGATCGTTATGGACCTGATGGCCGCCGTTCAGGAATTCAACTCG
TCACCGGAGCGTCTTCGTGCCCGGCAGGCGCGCCGGAACATCCGCGACCGCGTCCTCTAC
CAGCGCATCGCAGCCGCGCTCGGCCGGTCATCCGGACGGGTGACGAGTGAGCAGGCGATG
CTCGATGAACTCGACGCGCTCGCGAAGTTCGCTGCGGGCTGGAACCTGTCGAAGGAGGAC
GCCATCCAAGAAGGCGCACCGCTCGGGAATCAGCATCCGGGTGCGGCGGCCATCTTGATC
GTGCGCCAGGTCCTCGGCGAGTACGACCTGCCGACCGAAGTCGATCTTCGCTATCACGGC
ATCAAGCGGGCGAGCGGCCACGGCGCTTACAGCGTCGATGAAGGCATCGTCTACGTGCAA
GCGACCTTGCGTTCCATCTCAGGGCCGCGTCATCACATCGACATCCCAGTCATCATCCGT
GAGGGTCGCGTGCTCGCGCCGAGCATCCTCCTGCATCAGGGGACGCCGCGCATCCTGACC
CAACATACGTTCGATGACATCATCGGGATGGGCGAGTTCACCGCCAAGGCACCCGACCGC
CCGAACATGTACGCGCCGCCGCCGGACAAAGACGCCTCATCGCCGCAGCGTGAAGTGCCG
CGTCTGGCGCCGAACATGTTCCGGCCGCTTCCGTCCCGTGCCATCATCAGCTCGGCGGTC
CGCGGCTACCACACGACCGATACCTGTCCGGCGTGCGGTGGCTCGGGTGAGGTCGAAGAC
GAGCGAGGTCCACTCACCTGCCCGACGTGTGGCGGCTACGGCACGCTTCCCGAGGAAGAA
CCGCCGATGCCTGGCATGGACCAGGACGCGGACGGCGCGGTTCTTCGTCGAACGCTCGAA
CCGACACCGGGCAAGGGACAGCCGGCGAGCTACGGCCAGGACTTCGCCGAGAAGACCAAG
CTGCACTACACCCCGGACGCCGAAGAAGAGCTGGCGATGAAGCTGCTGCAACAGCGACGC
CGGCTGAAGACACGCCCCAAGCGCTCCGACGAGCTGAACATGACCGCAGGCGCCCATGAA
GAGTGGGTCATCGAGATGGTCAGCGAGCAGATCGCACGGGAGACTGCAGCGATCATCCGC
GAAGGCCACATGGGGCAGGAGCACGCCAACGAGTACATGCTCACGAAGGCGGAGCGCATC
GTTCACAAGCGCGACTTGGCCGAGAAGATCGTGCAGGCAGCACAACCACTGCTCACTGAA
GCGCTCGGTGCTGGTCCTGGCGGTGGTTGTATGGGCGGCAACTGCAGCCATCAACACCAC
GCGTTCTATGAGCCGGACGTGACGGGTGTGCTCGAAAATGGGTCGCTCGGACGAGACGTG
CCGGGCGCCAACGGTTCGCACCTGGACGTCGCCGAGCGCCCGACCAAGGGCATGTTCGGT
CCAGGGACCGCGGTGCGACTCAAGCACGAAGCGACCGCGCGTGACCGCGGCGGAGTCGTG
TACATGCTGCCAAAGGGCTCGCGCGGTCAGGTCGTTCGCGACGTCGACGGCGCTGGCCGA
GCGTACTACGTGCGCTTCGCGGAGCTCGGCATCACCGCCACCGTTCCCAAGGAGGCGCTC
TCTGCGTGAGCCGGCGAAAGCCGCAAATCTCCACGCTGGGCAGTGATGCCTTCCGTGATG
ATCTCGCCGGTGCGCTCGACACCCAATGGGCGCACATCAACACCTCTGCGGCCGTGCTCG
ACGATGAAGGCAAACGGCTCGCGATCTGTGCGCCGAACGCCATCGAATGGATCGTCGGCA
CGGAGTGGTGCAACTCGCCCTCGACGTACGAGTACTGGGGCCAGTACCAAGCGATCCGCG
ACTACTTCGAGCTGCGCTGTCCAGTCTGTAACCTTCCAGACGACGTCGACGTCTGGGGCA
AGTCGCCGATGCAGCTGCAGGACGAGAAGCTGCTCGTTTGGGACAACGATTTCCAGGAGG
ACCTCTGCCCAAAGTGCGGCACGACGCGCTCGGAGTTCCTCGAGGACGGGCTCTTCTCCG
GCTACAACACCATGCACTTGGTCATCGGCCAGCGTGCGGGGAAGTCGGTCTGCGCGGGGC
TCATTGGGACGTACGTCGAGCATCGGCTCTTGACCATCGCGCTCTCAACACCGGGCGGCT
TCTCGGGCTACCTCGGCCTCCAGCTGAAGGACCCCTTCGAGCTCACCTTCCTCGCCGCGA
CTGCAGTCCAGTCGACCGACACCATCTGGGCGAAGTACAACGCCGTCCGAAGCGAGTCGC
CGTGGTTCCAGCGGTTCGTCCCGTGGATCAAACGGCAAGAGGGATTGCAGGTCGTGCCGG
AGGGCATGAAGCACTGGTTCTACCGGGAGACCGACAACCGCATCGTCAACATGCACCCAT
CCGTTCGGCTCATCACCAACTCGATGAACTCGAACGCGCCGGGTCTGCGTGGCCGTACAC
GTGTCGGTGCCTTCGCCGACGAGATCTCGCACATGGAGCAGACCGACTCGAAGAAGTCGG
CGACGGAAATCTACCGCGCGCTCGAGCGCTCGCTGCGTACGGTGCGCTCGCGCGTCAAGC
TGTTCGGTGGCCTCCCGTGGCTCGGCTCGATGTTTTCGGTGACGAGCCCAGTCTCGCGCG
AGGACAAGGGCATGGAGCTCCTTCGCGACGCGCGCAAGGTCAAGACCATGTTCGCGCGCC
AAAAGCCGACCTGGGAGTTCAACCCGTTTGAACCGCGCGAGAACTTGAAAGACGAGTTCG
AGAAGGACCCTGTTGGAGCGATGCGGGACTACGGCGCGCAGCCGCCTGGCGCCGAGCATC
CGCTCATCCACGACGAAGTGCGGTGGCGGAAGCTCGCCGTTGACACCTCGCTCAAGTCGC
GCGCCATCTTCGAGATCCGTGAGGTTCGCGGCAAGATGGGGCAGTCGTACCTCACGGTGG
TGATGAGGTCGTGCGAGTTCATGCGCGACCGGACGCCCCGCTATGTGGTGTGGGACGCTG
GTCTCAACTGGGACGCGTTCGCCGGCGCGTGCGCGCATCCCGAGTACGGCGAAGAGGTCG
GCCCCGACGGCAAGCCTCGCCTCGTCACGGTGTTCGACTGGGTCGTGCGCATTCTGCCGC
GTCCGGGGACCGAAGTGCTCTTCGATTCGGTCCGCGACATCATGGACAACCTCCGGAAGA
ACATGCACATCGCGCGCTGTGAATTCGACCGCTGGCAGTCCATCCAGCTCATCCAGCAGG
TCCGTGAGATGGGCATCTTCGCCGAGCGGGTGCCGTCGACGAGCGAGGACTACGTCAACT
TCCGCGTCAACTCGTTCGAGGGGCTGGTCAAGATGTTGCCGCCGGCGCTGGGCGAGTTTG
ACAAGGACTCCGAGACGTTCATCTGGCTCAGGGAGCCACCGGAGCTCACCCCGCCGGCGT
GTGCCATTTACGAGCTCCTCGGTGCACAGCAAGACCCCGACACCGGGAAGGTTATCTTCC
CTGCCAAGGGAGACCGACGAGGTTACGGGTCGAACGACGTCGCGCAGGTCATCATCCACG
CGCACAAACTCGTGCAAACTCAAGGGTTTACGGAGCGTCACGACGACCGCTCTGTTCGCG
CTGCGCGTCTCCGCGCGGAAGCCAGCTCACTCGGCTGGGAATCCCGCGGGTACGTCGCTA
AGATGCCCGCGGGAGTTAGCGGTGGCGTGCGTAACTGGAGCGCAAACCGGAGGGGCTGGT
GAAGAACCGACGACACATCGGCGCCGGCTTCTTCGGCGTGCGTGAGGGCTACGGCGCGGG
TGGGCGTACGCTCGACCTCGACGAAGGTGCGGTGCCATCGGGGCCGCCTGACGCCGGCGT
CGAAGCGCCACAGAACGAGCGCTGGCCCGCCGGCGAGCCGAACGACGTCGAAGAGCGTCT
CACCTACGAACTCAACGACGGCCGGATGCCGTACCACGAAGGTGCACGCCAGCTATGGCG
TGTGGAGTGGCTGAATCCAGAGACCAACCAGCGTGAAGTCTACCAGTCACGACTGTCGAA
GCGCCGCGCAGACGAGCTGGCTTACGACCTCGAGTTCGTCAACGGTGTGCGGTGGTTCGG
CTTCAATCCCAAGGTCTGGGTCGTGGAAGACAAAGGCCCAAAAGTCGCGCTCGCGCTCAC
GCTCGAGGTTGAAGCGCGAGTTCGGCTGCGGTTGCCGTCGAAGGACACATTGTGGCGGAC
GTTGCTGAGCGCTTCAGGCATCGAGTACCCACCGGACTTCGTCAACGCTGACTTGCAGTA
TCGGCGCTGGCTCCAGAACCGTCGCGAGCCGAAGCCAGTGTATCGCGGCGGCGAGCTCGA
TGCACTTCGGCGTGAACTCGAGATGCCTGTCTCGGGACCCTACGAGGGCTTCTTACTGCT
GACCCGCAACATCCGGAGCTGGGAACAGCTGGCCAGTTCGGGTGTGATTGAAGTGCTGCG
CGAGGTGCCTGGTCTTGAGACGCTACGGCTGCCCGATGAGGTCTACGAGCGTCTCAACGA
GCTCACGTACGAGCCCGAGCCGGAACCTGATGAACGACCACTGGCGCCACGCGAGCTGCG
AGCGCTGCCACCCGAAGCGACGTCATTCAACCCTGACGAGTTCGCGGCGGGGCGTGCTGC
AGCAACAGTCGTGCGGACGGTTCGGGTCAAGGACCCGACGGGCGCGCTCGAAGGCGCCAG
CAGCGGTGAGGACCTCGACCTGTCGATGCGGCAGCAGGTCGAACAGGCTGCCGGCGTTCG
GCGTATCGATGATCTGAGCGTCGTGCGGCAGCTCGACAATACGGTGGACGTCACCGTGCG
CGGCCCCGAGGCCGGACCGCCCGACATCACCGTGCCCAACTGGCTACGCGGCCCGGAGTG
GAAGCCCATCAACGAGCGCTCCTACGTGACGCAGGCGTTCGTGCGCTCGCTCGGCACGGC
GACGCCCATCCACGGCGGGATCGCACTGCCGGCCGTCCGCGTCTGGCTCTACCCGGACGA
TCCGCAGGACCGCACCGGCGACATGGAAGGCGCACCACGCTTCATCGTCGAGTATCTCGC
GGACGAAAACGCGCTTGAGTTCAGCGGTGAGGTGCTCTACGAAGGCGACTACGACGGCGC
CGCGATGGTCGCCATCAACAACCGCACCGCCGACCGCACCGCTGCAACAGCTCAGGCGCA
GACTAAGAAGCGTACCGCAGGGTCCGAGATCTGGTACCACATCCGATGGACCGGTCCGCA
ACTTCACCCTGACGCACCGAAGCGACCCGGACCGGGCACGACCGGCACGCCGCGAAGAAT
GGCCGATGTTGTGGCGCCCGAGAGCTATCCGGCGCGTCCGTACGACACCGACGAAAAGAA
CCGCGTCCGAAACATCGCTTACGGGCTCAAGAACGCAGAGTCATGGGCGCTCGAGCTTGC
TGGCCCGGCGATGGCCAAGTTGATCCCGCAAGGCGCAGTCCTGGTTCCTGTGCCAAGCTC
GCGCGGATCGACGGACGCCAATCGCGCGCTCATCGAAGCGATCGGTCGATTCGTTCCGGT
TCAAATGGCCGATGTTCTTACCGGCGCACTTCGCGAGAGCCAGCACGAGCGTGAGCTTCA
AGGGCTACCACGTCTGTCTCCGGAAGAGATCCCGACGCAGGTCCGACCAGAAGTCACGCT
GCCGGACGGTCCAATCTATCTCGTCGACAACGTCGCGGCTTCACGAGCAACAGGGCTTGC
TGCCGAACGTGCACTCGGCCGTTCCGTCAAGCTCCTCACATGGGCTGACGCCGCACGCAC
CGCAGCTGCGCGACGCTACTGGCGTGTACAACCGAAAGGGAAGCCGCTTGCTGGATGGAC
GTCTGAAGGAAGCGCCAACGAGAAGCTTCCAGAAGGCTTCGTTTTCGCGTACGACCGCCC
CGACTTCTACAATACGGAGTGGGGCGAGTTCACGCTCGACGATCCGAAGACACTCGAGGT
TGTCGAGTTTGAGGGCGCGGACGCGTACGACCCCGGCGACTTCGAAGGTATCGCCGTCCG
CCCGGGACGGATCATTCGACGCACACCCTACATTCGTTACATGAAGCGAAAGGCGGCGGC
GCAGCTTCCTGATGAGGCGTACGCGATCTTGGACCGTGTTGCGCCTGGTGCGACGTTCGG
GACGGGCGGCTGCTGGCTCTACGCGCGGGCTCTCCAGCACCAAAAGGGTGGCGAGCTCTA
CACGCTCGCGTCGGCGAACAACCCGGTCGAGCACGTTCTCCTCAAGCTGGGTGGGCGCTA
TCGAGACGTCGATGGTGCATGGACACCGGCACAGCTCGCGCGTCGCTTCTCGGGCATGAC
ACTCGAGCCGCTCACCACGCAGCCTCTCGGCGAGATCCCGGCCGATGAAGACGCCGCTCG
TGAGCTCGCCGACGTCATGAGTGGTGGCATGGGTCAAGACGCCGAGCGCGGCAATGACCT
CGCGGACCTCGCGTACGGCTCGGACTACGGACTGCTCGAGGACGCGAAGGACTGGGGCCA
GGCGTACTCGGACGACACCGTCGGCATCCACATGGGCGCGGGTCCGCGGCGAACGGTATG
GCACAGCACGACAGAAGACTTTGTTGTGCCGGAACCGACAAGGTCCGGCATCGGAATGCA
CTTCGGAACCGCACGCTCCGCGCGAGAACGACACAAGAAGAAGTTTCCAGAGTGGACGCC
CGAGGGACAGCAGCAGCCGGTCATGCAGGAATATCGCCTGCGCGTGAAGAATCCTCTTCG
CTTGCCGGACCTCGGATGGTGGCAGCCACACGCGTTTGCTGGTGCGGATCTCGATCTGGG
CTTGATGCTCTTCGATGACGAAGAACTCGATCAGCTCCAATCGCTGAAGAGCGGCGACAA
CACGCGAGACTTTCAGATCATCCGCGAAGCACTCGAACGTAACGGCTACGATTCGATCGT
GTACACGAACGAGGTCGAACACAAGGGCCGCGACTCGTGGATCGTTTGGAATCCAGCCCT
GATCGAACGTGTGAACGCGCCGGCACCTGCACCCGCGCCGCCCGAAGTGGCCGAGGACGA
GTTAGAAGATAAAAGCGGCACCGGCATTCACCTTGGGCAACTCGAGGCGAGCCGACGCGT
CGCTACCGGCCCTGAGGCATACGTCGCTGCGTACATGAGGATGACCGATGCGATGAGCAC
GGTCGATCCGCGTGGCATCAACATGGGGCAAGCGCTCGCGGGACAGAACCTCTACCGTAC
AGGCCGTGTGTGGGCGGATGAGGTCATTCGCACGCGGGCCATTCCACCGAAGCAGCACAA
GGCTGTCGAGATGGCGGTTCGTTTGTTCGCGCGGACGCACATGCCTAAGGATTGGGCTCG
TTGGTTCGCACAGAATGAGAAGCGGCTTGAACTTCTCGCGGATGCTGCAAACTGGCCCGA
ACGCCGAACCGAGGAGACACTGACCGGTGACCTACCGAACGAGCAGGTCTTCTCGCTCGG
GGGCTTCGAGGTACACAACACCGTCGGCGCGACCGGCGCGACGCTCGAGAACGCACGCGA
CATTGTCTCTCGCGCAGTGCAAGCACTCGCGTCCCTGTCGCTACCACCGCTCGTTTACGG
CAAGCTGTTCTTGGTCGGACAGATCGCGCACAAGAACTGGGCGGCTTGGTATAAAGCGCA
AGCCGACGAGATGTTCCTCCGCCCGCAACCACGCGGCGGTGCAGTCGAAGAGTCGGCGCG
GCACTTGGTGCATGAGCTCGGGCATCGCTACTGGGCGAAGATGATGACGCCCGAGCAAAA
GCAGCGTTGGGTCACCCACCACACCAAGCTCACGTACGGGCGCGACTCGAACACACCGCT
CGTTGAGCGCTGGCCTGAAGGCGCAGTGCTCAAGGGCCTGACGGTCAACCGCAGGAAGGA
CCCGGTGGTGCTCCAGTACGTGCCCGCCGGCGTGATGATCGGCGACGCGAACGGGGAGCC
GATCGGCAAGGTCGGCATCGAGCAGTTCGTAAGATGGACACGCGAGCTCGAGGACAAGGC
GCGCTTCCCTTCGCCGTACGCTGCGACGAACGCGGAGGAGCACTTCTGTGAGGCACTCTC
GTTTGCGGCGTTCGGCAAGCTCGCGCCCGAGCCGCTCAAGGAGCTCGAAGCCGTCCTCGC
AACCGGAAAGACCGCCGTGATCGCTGCGACCGCTGCGACCGCCGCAACCATCGTGCCGCC
GGGTGAGGCGGTGGGTCATGCGCTCGATGGTGCGTGGGACGCGATCGAAGCGGCTTACGC
AGCAGACCACGAGGCGTTCAAGCGCGCGCGTGCGGAGAACGACAGCGCCTCACCGTCGAA
CATCCGCCGGGTGGTCACGGAGCTGCTGACGCCTATCGCAGAGGAGTCAAGCACAGAGCT
GATCGTCTTCGTCTACGGACAGCGACCCCCGAGCGCCGACCGGCACTACTTTGGGACGGC
CAAGGCGTGGCAGTTCGTCAACGATGTAGGGGACCGGAAGTGGCGTGTTGGCGTCTCTCT
TTTCTCGGACGCTGCAGACTCGCCGAGCTTCGACCATCGAACGTTCCGCCGCGAGCTCAC
GACTGTGATGGGGCACGAGCTTGTCCACATCGAGCAGTACAAGCGTCAACCGCACGCAGT
CGAGACCGCGACGAGTGACACAGATGAGGCCGCCTATCTGTCGAATCCACAGGAGGCGAA
CGCGAAGGCATGGAACATCGTCCGCGACATGATCGACGGCGGCTACCTGACGCCGCGCGA
CCTCCAAAGCGGCAACTTCCCGCGCCAGCTGTACTCACAGACCTGGAACCGTTACCTCGA
CCCGAGCATCCCTGAGGATGTGCGAAAGCGCGTCATGCGGCGCGTCGTCGACATGTTCGC
GGCACTCGCCGAGCGGGCGCAGGCAGCGCACGCGTACTGGACCAAGTGGTGGTCCGAGCG
AAACTTCGACGCGACCCCGGAAGAACAAGCGGCTGCTGACACCGAGTTCTGGCGCGACTA
CTGGCAGCGCTTCCGTCGGACGGCCGCAGTGGCGACGGACTTGACGTTCCAGAATGAGAC
GACGGGTGCTTACAGCGGTCAGACGAACGGCACGCTCAAGGCCTACCGAGAGGGACACGA
GCTCGGCTACGTGATGTGGGTTCTCTTCGACGGCGTCGTGAGTGTCGACATGCTTCACGT
ACACCCCAACGCGCGACGTCAGGGTGTGGGCTCGGCGCTCATGTACCAGCTTCGAGCCGA
GTTTCCCGGCATGTACATCGACGAAGGCTACAAGACGGATGAAGGCGCCGCGTTGATGAG
CACGGTAGCACCCCAAGAGATGAAAGACCCACGTATCCAGCGGTCACTCGACGAGACCTT
CGCGACGGTCGACGAGCACTGGCCATCGAGTGAGCTGGCCGACCTGGCGAAGGCCTTCGA
GGAGCACGGTGACGCACGCGCCGAGCTTCTTCATGAGCTAGCTGCACTCGACTTTGAGGG
TGCTGAGGACTGGCAACAGGTCCTCGAAGCACGCGAGAGAATCTTGCGCCGTGCTTCTTT
CGACCTCGAACGGTGGCTGGAAGAGACCACGGATGCTTTGGTTTACTCTGCGTTGGAGGC
GTATCGCGGGGAATGGGCGGCTGAGGGATACCTCGGCGGCGATGTCTACCTTTCTGAGCA
CCCGAGCGCGCTCGAATTCGTGTTGGACGGAAACTGGCGCGACTATCTGAGGGAGCTTCC
GGAAGGTGTCGATGCGGATGCGATGCGAAACGAAGTACTTCGCCGCGCTCGCGCCTATGT
TGGGATCAAGACGGCGCAACGCACGCCGTGGGTGGCGGTCGACCTGGATGGGACCATCTT
GTCGGAAGCGCCGGGGCAGGCGGCGCGGGGCGAGTTCGGTGAGCCACTGCCGGGCGCGAT
GAAGGCGCTCCGCGAGCTCGAGTCGATGGGGTGGCGGATCACCATCCACACTGCGCGCTT
TGCGTTCGGTCAGGATGCTGGCGCGCTCAAGGCCGCCATCGAGAAGACACTACGCGGCTA
CGGCGTACCGTTCTCGGACGTGTGGGTCGGACCGAAGCCACCGGCTGACCACTTCGTGGA
CAACAAGGCCGTTCCGTTCAACGGTGACTGGGGCGAGGTGCTCGTCGCGCTCACAGGTGA
AGGTGTCTCGCACGAAGAGCCGACGCCGGCGGCGGACGGACCCGAAGCGGGGAACGGTCT
TATTGACTGGGCAGAGAGTGGTAACGACTTCGGCAACGACGGCATGGGCTCGCGCCGCGA
CCACTCCTTTCAGCACAACCCGGCACTCGAGAAAGCGGTGTATTGATGACCATGACGGGC
ACAATCGGGCTCTACGGCAAGTGGGGTGATGCGCGAGCGCTGGCACGGCGAGGGATGATG
GAGGACCGCGCACGTGCGGCTGCGATGGGTGGAAGCGCATCGATGGCACCGTCGTGGGGT
GTCGGCGGACTCGGCCACAACGGTATTCACGGGATGACGGCGTCTGAGGTCTCGCATCTC
AAGGACCGCTTCGAACACTTCTTGCCGCGGATGGCGGCGGGCGCGGCTCCCTACAATCGC
GCGCGTGAGTTCTTCGACGGTCTGATGCCGCAAGGCGCGAATCTCGACCCGGACGCCGGC
AACGGCATCGCCAACGCGATGGCGAAACACGCAGCGATGCGTCGCGGGTCGTTCGGTGGT
CTGCCGAGTGGCAGCATCCTGACCAACGGTGTCGGCGGTGGTGGTTCGTTTCAGACCAAT
CAGCGCCCATACCAACCCGAGTTCGAGTCACCTGATCGGCAGAACTACCCGATCCACCGC
AACCTCGCGAACATCTACTGGCGCGTCTTCTACAAACTCGACCCGATCATCGGCACCTGC
GTCGACTTGTTTTCGGAGATGCCGTGGTCTGACTTCACGCTCTCGGGCGAGGGCGTCTCA
GGCGAAATCAAGGAAGCGTACGAGACGATGGTGGAGGAGACGCAGATCCGTGCGCTCTTG
CCGTACTTCGTGAAGGAGTTCTTGGTCATCGGGGAGGTCGCGCCGCACCTTTTCTGGGAC
GACGGCGAAGGGATGTGGACGCACATCGCGCTCCACAACCCAGACCAGCTCGAGGTCATC
CACTCGCCGTTCCTGCCGAACATGGACCCGCTCGTGGAGTTTCGTCCCGAGGACCGGCTG
CGGCAGATCCTTACCTCGAACAACCCGATGCTGCGGCGGTATCGCGAAGAGATGCCCGAG
GAGATCCTGGGCGCGCTCATCTCGGGACAGAACATCCCGCTCTCCCCCATCAACTGCACC
TTCATCCCGCGGAAGCTCCACCCGTACGACGTGCGGGGGACGTCGATCATCTCGCGCATG
TGGCGCATCCTCATGTACGAGGACGCGATCTTCAACGCGTCCATCGCCATCGCGCGTCGC
GCGGCGGCGCCGCTCAAGGTCGCGAAGCTCGGCGACCGGACGACGGGCTGGATCCCGGAC
CCGGCGCAGGAGCAACGACTGCTCGAGCTCTTGGTACAAGCCGAGGTCGACCCCGCGGCG
TGGCTCGTCTACCACTACGGCATCGAGTTTGACTTGGTTGGCACGCAGGAGCGTGCCTGG
AAGATCGACCAGTCGGCCGAGTTCATCGAGCGAACGAAGTTACTCGCGATGGGTATCTCG
AAGTCGTTCCTCCACGGCGAAGTTACTTACGCGTCGGCAGCCAGCGGGTTGACGGTGTTC
TTGCAGCGACTGAAGGCGCTCCGCGAGTTCTTTGAGGCAGTGTGGCTCTACCCGAAGTTT
CTGCGGCCGATGGCCGAGATGAACAAGTGGGTGAAGCCGACACAAGCGGAGCTCGACCAC
AAGGTGCGGACCAAGCGCTCCAAGCGTGAGCTCCGCGAGTCGAACCGGTTCATCGTCCCC
AAGATCGAGTGGGACCGGCCGCTCGACCCGTCGATCGACATGGCGATGATCAACGCGGTG
CAGGCGCTCTCGGCGATGGGCGTGACGTTCTCACGGACGACGCTGTCTTCGCTCGTCAAC
CGCGACTACGAGACCGAGCTCCAGCAGCGCGTCAACGAGGTGAAGTCGGAGCAGGACCTG
CTCGCGAAGCATCCTGAGCTCCAGCAAGCGCTCGCGCCGCAGGGCGAGGAAGGCGGAGGT
GGCGGCGGCATGCCCGGCGGTGACATCGCGCCAGGACTCCCGCCTGAGTCGATGGGCGGC
GAGCCACCACCGGCGGAGGGGGCGCCTCCCGAAGGTGCACCGCCCGCCGCAGCGGCCGGC
GACCAGGACCCGACCACGGGTCACGGCGGCTCGCGATGGGTCGACGGCAAGCAGGGCAGC
TGGTCCAAAGATGAGTTCGACGACCTCGTTGCGCTGATCGTGGACGGTGAACTCCCTGAA
GAGGAGCCGTGGACGCGCATGCTCGAGGAGTGGACCGCCGAAGCTCGGCAGCACGTCCCC
TACGCGAGGGCCGCCCTCCGAGCCGTAAAGTCGGGCGACCCGGCCTTGGCTTGGGAAGCC
ATCGAGGAGTGGCTCCTCATGGGAGGCTATCCTCCAAAAGACATCCGCGGTTTGGAGGAC
ATCCTAAAGACCGAGGGCGTCCTCAAGAAGAAAGTCGCCAAAGCGCCGCCGCAGACGCTC
GCGCACTACGAGAAACTCCTCGGAATGACTGACAGTTTGGCGCCTAACCGCCTGCTCGCG
GGTGCGCCCTGGGAACGCAAGCACCGCTAAGTCCCCGGAGTCCCTTTAGGACCGCAACCC
TCGCGCGGGGATTTATCTCCGCGCATGAGCGACCAGCTCGGGTTCAAGAAGACCGGCGCC
GGGCAGCAGCTCGGTGTCATCGTCCCCGAACCACCGTCACCGCCACCGGCTGAAGAGCCG
GCGCCGGCGCCGCCCCCATCGCCGGCGGACGAGGGCGATGAGGGCGACGTGTAGTGTTCC
ACAAAACCGCACGTGTCGCATCACTCGGCACCTTCTCTTTGGACGGAGAGGGACTGGTAC
GCATCGCGCGCGCTGAGGTCGAAGGCGGCGGCGATGAGCCCCGGGGAAGCTTCTTCATCG
ACGGCGCACGCAAGCTCGATGTCCGCGGCCTCCTCAAGCGCGTCGCGAGTCAGTACGCCA
TCTCTGACGACCCCTCGAGCTACTTCTTCGAGGCGATCCGCGCGAACACCACCAACTGCC
CGAACGAGAACAACGACGGCTTTCACCAATCCGAGCTCCTTCGCTTTGATGTGCGCCTCG
GGATGCCGGTCTTCGTAACCTACGCCGGCAAACCGCATCACCTCAACCACAAGACCGACA
ACCCGAAGGCCGCGCGTGGCGTTATCATCGACAGCCACTACAACTCCGACGCGCCGGCGC
TCGATACGTGCCTGGGCTGTCAGACGCGGACCGCCGAGCGACAGAACCGCGATGAGACCG
GCCTCCACTGCCGTAAGTGCGGCACGCTCGTTCGCGATGAGTTCGTCGAGATCCTCGTCG
GCATCGACGCGCGGAAGGACCCGCTCTTCGCCGAGGGTGTCCGAAAGGGAACGCTGAAGG
CCGGGTCGATGGGCTGTAACTGCCTGTCGACGACGTGCAACGTCTGTGGCCACGTGGCGT
ACGCTAAGCCAGAGTTCTGCGAGCACATCCGCGCCGGAAACAAGGGGACGCTCTGGACAC
GTCGCGGAAACGGTTGGGCCAAGACGAGCGCGTCGGACGTGTCCAAAGAGCTTCGCCGGC
GGAAGCTCGCATTCGTACCGGCCGACTTCTGCTACGTGAAGACCGGGGACTTCGAGGCGC
GCAAGGCGTTCGAGTACTGCAACCAGGTCATCTTCGATGAGTACTCACGCGTCGACATGC
CCGCAGACCCGAAGGCACTTCAGGTCGAGATTCTGAAGGCCGCGCAGCTTGAGGGCGCCC
CCGCGGCCGACGCACTTCGTGCCGAAACCGAGGCCCTCATGCGCTCCGCTGAACGGAAGC
GAAAAGAGCTGGAGGCTTCCATGTCTCGCGCAGCACAGCGCATCCCTCGCGTGCCGACCG
TCTCGCCGATGCTCACTCCGATGGAGCAAGAAGGTGTCGGCATCCAGCTCGAGCAAGGTG
ACGACCCCATCGTCATCGAGCCGCCCGGCACACCAGGGATGCAGGAGCCGGGCATGCCTG
GCGCGCCGGGTGCGCCGGATGCGCCTGGGATGGGGCCAACCAACATCGAACAGTACACGC
AGCAGGAGACTCCTGGTGCCCCCGGCGGACAGCCGCCGCCGGGCGAAGAGATGGACATGG
GCGAGCTTGGCGTCTTGCCCGTCCCGCCCGGCGCTTCCGCGCCGCGCCGCGGTGGAAGGA
GAGCTATGCGTAAGTTCAGCCAAGCGTACTCGAAGTGGACCGTCCAAGTGTCGGAGCAAG
GCAACGCGCGGCTCCTCACTGAGGACCGCACGCCCGCGCTCGTGTTCCGCGCCGCCAAGC
CGGTGCAGGACCCCGAGGCGCGCCGCGCGTTCGGGCTCGAGGTGCTGACGCACCTTCTCG
ACAACGGCCTGGTCGCCACCGCCAAGAAGTACGGCGCCTACTTCGCGCCGAAGTTCGCGC
AAGTCGTCGAGCACGCGACCGACGACATGAGGGAGTTCGCGGACAAGTACCTCTACTCGT
CCGTCCTCGAGGGCGCTCCGTCGCAGGATGACATGGACGGCAGCCTCCGAGGCACCCCGC
CGGCAACCACACGTGTCGATCCGCGGGACGACATGGACGGTGACGTTCGTGGGAAGCCGC
CCGTCGACACGCAGAGCGACGGCGCCGCGGACCACGACCGCAAGGACCAGAACGTCGACA
GCGCGGTGGGCGAAGACCACGAGACCATGCGCGAGAAAAGGAAGCCGTTCAACATGGGCA
AGGACACCGCTCTCAACAACGAGGTCCACGACCACGTCGAGCCGCTCAGCGGCAAGAAGG
GAGAGGCGGCCGGACGAAAGCCCAACCCACCGTCGGCGCCCGAGGCGCTTCAGCTCGGCG
CGCGCATCGCGGCCAAGGCTGGCGGCGACAGCTTCGAGGTGGTCGGCATGCGCCTCGGCG
AGAAGGGCCTCGAGGTCGAGCTCATCGGCGCCGACAAGAAGGCGAGCCGCCGCGTCACCG
CCGGCGACATCGCCGACTGGATCCGGATCGACAAGCAGCCCGCGACGCTGAGGTTGCCGG
GACAGGCGACGCAGGTCTTCGCAGCGGCCGAGAAGTGCGCCAAGTGCGGCGCGCTGATGT
TCGGCGGCGCCGACAAGCACACCTGCGCTGACGGCGACAAGGACGACAAGAAGGTCGCTG
CGGCCGTCCGGCTCGAGAAGGTCGCTGCTGCGAAGCTCGCCAAGGCGAAGGAAGAGCTCG
CCAAGGCCAAGCTCGAAGCGGCTGAGCAGGCCAAGGTCACGGCGGAGGCGACCGTCAAGT
CCTTCTGCCGCGCGCTTCGTATCGTCGCTGCTCGGCAGGGTGCAGACCTCGAGCAGTCAC
CGCTGAAGCTCGCGGCGGAGGCGGTGCTCAGTGAGCCGCGTCCGGTCGGAAAGGACGCCG
CGTCTGGGGAGACCATCGTCTACAACGGTCTCGACCCCGAGCTCACGCGGTTCATGGTCG
CGCAGCTCTACGAAATCGGACACGCCGATCATCTCGAGCGGCTCATGCACCGCGCCGCGG
AGCTGATGTCGAAGGGGGACCAGTACCTCATCGACGCCGAAGCCGACCTCAAGAACCTCA
ACCGCGACCTGCCGGTCATCTCGCGTACGCGAGTGGCCGCAGTCGACGAGGATGCGCTGC
ACGCAGCCGAGCTTCGCCGTCAGGCGATGGGCGGCAACTTGCAGCTCACCCCCGCCCCAT
CGGAAGCAGCCGTCGGGAACGGGCACGACAAGCGCGCCGCGATTCGCGGAGCGCTCGGCG
GAACCTTGGTGGAGGGTGCCAGGGGCCGACTCGGACTCGGAGTGAACTGACCGAGTCGTA
ACTCCACCCAATTGAAAGGAGCAAGTCATGGGAACTTTGGTAAGCAGCCCCACCGCCGTT
GCGGCGTTCGATGGGCAGATTGTCAAGAAGGGACTGGACCTCAACCGCAGCATCATCCAT
CGCGACCTCGGCACCGAAGTGGTGAACCCGACGGCGCAGGTGCGCGCGGGTCAGCTCGTC
ACGCGAGACGCGACCGGCTACATCGCGCAAGCGACAGGGACGATGGTCTACGGCGTCGCC
AAGTGGGGCTCGGCCCCCTTTGGCGTCGGCGTGGTCACCGACCTGCCGATGGTGCTGAAC
GGGACCACGGCGACCGCGACGGGGTACGCCAACATCTCGAACGTGACGGTGCGGTCCGCG
CCGGACATGGGCGGGACGTTGTACGTCGGTGCAGGCACCGACTACAACGCGGTGGCGGTC
GCCGGCACCATCGCGCGTGACGCGACCACGACGATCACCGACGGGCAGACGGTGTACGCG
ACCTTCACGTACGCCCTGGTCGATGCGGACTTCAACTTCGACGGGCGGTTCTTCCAGAAC
CAGGCCGCCGACCGCACGCTCTACCAGGAAGCACGGATCACCGTCATCACGGACTGGGCG
CGGCTGTTCACCATCGAGTGGACGACCGGCGACCTCGGTGCGGGTGGTGGCGGCGTCAAC
GCGACGTACGCGCTCACCGGCGTGCTGTCGAATCTGTACTGCTCGCCGGAAGGGAAGTTC
ACCAACGACACGGCCGGCGGCGCCAGCTTCGTTGGGCGCGTCTACCAGCTGCCGACGGCG
CAGGACCCGTACATGGGTCTCACCGCGCACGGGAACCCGGTGGTGTAACCCACCCGGGTT
ACTTCACGGAAAGAAGAGAGGAGAGAGACGATGGTTGCGGCACTCAACCCCTACCGTCAG
ATCGTTTCGGGGCAACGGGCGCCCGCCAACGCCGCGGGAACCCAGAGCCGTCAAGCGAAT
CTGCAGGTCGTTCAAGGACAACAAGGCCTCGTGCAGCGTCAGCAGCGCGTGGCACAGCAG
CAGCGGCAGCAGCCGCTCGCTGGACAGGACCAGCCCGGCGCCGAGCGCGTGCTCGCCCAG
GCGCGTCAGCGCGTGCAGAACATCGAGACGCGTCCGCTCACGCGGTTCGCGAATCAGCAG
CAGGAGCAGTACTGGGACCAGCACGGCGACTTCAACCCGCAGGCTTTCGGCGGCGAGAAG
TGGCGTGACGGCATCCAGGCGGCGATTCCGGACCCCCGGAACCGCATCTTCGACCGCAAG
GGAAGCCTGAACGCGTACGACACGAAGGACGCGCTCAAGCAGATCGCGTACCTGCTCCAG
AACGCCACGCGCGAGGCGCGCCAGGCACGGTTCTACCGAGAGGGCAGCGAGATGTCGCCG
GACAACCGGCGCAAGGTGCTCGCGGCGGCCGTGCAGGACCCGGAAGGCTTCGCCATCCTC
GGTCAGGAGCTCCTGCTCCCGATCAAGGACCTGGTGGACTACGAAGGGTGGGCCCGCAAG
GTCTACCGCGTGCGTCCGCTGGCACAGGGCGAGTTCTTCCGGATCGCGAAGGACGTTCGC
TCGACGGCGTGGGTCATCGGCCAGGACGGCCAGGGCATCGAGGCGCGCCTGTTCGGGCGC
TTCGTGACCCCGTCGGAGTTCAAGATCGGTTCGTTCCCGACGGTCGACATCTCGGACATC
TACACGGTCAACTACGACATCCTGGACCGCGCGCAGGACACGGCGCGCCAGGAGATCGAG
CTCGAAGAGGACAAGCGCGGTCGCGCGCTCATCGACGTCGCGTCGCAGACGGTCAACGCC
GTCACGACGTTCGGCACCCTCGGTGTCGCGGCGTTCGAAGACGTCCGCTTCCAGGTCGAG
CGTCACCGCTTGGTCGTGGAGAAGTTCCTGATCAACCGTGCCGAGCTCTCCGACATCGTG
AAGACCATGTCGGCGCAGGTCGATCCGGTGACCGAACGCGAGCTCATCCTCGCGGGGTAC
ATCGGCTCGTTCCTGAACGCGATGATCATCACCAGCGCGGGCACTGGCGTCGAGGAAGTC
GTTCCGGCCGGCACGTTCTACGCGGTCACCGGACCGGAGTACATGGGCGAGATGGGCATC
CGCGTGGAGCTCTTCTCGGAGCCCTTCAACATGTTCGCGCAGCAGCGCTTCGTGAAGGGC
TGGGCCTACGGCGAGATCCTCGGATTCGTGATCCCGAACCCGCGGTCCTGCGCCAAGGGC
AGCAAGTAGCACTGTCACCCGAGCGCATTGGGCGTTCGGATGTTCAACTCAGGGGGGCGG
ACAGTTCGACGTAGGCTGTCCGCCCCCATTGTCAACACGTCGGCGTAACCGGCCGCTTAG
CCGAGGCGACAACTTGAGTGGAGAAGTCAGTCGATGTCCTGGTGGTCGACGCACACGAGC
GCTTCGTGGGGTACGTCCACTGGGCCATCGCGAGAAAGGCGCTGCGTGAGAATCGAGCAC
GGGTCCACCGAAGGTCACCGACCGTTCTCATGCTCCCGCCCGGAGTGACTGAGTTACCTT
TCGAGGTCGCTAAGAACGGAGACACGATGCACGCCAACGGACAGCCAGCCAATCAGCCCC
TCAACTGGTTCAAGTTCTTCCAGGAAGAGCGCGAGCTCTGGATTCAAAACATCTCAGCCA
CCAACCTCTCGATGCAGTTCGAGATCGCGCCGGGGCACTTCGCCGGTGTCTTGGTCCTCA
TCGGACCCGATCCGATCTGCCTCACCAATGAGGTCCCCTTCGACGCGGTCAAGAAGTCAC
TCGACTTCCGCAAGTTCCTGAACCGAGTTCCGGCGGTCATGAAGCTGATGACCACCGAGC
AGGCTCACGACTACTACGCGCAGAAGGCCGCGACCCTGAACGCGTACATCACCGATCCGT
CCACCGGAAAGCTGGTGCCGAACATTCAGGCCGCCATCGAGCACACCGAGATCGAGCGCA
AGAAGCTGACGTCACGCCAGGCCGGCGATGACACGGTCGTCACCACCGACGGCCAGGTCC
GCTTCTCGCCGCCGAAGTCCGCGCTCGAGCTCATGAACATCAACCAGGAAGCGCACATGG
GCGTGCCGCCGCAGGCCGCACAGGCGGCCGGCATTCAGCAGGTCCCGCAGGGGTTCGCCA
ACGCGCCGGCTGGCTTTCAGCAGCAGGGCGGCTTCAACCCCCAGACCGCGGGCTTCGCGA
ACATCGGCGAGCAGCCGGTGATGATGGACCAGGAAGTCCATCCGCGGGTCTTGGCGCTCT
GCCAGCAGGTCTCGATGCAGCTGCAACCGAACCTGCGGATGCCGGCCGAGCAGTTCTTCC
GTGAAGTGCGGTCGCTCGAGCCGGCGCTGAAGATGTCCGACCTGCAGCACATCGAGTCAT
TCGGGACGTACAAGACGGTCAAAAAGTGGGCGCGGGACCTCATGGCCAAGATGGAGAGCC
AGGACGACGGGCTCGACGACGGCCTCGAGGCGCCTCCGCCGGCGGCAGCGTCGTTCTCCG
TCGTTCCGACGGTGTGACGACAGTGGAGGAGGTAGAACGTGACGATCTCACAGCCACGCA
TGACGCTCCTGGCGCTCTCCGCGTTCGCAGCGACAACTGCGGAGCAGGTGGGCAGCACGT
TCTACCTCCATCCCGCCGCATCCCACTGGCAGGTGATGTGGAACTTCGACCAAGCCGGCT
CCCTCGAAGTCGACTGGATTGACGCCGCCGGCGACGCACACCTCATCGGGGCAGCACTTC
CGGTCGTCGCGAACACGTTCGGCAACCAGACTTACGATTCCAACCACGGGACCGTCCGGG
TGCGCTTCACGCCCGGCGCGACTCCTGTCACTGGTCGCATCGAAGCGACCTACTCCGGCT
ACGGCGCTTCAGGGAGCTAAAACATGCTGCGCGTATTGGTTGTCCTTGCCTGTCTTTTGA
CTGCAAGCGTCGCGTCCGCGCAGCTTCAGCCGGCACCTTCAGCAGACTCGACAGCTGACA
AAGCATCAGGCGCACTTGCGGGACGCTGCTTCGACGCCGCGACGCGCGCGTGTCTCATCG
ACGACAACGGCTACCCGATCTTGGTCCCCTTTGGGGCGACGGTACGGCTCTTTGCGCGCG
GTGACATGGTCGTCTACTTCACGCAAGCGGCGATCGATGACCTCTACATCGACACCGACA
CCGCGACCATCACAGATACTGCCAGCGCTTCACACAGCGGTGACGCGGTCGTCTATCCGA
TGGGAGCTGGCAACATCGACTACCAGCGAATGGAAGCGAAGAGCTTCGCCCGACAAGGGT
CGGTTCTCGCGGTGGGGGCGCGCGATGGTGTTTGCGAGACCACTGCCGGTGTTGAATCAC
GACGGCCTTGCCGTCAAGACAGCGACTGCATCACCCCGTTTTCTACCTGCGACACAACGC
CTGGATTCAAGACACCAGGAGGAGGATTCGTCTGCGCCGCTGCAGCAGCGTCGGCGTTCC
TATGCGTAACCTGGTACTGACGCTCGGCTGCATCCTGACAGCCGTCTGCCTCGTCGGCAC
CGTCACGTGTGGTGATGGAGTGGTGCAAGGCAGCCCTGCGCACGGACCGCGGCACGGACC
GAGCAACGGGACACACACCACGAGTGGCAACACAGCGGTTCCGCTCGCGGAGTTCTACGC
GCCAATCCTGATCTGGACGGGGCAATCGAACGCGCTCGGCAACGGCACGACGGCGCAGTC
GACGACGCAGCCTTATTCGAACCGCCGGTGGAACGGCTCAGACCTCATCGCGCTCGTCGA
AGTCACGCTCGAAAGCCCCGTGTCGGGGACATCGAACCAGATCACCTACCAAGACACGGG
CAATGACCGGCTGACGGCCGCGTACAACTGGGCGATCGGCGCGACTCCGTACAGCGGCCT
CGCACAGGGAACAAGCCCGTACAACAACGCGCAGACCGAGCAAAACCAACTCTTCGCCGA
CTTCATCACGGACCAACCGGCGCTCACCGCGTGTGCGGGTCCGCTCGTCGTCGACCACGG
CGAAACCGACGCGAACAACGGACGCACGGCCGTGCAGTACCAAGCGGACTTGACGACGTG
GGGCAATGACTGGGCGGATGACACGGTCGCTGCGGGGCACGCGCGCTGCCCGGGCGCACC
GCTGGTGGTGTACAACCAGCGCAGCAACTGGACGACCTCGAACGCCGGCGTCAGCTGGTT
CTCGACGGTCGCAGCAGGCCAGTTCGCCGCGCACTGGGCGGACCCTTCACACTTTGTTCT
CACACACGCGCAGTACCCGTTCACGTGGGTGGACGGGCTGCACCTCTCGACGACAGGCCA
GCGCCTCTCGGCCGCGTACTTCGGCAAGGCGCAGCACTTCGGTTGGCTCGCTGGCCGCGT
GTGGCGCCCGCTTGAGCCAGCGACCATCACATGCTCGGGCAACACGATCACGATGGCCGT
CCAGGGCGGTCATGGTCTGACTGACCTCTTGGTTGACGAAACGACGGTGGTCCGCAAGCC
GTACGGCGGCTTCTCATACGCTGAGGCGACGCCGCAAACAGAGATGCCGGTGGTGACCGG
CTACAGCGTCTCGGGCCGTACGGTCACTGTCACGCTCGACCGCAACTGCGACACCGATGG
TCGTTTGCAGTACGCGCACCGCGCGATCCCGACGGTGTCGGCGTCTCCTGCGACGCACGC
TGCGGTCGGCGGCAACATCCGAAACCAGGACACCACGCTCGCACAGTTCGATGGAGCGAC
CCCACTGCCGGACTGGCTCGTTGGCTTCGACTTTCCATTCACATCATGTCCGGGCTGTAC
ACCGTCGGCGCTTTGGACGTGGGCGAACACGGACTCGTTCCTCGCCGACAACAGCCCAGC
GACGTGGATGTCGTCCGGACACCTGCCGGAGATCGACGGCATCGGCGCGTTCTCGTTCGT
CTACTGGATTCGCGGCAACGGGACGTTCTTTTCGTCGGGGTCCGGCTCGACGCACATCAA
TCAGTGGGCGGGCACAACACAGCGTCAATTCCTCGAGCAGGGCAGTGGGTCGAACACCAT
CCAGATCTTCTGGCCGTCGAGCCTGAGCGATTCGGGGAACTCGTGGCTCAGCGCGTCTGG
CGCCTTCAATGGCTGCGCGGCTGCGTGGTGCATGATCGCGATCGTCGGCGACGGAAGTGG
TGGCACACCGGACGCGAAGCTCGACGTGTACAGGTGTGACGCGGGTTCGTGCACCGAGAT
CAGCACCGGCGGTGTGTTCACGGGGACGTGGCCAGCGACGACATTGCCGGCGGCGGGCCG
CGCGGACTTCGCGGTGGGCGCGCGCTCGGGCGGCGGCGGCTCGACATCCATCGAGTACAC
GATGTCGCACGTCCAGTTTTGGACCACGAACATCACCAGCGGGAACGTGAGTTCGCTGTA
CAACTCGGGCACGCCCATCGACCCACGTACGGTCGGTGCGGGGCCGTGCCACTACTATCC
GTTCCAGCTCAACGGCAAAGACATCGGTTCATGCGCTCCAATCGACGCGCGTCCGTACGG
AACTGGAGCGATCTGGAGCTCGCTCAACCCATGACGGAGGCCTTGATGAGTGCAGTTGCC
CCTGCTGTCCATGAACACCGCTTCGGAAGCTTTGTGCTTCGGGCGCATCTTCCGCCTGGT
TGGCGTATCAGGAACTACGTGAAGAACCACCACTACATCGAGCTCGAAGACGACCAAGGC
AAGACCTACCGCGTGCTCGCAGTCGACCTGATCAAGGGCGTCTGCCAGTCGTGCAGCCAG
GAGGTCTACGTCTCCACGCGGATGGGTGACATGACCTGCCCGCACTGCACTACCGGCACG
GTGGTGTGGGTGTGGGGAGAAGCGAAGCTCTCGTTCGTCCCCGAGGTCGGCTCGCGTTTC
ACGTCGGTACCGCCACCGACTTCACCTATCGAAGGAGAGGACACCAAACCATGAAGAAGC
TCTTCGTTGCACTTTTCTGTTGGCTGATGCCGATGTCTGTTTGGGCGGCGTCAACGTCCA
CGACATCAACGACGGCCGTCGTCGACCCGAGTGCGGTCCAGAGCGTGGACCAGCTGTTCG
GTCTCGTGGGTCTCATGGCCAACGCGTTCAAGACGCGGCAGTGGCTGCTCGTCGCGGCGC
TTGTGCTCACAGCGGCCATCGCCGGCTTCCGCATGCTGAAGCTCGGCCAGAAGCTGCCGG
GTGCTCTGGTCCCGTGGGTCACGCTCGGTCTCGCGCTCTTGACCTCAGCCGTCATCGGCA
TCCAGACCCACCGGAGCTGGTCCGCCATCCTCGCCACAGGGCTCACGGTTGGTGTGGCCG
CAGTCGGGGGCTGGGAGACCGTCGGTAAGATGGTCCGGGACCTCATCACCAAGATCCGCG
GCGCGCCGGCACCGACGCCGCCTGCGCCGCCGACGGCCGGAGGCTAAGTGTGCGTAAGGT
CCTACTTTGGGTGGTTGCTGGGCTCGTCGCTGCGGCTGGCCTTGCCTTGGTTGTCTGGCT
CGCCGTCCGAGGCAAGAAGTCCGAAGCCAATCGAGCCATGGCGGACGTCATCGACACTTG
GACCGAACCACGCATCCTCATCGCACGGCAGAAAGCCGAGGCGCTCACAAGGCAGTTTGG
CGAGGAGAGCGCTCAGGCGGCTTCTGCAGCGGTCGCCGTCCAAGCCATCGAGACAGAGCT
CAAGACGAAGTACACCGAGCTCGAGCTCACGCCTGAAGAGATGGAGACGCGTCTTCGCGC
CCTTCGCGTCTAGCCTCCTGGTGCTCCACGCCGGTGTTGTCTTCGCAGACACCGGCGGCA
TTCTTCGCTGCGCGGACAAGGTCGCGCTCGAACCCAAGACGGTGACCGTCGACGGAGTGA
AGGGGACATTCCTCCCGCCGCTGTCGATGAACCGCGTGGTCTTCGTGCTCTCCGAGTGCG
TCCCCCTCTATGAAGAGCTCGCGGCTTCACAGGCGGTGCTCATCGCTGCGCAAGCGACAG
CGGTCAAGACCGCCTCGGCGGCGATCTCCGCACAAAGGACGACAACCACCGAAGAGCATG
AACGTGCTGAAGCGTGGAAGGCTGCGTACAAGGAAGAACGGGAAGCAAACAGTGGCGTCT
TGCGCTCTCCGATCTTCTGGTTGTTCACTGGGCTTGTGACTGGGATTGCTGCGGCGGTTG
CGACGACGTTCGCTGTGACCAAGGCGCTCGAGGGGAGAACACCGTGAATGAGCTCGGCGC
GCTCTTGGTCGCTCAGCCCGTAGACGCACTCGCGCCGATCAGCGGCATCGCGCAGCTGCT
GCAAACGTACGGTGCGTGGGGCCTCGTCAGCATCCTGATGGTCGTCGTCTACTTTCTCTT
CCGCAAGTACGTCGAGGCGAGAGACAAAAACGACGGCACTCTCGAGGCGCAAGTCAAAGG
AACAACCGAGCTCGTCGAGGAACAAACCAAGACCGCGGTCGAGACAAAAAACGCCGTCGT
CATTGTGGCGGCGGCCCTGCAAGCTGTGGAGAGGAGGCTCGAAAATGTCGAGAAAAAGCT
GGGGTAGAGGGCTCCTCGACATCTTGCGTCAGCTCGGTGTGCACATCAACAAGAAGGCCG
AGGAGGCCGTCGAGCACGAGCGTGAAGTGGACCCCGACGCTTCGACCGCTGACATCATCA
CGCGTCTGTCGCTCGCACCACCCGAAGTCGTGCAAAAGGCTGTGCTCATCGCCAAAGAGG
AAGGCTCGACTGAAGTGCTCCATGATCAATTCATGAAGGCCCGCGTCTCTGTACAAGAGG
CGCGACAGGCGTCGATGGCGCTGTCCAATGTGGCGGCGTCCATCGCGAAGAAGTAGGTCG
CCATGTTCGAGACCACCGCTGAAGAACTGGTGCTGGTGCTGCAGGCGACGGATGAGCGCA
TCATCATCGACATCGCCGACAACGACGTCGCAGTGAACGCGACGCGGATCGGACTCGAAG
TTCGTACGCTCGGTGGTGAGACGCTCTACTCGGAGACGTGGACACCTCCGGCGCCGGCGA
GCGCACGCATCACGAATCCGTCCACTGGACGCTACACGTTTCGCATCGGTGACCCGAACG
CCGGCGGCTCAGCTGAGACAGCGTCTGCGCGCGACCTGCTGCTTCTGTGGAAGATCGAAG
TAGACGATGACTCGGACACCATCGTTCAGTCGGTGAAGATCGCGACGGCGTATGTCATCT
CGCTCGTCGAGCGGCTCCGCAGGCAGATCGACAAGGCGCGGAAGCGTGTCGTCGACGACC
CGTCGACCGGGAGCGCGTGTTTCCTCGGGTACACGGACAAGGACCTCGTCGAGTACCTCG
AGGGCGGGCTCACGACTTGGAACATGTACGAGCCCTACCCTACGTTCTGTCGCATCGAAG
ACTTCCCGTACATCTACCATCAGGGGCTCATCGAAGCCGCGCTCCTGGTCGGCGTCGCCT
CGCAAAACCTGTTCGCTATCGACTCCGACATCCCGAACTACAGCGCGCAGGGGGCGGCCT
TCGTCATCAACCATCAGACACCACTCGCGCAGCACCTGAACTTCCTCGCGCAGCGACTCG
ACAAGCTCATCCCGATCGCGAAGTTGAAGCTCGTTCGCTCGGGCTCGGTGCACACGGAGA
TCGCGCCGAACGCACGGCTGCAGACGCTTATCAACATGTCACCGGGCGGTGCGGTGTTCC
GGAACTTCTTCGTACGGAGTTAGGATGGACGACCAGATGGACATCGGTGAGGTGGGTTGA
TGCAGCGGATCAAGCGAAACCAAGGCTGCATCCCGGGGTACTGGGCGCCGGACCCGCACG
CACGACTCGACGCAGAGCGGACCGCCGACAAGGTCAAGGTCCTCCTCGAGGACCAGCTTC
GGACGAACGGCCGACCGATCTGGGTCTGGCAGCCGGTGCTCGGTGCGACGGCGGGGACGG
TGCCTTGCACCTGTGACAAGGAGACCGCGCCCGGGTCCGACTTCAAGTGCTTGAGCTGCT
ACGGGATGCGCTACATCCCGGGCTACCAGAAGTTTCTGACCACGCTCGTCTACTTCGCTT
CGGCCGAGTACGCCGGTTACGTCGGGCCGTATCCGGCAGCGCAAACCGCGTTCACGCTCA
CGGGCACGTCTATCGACGTGCGAAAGAAGCCCCACCGACTACAGCTCAACAGCGGTCTTC
TGACAGGAACGATCGTCACACCGGACAAGACGTACACGAATCCGGGAAACGATGCGTGGG
AGCTCGAGCTCGCGGCTTACCGAAAGACCGCCGGCGACACCATCACACTCGAGTACTCCA
TCAACGCGGGGACGACGTGGACCGCAGTGACGCTGACCGCGGGGCCACTCTTCGGCTATC
GTGGTGCGCTCACCTTGAACGGCAACGGCAACATCCGTTTCCGGGTGACGCTCACGCGTG
TAGCTGCGACGACCGAGTCGCCTTCGTTCGAGATCCTGCGGATGCGCCACATCCGTTCGC
TCGACGCGAACCCGCTCCTCGACCAGCGGATGCCCGAGTACCAGCGGGGACAGATCTTGC
TCATTCGTACCTGGGACCAGGAGATGGTCATGCGTGACATCGCACGAGGTCGGGTCATCG
ACGCGCTCGGCGACCGTTCAATGACCGCGCCGCTCGACTTCTTTGACACGACTATCGTCG
CCGACACACCCGAAGCGGCGTTCGATGACCGCGAAGCCGGACCGCACCCGCTCTTCGAGT
ACTCGTCGGGTGTCCGCGCGGCGCAGCGCTACGCGATGTACGCGATCAACATCGACTCCA
CGCTTGACGACGTGATGTCGCATCAATCGTTCTCGGAGCGGCGAATGCAGCCCGGGGAGC
TCTACTCCCTTGTGTTTTGACGCAACGTGAATCAAGAAGATGAGGTGTTAGAAGTAAGGG
ACGAGGACATCGTAAGGGTGGAGGAGGAACTCGACGCGTACTACGACGCGTTCAGCGAGG
AGGAAGTCGACGAGTTCGACCGGCTATGGAACGAGGCGATACAGAAACTCCTCTTGAGCA
ATACCGACGACTCGAGATCACCCTCGCGGCGATAAACGCCTCGCCTGAAGCGATCAGCGC
CTTCGGGGACGAGGTGCTCAGCCAAATGGAAGCTGTTTGGGAGCGGCTCACGCCGGCGGA
GCGTGACCTCTTGATCCGCGAGGGTTCACGAACTCTACCCCACGAGGTGCTACATGCCTG
CACGTGACCCACTCGAGCTGCGTCGACACTCGGCGACGGTTCCCACCGACCTCAACGACC
CACCACGCTTCTCGCAGATGGTCGAGACGACCAAGGACGCGTTGGTGGAAGAGGTCCGCG
TCTTCTTGAACCAGGCGGGCTTCACGACCGAGAAACGTGAGGAGCTGCCGACTGTCGAGA
AGTACGCCATCGGCTTCGGGACTGGGCTCGACCCGTATCAGACCTTCGTCAAAATCGTGG
AGATGATGCCCGATGTCACCGAGCGCATGCCGCACGTCGCGGTGACGACGGCGGCGGGAC
GAAACCGGCGCATGACCGCAGGCCGGCCCTTCATCGCACACACTCAAGCTCCACCGCGTG
TGGTAACCGCAGTGGCGGGACCGTACGCGCTGTCGAATCCCGTACCACAGATCGTTTCGG
TGTCGATCGACGTCGCGCCGGCGCAGACCTATGACCTCATCATCGAAGGTGAGGCGGTCT
CAGTTCTCGTCGCGTCGGGAACGGTCGCGGACGCAGCGAGCACGGTTGCGGCGTATCTTC
GCGCGACGCCTATTGGGCTCATCTTCCGTGTGAGCTCGACGTCGGGAGTGACGGCGTCGG
TCATCATCGAGCACCGAACACCAGGGACCGCCTTCTCGGTGACGACCTCAGCGAACATGA
CCGCGACGACGACACAGGCCGCAGGGAACGCGACGGGGATCGACATGCTCGCGTTTCGGA
CACTTCCTGGTGGACGTGGGTCGCCGCAGGTCTCGACCATCCTGTTTCCGCCTTCACGCT
TCGCAACAACCGAGCCGCTATCAGCAGTGCCTGCGGACGCGATCTGCCGTGTCTTCAACG
AGCAGGCGCTCTGGGCGTACGCGCGCCCGGTCTCGGTCGGTGTAGGCACGGGCGTTCACA
TCGAGACAGGAGGTCGCTTCGGCAACAAGACGCCGAACGAGATCGAGATCCTCTCGACGT
CGACACCATCGCTGGTGGCAGCGCTCGGGCTTGCGGATGCAGACACAGCTGGCGCGGGTG
CATCGGTCGCGGGTGTTGCGCCGGAAATGACCGTCACGGTCGCGGGGACACCGTTCACTG
CGGCGATGGTCGGACGCTACTTCGTGCTCTCTGGATCGACTTCGTCGGTGAACGACGGGC
GCTTTCTCATCACCGACGTGCCGGCGACAAACCAAGTGGTGGTCTCAAACGCGAGTGGTG
TTGCTGAAGCGTTGCCCGTCGACGCGTCGTGGTTCATTGGTTACCGCGACGACTCGAAGA
ACCCGCTCCGTCCGGTAATGAACCGCTACCACGCGTCGGTCGAGCTCAACATCACCATCG
ACGTCTTTGCGGAATCGCCCAACGAGCGTACGGAGCTGTTCGACCTCCTGTTCGGCGAGT
TCATCTTCTTCCTCGAGCAGAAGATGTTCACCTTGTACGGGCGCGGCATCTTCGACCCGG
ACACCTACCCGGACGAGCACTACCAGATCTCGATCCATCAAGAGGTCAACGACGGCGGAG
AACAGGACTTCCCGCGTGGAGAAGACCAGAAGAACAAGATCCACGCGTGCCGCCTGATGC
TGCCGGTGACCACGACCTGGTTCATCGACCGCTCGGTGTTGGTACCGAGCGGGCCGTCAG
CGGGGCGGTCGTGGACGCTCGAGGCGGAGAACGTCACCGAGGACGACTCGCTCCCCACAC
CATCATGACCCCACGCGCCCTCGAGGTGCTCGACGGCCTCATGCTGGGCGGTGCGCAGTG
GGTAAACGGCGCTCTGGAGCTCGGCATCGAGCCGCGCTACCGGCCGTGGGCGCAGATGGT
CGCGGAGGAGCTCCACGCGATGCGCCTGGTACCGGTCATCCGGCCCGGTCACCGGCTGCG
CTTGGTTGCGCCGGTAACACGCGAGATGGAGGTCGTCCTTCGGCGTTGGTACGACGGCAA
CAAGACGGTGCCGCGGGACGTGCAGCTCGGCTCGGTCGCGCTCGCGCACTGGTTTGCGGG
AGCCGGTGCGCGGGTGTCGAACGGCTACGCGGTGCGGCTTTGGACTTACACCTTCACATC
GCAGGACGTGATGTTCCTTCGCGCGCGCCTGACCGAGCTATACGGTTGGGAGCCTGTGCT
TGCGGTCGACCGGGGGCGGCAGGTCCTCCGGCTCTCGCGGTCCGGGGACCGGCTCGCGTT
TCGGCGGCTGGTGACGGGCCTGTTGCCTCCCTGCTTCGCGCCACGCCTCAACCTGCGAGA
ATCGGCACCCTGCACGCCAGAGGAGGCCGCTCGCCGGCGGCGACCGGTCAAGCTCACCTA
CGAGGACGCCGAACGCATCCGCGCCCGAGCGGCGGCGGGGGAACCTTACGCAGCCATCGC
ACATGACCATCAGGTGAGTCCCCAGCAGGTGGGCCGCATCGCACGCGGGGAAGCTTGGTT
TGACCCCGGTGCGAGCATCATCCGGCGCCGGCGAACGGTACGACGGTTGACTCCGCAGGA
GGAGGCGGAAGTCCGCGCGCGGGCTGTGAAAGGCGAGTCACAGACGGCGATCGGCCGAGC
TCTCGGTATCGGCCAACCGCGCGTCAGCCGCATCCTTCGACGGCACAGCTAACCCTGCGC
GGCCATTTAGGACCGGACGCTCCTCGACGGGTCTTATCCCCGCGGAGGAACGACCTCGAT
GGCTCTGCAGATCACCACCTATACCGATCCTGGTGTCTACATCGGCGAAGTCATCGTCCC
CGGGGCGGTCAACATCGCTACCACACCGGTGCAGATCGGCATCGTCGGGCCCGGCGACCG
CGTCAAACGTGTCACCAATGAGGTCGTCCAGCGTGGGCTCGTCGAAGACGAGACGCTGAC
GCTGATCAACGAGACCGGCGCCATCGCGGCCATCTCCGCACCTGTCGGCGGTGTGCAGAC
GCTTACCGGTGTCGCGTTCGTCGCAGGCGACATCGGAAAGACCATCACCGTGTCGGGCGC
GACCTCCGCGCTCAACAACGGAACGTTCACCATCCTCGACGTCACGGCGGCTACGACTGT
CACCTACGCGAACCCGACGGGTGTTGTGCAAGGTGCGCCGGCGGGAACGTACGCTGTCAT
CCCGTACGCGCTCCTCGCGAATCGTTCGGACCGTGCGCTTCAGAACACCACCGTCTTTCG
CAACTCCGTCGCGCTCAACGACAACTTCCTCGCCTATCCATCGGCGTTTGTTCAAGGCGA
CGTTGCGACGGACCGGAACTTCACCGCGCCGAACAACACCTTCGTCCTTTCGATGGACGG
CAACATCCCCATCACCATCCGCTTCGTCGCGACGGCAGCGGCAACATCTATCGTCGTGGT
GGGCGGGACGCAGTTCGACGTCACTCTCGCGACAGCGACGCAGCCGGCGCTCACGCCGAT
CACCATCACGGAGATCGCGGCCGGCATCAACGCAGTGCTGCAGGACGCGGCGGCGGACGC
ACTCGGCTACGGCGCCGCTTACGCAAGCGCAGCGCGGTCGGTGACAGCGGGTCTTCGCAT
CACTTCACCGCTCACGACGCCGGCGTCAGACGTTCAGGTTCTCGAGCCCATCGCGAACGA
CCTCAACGCTGCGGCGGCTTCCCGCTTCTTCTCGACCTGGGTCGCGGCGAACGGCGTCAA
AGCGGCGTCGTACATCACGGTCTCACGGCTCGTCTACCTGACGACCGCGGTCTACACCGC
GAACTACATCAACGTCGCGTCCAACACCGACGACCTCAACAACACCGGCGTTCAGGAGCT
CATCAAGGTCGGCTCCTACGCCGGCGTGGGAAACTTCGAGTCGGCCGTCGACTACGTCCT
GACAAGTGACACCATCGATTGGGGTGGCGCAGGACTGGCGCCGGATACCGCACCACTCTA
CCCGCCGCTCGGCCAAGCCGGGACGGTCGAAACCTACGACGTCTCGGCCAACGACAACTT
GTCCTTGTCCTTCGACGGACGTGCCGCGGTGACGATCGACCTCAACGCGTTGGCTTCACC
ACCCCTCGGGTACGCGAACCCGGCGGTGCCGGCCGCAGCCACAGCCGCAGAGGTCGCCGC
GAACATCAACGCGGTCATCTCGAACTCGTCGACCTACGGGCCTTTGTACAAAGAGGTCGC
GCAGGTCGTGACCCTCGGAGCGGGCAACTTCGTGCAGCTCACCTCGCCGACCGAGGGAGA
GAGCGGTGCGGTCCAGATCCTGGTGCCGGCGGCTCTGTCGGCGAACATCGTGGTCTTTGG
CCTCTCGGCGACGCAGACCGTCTCGGTAACCGGGACGGGTACGCGGCCGACGCTCGCGGC
ACTCTACTACGTCACCTACTCCATCACCCGGCCGACGGCGGACTACAACGTTCAGAAGCG
CTTCTTCACGCTCGACTCGGCCAAGGCTGACCTCGGGCCAACGTCTGCGGACAACCCGCT
CGTCATGGCCTGCGAGGTTGCGTTCATCAACAACGCGCCGTCGGTGGTGGTGGTCCAGGT
CGATGACACTTCGTCTCCCGGCACGCCCACGCGCGCCGAGTACCTCACGGCGTTGAACGC
GACAACGAACACCGACGTCATCACCGACGTCGTCCTGCTGACGACAGACCTCGCGTCACA
GACAGACCTCAAGGACCATGTCGAGTTCCAGTCATCACCGACGGAGAAGCACTACCGGCG
CGGCTGGTTCGGGATGGCACGGTCGACGGACGTCGGCGACAAGGACACGGCGGACACCTT
CGTCTACCGCGCGCGGCGGACGCTGCAGGTCGCAGCGGACTCGCCGGGACGTGGTCGGAT
GATTCTGGTCGCGCCTCCGCAGCTCACCGGTGTCTCGCGAGACATCACCCTCGAGGACGG
CTCGACACAGACGGTCAACCTCGATTCGACGTACCTCGCAGTGGCGCTCGCCGCCAAGAA
GTCGTCGTTCACGTCACCGGCGACCTCGCTCGCGAAGAAGAGCATCTCGGGCTTCAACAT
CTCCGACATCACCTCGCCGTGGCTCAAGGCCGAGCGCGGGCTGATGGCCGGCCAGGGGAC
GATGGTCGTAACCTACGACGCGGGGGTCTTCAAGATCCTCGACCCAGTCACGACGGAGAA
GGGCGGCGGGGGACTCGCGGCCTTCTCGTACGAGTCGACCTCGTCGCAGAAAGACAACGT
CTCGCGCAAGGTTGACCAGGCGCTCGACGCGAACATCGTCGGCATCGTCCCCACGGACCT
CGCCGACTTCATCATCGACATCAAGCTCATCATCGCCGCGGTCATCACTGGCGAAATCGG
CTCGTTCGCGATCGGCCCCTTCCGGAATCCGGACAACACCGCGCGGGCCATCGACCTCAC
CACTGACGTCGAGGTGCAGCAGGACCCGAACGACCCGACGAAGTACTTCTTCAAGTACTG
GTTCAACCTCCGCTACCCGGCGCTGCGTCTCTTCGGTGAGTTCAGTGTCGACAATCCCTT
TTTTGCTCCTGCTTCCGCATAGTTAGCTTCGTCATGAACACGGTTGACTTCAACAGGATT
TTCACCGAAAGTGGTTGTCATGGCCACGACGACGAAGACCTGCGCGCGCTGCAAACGCAC
TCGCGCGTCCACCGAGTTCAAAGCGGCCAAGCGGTCGAAGGACGGTCTGCACTCCTGGTG
CCGGGACTGCTGCGCGCTCTACGACAAGGAGCGCGGGCTCAAGCGTCGTACGCACGACAA
GCCTGGACGGCCTCCCAAACAGATCATCGACGGCAAGATGGCTTGCGGAACGTGTGGCGA
AGTGAAGCCGGCCGCCGACTTCTGCAAGGACGCAACAACACCGACAGGCTACCGCGCACG
TTGCAAGGCTTGCGATTCGACTACCGCGAAGGGCTTCTATGCTCGTCACCGCCCCGAACG
TATCGCGAATGCAGCGGCTTGGAACAAGGCGAACGGGCCACGTCGTTGGCTGACCAAGAA
GGCCGACAAGCAGCAGCTTCTTGCAGACTACCTCCGGTCGAGGTTGTGGAAAGCTGTGCA
AGCTCAGCTCATCAACAAACCCGACGCTGGTCGTGGAGCGTCAGCGGTTCGCGACCTCGG
CTGCACCATCGGCGAGCTGATGGTCCATCTCGAGTCCAAATTCCAGCCGGGCATGACCTG
GGACAACTACGGCGAGTGGCACATCGACCACGTTCGACCGCTTGCTTCGTTCGACCTGAC
CGACTCCGAGCAGTGCAAACGCGCCTGCCACTTCACCAATCTTCAGCCGCTTTGGGGCCC
CGACAACCTCGCGAAGGGCGCCAAGCTGTAACTCGCCGCCGTAACCACCGGCGGCTCAAA
GGAGTCGTCTGATGGTTGCCGTTCCTCCTCCGAACACTACTTCTCAGCTGTCGCATGCGG
TAACCATCCGCGTAAACGGGGTGACCGTCGGGGCCATCAACGAATGGAACCCGCGCATGA
ACCAGACCGTCACCGAGCTGTACGAGCTCGGTGTGGTGACACCCGGCGGCGGCCCCGCAG
GCACCACCGCGCAGTACTCGAAGCTCTCCGGCGAGCCGTTCGAGAAGGTCCCCGGCAACG
TCTCGGGCATGCAGGTCGACGTGCGGCGGTACGACATCTACACGCTGCAGATGGAGCAGG
CCTTCGGCACACCGAACCTGCACATGCTGTCGAACCAGCGAAACGCGTTCAACATCGTCG
AGTCGTGGCTCTCGCCGAACAACGCGAAGAACTACTTCAACCACTACCAGGGCTGCTGGT
TCAGCGACCTCGGCCGGACTATCTCAGCGACCGGTGACCGCATCATCAACGTCAACGCGA
CGCTTCAGTACACGAGGAGAGACATCGTCCCGATCTAGTACCAGCCCCACAACTTCTTTT
CCGCGCCGGCGTGGTCGGCGTGAGGCTTCGGAGGCAGCTTGGTCGCCGTCCCAAATACGC
GCACGCGTCTATCGCACGCTCTGACCATCCGCGCGGGGGGACGCATCATCGGAGCCATCC
ATCAATGGAGCCCGAACCAGACACGGACCATCGACCACGAGTTCGAAGTCGAACCGAACA
CGGTCGGGATGCCTGTCGACCTGGTGCCTCAAAGAGTCGACACGCGTGAGATCCGCATCG
CCCGCTACGACACGTACCCGGAGATCATGGAAGAGGTCTTCGGGACCTCTGAGCTCATCG
TCCTCTCGGACCAGTACCGGCCCTTCACCTGCCGAGAGGTCTGGCGCGGGCCGGGCGTCA
ACGTCCTCGGTGGTGCGGGCTCTGCGCTGGGCGGCATCTCGTCGCTCGCCGGGTCACTTG
GGTTGACCGCTGCGCAAAACGCCGCGAACCAAGCACAGGCCGGTATCTCGGGCGCTATCG
GTGCAGCGGGCTCGAGCTCGGTCGGCGCCGCAGCGGTGACGCTTCTGGGAACGCTCACAG
CTGACACGCGCATCTACGAGTACGTCGGCTGCTGGTTCAGCAATGTCGGCCGCTCTATCG
ATACCAAAGGCGACCGCGTCATCTCGGTCGAAGCCACCCTTCACTTTCAGGGCCGCCGCC
GCGTGGCCTAAGGAGCACGGAGCACTATGACGAAGCAGCAGACCACCACGACCATCAACT
GGCTGAACCCACCGCAGGCCGAAGAGGACCCGCTCCTTCGTGACCTCGAGACGCAGATGG
CCGGGACGCAGATCCGGGACACGACGACTGTCTGTGGTCACGTCTACGAGCTCGAGACCC
TGTGGCCTCACGAGGAGTCCTGGGCCGACGGGTACGTCGCCGGCCAGAACTTCTACCAGA
CGGGCCGAAACCGCCGGCTGCCGTACATCGCCGCCGCGCTTCGGTCCATCGACGGCAAGT
CGATGTCGGTGCTGTTCAAGCTGCCGGCGGAGACGCCGCAAGAGATGCGGGACCAGTTCG
CCAAGAACCCCGAGCTTTTGGCGTCGTGGCGCCGCGAACAGGTCTTCATGCGCCTCGGCG
GCGCGCGGCCGATGCTGCCGCCGGCGGTTCTATCTGAGCTGTGGGTCTTCTATCAGGAGC
TCGAAGAGCGCCGGCGTGCTGCGCTGGAGAAGATCGGCCCTTTATCGACGAGGGGGGACG
ATGGGGTGTCATCGCCTACGTCCTCGCAAGAAAAGGCCTCCTGATCAGCGACCCGAGCGT
CGCGCGGATGACTGAGGCGCAGTGGTTGTTCGAATACCACGCGCTCCAAAAGAAGGCGGA
CTTGGAAGCGGAGGTGATGACGGAGGTGATGAAAGCGAGCGCGCGCATCTTGCGAGACAC
ACTGGTCGGTGTCCTCGGGCTGAACCTGTTCGCACCAGCACCAGCTGCGAGCGAAGACGC
GTCGGCGGCGGCGTTCCTGCCGGCTGCGCTCCTGTTCTCGAACCATCACCTCCTCAAGGT
TGCCATCGACGAGAAGGCCAAGGAGGTCGACCTCGAGAAGGTTGTGGCTGACGACGCCTT
CGAGGAGTTCAGCAAGAAGCTCGCGCGCGGCGAAGTCGGGGACATGGACCCACTTCTCCT
CGGCAACCTGCCGAACGGCGGGCACCTCTCGGACTACTGGGCTCAAGAGTCGGCTCGGCA
GGCGATGGCTATCCTCGGTATCAAGCCACGCCCGGCCGGCGCACCAGCAGCGGCCCACTT
CAGTGGGCGGCCCAAACACGTCGGGGGTGTGACGGTGTCTTTCGAGGACGAGCGGATGGT
GCAGGAGCAAGAGGACGCCATCGCGCGGCCTGTCGACCGGGTCGGTCCCGCTCCGGTTCC
CAAAGAGAACGCGGTCCGCGTCGAGATTGAGCCTGGTGTCTTCGTCGGAGGCGACGACTA
AGTGGCCGGCATCGGCGACATGGACCCACGCGCGCTCGAGCGTGCGGTTCTCCTTGTTGA
GCGCATCTCACACAACATCGAGAAGATGACGCGTGCGCTCGCAGGCGTAAGCGACACCGT
CGAAGACGTCATTGATACAGCTGACGCCGGGCTGGGGAAGATCCAGAAGGACGTTCAGGA
CGCCAACGCTGAAGTCGATGAGCTGTTCAGGAAGGTCGAAGCTGGGCTAGAGACTCGAGT
TGAGCTCTTCAACTTTGGCGAGATAGGCGCTGGGTTCGACCGCTGGCTTGAGACCACTGA
CCGAAAGATGAAGCGGTGGGCCGACGAGATGCGTCGGCACATGGAAGCGCGTGGCCCGTT
CGCGACGGCCGGCAAGATGACCGGCATAACGTCGGTCGCCGGCGGCCTCGGGCAGCTCAA
GGGCCAGCTGTTTGCGGGGATGCCGTTCGGGATGGGCGGACTCCTCGGGATGGCGCTGTG
GGGCGCCAAGCGCGAGGAAGAGTTCGCAGCGGCGTCGCGCCGGGCGCTCTTCACGCTCCA
GCAGACAGGCGGCGTCGCGCGTGAGACGGCACGCGGGCTCACCGGCCAGATCCGCGCCAT
GTACCAGGCGTGGGGCTCGATGGGCGAGGAGATGGAGAGGACGCTCGGTGCGTTCGCCGA
GTTCTCGATCGCGGAGGAAGCCTTCACACGCACGAGCCTTGCGGCCAAGGGGTTCATGCA
GAACATCACCGGCGTCGCGACGGCGGTGGACCTGATGAACGCGGCGCAGCCTGGGACGAC
CGCACGACTCATCGGCGAGACGATGTTGAACTCGTCGATGTCCATCGAAGAAGCGTCCGA
CCAGGTCTTTCGTCTCGCGGCAGGTCTTCGCGAGGCGAAGCTCAACTACGGCCTGTTCGC
GGCGGGCATCGTCCAGGCGACGTCGGCTCTTCGTGTCCAGAACCAGTCCCTCGACGACAC
CGCGAAGTTGTTTAGCTCACTCCAGAAGCGCTTTGAGGAGCAGGGGATGTCGAAGCAGCG
CGCGGCGGCGATGGCGCTGTCCGGCGTGCAAGCTGCGACGGGCGCGATCGGCGGGCTCCC
GCAGGGCATGCAGGGCTTCATCGCGCAGCGCCTCGCGGCCAAGGGCGTCGAAGGCTTTGC
GGGAATGAAGGACCCGTTCGCCTTGATGGTGAAGATGCAAGAGGGCCTCAGCAAGGGCGG
CGCGTTCGCGAGCCCTGTCTTCGCCGAGCTCAAGACCATCGCCGAGAAAGCAGCGGGTAC
CGGTGGAAGTGAGGACGAGCGCCGACTGCGTCAGATCGGCACGCTTCAGGCGCTCGGCAT
TCAGGACTTCCAGGCGGCGCGCGCGATCGTGGATGGAGCGGACGCGACAGCCGCGCTCCT
TTCGCCGGTGGAGAAGTCGGCGAAGTTCACTGAGGACCTCAACAAAGCCTTCTCGACGTA
CTCGAACAGGCAGTCCGCGTATGAGCGTGACATGCGGATCATCCAAGACGAGCTCGCGCA
AATCGGCGGCGAGATCCTCACGTTTCTCGTTGCGTCGGGGACAGTTCTCGTCGAGTCGAT
CGCAAACTTCGGTCTCACGCTCAGGTCCGTGTTCGGCGGAATGCCCGGCGTTGAAGAGTT
AGGTCCTCAGGAACAGCAGAAGCTCGTCGCGCTCAACCGACTGCAGATGGGTTTGGGCGA
CGCTCAGTTTGCGGCCCTGGGGGGTGTCATCGAGAAGATGGGCAAGATCGCGACCGTCGC
AGTGGATGCGGGGAAGACGACGGTCGGGCACGCCGGCAACGTCACTAAGCTCTTGGATAC
GTACCACAAGACGGTTGAGCGGATCGAAGGTGGCGCACCGCCACCGGTCGTTCGGCGTCC
GGGTGGGGCGTCCGCCGAGGAAGGTGCGGCCAGTGATGAAGAGGCGCTGCACCGCGCGAA
CGCGAAGAACTCCCAAAATCTCGCGGACCTTGCCGCCAACAGGAAACCCAAGGGCCGTCA
CGCCCAACCGACTGTCCCGAGGGGGCACTGATGCCACTGGGCGACTTTATCTCTGGGGGT
CTGGGCGGTGGAACCGCGTCGGGGTCACAGTCGTCGTTTGCACCACGGGTCGCGGTGCTG
TTTACGTCACGGCTTCGTCAAATCGCCGCCTCGACCGCGCGCCTCGCCACTCAAGGCCTG
TCGGAGGCTCAAGCAAGCACCTCGACCTTCAGCCTCGAGGCGCTCAACTTCTTCGGAAAC
GCACAGTCGTTCATGCCGACGATCGCGATGGCGGTGAACCCGAAGTCGGTGAAGTTCGTT
CAGCCCAAGCGCTACAACAAGCGTGATACGCGGGAGGGGTCAGTCTTCTTCCATTTCACG
AACTCGAAGGGCCAGAACAACGACATCCTGACGCTGCAGTTCAGCGGTAACACCGGGAAC
CTCGACCTTCGTGGCTCGATCGGAGACGCAACACAGGAGCCGTCGGCTTCGCAGCAGGAG
GTGACCAACGCCGCGACTGGGCGCGCCGGAAACGACACCGGCGCGCTCTACAAGCTCCTC
GCCTGGCAGAACCTCTACCTGATGACGCGAGAGCCGATGCTCCTCGCAGACGGGACCGAG
AACTACTTCAGCATCGTCTACGCGTCAGCGCTCTTCCCTTCCGAGGTCACTTTTCGAGGC
TTCTTCTCGAAGGTGCTCGAGTTTGAAGAGACGGCGGACAAGCCGAACTCGCGCGAGTAT
AGCTTCGAGTTCATCGTCCAGAGCACCATCCCGGACCTCGACGAGGTGCTACAGACGCTC
AGCGGCATCCTCAACGCGCCGCCGGCGACACCCGTAGTGCCTGTGCCGACCGAGACCGCC
ATCTTCGTTCAACGGAGCGGGACATGACCACCGAAGGGCAGCTCCGTAACTTCTACCCGG
CGCTTCGGGTCTTCATCTTTGGTCAAGAAGTGACCGACGACGTCTTGTCAGTGTCGGTGA
CCTTGAACGATTCACGCTCGCCGTCGACGGCTGAGGTCGTCCTCGCCAACAAAGGCAAGT
CGGCGAGCGGTGTGGAGGTCGAGGACCGCTACGTCATCACCGAGGCTGACATCATGGCGA
TGGCCAAGTCGGTAGCAGTCGACGTGAAGCTGCCCGACGTCAGCCCTATCTTGGCTGACT
TCAGCGAGCGCATCGAAGCGTCCCTGGCGAGCATCGCTCGCGCGGACAGCAGCGCCTCAC
AGCAGCTCGCGATTCAAGAGGGCTCGTCCCTTCGCGAACAACAGCTCGCGTACATCCGTT
CGCTAAAGGATGGAGTTGTCACCGACACCATCTTCGATGACGTCCGCCGTAAGGTCCGGG
AGCGTGTCGCGCGAGACGTCATCGACCCCGTCAAGGCGCAAATCCTCGCGACGAAGGTCG
GCGAAACCGTTACTCTCAACGACACCAACGCGGTCAAGGGCGGCCCGGGAACGGAGCTTC
AGGCGACGCTGTCGACCTTCGCGGCGCTTCGAGGCGAGGGTCTTCGTTACCCGATGCAAG
TCGGCGAGAGCATCTTCCACTCGAACGACCCGGTGCGGATCTTCTTCCGCGACCCGCGGC
GTCCTTTGGACTGGTACTACATGTTCGCCGGCTTCTACACCGACTCGGTCGACGACATCG
ACGAGCACAACCAAAAGACGGTGACGATCCGTTGTGAAGACGTACTTCGTCGATTCCGCT
ACGCCCGCATCACCACCTCACCGGGTCTCATCGACATCAACGCGGCGGCGACCCAAGTCG
ACCTCGTCGTTCGGACGTTCTTCAACGACGACTTCTCAAACCTGACGCTGGCCGAGTTCC
TGACGACGATGGTCTTTGGCTTTACCGGCGCGGGGACACTCGACCGCGCCAACGAGACGG
GAAACGTCGTAGACGCGTCGACTGATTCGCTGAGCGGTACGACGACGATCAAGCTGATCA
ACGCACGCGGTGAGACGACGCAGGCGACGTTACCAAAAGACGGTGCGGGGCTTTGGTCGG
TTGACCGTTCGATCCTCTTCTCGCTCGCGAGCTCGGCGACCGAGAGCACTTCGACCGACT
TCGGCTCGACCGCTGTCTTCACGACCCAGGTGGCAGACCTCGCTGTCTATCAGGCTGTCA
TCGACCACCAAGTGCGCGTCACTGACCTGTCGTCCATGGCGCTCAAGGCGAATGGTGTCG
ACCCGATCAGCCCGAACAGCCTTCAAAAGGACCCAGTCACCGGTGAGGTGCGCATCGACG
AGGTCATCAAGGCGATCGGCGAGCACCCCGAGATCTATCCCGTCGACGGCGGGCGTTTCA
TCATGCTCGCGCCGTCAACCTTGGGAGTCGGCTACAACCTCGGCGTTTTGATGAAGGGCT
TCAAGGGCCCGGAGCTCAAGACCACCTGGAAGACACGCCTCTCGAAGATCTACGACGTCC
TCGAACGGATCGAGTTCTCGTTCTACGCGACGCCGCGTGGTGACGTCATCGCAGAGATGC
CGCTTCACGACTTCGACCCGGACGCGTTTGGTGAAGACGCGGTCACCTACCGGCAGTTGC
GCGAGGTTCTCGGAGACGCACGCGCGAAGACCGTTTTCGATGACGGGCACAGCGCGGGAC
CGTTCGCGCCGAGCTACCGCATCTCGCGACGCGATACGATCAAGTACCAACGGACTTTCT
CAGATGAACGGGTGCGGACGCTCGCGCTGTGCTCTTGGCTCAACATCCCGCTCCTTCCCG
AAGCGCAGTCACAGGAAGCGGCAGGACAGCAGCCGGCACACCGGCTCCTCTCGTCACTGG
TCCCACAGTTCGGTGTCCGAGCAGAGATCGCCGAGTCGACGGTCTCATCCTTCATCTCGG
ACCAGCGCGCGGCAGAGATCTACTGCCAGTTCCTCCTGAACCGGCACAACGGAGATGCAC
GCATCGCAAGTATCGGCGCGCTGCCGCTGCTGCGGCTCGGACCGAACCGTCCCGTTGCGT
TCGCGGAGCGTTCCTTCGTGGCGACCCTTCGCGAGGTCACGCATCAGATCACGTGGGGTG
AGCGTGGCGACATGTCGATGGGTCTCAAGCTCAACTACATTCGCGGCTGGGACGGAAGTG
TCGACGCGAACGGGAAGCCGCTCTTCTCGTACCTCGGTGGCTACGCAGCGAATCCGTTGA
ACTACGCGCTCCTCTTACGGTCACAACAACCGACCGCGAGCACAGCAGTCTTGGCAGCAC
CGAACATTGGACAATCGGACGGTGAGAGCTGATGGTCTGGAACGAAGGACATAGCCTCGG
CACCGAGGAAGAGTGGGCGTTCAAGTCGCGGACTTACACCGGTCAGGTGAAGGGCGTCGA
CACAGCGAACGGTAGGCTGACCGTGGAGCTGCTGGGCTCACGTGAACGCTACACGGTCGA
CGCACCGGTTCAAGGACTGTCGATTCGGGGGATGAAGTCCTCGTGGCAGCGTCACATGCC
GCAAGTCCGGGACTACGTCGACGTCAGCTTCGGACCGGACAACCGTCCTCACCTCGTGCG
GATGACGTCGTGGATGCTCGCCGAGGACAGCGGAGGCTGGGCGCAGGCGACGGCGGCTGC
GGCACAAAACTCGACGACGTTTGGGACCATCTGGCGCTCGCTGGCACAAGGCGAATTCGA
CCTCCGCTCGGCGGGCGGCGCAGGCTACTACTTTTCAGCCGGTGGACATGCGGTCTTGGA
GGCGGGGGCGACCGTCATCGAGCTCGACAAACGACGCTCAGAGTCGTTCGGGAACGCGGG
GCTCTGGGTCCGTCGTGGGGACGGCGTCGAGCTTCGCTTCGGTGACGTGAAGCGGCTTCT
GCCCGGAACCTTCGACGAGACCCCGGTAACGATCGCCGGACCCATCGTGCCGAATCCTGC
GGGCGCACCCGCGGCCAAGGAGTGGAAGCGCACGCTGTCGTATCTGACCCCGCCGCTGGG
CGTGCCGGTTCTGTATCTCGACGTCGAGGAAGCTGGGGACGTCCGAGACGACCTCGGGAT
TCCGGTCCTTCAGTCGAGCACGAGCCTTCCACTTCGGTTCCGCCGGCGGCTCTACGACGC
AACCGGACTCACGCCGGCGCTGACAGTAGAGGTCGACGCGACTGGCAACGTGAAGGTCAC
TCAGGGCGACCTCGCGGTGGTGGGCGGTCTTGAGGTCGCGGGCGGTGCACTGTCGCCGCT
TCAGACGTCGTTCTTCTCAGCGACGCACGAAACCCAGACCTCGATGGCGCTCGCGGCGGG
AACGACACTGGACCTCGGCGGTGATGCGGGCGTGAACGTCAACGCCGGTGGTGCAGCAGA
CTCGGCGATGGTGCGCGGCGATCAGCTGTCGACGTACCTCTTGACCACGCTGTCTGTGAT
GACCGCCTGGGGTCCGTCAGGACCGGCCATCATCGGTCTCACACCCGGCGTCGAACTGTC
GCTCCTTGGAAAGTTGAAGTGAGCGATGCCGCTGTCTGTCGCAACCATGACGACTGAGGT
CCTTCGTCTGACAGACGCGACGCGCGGCGACTTCGTCGGCTTTCCGGCGGTTGTGGTCGG
TGGTGTCGTCGACTTACCGGCGACGAACGCGCTTGTCGCCGCCAACTGGGCAGGCGCAGC
ACGTCGCTTCTTTTCGGAGATCGTCGTGCCTGTGGTGGTCCCGACGGCGTTCTTGACGGG
AGAGGCGGCGTTCCAAGCGGCGATGTTTGCGCTGATGGGACCGCCGGGCCTCTATGACCC
AGGCGCCGCGCTCGCCGCGGGCTTCTCGGCCTTTGCGGTGGTGATCGCAGCGAGCGCAGT
CGTACCGGTCGCGGTCCCGCCGCCGGCGCCCCTGACCCTTACGCCGGGCGTACCGACGGC
CGACCCGGTCGGACCGGCCACGAATCTCGCAACTGCCGTCTTCACGTGGGCGAAGACCGG
CCTTTACGGCGTGCCACCCGTACCGCCGTTGGTCCCCTGGAGCTGACATGGCGAGTGTTG
AAGCCTGCGTCACCGCTATCTTGTGCCCGCTTGGAGCATCACTGCTCGGCGCACTCAACG
GGATCATCTCGGCCCAGGTCGCGTTTCTTCAGGCTGAGGTCATCGCCATCGAAGTGCAGC
TCGCATCGCTTCAAGTGCAGCTCATTCCAATCCAGGTCACACAAGGGCTCGCGAACTCGG
CACTTGAAGCCGTGCGCGTGGTCGGGAATCTGGTTCCGGTCTCGGTGATGGCCGGCTGTT
TCAGCCTCGGCGAGATGACAGCGGGCTTGAACTCGTCACTCGACACCACCGTCGCGTCGG
TCAACCGCATCCTCAACGAAGCGAACCGGACGCTGTCATTCACCGCAGAGCTCGAAGAAC
TGCGCGACGACATCAACACTACCATCGAACAGCTCTTGGCGATCCAGGTCGCCATCTCGG
AGTGTCCATGAGCCGAACGTTTCAGGTGACGAATGGTGACTGGGTGCTCGACCGGCGTGT
GGGTCGGCCGGTCATGGTGTCTGGGCGCGCCAAGCTTCAACAAGACATCCGCGAGGACCT
CTCTATTGCGACACAGCCCAACGGTTTTGGCGCTGGGCTCGACGATCTGGTGGGGCTCGA
CATCGACCCCGCCGGCTTCAAGATCGAAGTGCAACGGCGCGTCCGCGACTCTGTCACCGC
GCTGCAGCGACTGCAGGACCGCTATCTCTCCTCGCAGCGTTCGGCCCAGGAGCGCGTCGC
GGGCATCTCCAAGCTCACGGTGTCGTCGGTCTCGAGCGGCGGTGGCGACACACGCACAGG
TTACACATTTCAGCTGGGTGTTCGCCCGGTCGCCGGCGAGATTCTCGTGGCTTCGGGCTC
GGGGTCCTAGGAGAAGACGATGCCTATCGACAAGGTCAGCCAAGCTCAGTTTGCGGCACA
GATCGCCGCCGGCATCAATGACCGCGCCGACGACCTCGATACGGCGTACGGGCCGATCCC
CGATGCCTGCATTCAGCCCCAAGCCGCGGTGCTCGAGTCACAGAACGACCGCGTCCGGCA
GCTGTCTCTGCTCTTGACGCTCTCAGACCCATCCGCGTTCGACGGCTTCGACTCGGACCT
CGAAGGCATCGCGTTCAACGAGGGTGCGACGCGCATCCTCGGCTCGAAGTCGTCAACAAC
AGCGACCTTCGCTCGCGCAGCCGCACCTACCGCGGACGCACTTGTCCAGCGGGGCTTTCC
GGTGGGGTCGAGTGAAGACCCGTCAACAGGAGGAACGATCACCTTCGTGACCTCGGAAGC
GGCGACGCTGCCGGTCGCCAGCGCGTCGTCTTACTTCAACATCCAGACGCAAAAGTACGA
GCTCTCTGTTCCACTCACCTCCATCATTGAGGGGTCGTCAACACGAGTGGGTCCGAACCG
CTTGACGCGGCCCCTTCGACCGCTCGGCGCGTTCGACTCGGTCACAAATCCTGGTTCAGC
GTCAGGTGGCCGAGATCAGGAAACCAACAGCGAGCTCATCGACCGTTACATGCTGGGTGT
CATCGGGCGTCAGCCCGGCACACCGAACGGTATCGACCGCTACGCACGCGCGAATTTTCC
AGACGTGCTCGGACTGAAGTCGGTCTACGGAAGCAACGTACTTCTCGTACGTGCCGCGAC
TGATGCAGGGGCTGTCGACACTTGGATCAAGGGCTCGTCGCCGGTTCAGCTCGTCGAGAA
TCACGTCTACTTGGGTGTCGGACAGACTATTGCTGTCTCGTCTCCCCCGCTCGTTTCTGT
GGTGTCGGTTCAGTCGGGCGTGTCCACGTACATCGAAGGCTCAGACTACGAAGTTGTCGA
AGACACGAGCGGTGTCGGACGTTCCGTTCGCGAAGAAGCGGGGATCCGTTTCCTCACGGG
TGGACCAACGGCTCTTCCGGCAGTCGGCGACACCGTAACGGTGACGTACACCTACGACAA
CCTCATCCGGTCGCTCCAAGCGGGTTTTGAGGACGATGAAGTCCTCGAGCTTGGACGCGA
TCTGTTGTTTCGGCGGGGGGAGATCGCGTCGATCATCCACACCGCACGACTCCGTGTTGC
GGCCGGCTTCAACGCAACGACGGTGCAGGCGGCAGTGGTCGCGGCGGTCCTTGCCTTCGT
CAATGACCTCAACCTTGGGGCCGACGTTGAAGGGTCGGACATTCAGGGTGTTGTTCGCGC
CATCAGCGGCGTCGACAACTACATCATCGACCGGCTCACCCGTTCGACGACGCTGGCTGG
AGTGACAGACGTCCTCGTCGACGACAACGAGTACGCCGAGCTCACGTCAGCGAACCTCAC
TGTTTCGCTCATCTAGGAGATGTTGTGGCAACAGTAACTTCACTCTCGCAAATCATGGCC
GCTAAGACGGCACAGCCCGACTCGGACTGGTGGTTCTTCAAAGATGGGCGCGTGGGGACG
GCCGCAGCGGCGACGACCGCAATCGGATTTTGGACGTCGCTTTGGCTTCAGAACGGCCAC
CCGAACGGCGCGGGTGTCGCACCGGGTGCCGCAGCGATTCCGACGCGGGCCACTGCCGGT
GCGCTCATGCAAGCGAATCCGGCAGGCGCGGAGCAGAAGTGGCTCCTCGGTCTCTCAGTC
TCACCGAACGCGCAGGGCTCGCTGATGCTCTACGACCGTTTGCTCCACAACTCGGGCTTG
TCGGGGACGGTGGCAGCGGCGCCTCAAGCCGTGGGCGGTCCTGCACTCACGCGCTACACC
GATGGCGTCGGGAACCAAATTTGGCTTGAAATCTATACACTGATTGGCGCAACCCCGCAT
CTTATCACGGCGTCGTACACGAACCAGGACGGCGTGGGCGGGCGGACGACGCCGAGTCGT
CAGATCGGCGGCACCGGCTATCGTGAGGCACAGCGGATGCTGCAGCTGCCGCTTCAGGCC
GGTGATACGGGCGTCCTGTCTGTCGAGACCGTGACCATCGACGTCTCAACTGGGACGGCC
GGTGATTTCGGCGTCACCATCCTTCATCCGATTCTGCCTATCGCGTTCGACGAAGATGGT
GTCGGAGCAGTCCGTGACACCATCTCGGCGGTGCCTGGACCGCGGGAGATCGTGAACAAC
GCATGTCTTACGCTCATGTGGCTCGCGGCGACTGCAGACGTCATCAACCTGATGGGAGCG
TGCCACTTCGTGGACCTGTAGTTGCAGTATGACCATCGCGACCCTCACGGACTACTTCAC
GCGTCGGCAGGCGGCCGAAAGGTTCACCGGCTTCAAGCAGGGCACCAACACCGTGCCTGG
CGAGTGGCGGTCTCTGTGGACGCGTGTCCCAAACGTGATGGATGAGGCCAGTTCACCCGC
AATACCAACGGTCGCTGCGGCCTGTGACGCAACGACGACGGGGCTCTTCCACAGTCGCCG
CGGAATGGTGGGCGATTCTTTGGCATTGACAACTACTGGCTCGCGCCGGCAGCTGCGATC
AACCAAGGCAACACAATCCTGCTTTGCGACCGACTCGCACACTCGGGCGGCTTGGTCGGC
AACTCGGTTCTCTCGCAGACCACGAACCTACCGTCTGCTGCACTCACACGTTCGGTTGGT
GGTGCAGGTGTGTTCGCGGCGGCTGAAATCTATTCGGCACTTGGAGTGACTGATTCAGTC
CTGACGGTGACGTACACGAACTCGGCTGGAGTCGGTGGGCGTACTGGACTTGCGTTCCAT
GATGGCTTGTCGAACTGGAACGTGCGGCCGGTCGCGCTCCAGGCTGGTGATGTTGGGGTC
CGGTCAGTCGAATCGGTGCAGTGGTCTATCTCGACAGGCGCGGCGGGGGACTTTGGCATC
ACGCTGTTTCGTCCGCTCGCGGTGTTCTTCTCGAAGGCAGAGCGGTCGCGCTTCTACGCG
TACGACGCCTTCCTGAATCTCGCGGGTAACATGCCGCTCATTGAGTCGAGCCCATGCATT
TGGCCAATATTCAAAACCAGCCTATCGGCGCTCTCGAATACGTACTCGTTCGACCTCATC
GTGGGGAGTGACGTCTGATGGCCATCACGACCTACGACGCGTATCTCGCGCAGATGCGTC
AGGGCATCCTGGTTCCGTGGTGGAAGGAAGGGGCCACTGCCGGCAGCCACGATTTCGCCT
CGATGTGGCTCGCCGACAACGATCCCGGAGCGGCGCCTGCCGGCGGGGCCGCGGTATCGA
ACGCGACGCGAGGTGCACTGCACTTCGGAGGGGCGTCGACGTCGCGAATCCTCGGCGTCG
ACCTCGCGTGGTCGAACGACTACGGGCCCCACTGCCTGACGCTCTGCGACCGGCTCGTCC
ACACTGATGGGCTCGTCGGGAACTCCGGAGCGCTGCAGGCGACGAACCTGCCGACACCGG
CACTCACCCGGTACACAACGGGTCTCGGCGTCTTTGCTGGCCTCGAAATCTACACGAATA
TCAGCAACACGACACCGCAAGACTGTGTGGTTACGTACACGAATCAGGCAGGTACAGGCG
GACGGACGGGGACGTGCGAGATGGGTTCGTCGCGGCACTTTGCAGCTCGCGAGATTGTGC
CGGTCGCGCTTCAGGCCGGCGATACCGGCGTTCGGTCTGTCGAGTCAGTACAGCTAGCCG
GAGCGACAGGCGCAGCAGTCGGCAGCTTCGGCGTGACGTTGTATCGGCCGTTGATGATCA
TTCCATTCATCGACACAACACCGCTCAACTCGGGGACGCGAGTAAAGCTGACGTACTCGG
CGTTCCTCAACATGGGGATGGTGCCGTCGGTCGCGCAGGGCTGCTGCTTGTGGTTCATCC
AGCGGTTCTTCGCGAGCGCACTGCTTGAAACGCAGGGACAGCTGCACATGGGAGTTGAGC
CGTGACCTGGGCTCCAGGCCGCCATAAGACGATCAACGTCTGGCCTGTTGCGCGGCTCTT
CCCGTCCGATATGGCGGAGGAGCTCGGGCTCCCACGCCTCGAAGAGGCACCAGTCCCGCC
GGCGCCGCCGGTGACGCTCGAATCTGACACCATCCGCGGCGGGAAGTTCATCGTCTTTGG
TGGAAGCGAGACGCTGCTCGACACATCGATGGACCGGTCCCTTCTGTCGACGTCCCTACC
GATGGGCTGGACGACGGTGACTGCAGGCAGTGGCTCACGGAACCCGACGCTGGCCGGACT
GGAGCTCGACACGGGATTGACGGCGGCTTCGGTCGCGGGACTTCAGAGCACCACGACCTA
CGACAACTTCGACATCGCCATCGACGTTGAGCTCGTCTATCCCGTGGGCGCAACCGCATC
ACCGGTGGACTTGGCGGTGCTTGAAGCGCGGACCGCGTCTGGAGCGATCGCGCGAGTGCG
CCTGCGACGGGGATGGGGTGCAGACCCGGCGTTGACCGCAGGTTTCGGTGACATGGTGCC
AGTCTCAGGACCGACACTCACCGGCGGCATCGTCGACGCAACGGGGGCGACGACGCTGCG
CATCGTTCGGAACGAGGAGCGTGTCTTCGCGTTCGTCGGCGTGCGAGACACGGACGGTGT
GTATAGCACACTCTCGAAGGTTCTCGACTATGACACGTTCCCTGCGGACGCGGGGTCTGT
CCGCTTCTACGTCGGAAACGTGGGTATCGCAGGACGCGTGCGGACACGCTTCACGAACTT
CACGGTGCGGTCTCACGTGCTCATCGGTCCGCGTCTGCTTGAGGACAAGCTCGACCTCTC
GACACGACGGCTTGCGGGGAATGTGCCCGCGGCGACGGTGGAGGAGGTCGGGCTCCACGA
CGTCACCGTCTTTGGTCTGTTTGGTGAGACGGTTTACCCAGACGGTTTTGAGTACGTTTT
GCCAACTGAAAAAACACTCGGCCGCGTCGCGGCGCGAACACTGTTCATAGTGCAGGACCC
GGTCCTGCGTGACGGATAGGAGAGGATCATGAGCGCACTGTTCGATTCCGGGCGTCAGGC
CTTCCTCGAAGGAAGCATCGCGTGGCTGACTGACACGATCCGGATCATGCTGATCGACCA
AGCGACGTACAACCCGGACCCGGCCGTTGACGACTTCTTTGGTGACATCACTGCAGGCGC
ACGCATCGGAAACGCTTCCGGAAACAACCGAGGTGATATGCCCGCGCTCGGTGGCAAGTC
GTCGACGAACGGCGTCGCCGATGCGTCCGACGTCACCTTCACAACGGTGGTGGCAGGTCC
GGCGCTGGCGTCGTTGGTTATCTTCCGAGACTCGGGTGCGGACGGTACCTCGCAGCTCAT
CGCGAAGATCGACTCGGGGACCGGTCTGCCGGTGACACCCAACGGCGGCGACATCACCGT
TGCCTTCGACAACGGTGCCAACCGGATCTTCCGCTTGTAGGAGGCGTCATGGAAGGGATG
CTGGAAGCGCTAAAGGCGATGAGCAACCTCGAGACGATGACGCTCGATGAGCTCATTGCG
CTCAACACCAAGCTTTCGGAGCTGCGTCTACAGACGGGGGGTGAAGTACGAAAGGCGGTC
TACGCGTACGCGCTTGAGGTGAACTTGTGGATCACGCGGCGTGTCTTGGACCGCGAAGAG
GACATCCGCGCGGCGCATGGGCGGGACCCGGCGCGAGCTGAGCTCCACCAGCACGTTGCG
CCTCTCGGGCTATCGTCGGACGGCAAGCTCGACAACATGCTTCGGCGTCTTCATCTGGTG
AAGCCGTGAACTCGGTGCGAATGACATGGGACGCTGAGCACGGTTGGACAGTCTTCGCGC
CAGTCGCGCTGAGCATGGACCAACTCGAGCGGATCGCAAAGTGGGCCGAGGTGCGGCAGG
TGGACCGCTTTCGGTCGCTTCCGCACGGCGAGCTCCGCGAAGAGTGCAAGCGCACCGTCG
AAGACCTGCAGGCACGGCGCATCCGCTGCCTCGTGCAAAATCAAGAAGGCGTCGTGTTCG
CTGCAACAGAGCGAACGCGACCAGAACGAGCCATCTTCGTGATGGGAGAGGAAGGAAAGC
ATGGCTAACACATGGCGGGCGACGAGCCAGGCGGTTGCGTACGCGTCGGGCAAGTCGATG
CTCGACCTCGCAAATGAATCAGACAGCGCGCGCATCCTGCGGGCGTACAGGATGTACCAC
TTCAACAACGGCACGGCGGCAGTGACCGGCGTGTTGACGACGATGCGTGTCTACCGCCAA
GTCGTAGGTGCGTCTGCGCCAACAGGTGGTGCGACGGTCACGCCGGTGGCGCACGACACT
GGCAACTCCGCGCTCGACGCAGGCTCGACGGCGGGGACAGGGCGGACGATCACCGACGGA
GACCTCTTTCGGCAGTACCTGTGGTCGAACGACGAGCCGGCTGTGTCGGCGGCGACGATG
GATGAATGGGAGCTGTTCGTACCGTTCGCGGAGATCTGGAACGCGGGTTACGGTGACTCC
AACGTGCAGCCCATCGTATGCCGTGCAGCGGAAGGTGTGCACATCAAGCAGCAGGGGACG
TCGGCCGTCGGCTCGGCAGACTTCGAGATCGAATTCACCGACGCGGGTACCTAGGAGGTT
GGCATGTCGCACAATTTGTGGCGACTGTTTGCAGGCTCGGTCGTATACGCGCAAGCCGAG
CATATTCCTGCGTCGATCTTGGACGTCTCCCAAGGCGTTACGGGGACGAGTGCCGTCAAG
GTCTACAACATCTGGCACTACAACGCGTCTCTTGTTGGTGTGTCCGGGGTCTTCCTTCTT
TACAGCATCCGGCGCGTCGGAGGCAGCCAGACGATGCCGCCCAACCTGATTCCGGTACCG
GCACACACCGCAGACATCCTGCCTCGCGAAGTCACGTGTGGGTCATATCGTTCGATGCGT
ACAGGCAGCATCTTTCGAAAATACATCCGCGAGACGAATGAATGGGCGCGCGGCGTCAAC
AGCATCATGCAATGGGAGTTTGACGTCCCGATGGCTTTAGTCTGGGACGCTGGATACGGC
GACTCGAACATCCAGCCACTGACAGCACGCGCAGGTCAGGGAATCGCAGTGGTGCAAGAA
ACGGCCTCAAGCACGACAACCAACACACAAGACGTCGAGATGGAATTCGCGACGACCGAC
GCGTGAGAGGAGATGGTGATGGCGACGTATCTACTGCATGAGCTTGGTTGTTGGTCTGAC
GTGGCCTACGGCATGTCGTTCGGCAACATCCTCGGGATCGAGAACCAGACCGGCTTCGAG
ATCGACATCCGAAACATCATTGTAACACCGACGATGGGCTACGACTCAACGACGAACATG
AAACCACAGCAGCTCTATCGCATCACCGCGTCGGCCGCAGGGCAGACAGTCACGGCTCTC
AAGAACGATACGGGGTCGGCTTCTCTCCCAGCGCAGGTGACCGCGTACGCGCACGGTTCG
GTTACGACGTCTGGGGTCCTGCGCCAGTTCGGAGTGCTTTTCGGACAGCGGGTCACTCAG
GGAGCGACACCCGTCGCGTTCGTATCGCGGTCGCCAGGGATGCTCGCGCAAACACAGTGC
TTCCTGAAGACCGCCGACCAGCGTGTGGTCCTTCGGGAGGGGGAAGGTTTCGCGTGGGTC
CAGGACGCAGCGCCGATACGACGCACACAGGAAGGCATCTTCACGGTACGGAACGCCTCG
AGCGGCGCGACGTACACCTTCCGTGTACCGAACACTCCGGCGGCGGAGCAAGACATCATG
TTCGCACTCTTCAATGGAGCGGGGAGCGGGGTCGTGCTGGAGCTCGTCGCAGCAGAGATC
TGCGACATCGGGATGCAAGGCTACTCGGATGGAGCTCCGTGGCAAAACGAGCTCGGCAAT
CCCGTCCCGGGTTGGCGGGTCGTTCGATGCCGGAGCATCCTCCACGGTGATGTATGTACC
CCAATCAAGTACGACACAGCGTCCGATGACGTACCAAGCGGCGTCATCTGCTCGCGGGGC
GGTTGTGTGGTCCTCGACCACGCAGCGCCGATGCGCGCGGAGGCGTACAGCTCAATCTAT
CTGTCATCCCCGTACGCAGGACAGAAGTTGCTCGACCAGCAGCACCTCGGCCTCATCCGG
GGCGGACCACTCGACACATTGGAGCAGTGGTCAGTGTCGAGCACCGACTTTCCGTTCCGT
ATGGAGGGAGCGACGCGTGAGCTCGTCACGACGCGGACACCTCTCACGCACAAGGGGCTG
GTTGTCCACACCGACGAAGCCATCGCGCTCGTGCACTGGTACGCGAGTAAAGACTCGGAC
GGTTCGGCATACGGTTCACCGACGTACACAGAAGCGCCCAACACTGGAGCCAAGTACAAC
GTCCAGATCGAGTTCAACGTCAACGTCGGTGAGGGTGTCACGACGAACTACGCGCCGACG
AACGTCGGGCTCTACATTTCGTAGGAGGCGGCATGTCCATCAGAAAAGGCAAAGCGTACA
CCATCACCTTTGCGGCCGTCGACCCGACAGACCGGCCGACACGCGCGACCGGCGTGACGT
TTGGTGCAGGTGAGTCGAGGATCTCACAGGACGGTGGCGCGTTCTCGAACACGACGAACT
TGCCGGCGGAGATCGGCGCGGGGCGCTACTCGCTCGCGCTGACGGCGCTGGAGATGGCCG
CAGACAACATCCATCTTTACTTCGCGAACGCGAACATCGACCCGGTCGACATCACGGTCA
CGACGGGTGGACAGCCGACTGCGGTGGTGGTCGCGAACGGAGGGAACACAGCGTCGACGT
TCGAGACGTCGCTGACCGAGGCAACGAACGACTACTGGAAGGACGCGCTCATCCTGTTCA
CGACGGGCGGCTTGTCGGGGCAGGTCAAGAAGATCTCGGCCTACGACGGTACGACCAAGT
TCGTTACCACAACAGCGGCGTTCACGGCCGCGCCGGCGGGTGGTGACCGGTTTGTCCTGA
TCAATCTGTGAGGGTGAAGCATGTCGCGCCTCCTGTTTGATGCGGCTGAAGCCATTCTCG
TCTCTGTCGATGCGATCGCGTCGGCGGAGGCGTTTGGTACGCCTGTCGTCGCAGGACCCG
TCACAGTCACGGGTATCGCATCAGCGGAAGCCTTTGGCACTCCGACGATGGCGTACGTCA
TCTCGCCGACTGGCATCGCGTCCGCGGAGGCCTTCGGCTCGCCGACCGTTACGGCAGGCG
TCTTGATCTTCGTCGCCGGCATCCCCACAGGAGAGGCGTTTGGGGCCGTCGCGATCACCG
GTCCGATCAGTCTGGTCGGCATTCCGTCGGAGGAGGCGTTTGGCTTCCCACACATCAAGG
CCTTTGGCGCGCTCGCGGTCATCGGTGACGCGACGAGCCCGCTCGAGGGCGGCGTGCCTG
TGACACTACACGGTGCGGTCGTCGACATGACGACGTGCCAAGACGACTTCTCGGACGGTG
TACTCGACGCTGCGCTTTGGACTGCGGTCACCGTCGGCGACGGCAGCGTCAACGAGATCG
GATCCGCACGACTGGTAAAGTTGGACACGGGGATGACGGCCGGGTCGTCAGCGGCCATCC
GCTCGGTTGAGACAGTGACCGGTGTGGATGTTGAGGTCACGATCACGCCTGACCTTATCG
TTCTGCCGACAGGCACAGCACGAGCCGCATCACTCGCGCTTCGGGTGTCGGCGACGACCG
AGTTCCGACTCGACCTTGAGGTCACACAGACCGCGACGACCCTGCGCGTGCTTCAGCGCG
TCAACGGCCAGACGTCGGTCGACCAAGCGATGACTGTCGGGGGTGGAGTGCTACCGGGAC
CGATTACACTGCGCATCCTTCGGTATGGAGGACGCGTGCTCGCGCGCTTGAACGACATCG
AAGTCGCGGACGCTGTCTTCGTCGGGGACGCAGCAGCATTCGAATTTCTTGTCTCGAACG
ACGCGACGAACGATTCTCGGGTGCGGTCCAACATAACCTGGTTCAACCGCAACCCGGCCG
TAGTTTTCGGTGAGACGCTCGCGCCGGCGTTCATCCTGAAGACGGAAGGAACGGTGATAG
TGTCCGCGCCGGCGCACGAGCTTCCGGATACGGTCACAGTAACTGTCTATGGTTGCGACT
TCTCCGATACCGTCGTAGATGGATTCGAGTACTTGCTCGGGAACAGGAAAGCGTTCGGCC
GCAGCTCGACACAGAGCCTCGTCGTTCTCAACGATGCGCGACTGAAGGAGACTTAGATGG
CCAACCGTTACAACGAGCTCGTTCGACGTATGCCCAGAGGGTCGTTTTACGACTCGGTCG
GCAACGTCATCCCGTACCGCGGTAACAATCCGTATGAACTGCTCTTTTCGCCGGTGACCG
CTTCGACGGTGTTTGGGGTGTACGTCAGTGGTCAGTTTCGGGGCGAGGTAACTTCAGACG
GTGCGGGACAGGCCGTGGTGCGGGTCGTGCTCGACCAGGGCCGACAAGACATCATCCTCG
TCAACAAGACCACCGGCGCGCAGTTCCCGGCGTATGTCGACGTGCGCGTCAGCGCGACGG
TACAAGCGGCTCATGCGGACGCGCTCGAGGGCATCGATACGTCCATCGACGAGATCCAAG
ATGCTCTGTCGCTCGAGACAGTGAACTCACGCTTCATCGAGGACGTCTACGGACGACCGC
TACAGCAACCGAACGACCTCGGCGGCTGGCTCACGGACAACTATCGGCGACTCCTCAAGC
GGCTGCGGCAGGCGTTTCGTGTCTTCGGTGCGAAGCTCCTTGGGCTTCGTCAGGTGGTGC
ATGGATTCACGTCGGTGTTGCCGCTGCGGGTACCGCGGGCGTGGCGCCCGAACTGGACGC
TCGGCTACCAGCTGATGCCGAACGGAGACCTGCAAACGCTCGCCCGCATCACAGCCTCCG
AGCTGACAAACCTCAACCTGGTGTCGCCAGGACGTGCGAACGCATTCGTCCACGCGGCGT
TTGGTGGTGCGCCGACGATCTTCCCAGGGCCGTTCACCGACCCTCCGACGGACCAGCCGC
TGCAGGTGACGTTCTCTGCCGCCTGGAACGGCGGGAGCGTGACCGTCACAGGCACGGACC
CTCTTGGGAATGTCGTGGTCGACACCTTCACACCGACCGGCGGACCGCTCCCGGAGACGG
TGGTGGGGACGCTCGACTTCCAGACCGTCACCAGTGCAACCAAGGGTGCAGGCGCAGCAG
GCACGGCATCCATCGGCGTTTCCGTCTCGCGGTTCATCGTCATCACGGACATCGGCTCCT
TCAACACACTGACAGTGCCCCAGGCGCTCGACTACCTTACCGGGCCTGACCGCCTTCGTT
GGGGAGGCGCCTCGTCGACTGCCGTCGCGATTCCAACATCGGGGACGTACACGCTCCGTA
CGCCAGACGTCGCAGCTCAGTGGTCGTCTCTCGTCTTCGAGCCGGGCGGCGGCTTCGTGG
TCGCGGACGAGCACTTCTTAGCTGTCGAGTTCGATGACTTCGGAGTCGTGCTCGTCGACC
TGTCGAACGCGTTGTTTGGTGGTGGGGCTTCTCCGCGGACTGCGGCGCAGGTCGTCACGT
CCATCAACACGTACCTCACACGCGACGTCCGCTACGGCGCGGTGCGCGGCACACGCACGA
TGACGGCAGCATCAGGCGCGAGCATCACTGCGAACGACCCGGGTGATGCAGGCGCGGTCC
GCTTCACTCTCGATGATGGATTGAACCCGACAGTGACGTTCGAGTTCCGTCTCGCGAATC
CGGTGACACCAGGAAACGTGCTCATCACCTACCTCGCCGGCGACAGCGCGACGACCATCG
CGGGGCGTATTGTCACCGCCATCTTTCTCACAGGTGGCGCACTCCGTATCAGCGCGGGGA
GCAGCGCTGGGTCGGTCCTCCTCCAACAGGATGTCGGCGGTACGCAGGGCAACACGGCCA
TCGTCTACACGGCCGCTGCGACCGCGGCCGGCTTTGCGGGGAGCCCGTTCGCCGGCGGTG
CGAACAGCTCTTACAGCACGGCGGTCTCGGCGATCGCGTCGCTGAACACGCTCGGTACGT
ACCTTCGCTTCTTGCGGCTTTCGGCGGGTCCGCTTGGACCGAGCTCGACGTTTCGCGTTC
ATCCAACCGGTGCTGATGGGGCGCGGACGGTGCTCGGGGAGCCACGCTACGCGACAACGC
TGTCGGTTGGTGCAGCGCTGCGTGACGTAGTCCTTGACGTGCCGCTCGGTGCACGGCTGC
CGGAACTCTACGAGCAGATCATTCTTCACGCGGCGTTTGACGACACGACCGCTGTTGTAT
CAACGAGCTTCGCGGCGCTGACGCGACCATCGGCCATCGAGATCATCTTCGACCCGGCGT
GGCGCGGTGGTGAGCTCCAGGTGACGGGCATCGAACACGGAACCGGTGACTCGGTCATCG
AATCGTTCTCGGCGACCCCACCGACTGTTGCTGAGGGCGACGGTGTCGCGACCGGTGCGG
CTGATTCCGTCGACGGCATCAACGTCACAGCTGTCGCCGGCGGTACCTTTGCGGGTGCTG
AAGCGGGGATGTGCTTCCGGCTCACGAATGTAACCGCGGGGCCACTCCTCAACGACACTG
TGGCTTACGTCCGTTACGTCTTCAACGACACTGCACTCCAGCTCGACGTGAACCTCGGTG
CTGTCTTCACCAGCGGCTTCGAGATCCGTTCCGCGCCTCCCGTCCAGAAAGGGTTGGTGC
TGTTCGATTCTCTCTCGCAGGTCGTGGACGCGGCGGTGGTTGCCGCTCCACCACTCGGAC
CGGCTGGGACGGCGACCATTTCCATCATCGAGGGCCAAACGCGAGGCTTTGATGTGCGAG
TCGGCCGGAACATGCGTGTTTCGGGTGCGGGAGCGTTGACCATCTCGCTGACCGTTCTGG
ATGCGACCGGCCAGACCGCCGCGTTTGTGGACTCGGCGGGCGTGCCGGCGTTCGTATCGG
AGGCGAGCGACTTTCAAGGCTGGCTGCTCATCCAGGGAGCGGTCGCCGATGGTGGAACAA
ACAACGGCCTCCACGAGATCTTCTCGCTTGGGTCACCGCCGACACCCGGCGCTCCGGGCT
TCTTCGTTCGGCATCAAGACGCCGGCAATGGCGGGCGCTTCTTCACCGAGGTCATTCCGG
GCGGAGCGACGTGGCGCATCTACAACAAGGGTGAAGTTGTGACCGTTGTCGAGAAGGACG
CGGCCACCGGGAACTTGACGCTCTATCCGTTCGGACTCGCACTTCCTCGATTGGCAGGTG
ACCTGGTCGAGCTCGAAGAAGAGATGCCGTTCACGGTGTACGGCGTCTCGGGACCAGGAA
CGCTCACGGTTGATGTTGACCGTGAGCTGCTGCCGACGGCGGCAACAGGCGACACGCTCG
TCTTGGACGGGACGGTTGTCGCTGATGGCTGGCGCGCGTACAACCAAGCAGGACCCGCTC
TTGACGGTCCGGCGTTCTTCTTCCCGCGACGCCTTCAGCTCCTTGGTGACTCCGTCGACG
CGGACGGCATCGGCGCAAAGCAAGCGCTCGAGCACGCACTCCGAGACGTAGACGTCGCGG
CGTATCGAGGCCTCGTCATCCGAGCGATGTTCTGGGTGCAGCAGAACACATCAGCGACAG
AGAATCTGCGCATCGACTTTTCCTTCGATGGGTCGACGTTCACGCCGGGTGCTGCGGTTG
CGGGTGGGCCTGCAAACCCACAAGCCGTTGTGGGGACGGGCATCAACGGTCTCGCTGGCG
GCGGCATGCTCGACCCTGTCGCATGCATCGCAGAGCTTCCAGTGCCGTACGACGCGACCA
CCTGCATCATCCGACTCGTGCATGAGGGCGTGCCGGTCGTCCCACCACCGTTTCACGTTG
TGGATGTTGAGAAGTGCATCGTCTTGGCAGTGCCGACCACCAGTCTCTTCATGGGCGCGA
GCACCGTCGCACTCACCGAGCACCAGGCGAAGTTCGGCGAGGTCCTTTACGTCTGGTCGC
CGGAGGAGCTTGGGACAGCCGAGAAGGGGGCGCTGGGGATTTCCGAAACATCAGCGGCGT
TCCCGGACACGCCGGGCCAGATCGATCGCATCACCAATGCACACGGCTATTGGGAGCGCT
TCGACATTACCGAGTACACCGGTACTCCAGCGACGGCGGTCAACCTTAGGGGTTCGTACG
ACGAGCTCGCGTGGGCGGCTGCAGCGCTCACCAACATGGAGGTCGTCGTCGGAACGCCGC
CGCGGACGTCTATTGTACGTCCGTCGGCGGTGTCATTGGTGGAAGGCGAAGTGCTGTCGG
TAACTGCACCGTCGAATGCAGCACTAGTCGAGATTTCGGCGCATGAAGGGCCGTTCCCGG
AGGAGTCGTTCGACGAAGAGCGGCTCTTCGAAGACGGGCTGCCGGTGCCTGCGACGCCAG
CGATCACCGGTGGTGTCCTCCCGTGGCGGTTCATTGCGCCGGCGCCGTCACAGACCGTGC
AGATCGCGTCGGTAGCGGCGGGCGACCCGGCGGCAGAGGCCGTCTACAACGCGGCAGCGG
TGTACACGATCGACTACCGTCGACTCATTCGAGTCGAGCCGGAAGCGTTCGACCTTGGCG
CGAGCTTCGCAGACTATCTTTGGCTCGTCGACGCAGCCATCTACCGGCGTGGGGAGCCGA
GCTCGCTGTCGTTCTCGCGTACTGCGCAGCTCACGTTCCTGGCGAACTACCGAGCGACGC
TCGTTGTGCAGTCGGACAAAGAGGTCACGACGTCCACACTCGTCAAGGATACAGGCATCT
CGCAGTCAGTGGTACCCGTCGCACAGTGGCGTTACGTGGACAGCTCGACCGTCGAGATTG
ATGCCGACGCATTCGACCCGAACGCGATCTTTTCTTTGACCTATACCGCGCTCGAGGCGA
ACTACCCGCGGCCGGCGATTCCGGTCATTGAAACGCGTTCGTCGGCGGTATCGCTGCCGG
ATGTACTGCTTCAGACCTGGCGATCTGCTGTCGTTGATGAGGTTGTCGACCAGACGCACC
GCTACCACCAACTCCGTGTGACGATCAGCGGAGTGGTCGACGTCCGGGACATCGAGATCA
TGGGGCTCGGGCTTCGAGGCATTCACCTTTTCGGTGCGTCACCGTACGCGCCTGGGATCA
TTGTCTAGGAGGAAACATGGACCGGTCACTCTTTCCCGAGAATGTTGAGGTGCATCAGAC
GCACCTGCAGAATACCGAGGACACGCGTGCGTACCACATCCTCCAGCGCACCAAAGACGG
CTCGACGACGGGTGTCGCAAGCGGCCTGACGGTCACGGTGAACGCGACATCGAACACACT
CGTCGACATCGAAGCCGGCTGGGGCTACTGCCCAAACGGTGAGCTCGTCGAGACGACGGC
TGCAACCCCGTCCATCGCGCTCTCGAGCTACGCTTCCGGTGTCGACAACTACGTCTGTCT
CATCTACACCGAAAACGAGACACATCCCGAAGCCGCAGCGACCGGCGGACGGACACGCGC
GACACGTGCGGAGCGTGCCTATCGAGTGCGTGTTTATACACTGACCGAGCTGCAAGCGCT
CGCTGCGACGTCGGACGACCTCAGCGTCGATGCGACAGACCGGGCACTCATCGTCGCCGT
CGTGAACGCGAACGGTCCAGCCATCGCACTCACCGCGGGCGACATCACCAACATCCCAGC
CATCACCCAGGAGATCATCGGCATCGACCAGCCGGCAAGCATCACGGGCGTGGTGGTTGT
GGGTGTGGACCCGGATACCGCGCTCACGCGTGAAGAGACGGTCAACCCGCTCGCACGCAT
CGTCTACACTTCAGGCGCGACGCCGCCGGCAACGTCTGCGCTCACGTATCGTGCGCCGGG
TGACGCTGCGGCGGGTGACGCAGTCACCATCGCCACGTCCGGGACGTACCGGCTCTACAC
CGATGCGGGATCGACGGGCACGTGGATCGACGTCGAGGTGACCGTCGAGCTTCTGGCCTT
GAATGCTACGGTCACCACGACCGATGACCTCGAGGTCTTCGACGTCTACTACAACAGCGC
GCAGCGGTTCTCGGCCGCGGACTTCCTGCATCGAGGGACCGTGGGCACGGGTGCACCGAA
CCGCGACAACCCACACGGGATGCGAGTACGCGACCTCGACGACCGGATCATCGAGGCGCA
GTGGGGCATCGTCGCCGGCGCGGGGCTTTTGGCCAACGCGGATCAAGCGACAGTTCCTCG
GCTCGTGACGGCGCAGTCGACGTTCGGAGCGAGCCGCACGCTCCTGTGGCAGATCCCAAT
GGCGGCGGGTCTTTCGGTGCGCATCTACGCCGACTCGGCGACGGGCTCCTCGTACGGCAT
CGGCGTGACCGTGAACGCGCGCTGGGACGGGGCGGCGGCGTGGGCGAAGGACAACAACGC
CGAGCCGTCGTCGCTGTGGAGCTTCGAGAATGGCGGCATTGAGTTCTTCGGTCGGCCAGC
GGGCGCGGGGACGTGGGCGGTCTGGGACAAGTCGCCGCTTCTCATCTCGAGCATCGGCGG
GGACAGCGGCTTCATCAACGCGCTTGGGTACATCACGGTCGGCGCGAACATCCTGTCTTC
GTCTTCTGCACGCGCGCAGGAGCGTATACGAGCTGACTTCTCACCGACGGGCGGCGGCGG
CGACCTCCGAACGCTGCTCTTCCGGTCACGTCGCACCGACACAAGCGGTGCGACCAACCT
CCGCGTCTACCGTGCGGTGACAACGCTCGCTGGCGCACAAAGCAATGCTCTCGAGATCGT
CGTCAACGCGTCCTGGAACGCCGGGACTACGCAGTGGGACAAGGACGACGCGGCGTCCGC
AGCGATGAAGCTCGAGATCGGTGCTGGATTCTCAGGTATCCTGCGTCGGCTGGCGGGGTC
TGGCGCAAATTTCGACGACACGATCTCGGGTGCGGGATGGGACGGAGCGTATCAGACGTT
CTCGTCGATCGGTACGTTCAGTGCGGCGAACAACGTCGTCGCGACCGGCAACGTACAAGG
CGCGAACTTCATCTGGAGTCCGGCGCAGAGCTTCGTGAAATCGATCCCCGGCGGTGCTGC
TGCGATCAATCCGACGGGGAGCGCGTTCGTAACGGTCAGCGGTCCGTTCGGCAACCCCGA
GGGAGGAGGCGGCTGTCATTTCGAGAAGACCACTGCGCTCGACTTCGCGGCTTTGTGGCC
GTTGGAGCTTCCTCAGGGAGCGGTGGTGACCGCGAGCCGGCTCCGTGGAAACTTCACGAA
CAACGCAGGGCAGATCCGTGCGACGATCATCCGCGTCGCGCGCGCCGCTGGAACAATCGT
CGCGTTTCGTGCGGGCGGCACGCCTTACGACACGCTCGCTGATGGGCTCGACGTTGATCG
GACGCTCACGATTGATGAAGTCCTTGCAGTCCGCACCATCGACAACGCGAACTACTCGTA
CGCGGTCTGGGTGGGTGGAAACGGTGCAGCCGCCAACGAATCTGTCCGTGTGTGGTCGGT
GGAGGTGACCTACGAGGTCGGGACGTTAGCGCTTGGTTAGAGAACGATCCGAAAGGTAGC
CTTCACGTCGACCCAGTGCAGCGGCCCGACGTGGTCGATCCAGTCGTAGATCGGCGCATC
GAGCTCGATGAGGACCTCGGACCCCGGTGACAGAGACGTGTACGTGTAGCGCAGTGTGCC
CGGTCGCGGCGCGTTGTCGATGCTGTAGTTGATCAGCTCGTAACCCGACGCGGCACGGAA
GCTGACGTGCGTGTTCGTGACGGTCGCATTCACCGGCTGGGACACGCCGCTCGGGAATTC
GTCGACGTCGAAGGACCAGATGCCGTGGCCGGGGACGTCGAAGGTCACGGATGCGCTGCG
TTCGGTAAATGCAGCGCCGCAGGTCACTGCGGCATCACACGCGTTCGAGAAGACGACATC
GTTCGGGAGGCCGTCGGTGTTGCCGGAGCAGGTCGGAGGGGGCGTACAGGACGGCAGGAG
ACCACACCAGCCGCAGACCGTGCCGGCGTCGCAGCTCTTGATGACGTCGGTGCTCAGGCC
ATCATCACCGCAGCGGACGATGTCGCGGCCGTCGCAGAGCGCTTCGTTCGGCTGGCACGT
GTCTTCCATCACCGTGCCGTTCATCCGCTGGCCGAGCGGGCCGGCCTCACTTCCGCCGCA
GGCGGTGAGAAAGAACACGAGGACGACTCTTGAACACTTCATGCTCTTGGTTGATAGCAA
AGGGTGTGCCATAGTTGTGATGTGAAGCTGCGATTGCATGCGCTGCCACCCACGACGCGC
GGGATCTACACCACCCGCGCGGGGCCAAACACACTGCCGGAGCGCTTCCGCTACCTGCAC
CCTCAAGCCGCTGTGGGCTTCGCACAGCTCGAGGCGGGAACCGGCGGCCTCATCTACACC
GACATCCTCCGCTCCGCTGAGGAGTCCCTGCACGCGGCACAGACGAAGACGGGTGTGCAG
CCCCCTGGGTACTCGGGCCACAACTTCGGCTTCTCGTTCGACTGCGACATCGAAGGGACC
ATGCGCGCACACGGTTGGGACTACGCGCGCCTCCTTCGCGAGCTCGAAGGTTATGGATGG
TACTGCCATCGACGGGACGGCGCGGCGGGCTGGAAGAGGTCGGAGATGTGGCACTATAAC
TACTTCGGCGCCGACGCCCCCAAGTACCTCGCGCTGGAGCGGACGAAGGGCTGGGGCGCG
CCTCTTGAGCAGCTGGTTGTGGACATCTACGGGAAGGACTTCGAGCTCGATGATGTTGGG
GTGCAGATCAACCTCAAGAAGCTCGGGATGTATGCCGGCGACATCGATGGACTTATCGGT
CCACTGTCCCTTCAAGCCGTCTGGGCGTTTCAGCGCGCGTGGCTTGTGCCGGGGAGGATT
CTCGACGCTCGTACCAAGCGGGTGCTCGCCTTCGTTGCAGCCGAACGCGAAGTTGTGTAA
GTGGAGCTGGTGGAGTTAGTTCAGGTTGAGTCGCCTTACGCGAGCGAACACGACTTGGTC
ATCGAGTTTCACGAGTGGTACCTTGCGGCGTGCCTTCGCGACTGCTTACTTCGGGGCGAA
GCGCCGTTTGCGTCACACGGCCTCTACACACGGCGCGGTGTACTTCGAGACCGAGACCGG
GACGAGCGCCGGATCGGCATCACGGCCGGCTTCGCGTTTCGCGCGGTCACGACATTGACG
GCGGTCTATGAAGACCTCGGGCTCACGCCGGGAATGGTTGCGGGTATCGAGGATGCTAAG
GTTTCCGGTCGGCGTATCGAGCACCGACAGCTCGCCGGTAACTGGCAGCGCCTCTATGTC
GAGCTCCTGACTCACTTCAAGAGCTGAAGAATGAACGTGAGTGTGAAGGCCCTTCCGAGT
GCGGCGTTCTTCAAGCTCGCGCTTGCGCCGCATCGGTCGGCGGTCTTAGACGCGCTCAAA
CGCCACGCGTTCTGCGCGAGCGTGCATCTTGAGTTCGCAGTCGCGGGCGTGCCGGGCGTG
CACGGCGTGGCGGTATTCGCGTGGCCAGAACCTCTCGGACCCGCACGTCGCGTGGTGATC
GACGTCGTTCGGCTCGACCAAACGGTGCTTCGAGCACCTCTATCGGTCGTCTTCGAGCTC
CAGGAGGGAGAGCGTCCTGTAGTTGAGGAGACGCCTCCAGTTGAGGTCACGGCCGCAGAA
TTCGAGGACCTCGAGACTGGTCGCCGGTTGGTGACCGTCGGCGAGGTGACGTGGAGTCAA
GTCCTCCCGCACGAGGCCCGACTCGAGCGTGAGGTCCAACAGCTCGAGCGTGACGGACGG
CCTGTTTTTGGGTTGGTCGACACCGCGGTCTACTCGTTTCGGATGACCTGCGGGTGTGGC
CGTGTGCGCTATACGCGCCCGAATTCGCTTCACCAGGTCCACCAGTGCCGTGTCTGCTCG
CGGGCAGACCGTCTACGAAAACGTGCCCTGAGCCAGTACAAGACGCGCCATGGCAAGCCA
CGTTGACGTCAAATTCCTAGTGTTCGCCTCGCGGGACTCGCTCTACTACCCCCAAGCCGA
GCTCCTCGCGCACGAGCTGAAGGGGCAGCTCGTCGACCGGCTCTCTTCCTCGCTCGACGA
CCTGCGTCTCGTCGCACGACACAAAGTGGTCGAGCCGGTGGCGATTGTGGTGCTCATGCA
TGGGCGGGTGGTCGCGCGCTTTCCGCGGCTGGTGAGAAAGGAACAGCTCCTACGCGACCT
GACTGGAATCACCTGACCCTTGCGCCTCCGCGGCGTGTTAGGTACACCTGAACCGTGCCT
CTGATCCCACTGGGCCTCGGGGAGGGCGTCCTCCAGCGCGTCAAGGAGAGGGTTCAGACG
GAGCTGTCCAAGCCGATCGAACGCCTGAAGGAACGTGTCCGCGAGGACCCACGCGTCAAG
CGACTGACCGAAGAGCTGGGTCTCGCGCCGCTACGTCGGCCGCCGCCGGCGGGACCGGAC
GACATCCTCCTACGCGTGCGTGAGGCCGTGCGCCACAACCCACCGCGGCTCGTGCACGCG
CTCTACCAAGCCAAGGATGCGGACTCGCCGTCGTGGCGGCACCTCGCGTGTTACTCCATC
CGCGACCGCGCGCACGACGGATCACCACTTCTCTTCGCCGCGTGTGAGAAGGACTCCTGG
AAGGTTGAAGCGTTCGACCTGCGGCGCTTCCGCGACCTGCAGGTCACGAACAAGCCCTGG
CCGTTTACACCCAAGTTTCGTATCGAGTTTCGGGACGGCGACTAGATGGTACGTTACCCG
CGGCGCGCTCCGGTGGTGTCTGACCGACCGCCTCCCGCGCGGCGCATCCCGGTTATCGGC
GGTGACCGTCCACCTCCTCCGACTTTGGTCCGCGGAGAGTCGTTTGAAAAGGGTCGCGTC
TTTGCGCTCTTCGGTGCACGCGGAGTGGGGAAGACGGCTGTCCTCAACGTGGTCGTCGAC
GCGTGTAAGACCAAGCTCGCACGCGTCACCGGCTTCGTAACAGGCGCGCCGGATGAGCGG
GAGCTCGTCCTTGAGGAAGTCGAGAGCGCACGAAAGGACGGCGCCGAAGTCGTCTTCCTC
GACGGCTGTCCAAACACCGTCCAAGACGTGCAATGGCTCTACGACGAGCGGTTGGTCGCG
CCGGCGTTCGGCGGTTGTGTGGTTCGGGTGGAACGAAACGCAGTCGTCCCTGACGAATCG
TTCAGGTCGCGGCTACGCACAGTCGAAGAGCACATCATCGCGCTCTCGATGCCCTACTTC
GTTTTGCGCAACGACGACCTTGAACGAACGGTCGTCCATCTTCTATGCCGAAGTGGAGTG
GTCTCATGATCGCGCAGCATGTTGAACTTCCGCTTCCACCCCCACCGCCGCCGCGTCCGA
TTCGCATCAATCGGCTGCGAGTCATCCAAGACGGCGCGCAAGACTGCTCGACTTGTCAGA
GCGTCACGAACTGTTGGCAGCCTAGAAAGAGCGCACACATCTCCGAAGAAGAGATCGTGT
CGAACCTCCTCGTCTGCCGTCTTCAGCGAAACATCGACCGCAACCGCTCTACGCGTCTGT
TTCTGCGTTTGGTGCATCCCAAACTTCTCAAGCTCGCGCAGCAGGTCAAGCGCGCAACGG
GGATGGCGGTTGAGGACGCGGTCATGGAGATGCAGTCCGTCGCGGTCGAGACGCTCATCA
GCAGCTACGTCATGGGCGAGCTCGTGCCGCCTCTCGTGTTTCTCTTCCACGAGCGTTACG
GGTCCGTCCGCCACTGGGTAGTACGCACGCTTGAGCAGACGCAACGCGACAAGGACCGCT
ACCTGTCGTACGGCTCGGTTGGCATCGAGCCGGCATCGAACCGCGCTTCTTCTGGTGTTG
ATCTCGAAGCCCGCCTCGGTATCTTGAATCAGTCGACGACCGGCATCGCCAGTGTACCGT
CTGTCTCGTCCCCTGAACCTGAAGAGCCCAACGAGACCCACGACCGGATCCAGCAGGCGC
TACGGGTGCTCGAGGACGGAACGTCTCTTTCGGCCGTCGAGTACCGTATCCTTCGCTTCT
GCCTCAACAACGCCCGTGGTGTTGACGCCCGGATGACGGACTGGCTTCACCAGTGGCTCG
CGCGTGTACTCGACGTGCCGCGGAAGGATGTTTCACGCGTCTACGGAATCGCGAGCCGGA
AGCTCCTCGACGCGGTCGGACTCCGCACAAAGTACCTGCGGGAGCGAGGCATCGAGCCGC
CAAAACGCCGGACCGACCGAACACGACCCCTCACCGCCGACGAGATCATCACCGCGCTCG
AGCTGCTTCGGTCCTCGCGAGGGCGCGCGACCATCCTCGACGTCGCGTGGGCCATCGGCG
TAACCGACGCAACCATCCATCAGCTCCGCCGGCGGTTCGGTCACATGGCCGCGGACCACA
TCCGAGACACGGTGAAGCGGTGAACGAGACGCCCGGCGAGTACATCACGCGAGTGATGGC
CCAAAAGGGCTTCGCGCCTCTGAACGTCTACTCGGCGAGCCACCTCGAGTTTGCCAAGTC
CTACGCCGACCCGCTGGGGCGGATTGCGCGCGCCGTGGTGCAGTTCGAGCGGCCGGGCGT
CCTAGGCGGCGATGTGCGTCTTTCCGGCTTCAACGTGCTCGTCCAGGCGCACGTGACGGC
CTCGGTAGAAGCCGTCGCAGAGCGCGCTCCGCCGGTCATGCAGGACGATCTCGTCGACAT
CGTCCGTGCCTTCGAGGAAGAGCGACGACCACCGGTAGTGGCCTTCGAGCGCTGCTCAAG
CTGCCAGGAGGCCGTGGCTGAGTTCTTCGTGGTCGAGGGTGCGGTCCTTTGTCGCGATTG
CCGAAGGTGACATGCCTACACCAAGAGCCAGTGAGACACACATCCAGCCGGGAGACCTCC
TCGAGCTTGTGACACGTCTGCGGCGATGGATGGCCGACCGTGACACGGACGCTTTCCTCA
TCGAGGGCTCGTTTGAGCACTATGGGGTTGAAGTTGAAGCCGCAGCGGTCGCTGCACGAC
CTCTTGTCCAGAGTGCTGCGGATGCGGTGTTCCAGCTGGTTCTGGCGCTTGAGCGCACAC
CGGAGTATAAACGGTTACCAGCGAAAGGGAGAGATGGACCCGATCGAACGTAAACCTGTC
GCGTATCACTGTTACTTGACGGAGTCTTCCGGCAAGCCGTTGCCGATCTGGCGGATGACG
TACGGGCCGGAGAAGTGCCCGCTCTGTCCGCCCATCCGAGCTGAAGCCGTCCTGGGGGTG
ACGACCGAGTCGCCCGACGGCCGCGCGGAAACCGTCCAATGCCTCGCGTGCGACTACTCC
GCGACTCGACCGCGACGCGACCCACCCGGGCGTCTGATGAACCAGCGCCTCCTCGGGCCG
GAGACACCATGACCCATGCAGTTCATCGCGCACGAAGCGCAGTCACGGTGCTCACTTTCT
GTGGGCGTGTTGTTGAGGGCGTTCAGACCGGCTCGTGGAATCAAGTAACCTGCAAGCACT
GTCTCAGATGGCGTGCCCCGAAGACAGCCCAGCGAACCAAGACGAAGTCGAACGGCTCTT
TTGTGAGCTCGAGACGTGCGGTCTAGCGCGACTCGCGCCCATTGAGCGAGACATCGTCGC
AGCGCTTCGCGCGCGACCTCTCCATCTTTGGTGTGCTGGTCCAGTTCGTCTTCTACGCGC
ACTTCACGCCAAAGCGCACGGATGCCTCTGGACAGAGCCCCGGGAGGACGGGTAAGTCGG
TAACATGAGATACGAGACAGTCGGAACCATCCGCGAACAAGTTGCCGAGGCGCTGAAGCG
AAAGAAGGAAGCACGAAAGCAAGCGTTCGACCCGGCGGAGCTTGAGTCGACGGTGTACCA
GCGGTGGATCGAAAACCGCATCGAGGACGCTCGACGAAACCGGCGACTCATCACCGCACA
GCAGCACCAGGACCTGATGGCTCGACGCGAGCTCCGCTTGGACGACCGTGCGCGCTATGT
GGGACCGCCGCGGCTCGAGCGCTCGCCGGCGTCCGGGAAGCAGATTCTTCGACCCCACGG
ACAGACCGGCTCTATCGCGCAAGTGCAGCGAGGTCTCGGCGGCCGGCCCATCTGGACTTT
CATGCCCGACGTGCCGAAGAAAACACTCGACGCAGCTGAAGTGATGGACATCGAGGTCAT
GCAGCTCACTACGGCAGAGTGGACCGACCTCGAGAGGATCGTCTGATGCGAATGATCGTG
ACGGTCCTGAAGGTCGGCTCGCACAACGGCCTGTACAGTGCCGGCACCTCCGTCACCCGT
GAGGCGATCGAGCGCGCGCTTCAGCGCGGACCGATCGAAGGCGTCGAGCGCCTTTGGTGT
GAGGGTGACGCGCTCATGGCCGAAGTTGAGGTGACCAGCAACGCGGACATCGAGCGTATC
TTTCGAGGTGTACGGTGACGCTCGAGCTGTCACCACTGCAGATGGTGCCGCTCGACGGAC
TCGACCTGCGACAGCAAGTCCAGAGCGCCCTGTTCAACATCGAGCACTTCGACCATGCAC
GCTTCGCGGTGTGGTGCGCAGGACGTAGCGCCGGCGTTCCTGAGCTCGCGCGAAAGCGTC
CACCGGACCGGCTCTACCGCGTCATCTCCGACAACGAGCAGGAAGGTGAAGGCACACCGG
TCCTGGTCGGGGTGGTCATCGGTTATGCACAAACGCAGCGCGGAACTCCCGCGCTTTGCA
TGGTGCAGATCCTTGGTGTTGCGGCCGGCCGGGCGGGAAGCTATGCAGACCCCATTGGTG
TTCCCGCGGATGCGCTCATCGACGTGACAGACGCCGTGAAAGAAGGCCGGTTCACGGTCT
AGCTTGCTAGACTCGTGTCGTGGACGACGCGGAGCTCGAGACCGAGGACCTGCCTCGACT
TGAAACACCGCTTGAACGAGAAGTGCGTGCGGGTCTCGCGCGCGACCAGGACTACTTCGA
CGAACACGGGCGACAGCTTCTTACGGTCGCCGATGTCGTTCGCACGTTCCGCCGGCTCGG
CCGTGTGTACGGCCCGCCACCCGACGCTGCACGCCGGCGCGACACCGTCCTCGACATCGA
CCCCGAGGTTACTTCACCTTGGGACGTCGACGTGGAGTAGCGGCCCTTCGTCGGTCTCAG
ATCCCAAAGACCTGAGCTTCTATTGCAATACGCAGGAATCACGTCTCAGACTTCAAAGAT
CTGAGCTTCTGTTAGTCGATGTACCGTATCTGAGCTTCTGTTGTGTGATACCAGCCGGAG
GGTGCGAGTCTCAGATCCTAAAGTATCTGAGCTTCTGTTGTGAGGTTCCTTCCGCAACCG
AGCTATCTCGATGGACAGCTGTCTCAGATCCCAAAGAATCTGAGCTTCTATTGTGAGGTG
CGCCATGTCACGTGATATGTCAGTATTTGTACGTGTCTCAGATTCGAAAGATCTGAGCTT
CTCTTGTGAGTCAAGGCGGGCGCCCGCGTGCGTGCAGGGGATCGAGAGTCTCAGATCCCA
AAGATCTGAGCTTCTGTTGTGAGAAGACCGCGAAGTCCGGATGCACGTGGCACACGAAGT
CTCAGATACCAAAGATCTGAGCTTCTCTTGTAAGTCGCTGCGTGGCGGCGGGCCGGCATG
CGCCTCATCGGTCTCAGACACCAAAGATCTGAGCGTCTGTTGTGAGTGGACCTGCTTGAG
CTTTCTGATCGAGACGTGCGTGGTCTCAGACACCAAAGAATCTGAGCTTCTCTTGTGAGC
CGTGTCATGTGCGGCGCCGCGAAACTGCTGTGGCGCCGTCTCAGATACGAAAGATCTGAG
CGTCTGTTGTGAGACGCGAACGCGCTGCGCTCGTGCCCGTGAGGTTAGCTTCTGTTGTAA
GTACCGGAGCGTGTCTCAGACTTCAAAGATCTGAGCTTCTGTTGTGAGGAGGACTCCATC
ATGTCTGACACGATCGCGCCGGTGTCTCAGATTCGAAAAGATCTGAGCTTCTGTTGTGAG
TCGATCCTGTCGCCCGGCCCGCCGCCGTCTCAGATTCGAAAGATCTGAGCTTCTGTTGTG
AGTTCGACCCGCCGGCTCACGACACCCCCAATGTGGCAGTCTCAGATCCCAAAGATCTGA
GCTTCTGTTATGAGGTCTTCGCGGATGTCGCTCCGGTTCTTCCGCGCCATGTCTCAGAAC
CCAAAGATCTGAGCTTCTCTTGTGAGCGCTGCCGGAGTCTCGCATGTCTCGATCTCCTGC
TGGTCTCAGAACCCAAAGATCTGAGCTTCTCTTGTGAGCGCCCGTGACCGCAGCCGACCC
GCGGCTTGGGCCCTCAACGTCTCAGAACCCAAAGATCTGAGCTTCTCTTGTGAGGTGCCC
CTCGCTGGCCAGACGGTAAGCAGCGTAGTTTCGTCTCAGAACCCAAAGATCTGAGCTTCT
CTTGTGAGAACATGACGAAAATCTCATATGTCGACGGCGACGTGTCTCAGAACCCAAAGA
TCTGAGCTTCTCTTGTGAGGCCAGAAGCTGAGGCCGGTTCAGCCCGGCATTGATGGCGTC
TCAGAACCCAAAGATCTGAGCTTCTCTTGTGAGAGCCGTCTATCGGCTCCCGCGCCGTCG
GCTCGTCATCGTCTCAGAACCCAAAGATCTGAGCTTCTCTTGTGAGGCAGGCCTGGCGGT
CAGCCGGACCAAAGCACGCAAGTCTCAGAACCCAAAGATCTGAGCTTCTCTTGTGAGAGG
TCGTATGCGGTTGTCAAAGAGCGCGCGGACTTATGAACCGGTTGGCGAGAGGTCCTCGTC
GTGTTCCATGGTTGAGGACGTCGGTGATGCCTTTTTCTTCTTCGTGAAGCGCGGCTTGCG
CGGTTTCTTTGGTGGATTCGCGGCTGCGAGCAGGTCTGGGTCATTGTCCATCGCTTGACC
GCTCGCGAGCAAGTTCCAGCCGGCGTTCTCGTCTTGGTCCCACACCAAGCTGCAACCGAC
GCACTGATGCTGGAGGGCCACAATGGACTCGTCGTGCACGTGCCCGCAAGCGTGGCAGCG
CATGGTCGTCAACGCCGCGGGTGTCCGCCAAATGAGACCACCTTCGCGTTCGACCGCGTT
CACGATGGCGAGACGCAGCTCGCTGACGCCCGCGTCGAACCGCTGTCGGTTCGGCTCACG
GCTGTCGGCTGTGTCTTCTTCCGGCGGTTTGCGCTCCGCCATCTTTCGCAGGTCCCAACG
TTCGAGGACCACCTTCCCGTAGTGCTTTGCGACATGCGCCGCGAAGATGCGGTAGATCTC
GCGACGGTGACCCAGCGCGCCGCTCCGGCAGCCTGCTTCGTATTGGTGGAGATGCCGGTC
GCGGTGGTGCCACGTCTCAAAGACGTACCAGGGCACTTCATCGCCGGCAAACCGTGCGTT
CTTCCAGAACCAGAACAGCTTGTGGAGGCGGTCGAAGGAACGCCACATGATGAGGTTCTC
GATACGCTCCTTGAACTCGTCGGAGGTCTTCAACGGCTTGAGCAAGGTGGCGAGCACCGG
CAGCATCTTGTCGCGTGTCTCGTCGCGGATCGCCCGGATGTCGCGGGCCTTTCGAATGCG
TGCTTGAATGCTCGCCGGGAGACGGAGCTCACCCTTCTGCCCGTCGCTGTCGACCCAGGA
GGCGACGCGGATCTCGTCACCGATCTTGCGCCATCCGAGGTCGATGCCCACCATCCTCGG
GCCTGGGGCGACGACTACGGCCGGAAGACGACACGCGACATCAACAGTGAAGAACGTCCG
GTCCGCCTTCTTGTGCGCGGAGATCGTCACGCCCATGATCTGAGCACCGTCTGGGAGCGG
ACGATGCATGACCATCGGCCACTCGGCCCAGACGGGCTTGCCTTTCGCGTCCGAGTTGAT
GCGCATGCGGAGCGTCGTCCGTGACAGACGCCGCCGGACACCGCGGATGGGAGACGACCA
AGCTTCCGGGTCCAGCTCGGCGACTTGGACCAGCTGCCTCCCTCCCTTTTGCTCTTTCGC
TTTGAAAAAGAACCCCGAGACGCTGATTCCCTTCTGGACCTGGACACCGAGACGCCCGGT
CCCGTTCCACCGTTTGAACTTCGGGTCGATCTTCGACTTGCGCGCTTGCTGGACTGCGGC
TTCGACCAAGAGATAGGTGCCCCAGTAGACGCCGCAGTTTGCGCGTGCTTCGAGAAGCTC
CTTGTGGCTCCGCTCGTCGAGCTTCTCGATAGCCGTCTTCAAGACGGGATTGTTCAGCGC
AGCCGCGCGCTCCAGCTTGAGCGCCGCAGAGAGCTTCTTCCGTTCGGCCTTGAGCTGCTT
GAGCGCCTCTTTCTCGGGGCCTGAGGTCTTCGCAGAGCGTTTCGCTTTTCGCTCGCCTTG
AAGCCCGGCGAGGGCGGCGTCGATCTGCGCATTCAGTTCTGCGAGCCGCCCTTCGAGGAC
CGCGACCTGCCGGCTGAGCTCGCTTCGGAGCTCGCGGTAAGCCTGCCGGCGGTGACACTC
GATCTCGATCAGCTTGTTGTAGTAGCGATGCGCGGCTCTTAGCTGCTCCCACACCGCCGA
GCGGTCTTCCGGTCGCGGAAGCAGGAGGCCGTACTTGAAGACACGCGTTGTCGTCGCGGG
CTTTGAAGCGTCTGAGGTCGGCTCTATGGATGACGTCACATCGCTACGCTAGCAACTAGC
TCACTTTACGTCAAGAGCTACTAACACACTTTACGAACAGGTGTTAGGTTCAACGAATAC
CAGCTTGCCAGGCTTGAGCGATCTTTACCGCACGAGGTATCTTGGCTTCTTCATCTCCGG
GAACAGCTACAGTAGGAAGCCTTGGACTGCTGTTACGATGATGCTCTTGGTGCGCGCTTC
GATGCCGGGTGCGCGGGACTCGCGGTTACCCGCGACGTTGAGGACGAACGGGCGGCCGAC
CAGCTCGCGGATACGCAGTAAGAACGGCCGCAGTTGCGCAAACGCGAGCGTGCTGTCCTC
GACGCCGTCGACGCGGAGCGGGCAGCACGGCTTCTTGTGCTCGGCAGCCCGGTGCACAGT
GAGCCCAGAGCCGAGCTCGAGATGCGCTTGATAGAAGACGATGGTCGTGTCGGCGGCGAG
CACGTTCGATAGTGTGCGCGGCGCGTACTCGGGCGAGTCGTGTTCCTTGAGCGGGTACCT
GTCGGGTACGCGACCGTCTTCGGCGCGGCGCCCACGCGGGCAGGTTCCACCAACCGGAAT
GCCCAGCGCGAGCGCCGCCTCGAGCCCTCCGCGGTCAGCGCCAGTTTGTCCGCCGGAGAT
GATCCGCTCTAGCAGCTCGTTCGGCTTCACGGTCACTCCGGCAGGGTACGAAGGAAGCGC
TCCCAACCAGGTAGCTGCGTCAAGACGTGGATCGCGTGCATCTCCTCTTCGGGCGGGACG
TCGAAGTCGTGAACGCAGAGCGGCGTCCGGTCGTCGAGGTCGTAGAGCGTCCGCTCGTAC
TGAGCGAGCTGGTCCTTCGCGTGGCGAGACGTGATCATGTAGCGGTGACCGGTCGTCGCG
CCTGTGGCGATGAACCGATTGAACTTCTCGAAGTCCGCGCGCTGCTCTTGTGTCAGGAAC
GCGGTGAGGACCTCACGCGCTCGAAGTCGCGCGGGGCTGAAGTCAGGTGGTGGGCAGCCC
CGCACTGGTGCCGCCACTGTCGTCGCGACCACGGGCTTGCTCGTATCCTTGGGGGTCGTT
GAGCTGACGGACGAGGCCGAGGGGCTCGTTTTCAGGGTCGCGAAGGTCGTTTCGGTGACC
TCTTCCATCTTGCCGTTCGCGAACTTCACCGCCGACACCAGCTTCTTCTTGGGCTTGAGC
GCCCGGGCCAGCTCCTTCGAGACCTTCTCGATCGGAGCTTCCAAGAGGGTCACTGTCCCG
AACGAGGTCGACTCCGGTGGGAGCCACTTCTTTTTGGTGGCCGTTTTGAGGAGCTGGTTC
AGCGCCGCTTGCTCCTCCGGCGTTGCCTGCTCCACCAGGACCTTGCAGGTTGTTGGCCCC
GTCGAGAGCACCCGAATGTCGCCGTACGTTGAGGGAATCATCCAAAGCATTTTTTGCCTC
CTGTCGCGCGATGAGGGCTTCGGTGCCCTGCTGAACGATCTGGTTGATGGGTTCACGGTC
GATGCCGAGCTTGTCCGCGTGTTCCAGGACATGCAGCGCGCTGTTGAGCGTCAGCGCTCG
AGTCAACTCGTTCGCAACGGACTGCACGTCACGGTCATGGTCGCGGGGGTTGGGCTGATA
TCCTGCGATGTGAAGACGCGGAGCCACCGCGTCCTGTTGCGGTATCTGGTAAGCCTGTCC
ACCGAGACGAATGGCGTTGATGCGTCCTTCGTCTTGGCTTACTTGGGTGAAGTAGAGTTC
GGCGAGCTGCTGCGCGATGTCGCAGACGCGGCCGGCGCGATGAAAGTGTGACGGGTTCGT
CGCGTCGTTGAGCTCGGTGTTGATCAGACGTTTCAGCGCGGCCTTGACGTCGTCGGGAAG
TGCTCGTTTCGGTCCTTGTTCTGGCATGTAGACTCCTGTGTCGATGGGGACGTGAACGTC
CGGCGCTTCGGCGCGTGGGAAACCAAATGGTCGGTCCTGACAAAGGTGGACGGCGATCCC
GCGATAGTAACCGGCAGTCCGGCCGTCGTTGGTCTGATCGGCGATGATGAACTCCGGAGC
TGACATGAGCGCGAGCCACCAAAGCCATGGGACGTAGAGCTGTCGGCAGACCGTCCGACG
CGCTTCGAGCGTGTTGATCGCGGCGTTGATACGTTCGACGATCCACACCTTCAAGGCTTG
CGGACCCATGACCTGTGCCATGTCGAAGGTGTGGTAACGCACTGGATGACCACGGTACAG
AACACCGAAGTCTTCGTACCAGTGGTAGGGGATGAGGATCTGCGAGACGCAGATATCGAA
GTCGAAGAGCTGCGCGATTGCTGTATCGATAAACGCGTGCCGTGAAGACCGCGAGGTGTA
CTTTTTGACCGTCACGGCTCGCAGCTGTTGGCCGCTGAGAGCAGCGCGTAGGCGAGGTGC
CGCGCTGCGCGTGGGTCAAGGTCGACGATCGAGAGGACCTCCCAGTGCGTCGTACCGCGC
AGGATCGTGGACGACTTGAGCTCGATGCTCGGATTTTCTTCGAGCGTACGTCCGACGGTT
ACCCGTGCGGGCAGGCAATCGCTGTCGACATACGCGTGCCCTTCTGTGGTCTCGACGATT
GAAGTGTTCCTTCCATGCGGCTTGACGGCTTTCACGCCGCGACTCTCGGTCGAATCTCGT
TGGCGGGACGCCCGCGAGCGTCGCGCAGGATGGCGCCAGGACCGCCAGGACGCTTGCTGG
GACCGCCCTGACCGACGGCGTGAAGACCGGGCCGGTCGAGGTTCTGGGTCCGCCAGTAGA
CGTTCGCACGCCGCCAGATGTCGGGCTCGTCGAGCTCGGCGATCAGCATCTTGGCGACGA
CCTCATCGGTTGGTGGCTTGTCGTACCAGTCCTTGAGGTGCACGCAGAGCTCGGCGACGA
CGTCGCCTTTCTCCCAGACCTTGATGTGGCTTCGGCCGCGCGCGATCTGGTAGACGAGAC
CACTTGGACCACGAACGTTGACGAAGTGGTCCTTCAGATAGCGCCGGAACGCCGCCGGCT
CGACCATCTTCCGGAGGAGCGACAGCGCGACCAGCTCTTCGGGCGCCGCGTTCGACCACT
CGCGGTCTCGGTCCTGCGCCCGCGCGGGCTGCCCACGGTGGTTCAAGACCTGTACCTTCT
TCGGCGCCTCTTCGAGGACGTAGTTCCCTTCGAGAACGTGAACGTAGTTCCCGACAGTGG
TTGTGGTGTCGAAGCGGATCTGATAGGTCGCCGCCTGAGTCCCTGCCTCGATCAGCCAGT
CGTCAACCACCAAGTTGCTTGATGTGTCTGGTCCCAGCCATTGGGTATGGGCATTCCACT
GTGTTTCAGCTGTTGTGTCGACCCGCCATTCGACATGTTCAACGTGTCTGTTGTTACACC
ACGTTGTCGGCGTGATGATGTTGCTGGTGGTGTTGGCAGTGACAGTAAGCGCCGGCATGA
TGAGACTCCTAACCCCTAACCGGGAATCGTTGAGGGGACGAACAGAACCTCTTTGGAGGC
GAGCAAGACCTCTTCGAGGCCCGGGTCGAACTCGGTGATCTTGTGCCCGCGCTTGCCGGA
GGCGAGCGTCGCGAAGGCGGTGTAGCCCTTGGCGACGAGCTCTTTGAACTTCGCGTACGC
CTCCTTGACCTGCTTCGGGTCGAGACGGTCCCAGACGACACGCTCATCGCCATTCTGCGA
GAGGATCCGGAAGACGTGGATGTTCGGTCCGGTCGGCGGCGGGTCGAAGACAGCCTCGCC
TTCCTTCTCGTCGCGAAGCTTGAAGCCTTGCGCGACGAGCGCGATACGCTGCTTCACGGC
ATCAGCGACCTCAGCGGCGACCTTCGGGTCCCACGTCACGATCGCGGGGCGCGAGGTCTC
AACGCCTCCTAGTTGCAGTGGCATCACCTTCTCCTTTTTCGGGTACGTCGAACCCGAGGC
TCTTGGCTGCTGCTGTACATGCGGCGCAGTACACCACCGAGACGCCGCCGCTCTTCTTGT
TCCAGCTCTCGATCAGCGCGAATGTGTCCCAGCCGAGAGCGCGTCCGCAGAGAGCAGGCG
GTGCTCCACCGCCCGGCTTGAAACCTTCCGGTCCGATGACGCGGAGATGGTAGTGCCACG
TACCGGACGGCGTCTCGCTGATGACGAGGCTACCGGCGACTCGTTCGCTCATCGGCGGGC
TCCTCTACACCACGTGGCCACGGTTGGTCGAAACACAACTGGCATAGCCACAGTCGACGT
ACGCCGAGTGAGATGTCCTCCGAGAGGACGCCGGGAACACGCTGCGCGAGACCATGCGCT
CGCCGAACCCGGCAACGTTCGCACATTGGACGCTTCATCTTAGCTCCCGAGCGCTTCCGG
TCGGTGGTCGTCTGGGATCACGAGCGCGTAGTGCAAGGCGACTTGCTCCTTGAAGTGCTC
CCAGTCTGCTGACGTCGATGGGCCGGGTTTGCAGTCGAGGCAGGCCTTACCGGTCTCGAT
CTGCTTCATCGCCGTCTTGTGAATGTCGATGCCGCCAGTGAACGAGAACCGCGCGACGCA
GCCACCGTCCGGTCCGTTCACCCAGACAGTTTTTCCATCGCTGACGACTTGGTGCCCGTG
GATGACATCGCTTTTCATCGGTGCCCCTTGAGGTGCTCGCGGAGTGGTTGGTCGAGCAGG
TCTTCGTAGTCGAGGAGCTTCTGCTGCGCGTAGTAGATGAACTCCCAAGCGGTGTCGGGT
CCGGGCCCGTTGCCCTTTTCGTTGCCGGCTTGGTGACTGAGCAGATACATGACCGCACCG
ATCAGTGGGCCGCCGACCCGTTCTGGTTTTGCTTTCGTCTCCGCCTTCGATTCGAGGTAG
TCGACCGAATCACGCGCGTCGATATCTTCAAGAAGCTCACGGAGCGCGTCGATGAAAGTA
TCGGTGAACGCTTCACCGTCTTCGAAGTTTGAATCATGCAGCAGCTTCTCGATGCCACTT
CGAAGCTCTTCGGCTTCCTTTCCTGGCACCGGGCCCTCGAGCGCACTACGCAGCGCGTCC
ATCGCCCGTTCGAGCTCGGGGATCGGCCCGAACCCTGTCCGTAGAGCATCGAAGGCGCGC
AGCGCGTTTTTTGCTTCGTTGTACATCAACGCCCCTTACTTACGAGAGGTACACGTTGTA
CCCGCGATCGACTGCTGAAACGAGTGAGCCGGCAACGCGCGGCGGGCCTGGTCGACGCCC
TTAGCTTCTGGTCCCGCGATCGAACGCTGAAGCGGGTGAGCCGGCAACGCCGAGGACACC
CTCGCGCAGGTCGCGCTCGACTTTCCCGCGATCGAACGCTGAAGCGGGTGAGCCGGCAAC
GAGCTCCAGCACGCGCGCTCGGCGCTCCTGTTCGAGTACCCCGCGATCGAACGCTGAAGC
GGGTGAGCCGGCAACAGGCGGTTGGTTCTTTGTGGAGTCTCATACGGTTGCGGGTCGTGT
TGCGAGCGGTGTTCCCTTCAGCAAAAGAATCGATCCTGAGACGCCTTGCAGGCAGCGTTC
TCAGATGGATTTCGCCAGGTTTTCTGGCGACCTGCACCTCCGCGAGCGGTGTCCGGGAGC
TTGCGCTACTGGACCCCTCGCGTTTGGGCCCAGCGGGGGGCCCGGTCACGCTCTTGTTTC
GAGCGTGGGTCGTCATTTTCGTCTAAGTCTCCTTGCCGCTTGGTTGCGGCTCTTGTTGTG
CTGTTCAATCGGCGGGAGCTCTCCGACTTTTCGGAGCATGTTCCAGACGACGATCAGGTC
TACGTCTCGTTCTAGTCGACAGTCGTCTCGCGTACAAAACCAGATCCGCCGTGCACCGGA
CCGGTCGTTGTGCAGCGGCGCTGCTTCATGATGGGTACCGCACTTTGGGCAGTCGAGGAC
ATTGTGCGTCGACGGGACAATACGCACGGTCAGTCCGGCCTTCTTTGCCGCCCACTCGAT
CGAACTACGAAGCGTCGCGAACGGGAAGCTCGAGATGAGGTACTCGATAGGTGCCGGCTT
CGGTGTCGGCTTCGCGTCCGTCGACTCCTTCTTCTTTTTCTTGGGTTTTGGTGTCGTCCA
GTCCTCGAGGAGGAGCGTCCCGACGCCGCGTTGAAGTGCCAGCTTGACGGTTGCGGCGGC
TGTCTGCTGACACTTCGTGCGAACCCACATCGCCTCGCTGTCCATGATGCGTGTGATGCG
CTCGTAGCGGCGTGTTCGTCCGTGGCCTTTCGCGCCTGTACCCAGCTCGCGACCGTGTCG
GCCGAGCTGTCGACGTCGTGCTTGATACGCGCGCTTGTGCTCGAGAATGGCTTCACCGTA
CTCGAGGACGCGTGTGAACGCGTCGTCTCTGTCACCGGGGATCGCAGCGACGAGAAAGTT
CTTCATGCCCCGGTGGACTGCCATGACACGACCGGTCCGCTTTTCTGGTCGCGGGAAGTG
GTAGCTCAGAAACGCTTGCCACTTCGTCTTCCCGTCTTCTTCGCGCTCGAGGAGTCGCAA
GTCGCCGAGTTCTGCTTCCCCGCGCAAGATCTTGCGAAGTGACGCGTAGCCGTTTGGTCC
GTACGGTTTGACCGCAAGCCGCACTGCGGCCGTACGACCCGCACAAAACTTGACGGCCAA
GACGGTTCCACCCGTCGTATCCGTGTAGAGGCTCAGCGCGACGTTCTTGATGTAGAGCGG
AGACCGGCCCTTGAACGTCGGTAAGGTCATCGTGCCCTTCCAGCGCTCCTTGTTCCACTT
CGTCCAGCGGGCGAAGACGACACTACCGGCGGCGGTATAGAGCGCGCTGCCGGGCGCGGT
TTCAGCGATGAGGTCGTCCCCGACGTAACCTTTGCCGGCCGCAACACGCGCGGCGGCAAG
TGCGCGTTCGTGCGCCCACCACTTGTTGACGGCACGGTCCGCGAAGGTTCGCGGATGCGT
TTTGTCTTTGGCAGCGTGGGCGAGCTCCAGCTCGGTGATCGCGTTGTTCATCGCGCGGTG
GAGTGGTGTACGCAGCGCTCGTAGCAACGCGCCCAGGTCGTCCCAGGTCATGTTGAGCGG
CTTGATCACCTCGCAGCGCAGCGTCGCCGCGATCATCGGCGTTTCCGCTTCGGCTTCGAC
TTCCGCTTCGACTACGACTTCAGCGGTCACGCGCGTGCTTCCCTTCGGCTCTTCGCCTTT
GGCAACTTCGTCTTCATCATGAGCTCGAAGGCACGAAGCTTCTGCTTGGTCTGCTTCAGG
AGGTCCTTCAGCGACTTGATCCGCTCCTTCAGCTCGGCGTTTTGGGCGAGGAGCTTCTTG
TTGTCCTCAAGCAGCTTCGCGTAGCTCTGCCCGGCGGCGCGCTTCCCGACGTCGCGCATC
CGTGTGTCTTGGACGATGCGTTCTGCGCTCTGTTCGGAGATCGACGTGCCGTTCGTGTTG
ACGAACGCCTGCATCTCACCGAGCCCGTCTTGCTGCTCTCCGAGCGTTGGGAGCTTCGAG
AGTGCTAGGATGCCTGACATCCCGATCTCTCGGATCGGCTCGATGCCGAGGTTGAGCGCC
ACGTTTCGGTACTTGATGTAGCGGATGGCCTTGCAGATGTTGTTGCCCTCGAGGAAGGAC
GGGTAGTCGGTCGAGCCCCACGAGCGCCACAGGTCCGGCTTCTTCTCGCCGGCGAGCAGG
AATTCCATGAACTTCGTCTCGGCGTTCTCTGCTGCTGCACGGAGCCTCTTCGCTTCAGTA
ATGAACGCGACCAGTGCCGGCGAGAGCTGCTTTGTTTCATGCATTTTAGTAGTTCTCGAG
GAGCGTCTTGCAGGCGGTCAAGAGCGAGTGGACGGCGCGGAGGCTACCGGCCTTGCGGAC
GTTCTCCGGCGCGGCGGCTTCGCCCTCGGACGCGGTGTCGTCGTCCTTCTTCGCGGTGAG
CTCGCTGACCTCGTCCATCAGCGACCGCACATCATCGAGCAGATTCTGCGCCCGCTTGTT
GGTTGCCTTGCGCTTCGGCGCCGGCCCTTTGATCTCGTCCTTCACTTCGCCCATGGCTCA
CCTCCTACGTATCGATGGTTCGCGTCTGCGCGGCTTCCTTCGGAAGCGCGGTGTGCACGT
CGACCGAAAGGTCTTGCGCGAACGCGAGGATCTCGCGGCCCTTCTCAGATGCACTGAGGA
TCTTCTTGAGCAGGACCTGCTTGGCGTTTGCGCTCCGCTGCTTGAAGACACGCTGTTCTT
CTTGGAGCGCATCGAGTCGGTCGGCTGCGGTATGCAGTGCACGGATCGCTTCTTCGACCG
CAGTGATCGATGGGAGCGTCGCGTCGAGGTCACGCGCGAGCACGCACGCCTCGAAGCAGT
AACCGGTGCACTTCCAAGATTCGTAGCGACTTTCGCCGAAACCGAACTCGATCTTGACGG
ACTCGACGCGCGTGTGCGCCAGACGAAACTGGCTCAAGTACGAGACCCGCGTTTCGGTCT
TTCCGTGGCTGACAACTTGAGCACCTGAGGCCCAGACCACCTGAACGGTGACGTGAGGGT
CCTTGTCATCGGTGGCGCACGCACGAATGACTTTGGCGAAGCGCTTCTTCATCAGCTCAG
TCGCTTCTTTTTGGACCGCTCCTTGGACTTGAGTGACTGCGCGCCGTAGGTCGACGCACT
TCTGTCGCTGTAGGTCGAAGGCGTCGTCGATTCGCTTTCGTGCTTCGGTCAAGCAGAGCT
CGAGGATATCGTTTCGCGAGACCCGGATCTTGATGTCCTCGGTCGGCGGAGTGACGACCG
CGAGCGCGTTCGTGTTTGTCTTCTGCTTCTTCTTGCTCATGTTCGTGTTCCTGCTTTTCG
CGCTGCGCGGATTTCGATGCTGCTTCGCTCGAAGCGGACCAGCCGACCGTCATCTTCGAA
GAGCGCTGCGATGGCGCCCCAGTTTTCCTCGTCGGCGCCGAAGAGACCGTTGAGCAAGCC
AAGGAGACCGACACTTGGCGTGCCTGTCTTGTGGTCCTGGACTTGGACTGATGGATGGTC
TGCGAGCGCCTCAGTGCAAGACACACGCGTCTCGACGAGGCGAGTGACCGCAGCCGGGTC
CAGTGCGAGGACCTCGTTCAAGAAGGCGATCGTTTCGTCGAGCGTGCGTTGTTCGTGGAT
CATGCGGGGGTGTCCTTTGGCCGGCCCTTGTGGAAGAAGGTCTTGATCGCCGACCTAAGC
GGGGACGGTCCGGTGGGCGCGGCTGCGTGGGGTGCTTCGTGGAGGCCGGCGGCTTCCATC
TGACGGAGCTGCGCAACTTGGCCGAGCTCGCGCTTCTCCTTCTGGCAGGCGGAGGGCATC
ACGTGGATGATCTCGGCGGGTGGAAGGTTCTTGTTGTGTCGGTCTTCGGTGACGACACCC
GCCTTGATCACCCGGTAGTGCTGGTGTTGGCAGTGCCCGCAGATGATCGTGTAGTTGCCG
TTCATCTGGTCTGAGAGCATCGGATAGTTGTAGTGCTGACACTCAGTACAGCTGAATTCG
TGGGCGTGCCTGGCCATCTTCACACCTCCCTTGCGAGGCTTTCATCATCTAAGACGTCGT
GCTTCGTTGTTTGACGAGGGACGAAGACGGCGCGAAGGTAGACAGCCCACTGCTTGCTGA
CCTCAGCCAGAGTCGCCGCGGTCGCTTTGGGAAGTTTGGGAAGTGCAGGGTCTGGGATCT
CGCGTTGTTGAACCACGTGAAATACGTGGATCTCGTCGTCGGGCGTACAGATTCGTACGG
TTCCGTGAATGGTGAGCCAGTCGGCGTGGGCTGCACCGATGAGGTTAGGCGGTGGAGCAT
CCACTACTTGAAGCGCGAGCAGCACCTCGCGGAAGTTTTGGCAGCGCCTGACGCAGTCTT
TGTGTGCCTGAAGACGCTTGGGCCAATCTTCCCCTGTGTCGAAGTAGTTGGGTCGGATAC
GATACAGGTTGTAGCCGCTGCGAAGTTCTCCGGTTTGAATGATGCATCGGCCGTGCTCCT
TCAGATATGCTGTCAGAAACTTCTTCATCGCGAGTCCACGCATGAGCAAAGACAGCTGGT
CTTGCCGCTCTGTGAAGACGATGTTGTTGTTGGCTGCAAGCTCCGCGAGCTCGAGGCAGG
TGAGGTCTTTGGACGGCGTCAAGCCTTCCCACACATCCATCAGCTTTTCAAAGTTGTTGT
TCGTTGCGGCGCTCTGCCTGGCCATGTATCCTCCTGCGTGTCACGAGAGATGTCTTGCGT
CAAGGCCCGAAGTTCACTTTCTGCTTTGGTGAGCGCCGCCTGCGCTAACTCGATCCGCTT
ACGTAGTGCTCGGACACGACGATGAAGAAAGCCACGACGCCGCTTTGTTTCGTCCTTCCC
TACGATTTGGTCGATACGCTGACGTGAGACACCAAACAGCTTCGCGAGCTGCTGTGCTGT
GGTGTACGCGCGCATCGCGCGGATGAGCTCGTCTCTCGTCACGGCGGTTACTTCTTGTTC
GGCTGCCAGTAAGGCTTGCTTCGCCCTTCGACAAGTGCTTCGCCGTCGGAGGCGTAAAGT
TGAAAGTGGTCTTGCCGTTCCGACTTTGCAGGTTGTGGCAGACCGGTGCTCGGGTCGAGG
ATGTCGCCGCTGTATATCTCGCAGAGAAGCGCTGCCCAGGCTCTTGCGCACACGTTCAGC
GTCTCTGGTTCGGCAACCCCTGGTCCAAAGCGGCGAGCGTTTGGGCCGATAAGCACGACG
CAGTTCTTGAGCGTCATGGAGATCCGAAGCACGCCGTGGATGGTGGCCCAGTCGGCGTGG
GCTGCACCGACGTCATCTGGGGGTGGCGCACCCGCCTGTTCGAGCGCGAACAGCACATCA
CGAAAGTTTTGACACCAAGACAAGCGGTCACGGTGTGCTTCGATGGCGGTGGTCCAGGTC
TTCATGGATCGATTCCTTTCGTGGGGCGTTCTCGGTGGGGGTCGAAGATACGGCCGCCGT
CGAAGAGCAGCGTCTCCTCGACCTCGTGGATGATGGCCGCGCTGACAAGCCTGCGGATGT
GGTGGAGCTGGTATGCTTGCGTGCTCAAGTGCGGAAAGAGCGGGTCCTCGTCGAACCAGG
AAAGGGTGTGCTCGACTTGGTGTGGTTGACCCGTCTCGCGTTCCTTTACCTCGAGCACAA
CAACGAGACGCTTGCCGAAGCCGTCATGGTGGTCGACACGTAGCCGAATCGGGAACGGTG
CGTTCCTGAACTCGATGCGGCTGACCAGCTCTTCGAGGTTCACGCGGGCTCCCAGGCTTG
CTCAGGCGTCGCACACGCGCAGTTAGAAAGACGCTCGCCGCAGGTATCGCAGTAGTTGCC
GCCGTCCACGATGAGCGAGATCTTCTTTGGTGGTTTGGCGCGCTTCACGAGCTTCGGGAG
CGGCTTTCCACAGAACGGGCAGAACTTCGGTCTTGGCGGCTCACCAGTCGTATGGCGGCG
GCGCCAATCCTTGTCGCAGCTGAGGACCACCCAGACCGGCGGGATGTCTGCGGAGGTCAA
TCCGCGAAAGTCGCAGTCGAACCAGTCGATCGACGCGACGATGGGCGCGTAGTCGATCAT
CTCCGGGCAGCAGCGCGGCGTAACAAGCCTTTTCCTCGCCATCGTCAACCCCAGTAGGAA
GCGAGAATCCAGGTCGGCTGGCCCATCTCGACGCCAACAAGCTGAGCGAAGTCTCGAAGC
TGTTGGTCCCAGGTCGGGTCGACGATGAGCGCGTTCGGTCCGAGCGTAACCGGTGAACCA
CGGTACGCACGCTGCGCGGAAGCTTTGACTGCGAGCGCGTACATCGGCGCGTCGATGTGA
CAGTGCATGACGACTTCGATGCCGAGCTTCTTGACCGCTTCGCGCTTCGTCTCCCAGTAC
GCGTGGTAGAGCGGCTTCGTTTCCTCGGAGTATTCGACTGTCGGCTTCGGGACGCCGAGC
TTCGACGCGACAAATTCCTCCCAGTCGCCGTCATCTTCTTCGCCTTTCTTTAGCCAGAAA
GGTGTGCCTTCGTTTTCGCCGCCGGGGATCTCGAAGCCGTAGAACAGGAGTGCGTCGGTG
CTGGTGCCCATGTCAGTCTCTCCTCAGGTTGGGGAGTCTCTTCGGGTTGGGAAGCCGGAT
CACGCGGCGGTAGTGCGTACAGTCGCAGTGAGCGCACGGCCTTTTCTTGAAGTGGAAGTG
GTTGTTCGGTGGATGACCGCACTCGCAGAACACGATCCCAAGCGCGCGTGCCTGTGCCTC
TGTCATCTCGACCTTGAACTTCTTCAAGCGGCGGCCTGCTCGAGGAATTCTTCAGCGCTT
CGGTACTCGTAGCGGGCCATCTCGAGGTAGGCCTCGCCCTTCTTGGTGAGGCGCGCTCGA
TTGAATCGTGCGATACGCTGGGTCTTTGTCTCGTGTTTGGTGCGGAGCTGAGGGACGGAG
ATGAGCCCACGACGGTCGGCGAGCGCGGCGAGCGTACGACCGTCCCAGCGCGGGCTGGTC
TCGGTTGTGTCGTTGAGCGCGATGTCAACCAGCGCGATGATCTGCGCGAAGGTTAGCTGG
ATTGCGTAGGTAGAGGACATAGAACTGGACCTATCAGGTGATGTATCCGGTGTCAACGGC
GGCGAACAGAGCTGATCTTGCCTTCCGATGGCGCGATCTTGAGCCGCATCCCCTTCGGGT
AGCGAATGGTGGCGTCGGGCACGCGAAGAATCGTGATGCTTCGTTCGAGTGCAACCACTG
CGAGATGCGCGAGCGCGCCGCCCTTCTCGGTGATGACCGCGCGTGCAAGGATCAGCTGGT
CGATCCGTGACGGATGCAGGTCCGGCATCACCACGATGTCTTCACCGACGACACCTTCGA
GCTCGGGGCCGGTGACGAGCACAGCGCACTCGTAGTGTCCGTACTGCTCTTGAAGCTCGA
ACATCTTCTGTGCCGCTGCCGTCTGTGCGGGATGGGAGTGGTACGCTTCGAGCTCGAGCC
CTGCACCGATCATCCAGTCGGTGTGGTACGGGTTGTCTAACATCAGCTTCATGCCTATCG
GTGAGACGGTCTCCCACTCCGGCGCGAGTGTGCGAAGATCGGTTCCTGCGAGCGCCCAGC
AGATGAACGGTGCTCGTGGGACGCGAACAGAACCAGCAGGAATCTCACCGTCGGCCTCGT
AAGCGAGGTTGAACCAGTCGCCGCCGGCCTGCTCGACGATCTTCGCGCGCATCTCCTCGA
GCTTTGCCTCGCGCTTCGCCTCGTACGCAGCCTCGCGGGCGTTGTCCTCAGCCTGTTCTC
GGGCACGTTGCGTCTTGGTCAGACGTGCAGGCTTCGTCTTGGTCAGACGTGCAGGCTTCG
GTGTTTGGATTTCGCAGTGCCGTTCCTCGAGCGTGCGACCGGCTGCGAGGAAGTCGCGGA
CTGCGTCACCAGGAGTCGAAGGCGGATGCCACCAGTGCGGTAGCTCGCCGCAGGGCTCGA
AGAGCAAGAGCCGACCGCGGATGTTCGTCGGGTGGTCGGGATGTTTGAGCACCTCGACAA
CAATTTCACCTCGCCGTGCGTAGTACGACGTCCGCTTGATATTGAAGTGCCGCACCACGC
TGAAGTCGGCGAGCACAGGGATCTCGAAGTCACCGGCGATGTCCTCCGGGCCGTACATCG
AGACGTACGCTTTCGGTCGGTGCCAGACCCTGTCGAGCTGTATTCGACCTCCGTAGATGT
ATCGGACCGTTTTCAGATAGTCGACGACTGCATTGGGGTCCTCGTCCGCGGCTTTGATGC
CGGTAGCCGAGTCGCCGATGAGCGTTTTCTTACCGTCGAGGATCGCCTCTGCGAGCGCGC
CAGTGTTCGCTTCGCCGATGAGCCCCTGCGCGAGGAGACGCCACGCCTGAGCGGGCTTTT
CAGACAGAAGTAGGTCACGCGCGATCTGCACCAGCCCTTCACCTTCAATCACCATGTGAG
CGATGTGTGTCGTTGCTGTTGTCATCGCGCGAGGACCTCCATAAACTTGTCCTTGTTGAT
AGCGACAGAGATGAACGTGTTCGTGCCTGCCTTTTCGCGCGCGTCGTAGCGGCCCTTTTC
GCCGGTCTTCCGAAACGTCGTCATCGTGCTTTGCTCCCGATGAGGTGGTTCAGTTTGGTC
TGACCGGCTTCGGTGCGGCGCCAGCTCTTTTGGGTGGCGGAGTCGGTGCGGAGACCGTCA
CTTTCTGCGAAGCCGAGCTTCTCCAGCGCATAGAGCGTGTTTGCGCGCATTGTGAGGGAT
GGCGGCGCGAAGTCGCTCGAGAGTCGGCTTAGCACTTGGTACTGCGTCCAAGTAAGATCG
GGCATCCTCTTGCTCATGTCATGCCTTTGGGAGCGTGAGAAGGACTGTGATGGCGTGGGG
GATGTCGCGCTGGACGAGGCCGTACCAGATGACGTCGTAGCGTCCAGCGACCCGGTCAGC
GACGCGCTGAAATGCTTCGAAGGCGGGGTCGGCAGTGGCTTCCATCGCTGCGACGTCCTC
GACCTGTGCGTAGAGGTTCCAACCATGCGCGCCTTTCTGAAGGAGAAGGTCGCGGACGTT
GGCGACGGCGCTGAACTCGTGCCGAAGAACAGAAGCTAGCAAGTCAGGGACGCGCACATG
GTGATCTTGCACCGTCGGGTTACCATGTCAAGATGCAGTCTGGCATATCTTGTGCTATCA
AGTGACGTATGGCGAGACGACAAATCGGCGATGCCGTGATCTACATCCGGCTCATGGAAC
ACGATGTGTTCTACTGCACCATCTCGGTCAAGCGTCAGCACTGCTACACCTGCGAGGTCC
GACCGCCCCCGAGCTCGGGACACTTCAACGACCTCGGCTTTGGACGCGGCGTTGCGCTCG
ACGCGCCGGAGGCCTTCGATCAGGTCGCGGAGACGGCAGTGGCGTTCGGCAGTGACGACA
ACCGAGACGACAACAACGCCTACCTCGCCGGCATCATCCGAGACGCGACGGACTGGGCCA
TCATGCCTGTGGGCACGGGCTACCAGGTCCGACGCCCCCGACGGAGGAAGAATGGAGCTG
AAGTTGAAGCTCGACGAACGCTGTCCTGACTGCCGCGGTAACGGCAGCCACTACGACGAA
GGAGGTACGGTAACATGCGGAGTGTGCAACGGACGAGGACGCATCCTGACCGAGCTGGGG
GAGGAGCTGCTCGACTTCTGCTCGCGCTGGCTCGAAACCGAGCCGACGCAGCAGTCAGGG
CCAGTGTCCCTGCGCCTTCACCGACGGAAGACGGAGGAGTGACGGTCGATCAGCAGGTCT
CGGCGTGGAGCGCGGAGGTTTCGCAGCGCGAGTACGCGCGCATGGACGCGCGCATGAACC
GGCTGGGGCTGTGGGCGGCCAAGGCAGCGCTCGTCTACCTCACGGCGCGGCTGCTTTGGT
GGTGGGTGGTGTCGTGATGTGGTGGCTCGACGTCCGCTCCTTCCTGTGGATGATCGCGCT
CGGCCTAGGTCGCGTCGTCCTGGAGGTAGTTGTGCTTGCGGGACCTCCGGTCGCGGTATC
GGTCGCTCTCACGCACGTCGGGATGTTCTCCTTCCCCGGTCTGGTGGTTGGGGTGCTCGG
TACGCTCTGGATTTTCTGGGCTTCGCAGCGCCTCTTCAGGTAACTGGCACAGCTCCTGCT
ATCAAGTAGGACATGAAACTGAGCTTCGAGTCCTTCGCTCCCTCCATCCTTGGCGCGTTC
GTCCCGGACCTCATCCGTGAGCCAGGCCGCGCCCCACGCAGCATCCGCCTTCGCATCGAC
AGCCGCACGCCTGGTAACGTCCGCGTGGACGTCTGGGATGTGGCGGTCTGGGTCGCGATC
GACGACGGTCGTGGCTTCAAGTCCGTCGAGTCGGCGCGGCGCTTCGCCGAGCGATGGGCG
GGCGCCGCTCGCCGTCAACAGACCAGCCACCCCCGGATCGAGCGCTAAGAAGTCAAACGC
CAGATGGCACATCACGTGCTATAAAGTGGGCCCATGAAGACGACCATTCCCCTCCGCATC
ACCATCACGACCGAGGACGATGAAGTGCTCGAGAGCGCCCAGATTATCCTCGGCTTCGAC
CTCGCCAAGTACCTGACCGACCGCGAGAACATGAAGGCCATGAACACTGGGATTGGCGAG
GCCGGCAGCACATACGAGAGCGCGCTTCGCATCGCCTTCACCCGAGCTAAGAAGGGAATC
TAAGTCCCTATGCGCATCTACGACGGACGACCTGACCCCGAGAAGCTCCGGACGCGACTT
ACCAAGCGCCAGCGCATCCATGGCGCGGATCTGGTGACGATGGTTGATACGACGTCGACG
CTTGCGACAGGTCACCCCTACCAGCTGTTGGTCTTCGGGGTCTTCGTAGCTGGACGTATC
GAGGAGCGTCCGCATCCGAACGTCCCTTCAGCCACCACTCGCACTCTGGTACTTGCTGAC
GGCAAGAAGTTCTCTCGCTTCGTGGAGCGAGATGGACGCTACCTTATCCTGTGCGCCAGA
ACGCGCGGAGACGGTAAGATGGTGTGCACGGACTACAGTCTCCAGCAGCTGCGTGTCGCG
ACCGATGAAGACATCGCACAAGCTGGCACGTCAGATGCTATAAAGTGAGACGTGAAGACG
ACGAAGCTCAGCGCGACGCAGACGGCGATGCTCCTGCGGCTCTTCGCTGGCTGCGGCTGG
GAGACGGTGCCGGGCGGCTTCAAAGAGGCTGGGCGCGCGGCGAGCGCGTGGTACCGGACA
GCGTCAGTGCTCCTGCGAAAAGGTCTGGTGCGGCATCCTGAACATCGGCAGGGGACTTCG
TGGGAGTGCGTCGAGCTGACGTCGGCGGGTCTGGTGGAAGCCGCGCTGCTGTCGCACGAC
TGGCGATAAGGAGGAGGACATCGTGAGCAACCAGAATCGTGAATCAACCGATGCAGCCTG
GGCCAAGTTCCGCGCCAAGAGCGGCTGGGACGATACGCCCGCAAACAGGGAGGCGTGGGA
GCACGACCGCGTCTACCACCAGCAGCTCACGGCTCTGGTTCGCGCAGGACTGACCGAGGA
AGAAGCCGAGATCCACCTCGAGGACTATGTCTACCAACGGACGAACGACTAACTGATCTG
GCACATCACGTGCTATGAAGTGAGCCATGAAGAACCTGACCAAGAAGCAGACGCTCAAGA
CGCTCCGGGAGACTCGCGAGCTGTCTACGACCATGCTCAAGGTCTTGGGCATCCCGTTCG
AGAGCTTCCTCGCGCTCTGTGAGCTCCCGCCGGACCGCGTCCGCCGGCTCATCGACAAGT
TGATCGCGCGTCTCGAGCGTGAGATCGCGGCCGATGCGCTCGCGCGCAAGGCCGAGAAGG
CTCTCGCCGACGGCGACCTCGACAAGGCTTTCGACCTCGGCATGAAGGCCGCAAACGTCC
AGGACGGGCTCGAGTGATGAAGACCACCGAGACAACGGTTGGGACCCTGCGACGTGTGTA
ATGTCAGCTTGACGCAGGTTCTATGCCTCACTACCATTGCGTGGTGCGTAAGTGCCCTCA
TCCTGATTCGACAGAATATACTTTCTACTTTCGTGATAAGCGTCGATGTCGCCTGTGCAT
CCGGGAGTACGAGGCTTTTCGACGGAAGGGAGGCGCGACTCCTCCACGCCAGACCGGGAA
GAAGCAATGCGCATGTTGTGAGCGGCGGCGGCCGGTCGCCAAGTTCAAGCCGGAGCCACG
CGCCAAGGATGGCCGGGCTTACGTCTGTCAAGACTGTCGGAACAACAAACGGTCTCAGGC
ACGCGCACGCTGGCGGGAGCACTGGCTCACCCACGACCCCTTCAAACCAACCAACAAGAA
GCAGATCTGTCATACCTGCAAGCAATCAAAGCCTGTTCATGAGTTCTATGCTGATCGCGG
ACGTTCGTCCGGCCTACAACCTTACTGCAAGCGCTGTCAGCGAGAAGCCGCCCAGCGGCG
TCTTTATGGTTATGTTACTGCAGTTACTGACGTCTGTACTCTGTGCGGCGACCATGTTGG
ACTTGCCGTTGACCACAATCATAAGACAGGACAAATTCGTGGGTTCCTTTGCCGGAAGTG
CAACATGGGTCTCGGATCGTTTCGAGACGACCCAAAGCTGCTCCGAAAGGCAGCGGAGTA
TGTCGAATGTGACGGTGCAGTTGGCATACTACCTGCTATCAACTAAGACATGACCGAAAC
TCACGTGACAGTCCTGGGTACCTGTGGCTGCTGTGAAAGGGAAGTGGCTATCGAAGGTGG
TCGGCTCGTCCACCACGGTTACAGTCGTCCTGGGGATGGTTCGATCCACGGCGACTGCTT
CGCGGTGGGTTACGAGCCGTACGAGCGGTCGACGGCGGCGTGCGAAGCGTGGCGATCGAT
GGTGGAAGCGGACATCCCGAAGTACGAGAAGCGGCTCGCGGACCTCGGGGCGGGACGGGT
GACTTACATTCGAAGGTCGTTCGGTTTCTCGGCTGGGTTCGCCGAGTACGCGATGGGCGT
AACCGAGCTTCACCGGTTCCAATGGGCACTTGAGCACACGCAATGGGAGACGTCGGAGAA
CATCAACGCAGCCAAGAAAGAAGTCGCGCGGATGAACCGGCTCATCAACGACTTCGAGCT
TCGGGAACTCGGCACCGAGACGCGGGCCGGGCAGAAGGAGAGGGCCGCGAAGGAAGCTCG
CGCCGCGGAACGCGCCGCCAAGAAGGCTCTCCGAGACGAGAAGGCGCGGGTCCTGCGCGA
GAAGAAGGCCATCAAGGCGGCCAAGGCTGAGGCGCTCAAGGCGAAGTACCGGGCGGAGCT
GGAAGCGGTGCTCGAGAAGCACGAGGCGCTCGGCTCCCTGAAGGCGCCCTCGGTGAAGTT
CGAGGCGATGGACGTGATCGCGCGGATGCAGAAGGAGTGCCGGAAGACCCCGAAGGTGAG
CTTCCGCACTCGTGAGCTCGGCTGGGAAGAGCTGTTCATCCGCCTCGGGCTCGCGCAGCG
GGAGGACCGCGGCTGGGTGCAGTACGACGTCTACTCCATCGGGTAACTTGGCACGGCGTT
CGCTATAAAGTGAGACATGAACAACGAAGACCTCGCCAAGGAACTGAACGGACTCTCGGT
CATCGGTCGCCACGGCAATACCATCTTCGTGCGGCTCCCGAAGGAGCTGTGGCGGAGCTG
CGGTCCGTGCGCCTGCGCTTACTGCAAGGGCGCTGAGGGCTTTTGGGACACGCTGGCCGT
CCCGATCGCCGAGAAGGCGGGCGAGCGTACCTGCCCCGTTCACCATCCCGAGAGCCGCTT
CGAGAGGAGCAAGTCGTGAGTCCTGAACGCGCAAGGTACATTCTCGAAAACACACGGCTC
GGCGGGGACTACCGCTTCGCGTTCCGGAAGCGCTGCGATAGCGCGACGGCCAGGATCTAC
GCCGACGGGATCACCGAGGCCGAGGATGCTGACATCAAGGCACTCTGGGAGACCATGCCC
GGTTGGACGACCTACGCGATGGCGCTCTGCCGGATCGCTCGAGAGGAGACGTAACATGAG
GTACCCCAAGGCCAAGTACCGTCTCGTGAACGGCCACATGGAGTGGACCGGACCGACCTT
GAAAGCAGCGCAAGCCGCACGCGACGCGACGCTCGACAAGCTCTTCGCCGACTTCAGCGC
CGACGTCCCGACGGTGATCGTTGCTTCGCCCAGGTGGATCGGCGTCGTGTTCCAACGCCA
CGACGGCGACTTCTCCTACCGCTTGATGGAGTACGACGAAAAGTGGCGCGAGACCGGTAA
GTGGCGCGAGACTGGCATCATCTCGACGCACGAGACGCGGCGCGAGACCGAGTTCGCGTG
CCGACGTCATCTCGCGCAGTGCGTCTTCTCCGTCGACGCTTGTGAGAACGACGGTCCCAG
CGTCATCCATCCGGACGACGCCGAGGGTGTGTGGGAGCACGCGCGCTGGTGCGCTTGGCA
GAGGCGTTACGCCGCTCTACATCTCGAGCACCCCGACTGGACCCCCGACCAACTTCACCG
CGCTGCCAGCGAAGTGGCAATAGCTCGGAGGTAGCTCGTGACTGTAATCCAGCTCGTACC
GCGCCAAGGGGTCCTCGGTGTGCTGGAGAAGCACCACGTCCCCCGCCGGTATCTCGGCGC
GCTCATGGCTTACACGCTCCTCCACGAGCAGCCGGCGGACGAGGTCCTCACCGCGATCCT
CTCCAACGAGCTCTACCTGCCGCTGTTCGAGCGGGTCGCGCTCGACGACGCGCGAGCCGT
CGTGTCGGCCATGCTCGAAGTAGAGCGCGTCCAAAACGTTCGATGCATCGGAAGCGTCGA
AGTCGTGGTCGCGTGGCTCGATGGCACAGCTCCTGCTATAAAGTGAGCCATGAAGAAGAA
CGAAGTCCAGATCGGCGGCTCGTACACCGCGAAGGTCTCCGGCAAGTTGACCGTCGTGCG
GATCTTGCACGAGTCGCCCCACGGTGGCTGGGATGCGATCAACGTCGAGACCCGCCGCGC
AGTGCGCATCAAGACCGCGGCGCGCCTCCGCCGGGACGCGAGCCCCGCCGCAATCAAGGC
GCGGCTTATAAAGCAGATCGGGGCACCAGCTGATGTGGACCTGTTGGTCAGAGACGAAGG
CACGGTGGTCCAGTTCACGCCCGTGACCGATGCGGCGAGGCGCTGGGTCAAGGAGCATCT
CGTGTCCGAGGGCTGGCAGTGGCTTGGCGTGTCGTTGGTCGTCCAGCACCAGTACGCGGA
AGCCATCATCGACGGCATGCGCGCGGATGGGCTGGTGCTCGCGTGACCGAGCCACGACCA
TGCCCGCGCTGCGGCCACGCACCGATCGTAGGCCGGATGTACGGCTTCGCGGTCCACTGC
GACGACTGCTACGACGGTGCGCCTGACAGCTCGACGCGCGGCGACGTCGGCATCGGCCTG
ACGCGTGAGGCGGCTGTTGCGAGCTGGAACGAGTTCGTCGAGTCTTGGGAAGACACAACT
GGCACGCCTTCTGCTATAAAGTGAGCCATGAACGCCATGAACATCACCTGGAAGACGGAC
GACCTCACCATCGAACAGTGCGCGCGCCTCTCGGGGTGGACCGTCGCCGAGCTCCAGGCG
AAGCTCGTGCGCCCGGGGTTCAAGAACACGGCGGCGTGCAAGGCGGCCGGCGCGTGGGAC
GCGAACGACCGTGAAGCGCACGCGCTGTGGTCGTCCCTCGAGAAGCTGGCTGCCATCATC
GAGATCAACGAGGCCATCGCGGGCTGGGAGAAGCTCGCCGTCGAACAGGACGAGGCCACC
GCGTACGAGGAGAGTCGCGGGCAGTACGCCGGCGTTCACAAGAACCGCGTCGAGCTCTAC
CGTCGCACGGCCGAGTCGCTGCGGCTCGAACTCGAGAAGGGCGAGCCGCACTGCGTATGC
TGCCTGAAGCCGGCAGCGCGTCACCGCAAGTAGGCAGCTCCAAGGAGGTACAGCCATGAG
CGATCCTTTGGCGAGCTTGAGGGCGGCGGTCGAGGCGTACGACGCGCATGACGACGCTCT
GGACGCGATCGAGACCAACGAGGCGATGCGCGCGTGGACCACGGAGGAACAGCGGCTCGG
CGAGGCTGTGGGCCTCGCGTTCTGGGAGCTGACGAAGAACATCAACAACCGTGAGACATG
CCGCCAGCTCGTCCGGCCCGGACCGCGCGAGCTCCGCCCCGGCGACACACAGCTCAGCTT
GGTCCGCCGCACCCTCAAGAGAGGAAAGTTGTGATGGCAAGACGAAAGCTACCTGCGAAG
ACCGAGACCTACTACGAGCTCGTCTGGGTCGACATTGACGTGGCGCCGTGGGTCAAGCCG
GTGATCTTCGAAAAGACCGCACACATTGGCCCGAACCAAGCCTGGACGCCCGGCGGGCGA
ATCGCGCCAGAGCTTCGGTGCGTCACGCCCCAGGAAGCGCTCGACAGAGCCAAGAGAGAG
ACTGCTCAGGCGGTTGCAGCCGCACTGCGAGCTGAGAAGCGAGCGTTCGCTCGGCTACAG
CGGTTGTATCAAGACGAGCGGGCCATAGCCGCCACACCGGTCAAGTGGGGGAGCGGTCTT
CGGCGCGGCAAGCGCCCGCCTCCCGACTCCGAGTAACTGGCACAGCACGTGCTATAAAGT
GAGCCATGAACACGATTCGAGACGAGCAGACCAAGGAACTGACCGCGTTCATCACCCGTC
GGTATCTCGAGACGGGGAACGACTCGACGGTCAAGGAGATGGCGGAGGGGCTCGGCTGGT
CGGCTTCGAAAGTCCGCGCGGTCATCGACCACAATCGCGGGGCGCTTCCCGGCATGTGCT
CTCAGCGCGAGGCCCGTGAGTCGTTCTCGAAGGACTACCCGTCGATGCAGGCCGGCGCGC
ACATGGTCTTCGTGTACGGCCCGACCCGCGCGACCCTCCGCGCCATGATCGTCGCTTCGG
AAAGGAACCCGCAATGAAGCTCCAGATTGATGACCGCTCCGAAGTGGAGATCGAGCTCCC
CGAGCTCGGGGTCACGGTGATGCTCGCCGGCGCCGCGCTCATCGCGATGGCACGTCGGGC
CCACGACAACCGCGGGCGGAAGTGCCGCGGGGGGCCGGCGACGGTCAAGGTTACCGGGAA
GCGGCCGGAGATGTTCCAGGACCGCTACTGGGTCTACTACGAGACCGCGACCGGGTCGGG
CTCGCGCTCGCGGCTCACGCGCGCCCAGGCCGATGCAAAGTACGAGCAGGACGTGGCGTC
GGGCGACTACACCTACGTTGCCGTTCGGGGGCCGAAGGGCGCTCAGGACCCCGACCGCGG
CTGGGTCACTCTGGCCGAACACGGCACTCCGTCTTGGTTCTTCACTTCACGAGCGGACGT
CCACAACCCTTCAATGCAAAACGAGCTGAAGAAGAGGAAGTGAGGAGAGTGGTTCAGTGC
GTGGGTCCCTACCCCTTTTATTTTTCCTCCCCCTATCTCTAGGGGCAATAGACCCCTGAT
CAATCACTTACATCACTTTAGTGTATAAGTAGAAGGAATAAGAGGAGAATTAGAAGTGAG
TGACGCAGTGCGTAGTGAGATGGTTAGCTCACTGAAACCGCGGGTGACCGTCTCAGCAAC
CCACGTGGTCTGTGTGCGCGTCCTCGGCTCCCCAGACCCTGTACGTGTGCTCAGGGCAGA
TGGGGGACTCGTGCGGGCACTCGCCGAGTGGATGCTGGTCGAGCGGATCTACAGCGCGAC
CGAGGGAGGCTACTGGAGTCCCGGAAGCCACTACGGGTATTACACCCCTGCCGACGCCGA
GCGGATCGTCGAGTGGTGTCAGGCGCACGGGGCCGAGCTCGTGGCGCTGGAAGACCAGCA
ATGAAACCTCCCTACGAGCTGGTCGCCCCCATCGAGTCGAAGCGTGGGAAGGGGAAGACG
CGGTGGGTGCGGATCGGGGTCGCGTTCGTGCAGCCCGACGGACGCATCGACGCCATCCTC
GAAGCCGTACCGCTCCCTCCATGGGACGGGCGGTTCTACCTCTTCCCGCGTGAGGTCGTC
GTCGACGATGAGGGCCGTGAACAGTTCGCGCCGCCTGTACCCAAGAAGCCAGTGGAACAG
CCGGAGTGGGCGCGCTACCAGCCCAAGACCAGCGCCAGCATACCAGAGACGCCCCTCGAG
CGAGGACCGCAAGGAGGAACGTACAAGGCCAAGGTGCACAAGCAGCATCCGACGGAGGCA
CGCAAAGGGATCTGCGGCTTCTTCGTGAAGTGGGAGAATCGCGCCGTCAACTGGAAGGAC
GTCACCTGCAAGCTGTGCTTGAAGGAACGCGGCAACGAAGACCCGCCGGATTCGCCAGAT
TCGCCAGAATCACTTGACACGTCTTCGGACATGCCGGAATCGGAGTTGGAGCCACATGAA
CATTGAGCAGCTGCTGGCGTGTGCGGGTCCGCTCGACGTGTTCGTGCGCGAGGTCCAACA
TGCGTACAGGACAGGTTCGGGCGGGCTCACCATCTTCGCGTTCGATTCGTATCCGCACGC
CGTCCGTCTCGGCTTTCGTGGTCACATGGGACGCTGGATCGATCTCGTGAAAGGCGACGC
GAGCGCGACGCACGAACCTCGACCTCGAGCTCGACCGCGTCCGCAACCGCCGACGCCGCC
AGCACCGGCCGCACCAGCGGCGCCTGTCAGCGAAGACGACATCATGGCGTGGCTCAACAT
ATGAACGCCGAGAGCCTCATCAAGAGCGCCTTCAAGACGAAGTTCTTTCGGCCTAGGGCT
GGGCCTCTGTTCGCTGGTTGGACGCGAGGCAGGTCCAACCTGGTGGTGATCGTCGGCGAC
AACGCCACAGGCAAGAGCTTCTACCGCCGGATGGTCCAGGTCCTCTGCCACAAGGCCAAA
GTGGAGTGTGTCCACATCAGCATGGAAGGCAGAAGCGATGCAGGCTGGCAAAGAGCGCTG
ATCTACGGCACCGAACAGTGGCAGGCCACAGGCAAGATCACTGCGCATACGATCCTCATG
GCCATCAAGACGGCCAACGACCGGACAAGAAACCACGTGATCGTCCTCGACGAGCCTGAT
GTCGGGCTCTCCGACGAGTACGTGCTCGGTGCTGCGAACGCCTTGACGTCGTTCTCCATG
AAGATGCCTAAGCACACTAGAGCCTTCTTCGTCATCACGCACAGGCGCGTGCTGGTTGAG
GGGCTGCTCGAGGCCAAGCCTCACGTGCTCATCTTCGGGAAGCAGCGGCCAGCAACCATC
CAGGAGTGGCTCGAGCGCCCGATCAAAGCGGCCGACCTTAGCGAGCTCGAGAAGAAAAAC
CACGCCATGTTCAAAGCTATCCAGCCGCTACTGAGGGAACGATGACGAAGACAAAGTTCA
CGATCGACCGCAGCAAATGGCGCTGCGGTGGAGCAGACACAGGCACAAATTTCCGAGGCA
AGGGGCCAACGAGTCTACTCAACGCGGACGGCTTCCAGTGCTGCCTCGGCCAGATCGCCA
GTCAGTGCGGCTATCGCCCCTCTGCTTTGCTGGGATTGAACAGACCCGACGAGGTTCTTG
TCAACGGTGGCGGGCGCACCCGCTTTCCGTTCTTGGCAAAGCGTACTGAGGGAGGAGCTG
CTGTCACGGCCCTCGCGGAGAACGCGATCGAGCTCAACGACACGTCACGTCTCACTGACG
AAGAACGCGAATTGAGGCTTGTGGAGCTGTTTCAGCGGCACGGCTTCACCTTGATCTTTG
AAGGCGACTACGTATGAAGACGGTCTTCTCGCAGGAACCTTTGACGTGGTCGGGGCCCGC
AGTCTTCTTGGCCGGCCCGACGCTCCGCGCGCGCACCGAGCCGTGCGGCGAGTACTACGC
TTCTGCGCGCGCTTTGTGCCCGCGCTGCGGTGGGACGGGAATGGTTCGGCTCCGGTCGTG
GCGTGAAGACGCACTCGAGATTATGGCAGATGAAGCGTTCCAGACCGTGTATCGCCGGCT
CCTCGAGATTATGAGCGCACTGCCGGCGGAGGACGTCACCGTCATCGTTCCCGAGTTTCG
GGACTGGTGTGAATGGACCGCGACGGATATCGCGTCGGGCAAAGCACAGGTCGACTGGGA
AGACGCCGCGATGGAGCGTGCCGGCACGCTCATGTTCTGGGTGCCGCGAGACATGCGCCG
GCTTCCCGGGCTGACGACCAACGTCGAGTACGGCTTCTATCTCGCGCAGCGTCCGCACGA
CATCGTCCTCGGCTTCCCGCCGGACGCCGTCCATGTTCAGTACTTCCTTGACAAGGCTGA
GCGTCGACTCGGTCGGCCGATCAAACACTACAACACGCTGCGAGAGACGTGCTTGGCCGC
GCTTCAGCACGCGCAGGAGGGACGGCGATGACGTATCCATCAACACCCGAACACGACAAG
CTCCGAAGTGTCGCGGGTGATACGCAGAAGCTCGGCGCCTTCCTTGAGTGGCTTGCGGCA
GACGGTGTGGTGCTCGCACGTCATCATCACCACGGCGCCGGTTGTTACGAGGTCGAAGAC
CGCGGCATCGCGGGCGTTCGCATACACCTCACCTGCGAGCTGGCCGAAGACGACCTCATG
CCCGACTACGAGACGATCCAGAAGCGCCTCGCGCGCTACGTCGGCATCGACCTCGAGAAG
CTCGAGGAGGAGAAGCGCGCGCTCCTCGACTACCAGCGTACGCTGAACGAGCAGCCGCAA
TGAACATCAACGAGGACCAAGCTGGATGCATGTGCGGCGATTGGAGTAGCCGCAGGAGGA
AGAGGAATGGGCGCACCTAAGAAGGGACAGAAGACGAAGGTCTCGCGCGTGCGTGAGGTG
CTCTCGCGTGCGGCCGGGCCGCTCACGGTTGATGACGTGCACAAGAAGCTGCCCGACATC
AAAGTGTCGTCCCTCTACAAGATACTTGTAGGGGACGACGTTGCGCGCCATCGCGAGAAC
GGGCGCATGGTCTACGTACTGAAGAAAGAGAAAACGACGACGACGCCAAAGCGCGGCCGA
CCGGCGAAGGCAACGAAGGCCGACGCAGTCAAGGCGGTCGAGCGGCTTCGGACAGGCGGT
GGTGGTGGCGGAGTCGTCGAGGCGGCTCGTGCGCTCGTTGCAGCAGACGAGGCGTTCCAG
GTCGCGTCTCGCCGGCTCCTTGAGCTGATCGCGCAAAAGTAGGCACGCGTCCTGCTATCA
AGTGAGGCATGAGGCAAACCGGTCCCGCTTCTCATCTGCGTGTGATCCTCCGCGACCGAG
GACACGTCGAGTACGTACGCACCCAGCTCTTGCGAGAGACCTCGGCGCCGTACCGTCCGG
CTTGCCGGCAGCGCGCCGTCCGGGAGCTCCGTGTCTTGGCACGGTACGCGCGGCTGTGTG
GCTACAAGGTCCTGTCGGGCCGGACGGTCTCCCCGGAGCGCCGCGGGAGCTACGTCAAGC
CCGAAGCGTACGCCGCCATCTACGGCGTGGAACTCGGCCAGCCATGACCCCTCTTGGTGA
GATCATCCTCACGCGGTGGCCGAACATCCTCGCGCGTTACCCGCCGTTCGAGACCCGTAA
CGGCGTGTCGGTCACCCAAGTCGCCAAGCACATCGGGGCACGACACTACTCGGGCGCACC
AACCGAGCGCTCAAACCGGTCCACGCTCCTCCTGCCGATCGTCAAGACGCTCGGGTGGCT
TGCGCGGCGGGGACTTCTTGTCTCGCAGTACGATGCCAAGGACCGCCGACGGTTCTCGGT
AACAGAGCTTGGCATGTCGTATGCTATAAAGTCTGGTATGAGCGGACAGGTTACCCAGCT
CGAGGTCATCCAGCAGTTCTTTCAGCCGTCCGTCAACTCGACGACCGTGACGCTGGTCTC
GAAGAAGACCGGGATCCGCTTCACCTACGACATCAAGCGCCGAAAGCCGAACGCGGACGG
CCACGCGGACGAGGTTTGGTACGTCGACCTCTTGAGCGGCCCGGACAACCGAACCGACTA
CTCGGCGCTCGCCGTCCTAACCAAGCAGGACGGTCGGCTCACTTACCACCACGCGCGCGC
CTCACGGATCTCGAACGAGGCGCCCTCCGCGCGAGCGTTCAAGTGGGCCCTTGAGCGTCT
CGTGGTCGCCGGTGACACGCAGGCGCAGAATCTCGTCGAGGTCTGGCACGAAGGCCGCTG
CGGGCGATGCGGTCGCAAGTTGACAGTGCCGGCGTCGATCGAGCTGGGCCTCGGTCCGGA
GTGCGCTGAAAAGCTGTGAGCGCGGCCTCGCCGCGGAAGGGAACGCACGATGAATGAGGA
ACAAGATTGGGTCTTCTCAAGTGACCGCGCCTGGTGCGTCTCGGAATACGTTCGACGTGA
CGAAGGTGAACCGATCAAGGTTGTTATCGGTCCAGACTGGACGGAGACGCTCCAACCGAT
TCGTATCGTGAACGACGACGGCCTGCCGCTGGTAGTTGCGCGGGGAGACAAACTCTACGG
CGATTACGAAGCGTTGAAGTGCACGCTCGAAATGGCAGGCTCCGCCGAGTGCCTGGAGCA
AGAACAAGGCAAACTCCTCCATCGCCTTCGCACGCTCTGCGAGAAGATGTTGGATGAACT
CGACTCTGAGGAGGAGCCAGAGGAGTCCGCACAGTAGTTCTTGGCATGTCTCGTGCTATA
AAGTGAGGCATGGGATACGTCGCGTTGACAGGGAGCGAGGTCATCACGGTGGGCTTCACG
GTGGAACAGGCGGGGCAGTACGGGGGTCGCGTGGTTGCGATCGCGGACACCACCGGCGTC
ATCCGACGTGATGCGCTCCGGCAGTTTCGCCGATGGCTGCGTGCGCTTCAGGCTGTTCCG
GCTTCCCGGCCTTCGTACGAGCCTTACCCCGGCGCGGTGGAAGATGCACTGAAGATGTGC
GCGAAAGGCCTCCGATGACGGCTTACTTCGACCAGGCGATGCGTGAAGTGGCGGAGCGTG
CGGCGGCGTTCGGTGACGATGCCGTCGCCGTGCTGTGTGCCATCGAGCTCGTCGAGGAGC
GGGTGCGTACGGACGTCGAGGCGATCATCAAGGACAAGCAGTTTCCGGCGTCGTTTCGCG
TACGCTGCCAGCTCGCGTGCGCGCACCGCGTCGGGCACGAGAACGGCGAGGGCCGGAAGT
ACGCCAGGACGATGAAGCGTAGCGATATGCTGGGTCGGCTGCACGCCATCTTCCATGAGC
TCGCTGCACTGCGTGCACGAGCGCGATGGGGCTTGCTCACCGATGATCCAGGGGAGATGG
TTCGGGCGCGAGACAAGTTCGACCGGCGTCCGGGAACGGGAGACGGGAACACGCTATGAT
GGGACAGCACCGGCATCGACACCCCTTCCGCATTCTTCAGGCGCACGGCGTCCCATCGGA
GGTGATCGGACGGCTCGAGCTCCACTTCGGACCGCGACTGCCTGCCGAAGTCGGCGATGC
CTTCGAGGTACTCAACTGGGCGTTCACTATCCTGCCTTGGTCGGACGTCGCAACCATCGT
GGACCACTGGCTCAAGGTCGCGTTTCGGCGCGTGCACATCGATGAGACCGACGGCCGGTT
GATGCGCGCGTCTGCACAGCTCGCAGCGCCGGACGTAAATGCGTCGGGACTGCTCATAGA
CGAACTGCACGAAACGCTGCACGCACTCGCACGCGCTCGCGGCTTCACCGTCGAGGCACC
GCTCTCCGACCCGCGTGTGAACGACGAGTACCGTGTTTGGATCGCGGTTGATGCAGCGGT
CTTCGCTGCCCACGCGACGGTGTGCACGTTACACGGTCATGACGGCGAGGCCGTACCGCT
TGCGCTTCGGGTGATGATCAAGGCGCTGATCATGCAGGACGACACCTTCGACACCACGAT
TGACCGGATGGTGTGCGAGCTCTTTCAAGCCGTCGACCGGTTCGTCGGTTCTTGGGTTCC
GGGTGCGCGCGAGAAGAACTAACGCCAGCGCGCTAGCTCGTCACGAGTCGAACGAGAACA
CCAGATGCGGGCGCTGCGACACTCGCCTGGTCGGCACCGGTCACCACCGCAAAACTGAGC
GCCGTGAACGCAAGGCCAAGCGGCATCGCGAAGGTGCGGCGCGCGCTCGCGGGGATCCGG
AAGACCCAGTCGGCGGGCGTCGTGCCGATCGTCGGCGCTGCGTTGTCGTAGATCTTCAAG
TAGACGACGGTGCCGTTCGGGTTGTCGACGTCGACCATGTAGAGCGAGCCGGCCGCGCCG
GTGACGTTGTTCTCGGCGGTCGAGGTCGCCGCGGTCTCTTCCACCAACCTGGTCGCGAGC
GGACTGGCCTGCGGCGTGATGGAAAGGGCCATGGCGGCAGTGTCTCAGGTTCTGCGCGCA
CATCAACTGGGGTAGAACCTCCATTTTAGGACCGGAGGTGGTTGCAGCGGTCTTATCCTG
CCGTGACCATGCACCAAAGGCAGCGTGGCGCCTACTTGGCCGGACAGGCCGGGGTGGCGT
CTAACATCCACGACCGAAATCGCGGGCACGGCCTCCCAAGTGGCCTGTCTGACGAAGGTT
ACGCGCGCCTTCATGCCGTCGTGCAGCGTCGAGCGGCAGCGCGGACGAATCCGCCCGAGC
AGCCGGCGCCGCCGCGCCACCGGACAACCTCGAGCGCCGGCGGTTTGCGTCCTTGGCCGA
GGTGAGCCGGGCCGGCTTCCACCGCGTCGCGGCGGGCTTCTACAAGCAGGCGCAGGCGCA
GGCGCAGACACCGGCGCGGGGAGCGAGCGGTAGCGACCGTGTCGCCCATCCCATCTGGGG
AACTCCGCGGTCTCGAGGAGGGGGGGCTACGAGCTCGTCCGGCGCAAGGAGGAGCGCGCA
GTCGACCTGCGACAGGCCGGCGCCGGCGACGGCACCGCGGCGGCGGTTGAAGCGGGCATC
ATCCGGACCTCGCGGACGGCACAGTCCTCGATCTTCGTGCTCGCGCGCTCGATTCAGATC
CTCACGGTTGGGACCGCGGAAGAATCGACCCTCGAGGCGGGCGCATTCATTCGCGGCCTC
GAGGCGAATCGCGGCGCCGACGCGGAGATCGAAGGACGTTGGCTGTTCGAGGCGTCACGT
GATGAAGGGGCGAGTTGGTTCGCCGCTGGCTCGAACGAGCCCCCCGAGAGCGCTTCTCGA
GAAGTACAAGCGGAAGGACCCGGCAGGTTACGCGGACTTCGACGGCGACGACGCACCCAT
CAACCCGGCCCGCGAGGCGCGCCGGCGCTCGGCCGGCCCGTCCTTCCTGGTGTCGCTCCT
GCAGGTTCCGGACGGCGATGTCACCCAGCGGAAGACGCTGTTTTCGAACGAGGAAATGGA
CGCCGAGGGACTCGAGCGGCTTGTTCAGGAGCTGAAGACAGGCCCGCTGACGGTCACGCA
CGACACCTGGACCGACGGTGAGTGGGAGGTCCGGGTGCGCGGCCCGAAGGGGCAGCTCAT
CCACGGCTACGACTCGGTAGGGCCGGACGAAATCGGCGGCGCCAAAGGCCAGGCGTTGAT
GGACCTGGTCTCCTCCATCATGTCCGCTTCCGCTTCGGAGGAGCCGCCTCCAATGCCCGA
AGGTGAGCTCGGCGCCGAGCCCGGCGCGGAGCCTCCTCCCGAGCTTCTGCCGGGCGCGCC
GCCGGCGGCGGCAGGCGCGGGCGCGAGCGCGACGGCGGCGCCGATGCCGGGCGCAGAGAT
GGGCGGACTCCCGCCGGCGGGGCCCGCAGCACCTTCAGCTGCGGCCCTCACCGCCGGCAA
GCGCGTGCTCGTCGTGCGAAAGGGGCAGATCGCCGACGCGGTGGTGATGATGGTCCACCC
GCAGCAGCAAGCCCTCGAGGTCATGTTCGGCGGCAGCGGCGCGACCGAGACCGTCCCGAT
GCACGACGTCATCGACGACGGCATCGAGCTGGAGCTCGAGCCCGAGCCCGAGCCTTTCGG
TGATGAAGGCGGCGGCGACGATGGTGGAGGTGGTGGTGGTGAAGGCGGTGAGGACGGCGG
TGGTGAAGACGCCATCATCGAAGTGTCCGCGGATGACGTGGCCGGCCCCGGGGGTGCCGG
TAACGACCCTTTTGAGGTTGCGGTCGCGCCGGAGTCCGAAGAGACGCCGAGCGCCTGGCT
CCCGAGCGAACGGGAAGCCATGCGCTACATCGCGTCCTTGTACAAGGACGCCGTCGAGTT
CATGGGCGCGTTTCAGCCCGGGTCACAACTCGAAGCCGTACGCGACTTCACCTCCTTCTA
TCAGGGGCTCAACATCCCCGCGGGCACCGAGCTGACGGTTGAAGGCATGCATCAAGCGGG
GCAGGACTCCTTCTTCGACCTCGAAGGCCTACCGCAGGTACCCGGCGATCAGTTCAAGAA
TGTCCGGGTGCGACTGCGAACTGAAGGCGGCGGGCTGGTGCTGATCACACCTGAAGAGCT
CGAGCAGCAGTTCGAGTTCGCGCGCGGCGACATCCCAACCAAGACGAAGAAGCGCGCGCC
AACACCGTGGGAGGAAGACGAGCAGGGCTGGGAGAGCATGCCGGGTGGTTACGGCGTGAC
GGTGCAGCCGGAAGCGCCACCGGCAGCGCCCGCGCCTACCGCACCTGCACCGGGCGGTGG
CACCGCAGTCATGCGGGGGCCTCGCCCGCCACCACTTCCCAAGCGTGGCCCGCAGCAACC
TCCGCCGTTGCCGAAGCGGCAAGGACCGCCACCGCTCCCGACGGGTCGTGAGGACACGAG
GCTCTACCAAACGCAGATCCGGAGGCAGTGATGCCGAGGCTGCATGAACGCCTACGCCAA
CTGATCCCGCAGTCGGTCAAGGACCGCATCCCCGAGTCCGTGAAGGACAAGCTGCGTCCG
CCGGCGTGGCGTGAGCCTGAAAATCCAGTTCCGGAGTGGGCGCAAGAGCAAGGCAAGGTG
AAGTGGACGCTCGGGTCGCCGGCGCGTGTCGAGCACGAGACCGTCACCGCGCTCGACTCA
AAGGGCCACCAAACCGACGCGGTTCGTTTCGCGGTGGGACTCGAGGGAACAGTTACCGCG
ATCGGACCGGACTTCCTGGTCTTCCAACCACAGGGCTGGGACCGCGGCTACCGCGTGCCC
AAAACGAATCTCGCGCCGCTGACGCCCGAGCGCGAACGTAAGTGGGGTGTCGTTGAAGTG
GGTGTCGCGGACCTCAGTATCCGTCGGCAGGGGCAAGACGAGCCGGCGGAGGGCCGCTTC
ACTTGGCGCGGGCTCGAGGTCGTCATCGAAACGCCCGGCGGCGACAAGCGCTACGAGAAC
ACCGACTGGGAAGCGCATGTGCCGGATGACTGGTTCGGCTACGGCTACTTCGAAGGTCTG
CCGGCAGCGGACGGCGACTCCCTCGATGTCATCGCCGGACCTGATCCAGCGGGAAGCGAC
CGCGTCTACGTGGTCGAGCAGCTCCGGAAGGACACCGGTGAGCCGCTTCAGCCGAAGGTC
TTCATCGGCTTTTACGACTCCGCAGTGGTGCGTGAAGCGTTCCTCGCCCTCTGGCCCGAG
GAAATGCTCGGACGCGGACCGCACATGTACCAAGTGCCGAAGTTCCTCGAGGACGTACTG
CCGACGCTCCTCACCGAAGATGGACCGCCGAGCTCGGAGGTTCCAGACGAAGCACGAACT
GCTGCAGCAGCGGTCGACGTCATCGTATGGCACGGGCTCAAGATCGCGCTCGAGGCGCGA
GGCGGTGAGCAACGCCCGACCGGCGACGAGCAGCAGATCCCGGCGGAGTGGCGAGGCCTC
GGCTACTTCGAGGAGCTCACCGATCGGAACGACAAAGACGGTCAGGAACTCGACGTTGTT
GTAGGTCCCGACGACCTCGACAACGACGCGTATCTGGTCGTCCAACTCGACAAGAAAGCG
CGCTTCCGTCAGTGGAAGGTCTTTCTCGGCTTCAATGCGTCAGCACAGGTAGAGGCTGCA
TTCAAGCTGGTCTGGAATCCGGAGACGTTCGGTGGTGTCTGGTCCTTGCCTGCGAAGCGC
TTCCGCAAGCTCGTACTCCCGCGGCTCACCAAGGGTGCGGATGTGTCGCTGCGGACGGCG
ATGCTCGAGATGGAAGTGAGCCCGCACCGAGTCGACCCACCACACTCGGTGAAGAACGAA
GGCAAGTTCAACCAGCTCGTAGAGTCGATGCAGCTCAGTGGATGGAACGGCCGGCCCGTC
CTCGTCTACCGTTCAGGCGGCGCGCTGCAGGCGCTGACGGGCTCTCACCGCATCGCGGCG
GCTCGAACAGCGGGCCTCCCGCGCATCCCGGTCGTCTTCATTGAAGACAACGACTTCACG
ACGAATGCGCTCTACACACTGCTCGACGACGCCGCGGACAACTACGACCGCTTGCGTGCG
CTCGAGCGGGTCGTGCGTGTGAACGCCGCGACACAACCAGCGTACGAGCTGATGCTTCAA
GAGGTCGCGGAAAAGAACAAGGTCCGGCGCTTCACACGAACGTCGACGCTCGAGGTGACG
GCCGCGGATGTTCGGACAGCGCTGCCGACGATCCGCCGTGAACGCGTCGAGCGTGAGGAC
GTCTGCCCGCACTGCAACGAGGTCATTCACGAGAAGAGCATCTTCATGGTGCCGCCGGAC
TTCGAGACAACGAAGCACCGTCCCTGCGGCGGGATCATCGAGCTCCACACCGAGGAAGAG
AAGGCCGCGCGACGCGAGCAGCTCGACAAAGCGTGGCCGAGCCTTCGTGAAGCCGCCAAG
CCGAAGTTCTGCTCGCACTGCGGCAAGACGATCACCGCGAACGAGCTCTTTGGTCGCGAT
GACCGCTGGTTCCATCGGCCATGTATCTCGAAGGGACCGATTTCGATGGACAAGAAGGCC
GAGCAGCTCACGCGGTCGCAGTATCGGCAGTTTGTTCACCGCTCCGTTCGCGGGAAGGTC
CTCGGCGAGATTGACGGTTACACGGTTCTTCGCGTCAACGGTGCGTGGATTCGCGACCAC
ATCGACGTCGACTTCCACGGCGGCGCGCACGCAGCGAAGGTCGCGTACATCCCGGACCAC
GAAGTCTGGGTTGACAGCGACCTCGACGACAAGGACCTCGCCGCAGCCATCGTTCGTGAG
GTCGTCGAGTACGACGCGATGGACGGCGGCGAGCCGGAGGACACCGCACACCAGGTCGCG
GTCGCACTCGAGCGTGTCTTTCGCGAGCAGTACGACGGCAAGAATCCGTTCCGTGCCGCG
AGTCGTTTTCTCGAGACGTCGGACGAGCAAGCCGCCGCTGCCGACGCGATCCCCGGTGGG
CAGGCTGACTTCATGCCGGATGAAGCGTTCGATGCGGACGCCCTCGAGGAGGGCGCTGCT
GAAGAAGGACCCGAACACACGAGCGATCCGGAGGTCGCGAAAGAGATCGCCAAGGACCAT
CTCGTCGAGGACCCCAACTACTACGAGAAGGAAGGCCGTCTCGAGCTTACTGCTGCGGAC
GTAGGAGGTCTGGCCCTCCGTCGAAAGGGCTATCAGCGATACATCGCCGAGCACGTCGAC
GATGAGGGCGTGCGGCACAAGGTCTGGATCGGCGGTGAGTCGAAAGTCGAGCACGGCTCT
TACGACGGCGGCCGGCGCCAGCGCCGAAAGACCGTCTGGGTCGTCAAGGTCGACGGCAAA
GAGGTCGGCGAAGAGAAGTCGCTGAAGGCCGCGCGCGAGATGGCCGAAGCGCACCTTGGA
ATCGTGGTCGCACCGCCGACGCAGATGGTGAACGTGGACGTCCTCGCGCCACCTGAGGGT
GCGCCGGACCCACTCGCGGTCCTCCGTGTGGGAATGATCGAGGTGAGGGCGCAGGACCTC
GGCTCAGACATCTTTGACGAGCCTGGCCCCGAGGAGTGGGTGGGCCATCCAGCACCGGTA
CCACCACCACCACTCGAAGCGCCACCGTACGATATCCGGCTGCACCATCCACCGCCGTTT
GCGCCGCCTGCCCCGCTCTCGAAGAAGGAGAAGGAGCGGCGGTTGACGGAGAATCTGCCG
CCGCTCGAGTCACCACCACCGCTCGAGGAGGGAGTCTCGGTCTCGAAGTCACCGCGCGAT
GAGCCGGCTGCGGCCGAGCGCACGTACAAGCAGTTCAAGCTACAGCCTAACGGCGGCTAC
CAGAACATCATGAACATCCTCAAGCTCGCGACGCCTGAGGAACTCGAGTTCTACGGGCGT
TGGTACGACCACGCCTACGAAGACGTCGTTGAGCTCTCCAAGCGCTACGGTCAACCGGTG
CCGATCGTCGCGGCGCTCGTCGCGGTTCTCTCACCAAACATGCCGTGGGAAAAGAACCTC
GAGCAGGCTGAACGGATCCTGCAAGGACAGACGCGGACGTCGGCGTACCCCGAGAATACA
GCCAAAGCGCTTCACGTCCTGCGCACCGGTGATGTCTCTCCGCTGACCAAAGGTGAATGG
GGACCGAAGGTCGGACCGTTCTTCGAGTCCATTGCGCAGCCGATGGCGCAGCGTCGGCGG
ATTGTTGTCGACGGGCATGCCGCGAACATCTGGCGCGGCTCATACAAGAACCTCGCAGAC
AAGCAGGGTCCGGGCGGTGAGACGATCAAGGGAGTCACGGTCGGTGTAAAAGAACGCGCG
GAGATGCAGAACGACTACAAGCGCGCCGGCGATGCTCTGGGGATCACACCTCAGGCCGCG
CAGGCCGTCACCTGGTCAATCTGGCGTCAAGTCGTCGAGAAGAACCGTCGACTCGAGAAG
GCCAAGGAACGCAAGAAGAAGGGCGAGCTCGAGATGTTCGGACTCGTGGTGAACGCGTCG
GCGCTCGCGGGCCTCCGCCCGGAGGTCATCGACGCGCTGGTTCGTGAGCACGGCTGGACG
GTCGTTGCACTCACGGAGCACGAAGAGAAGCACGACAAGCCCGCGCCCGAGCCGAAGCGG
GAGTCGACACCGGTCGAGAAGTTGAAGCTCCGTCCAGACGGCGGCTACACCAACATCCTA
AAGGTCCTTCGGCTCGCAACACCAGAAGAGGTCGAGTACTGGGGCAAGTGGTACCCGTTC
GCGTCATCGGTCGTCAAAGAGCTGGCGGCGCGTTACGGTGTCCCATTCGAGGCTGCGGCT
GGCGTGGTTGCGGTGATGTCGCCAGGGAACAAGTGGCATCAGAACATCGAGGTCGCGCGG
CAGATCATCGAGTTCTGGAAAGCACAGCGCGCGTACGGGCCGTTCTCCGCACCGTCACTG
TCAGAGGTCCCCGGTCCGCAGATCGTCGCGCCGGCTCCCCTCACTGAGGTAACCGTCGAC
GATGACATCGACTATGACGAGCCGACAGAGCGCGCGGCACAGCTTGGACGTCCGTACGCC
TTCGAGCCGCTGGTGACGCAGCCCAAGAATGCGCCAGCGACCGTGATGAAGCCGAAGGGG
CCGAGGTCGTATCCGCTTGGGTTCATGGGCCCGACGCCGGCGGGCTATCCAAAGAACGTC
GAGAAGGCGATGGCCATCTTGGACGGCGCACCGCCCGAGCAGGTCATTACTGGACCGAAA
GTGACCGTGTTCTACCAGTCGCTCCTCGACCCAACATCGGTCGAGAACGACCTCGTCCTG
GACGGCCACGCGATCAACATCTGGCGCGGCACCAAGCGTCCGCTCAAAGGCATCTCGCAG
CCGTCGGAGGGTGAGCGGGCGCAGATGGTTCGCGACTACCAGCGGGTCGCGAAGGCGTCA
GGGCTCAGTGTACAGGCGGTCCAAGCCATCACCTGGTTCATTTGGAAGTCGGTCAAGGGC
ACGGAGAAGAACGCACAGCTTCAAGGCTCGATGGAGGAAGCCGCAGCGATGCGCGACGCC
GGCTACACGGACATCGCGCTCGTTGGAGGCTCGTCGACGCCGACCTACCTCCGGCCGGGC
GACGCGGACGCGCTTCGTACAGCGTACGGCGACGACGTCCAGGTCATGTCGCTCGACGAC
TATCTCGAGATGGAATCGCCAGAAGACGTCGTCGAAGTCGGCCAGCGAGACCTCGTGGCC
TACAAGCGGGACGAGGATAGTCCCGGCGAGAGTGCGGGCGTTTTCATCCGGCTCCCCGAA
GAGATCGCATCGCAGTGGTCAAAGGACGGCCGCGCAGGCGAAGACGAGTCACCGCCACAC
TTCACCGTCCTCTACATCGGACCAACCGATGCGAGCCGGCGTGAGGAGCTGCTCGACATC
GTGGGCCGTGTCGCTTCGACCCACGGACCGTTGGCGCTCGACCTCAAGGAAGGCGTCGAC
TGGTTCGAGAACCACAAAGGTCAGTCCATCGCGAACAAATCGCTCGAGACCGAGTCCGAA
GACGCTCTCCGCACGCTGCATGAAGCGTTGAAAGCGGCGGTGAAGGAAGCTGGCTTCGAG
GTCAAGCACAAGGAGCCCTTCATCGCGCATGCGACCCTCGCGTACTGCAAGGAGCGCGAC
TACTCGGGTCCAGTCCCTGAAGGCTCATTCACTGCGGATGCGCTCGAGGTCTGGGGATGG
CCAGAGGACAGTGTGGTTTCGATGTCCGCGCTCTCAAAGGCTGCGGGTCGCGAGCGCACG
CGCCGGACAACAGTAGTTGCGCTCAGTGGTCCGATCAATGTCACGGCCGCCGACCTCACC
GCCGCTAAGAAGCGGAAGCGCCGAGAGAAGCGCCACCGCTTCCCGGGTGAGACGTACTGG
CTTCCCAAGGACGGCACGTTCGCGCGGACACGTTCCATCGACGCCGGCGAAGACTCGACC
GAGATCCGTCTCGACCCCGGTGCTCGTGTTCTGCGAGAGGGCGAGCGTGACTTCATCGCG
CTCGGTAACGCGTCTCTCGAAGACCTCATGAAGATGGCCCTCGAGAAGGGCTACGACGCG
GTGCGTGTGAAAGACCGTCTCGCGGTTCTGAACGAGAACGCCATCGCGGAACGGACGCCA
AAGCATCGGCCGGGGTGGCACGCGGGATGAAGATCCTGGTCAAGAATCTCGGCAGCCAGC
CGTACTCGCTCGACATCGGCGAGTGGGAAGACGGCATGGTCCGCGAGCTCCTCGCGCCGA
AGGATACACCCGGCGACACCGTCGACATCGGCGGTCGCGCAGACCCATGGGACCTGAACA
CCCAGCGTTACATCCGTAGGCTGGTCACGCCGGTCGGGTCGACGACCTTGATGACCCCAC
TGCCGGGCGGTTACTCCCTCATCGGCTCGCCGCCTGGGCAGGTGTCGGTGACGTTCGAAC
AGGAAGCTGACGACCTCGTCTTCCTGTCGTCGCTGCCCGCACCGGATGCAGTCGGCGATG
TGCTCTTCTCGATTGATGGTACGAGCTACGAGTCGGTCCAGCCGCTGACGACTCAGAACA
ACGGGTGGTTGGTCAATGACCAAGGGACTTTGTTGGTGAAGCCATGAGCAGCTACGCCGA
CCACCGACGCCAAGACCCCGCGGACGGCATCCACGCCATCCACCGATACGTCTTCGCCAA
CGCAGCGAACCGGGCGGCGTTCACAAACGAGCTCAGCGGGAACGCGTACAACGCTGTTGC
GCCAACCGCAGAAGACATCGGCGCGGTCGCACTTCAACAAGACGACCTCACTTTCTGGGT
GCTTACCGACCATTCACCGCTGACGTGGGCGTTCGTTGGTGGCGCGGTCTCGGCATACCA
GCTCGTGAGCGAGAAGGGCGTCGCGAACGGCTACGCCTCGCTAGATGCAACAGGCCGCGT
CCCTGCTTCGCAGATGCCGGCGGTCGCGCTCGGCGGCTTCAACATCGTCACCACCGGACC
GTTCACGGTGATCGCGGGGATGCCGAACGCGCTCTACGTTGATGCGATCCCGACGACAAT
CACACTTCCGGCCATCGCGACCTACGGCGCGTTCCTCCTCATCATCAAGGACCGGACGGG
GCTTGCGTCACCGGTGGTGCCCATCACCGTCAACACAACCGGTGGTGAGACCGTCGACGG
AGAGACCGGGCTTCTTATCGACAACGCGTTCGCCTCGGTGACCTTGATGGGCGCTGGGTC
AGACTGGAGTATCTTGTGAGCTACCCAGGCAGCAATCTCGCGATCACCTTCAAAGACGGA
GCTACCGTTGATAGCTTCGGTCGACTCCGCGCTGCGTCGCCTAGGATCGTTCTTTCTGCG
GTCCATAACTTCGACAAGCTTCCGCTGATCTTCGACGAGACTGTTGTCGCAGGTGGTCTG
GGAACGTTCAATGCGCCGACATCATCTGTGCAGATGACTGTGACAGCAAACGGCGATGAG
ATCATCCGGCAGACGAAGCGCTATTATTTTTATCGCTCTGGTCTTCCGCTCGAGGCGATC
CTGACCTTCGCTCAGTTCTCGCCACAAACAGGTGTCACGAAGGAGGTCGGTTATCACGAC
GCGAATGACGGTGTGTTTCTTGAGTCGGCAGCCGGTGTCGTCAATGTCGTCCTTCGGTCG
TCGACGTCGGGCTCGCCGGTCAACACACGCGTCGCTCAAAGCGCGTGGAACGTTGATCAC
TTCGATGGTACGGGACCGAGCGGCATCACGATCGACTGGAGCTTCGCACAAATTCTCGTC
ATCGACCTTCAGTGGCTCGGTGTCGGCCGGGTACGTGTCGGCTTCAGCATCGACGGACAG
ACCTACTACGCGCACGAGTTCCGGAACGCCAACAGTCTCGCGACGGTCTACATGCGCCGA
GCGTCTCTGCCGGTACGCTACCGGGTGCTCGCGGGACCGGGAACTTCAGCTGGCCGTCTC
GACCAAATCTGCACCGCAATTCTCCACTACGGTGAAGAACAAGACGAGGGACTGATCACC
GCAGTCGACACACCGATTTCCACAACGGGTACGCCACAGACAGCGACCTCGACGGTGCGG
ACGCTTCTCTCAGTACGCCTTCGCGCTTCGTACATCCGTGCGTTTCTGAAACCCATCGCG
ATGACCGGAATGCCGCTCTCGAATGCGGGCTTCCGTTTCCAGCTTGTGTTGAATCCGACC
GTCACAGGTGGTCTGGCAGGCTGGACGAGCTGGGGTCAAACGCTCGAGTACTCACTCACA
CAGGGTGCGGTCACAGCGTTCGTTCACCAGATCTCGGCGACCTATATTGATGCTGCGGCT
CGACGCCGCCTGCCGCAAGAGATCCCTGTGACCGAAAACATTCTTGGTGTTGCAGCGACC
ACTGCCGGTACGAGCGACGTGCTGTCGATGACAGTCGTCGCTGACGTAGTCGGCCCTCTC
AACGTCGCAGGCATCCTTCACCTCCTGGAGCTCTACTGATGTCATTCGACGCCCTCACCG
AGCGCGTCCTTCGTGATGTCACGATCGATGGCGCGGGTTGGTTGGTTCTTCGCCGTATCC
GAAGCCGTGAAGTCGCGGTCATCATCAACGTCATCAACCCTCCCGCAGGTAGCTCACCAA
CGCTCACTTTCACACTGACACAAGTCGACCCAGGCGATGAGGCAACTTCGATGGGCGCCA
GCTTTACGACGCTCCCGATCTCGAGTGTTGGTGTCCACATCCTCAATGCGGGTGGTCTCG
TCAGCCCGGTGGTTAGACTATCGTGGGAGGTCAGCAGCGGAGCTGTCTTCCCAACAGTTG
GAGTCACTCTCGTCGACAAGGAAGCCACCAGCCGCCAGAACCCGTTCGCCTCGTTGGTGA
AGTTCGAGTGCTATCCGACAGAAGAACTCCGTGCGGACGACGTCAAGGCAGGCGACCGCT
TTCACGGCCGCGCGCTCTCAGGGACCGCGACGTCGAGCACCGCTTGGGAGATCGTCCGCT
TCTATCGCTCTGCAACCGGCGACGTTCTTCGTCTCATCTATCGAACCGGCACGTCTTGGG
ATGACCGTCTGACCGTCAGCTAAGGAACAGGAACAGGAGCAACCATGGCCCTCATCATCG
ACCCAGACAATCTTTCACAGGGCACAGAGACCGCGGTCCCCAACGGCGCGTGGGGCTCGC
CGACCGGCGCGGTCGTGACCATCACCAGCGGTACCGCAGCACTGCCTGTGATCGGCGCGG
GTGACTACTTCGAGGTCCGCGACCACTCGCAGGCGGAAAACAACGGTCTCTACCTCGAGA
CTGGCGGGACGCCGACGACTTCGTCGATCACTGCGACGAAGCAGACTGGCACGAACCCCG
TCTCGGCGGCGGCCGAAGCGGTGACGTTCCTCGGAGTCGCGGGTGCATCGACGGAGAAGT
CGGTCCACATCGATACTGGCGCGCGGCACATCTGGCTGATCGATCAAGGCAACCTGTCAA
CAGACGGCGTACTGCTTCAGACCGTCTACTCCTTCCTGAAGGAGGAATGGAAGAACGACG
CGGCGCTCATCCGTCATCCGTTCCCACTCGTGGCGATCACGCCCGAGCAGTTCGAAATCG
GAAACGACGGCGTCGCGAACAACGGCTGGACCTGGCACGACGTACAGACACGCAAGCGCT
TGCGCACAGGTGGCTGGCGCGAGCTCCAAAACGATGGCGATGTCGCGGCGGAGTGGGCGG
GTGTCATCTCCCTCGGTTCGTTCGAAGACTCGGTCAACGACCAGGCCTACTACCAGCAGG
GCAACGACCCGACAGACACTGCGGCGGCGACCAACTTCACGTTCTCTGGTCCGGTGAACG
AAGCGATCGAAACGTACAATCTGGTGACGCCACCGGACGGCGCGACAGGCTTCGCGATCA
CCGGAACCAATACCATCACCCGCAACGACGGCGGCTCGTGGCTGACGGAGGGCTACCGCG
TCGGTGGGCAGATCACGGGGTTGTCGGCAGAGAACGCAGGCAACATCGGCACATTCACGG
TCGCGACGGTGGCGGCATCAGTGCTTACCGTCGTCGGCACACCGCTCACAAACAACGCGG
CGGACACAACGATCCGCTTCGCGCGGAACTTCAGGAACGCGCTCTCCGTGTTCTTGCGCG
TCCGCGACGGCGACACGAACGGCAAGACCTACGCGAAGTCGACCCTGACGGATATCGGCG
TCACGACGCTGCAGAACCAGGCCTACCGATTCCCACTCAGCAACGCGAGCGACCTCAAGA
TCTCGGAGACGGACGCGAACATCGCGGCGAACTCACCGTACACGCAGATCCTCGTTCGAT
ACCTCTCGTCGACGTACAACCGCGAGGTCGATTCCGGCACGCCGCGGAACTTCGGCGTCG
TCATCGACGTCGGGACATACTCGCAATCAAACGGCGTCTCGAACGCGACGACCTTGTTCA
CGTCCGCTGCGCTCGGCGTCGCGACGCTCAGCAACTACACCGGTGGGACGCTCACCATCC
ATGAAGGAGCAGACGCTGGGGTGCACACGATCTCTGGGACTCCGGTGGACAACGCCGGCA
CACTCGAGATCACGCTGACAGTGGCGCTCACTGGCTCGGCGTCGGGGCTCTCGTTCACGA
TGCAGCGTGCGACGCCCGTGTCGGCAACGGCTGAAGAGATCTACGAGAAGGTGCAGTACC
TGCTGCGCCAAGCTGCGGACGTCGATTCGACAACGAGCGTCGTCACCGGCCGCACCGCTG
ACGCGCTCTTGCGTTTCGTCGGCGACACGGCCGAGGCGGGCCAGGCGATTCCGTCCAACC
CGAACGGAGGTGGCAACGGCGTCATCATCGAGGGCTTCGACGCGAACGACACGAACCGAC
TGACGTTCTACGACAACAGCGCCGTCGCGCGGACGTATCCGTTCGTCGCGGCCGGCACCA
TCACCTTCAACAGCAACCTCCAAGCGGACACCGGGCCGGCTGTCTATCGGATGTTCTTCA
CGTACGCGCGACGTACGACGGTCTCGGACGTCACGGTCGTCAGCCCGTCTGGGTTCGGCG
CGACGCTGCACTCTGCCGGCGCCGGCTTGCCCACTACACTCATCGACGATGAGTTCTTCG
TCGTCGCAGGACTTGTCGATGAAGCAAACAACGGAATCTGGCGCGTGAATGATGCGGCTC
CCGACGCGACGGACGTGACTGCGACGAAGATCTTTCCGCAGGTCGCGCCGGTTGCTGCTG
GTACGCCGGCTTCGGCGACGCTCGATGAAGCCGCGTTCGGGACGCCAGACGCGATCATTG
TCAACGACAACGCAGCCGCGCCGATCAGTGGCAACATCACGGGGCCCAGCGTGGCCTTTA
CGTTCGACTACGACAACAACACGCAGGGCGGGCGGACCGCAGCGACAGATGCAGCGGTCA
CCATCGTCGCGGTGGGACAGGATCGCGCGCAGTATGTGACTGCGACCGGCACGATCACGC
GCAACGTCGGGCTGACCTTCGTAGTGAACGCTGCTCTGGAACGAAACTACTCGAACCCGT
AAGGTGAACGATGGCGACCGTCGCTTCGCAGCTCACTCGCATCCACGACCTGGAAGGGAC
GCTCACGCTCTCGTCCATCGGTGGTGGTGCGGGTGCGTCAGCGAACACCGACATCTTTTT
GCAGAATTCGCAGTCTGCAGGACGCCGGCAATCAAACGTGACGCTCGGTGGCTTCTGGCT
CGATGACGGCGGCAACAACGACTTGTCGGCGGCGGGGACGCACATGGGGATGTGGGTCTG
GCATACGCACTACGGTGTGTTGACCGCGCTGCAAGTCTGGCTTGGGACGTCCACCGCGAA
CTACGACCAACACGCGGTGCCACTCACCGAGTACCCAAATCTTGGTGGATGGCACCGCGT
CTGGATTCACGTGGGTCGTACGCCCGACGCGACGGGCGGTACCGGTCTGACGGAGTCGCA
AGCGCGGTGGTTTGGTCTCGTGCAGTCGCTTCCGACTGTTGGTGGTACGTCGCAGAACCT
GATCATGGACGCCATCGACTCGGCGACGGCAGGTCTGCTGCTGACCGGCACGAGCGGTCT
TTGGTCCGACTTCGTGACTTCTGATGAGAATGCTACGAATCGCTATGGCGTCTTGATCTC
TCGTGCGGGCGTGCTGTACTGCCTCGCGCGTCTTACGCTCGGGTCAGCTTCATCGCTCGC
TTTCGACGACTCAGGCTTCGTGATCGTCTTCCCCGATCAATCACTGGTCGCGTCGACGTT
CATGGGCGTCACGGTCGACCTGCAGCATGCATCGACGAGTGTGGCGTGGGCGAACGGCGT
CATTCGGTCCGCCGGCACGCGACAAGGCGACCTCGTTGTCACGGGGACGAGCGGTGTCTT
CAGCGCATCGAACATGACGCTCCGGAATCTGCGAACCATCGACCTCACGTCTGCGTGTAC
GCTCAGCGCGAGCAATGTTTCGAGCTGCGACAAGCTCAATCAGAGCGGTGCGACGATCAG
CGGTTGTACCTTCAGTGGTGCAACGACCGCTGACGGTGAAGCGTTCGTCATCAGCAACAA
CCCGGCGGCGATCAGCGACTGCAGCTTCACGTTCTCGGACGGACACGCCATCGAGATTAC
TGCGACGGGGACGTACACCTTCACGGGGAACACATTCACGGGGTACGGTGCGAACGGCAC
GAACGACGCGGCCATCTACAACAACTCGGGCGGTCTTGTCACGCTCAACATCTCTGGCGG
CAGCACGCCGACCGTTCGAAACGGCGCGAGTGCATCGACGACGATCAACAACAACGTCAA
CGTGACGCTGACGGGCCTTCGCGACAACACCGAGGTCCGCGTCTACACCGCGGGGACGAC
GACCGAGCTCGCCGGTATCGAGGACGCGACGGCTGGCTCGGCGGATAACCGCACGTTCAC
CTTCTCGCTCGCAGCGGATACCGTCGTCGACATCCGCATCCACAAGGTGACTTACGAAAC
CTTTGCGATCTATGGTTACACGGTGCCGTCCGCAGCGGCGTCTATCCCTATCTCTCAGCG
CTTCGACCGGAACTACGCGAATCCTTAGTCCATGGCTGACGTGGTTACATTCGACCCCGT
CACACGGGTCATCACCGAGATAGCTGCCGGCGTGATCAATACGATCAACGCGCAGGAGAT
CTACTCGGAGTGGAAGGACTGGCTGCGCACAGCGGACAACGCGAAGTACCCGTTCGCGTT
CACTTACGTCGGTGGCGACCCGATCACACTCACGGTTAGCGTCGGCTCGACATTCTTCCT
CGAGAACGGCTGGCGTATCCGCCCGGCGGAGCTCAGCCACAAGTTGACTGTCGTCGGGAA
CATCTACACGCGAGAGCCGGGCGAGAGTATCTTCCTACCAACACTCGCACCGTTCACAGT
GCTTGCGGAGACGCAGGTTTCGGCGCTATCGACCGTCAACGCGACCAAAGAATGGGCCTG
GTGGGGCGGCTGAAAAAGGAGAGAAGCGATGCGCGTCCGTTACATCGATGAGCAGAGCAA
GGAAGGCGAGATGGACCTCGGGCGTGTCCGCGCCGGCGACCTCGTTCGCTTCTTGGCCGA
CTTTCGAAAGCTCGCCGGTCCACAAGGCGTCATCGAAGTTCGACGGGACGAGGTCGGCGA
GGTCACGGCGTGTGGTCGTGAATCGCTGCGGGTGCGGGTGCCGGGCACGCGGACAGCCGC
CGGCGATGTCTTCTCTGAGGATGTCGAGGTAGACCTCGAGCCTTCACGTGTCGCGGTGCT
TGTCGACGCGCGCGACGAACGCATCGGCAGTGAGCGCATCGCCGGACGGTTCGTGACAGT
TGAGCCCATCGATGACCGGACGCTTCAACAGCTCATCGAGATGGACATCGAGTCGCTCGG
CGACTGTGATGCTCCTGCGGTGGTCACACCCGAGGTTCGCGCCGCCGCTGATGAGTGGAC
GCGTATGTTCGACGGGGTCCTCAACTACTGGCTCGCCGATCACGGACTGCCGCCGGGGAA
TCCGAGCGCGTCGTCTGCTTACCAATACGAGATGGCGCGCGGACCCGAAGCGCTGCTTCA
GGACCAGATGGAGTACGCCGCGCTGTACGCGTACTTTGACGTGGCCGGTCACGGCACCGG
GCTATGGGACAACTGGGAGCACCTCTTCCCAAAGGACACGCTCGACTCGCTGCGCGAGAC
GCTGAAGAGCCACCCGGGCACACGCGCCGCGTTCTCACGCCTCGAGAACGCGATCATGGA
CGCAGCCAATGACGCCTGTCCGGAGGAAGAAGACCCCGGGGATGACGAGGAAGGAGGCGG
CGGTCAGCGCCTTCGGCGGACCGTCCAGCGTCCACTGAGCACGCCTGAGACCGCGCCGCA
GATGTACGCCGCTGCCGCAGCGCTCGAGACGTGGGAGCTCGAAGCGGTGCTCCATGATGC
GCGTGGTCGCGGTGTCAACCCGCTCGACCGCGAGATGGTCGTCGTGGACCTTGCGCGTCG
AGGTCGACGCGGCAGCGAGCTCGAGGCGCTTGCCGCCGGCGTCGTGCGGCGTGCGGGCCG
AGACGCGTGGACCGCGTTCGTTCTGGGGGCTGGCTTTGCGCTTCACCGCCGCGCGCAGAA
GAGCGGTGAAGAGGAAGGCTTTCAAGCCTACGACCTCGCTGCGTATGAGCTCGCCGAGTG
GGCGGTACGTGCCGCCGAGTTCGGCCCCGAGTTTCAGCACGGCCGGCGAATGACGCTCGA
CCTCAGTCGGCGCTCGGACGTCCTGATGGCCCTCGACTCACTGATCGCAGACGTCGCCGG
TGGGCCTTACACGACCGAGCAAAGCCTCGTCCCTTCGAATGAGGACCTCGAGTACAAGGA
GCAGGTCGTCCCCGCCGGACAGAGCGGCCCCGAGGAGGCCTCGATGGTCGCTCGGCTCGA
ACGCGCCAAGTCGCACATCGAGAAGATGACGGACGCGCACTGGGCCCGCGTCGTTGCGTA
CACGAGCGGCTGGGGGAAGGACCCGCTCGCGCCGGTTACCACACCTCGACGCCCTGAGCC
GTCGCCGGCGCCGGCGCTGGCACCTGCGCCCGAGCTCACAATGGAGCCCGAAGCGCCGTT
GCCGGCGGACGAGGGGGAGGCGGACCCGGCGCTACAACTGCCTGTCGGCTTGCCCCCCGG
ACAGGGCTCCCAGCGCATCTACGCGGAGCCGGGGATGCGCGTCTTCAGCAAGGCGACCAA
AGAGGAGGGCACGGTTTTGGGCGGCTCAACGTCCGTCCTGGACGGCATCGTCGTGGAGCT
CGACGACGGGACGGTCGAGACCTGGGACGCGATGTCGGTCTCGGTCTCATACGGCCACCG
GGGCCCGCGGCGTGTGGTACCTTACCCTGACCTCGAGCGCTGGAAGCAGGAACGCCGCCG
GCGTCTTCGGGGTGTGCTTGGGCACACGGCTTGCTATCAGGTGACACATGGAAGCGCTCA
GCACCAAGGAAGTGCGGATCTCGTTCGAGGACCTGTTGCGGCTCCTGGAGACACAGGGGC
TGATCCCCGCGGAGGCGCGCGAGGACGGAGTTCTCATCGAGGTCCTGGACCTGACGGGAG
TGCCGACTCGGACCCCACTGGCGAAGTTCGGGTCGGTGCTCTGTTTTTCGTGGACGAAGA
CGGACGGGCCGATCTTGCTCGCACCGCGCTTGGTCCACTCGGAGTGAAGGAATTCAAGCG
CTGGCTGTCGAGGCCTTCATCATTCGCGGTGATCTCGGCGTACCAGGTGCGGTCGAAGTC
GGAGAACCAAAAGGCGCACGGCGCGCTTATGGCGGAGCTTCAGCGGCGAGGCTACTCGCC
GTCGCAGATCCGTCCGCTCCGAGGTCAGTACTTCGACGTCCCTCAACGCGAGAGCCCTGA
GCAGGGGAAGATGAAGGCCGAGCAATCGATGCTGGTGCTTGGAATGGGCTTCGAGGACGC
GATGGAGGTGGCGCAGCTGTTCGACCAGGAGTCCTTCATCTTCAAGTCGCCTGAGGGCGT
CATCGGCTCGTACTTCTCGGACGGCTCCGGGAAGGTGAACCTGGCGCTGGCCGAAGGCGA
CCTGGCGCTCGGCGAACAAGGCACCCAGGTCCGCGAGCGCGCTCCAAAACAGGACCCGCG
AGGACCCGCCTCGAGCGAGGATCCGTGGTCGAAGGCACGGGGTGTGGGCTTCGAGTTTCC
GATCGACTGGAAGCGCACGTTCAAGCACGACCCCAAGCGTCCTGTCTTGCCAGACGAAGC
GCGTGAGCAGCTCGGGCTGACGGAGGTGCGCGATGGGTAAGCGAGACAAGCGGCGCCGCC
GAGAGAAGAAGCGTGAACGCCGCGTAGAGCGTGTCGTGACAGACGTTCGCATTCGTACGC
AAGATCGGACGCTCGCGTTTCGCGCTCGTGGGGGCGTCGAGGTACAGCTGCCGGTCGAAG
GGCGCGTCGTCCAGGGCGCCGGGCAGGCGTTGACGCGCGAGGAGGCTCGCGCCAGGTTGC
TGGAAGCTGCGCTTCAGGGGCCCGCCGATGCGTGAAGATGAGCTCCCTCCGTCTCCGCTC
GTACGTCATCCAACCCCCGTCCTGCGACTGCGTCAGGAGGAGCACCAGTTCGCGGACGTC
CTTCAGGCAGTTACGGACCTTTGGTCGTATGCACCGACATTGCCTACACCCACACCCAGC
GCGATCACCCGCGCGAAGGCCGTGGTCCTCGCGATCGGGCCGCTTACACCTGGCGGCCCG
AAGCGAGTCGTGGTAGCCCCCTCCGTAAGAGGAGGTGTGGTCGTAACCTTTCCACTCGGG
AACGGGCGGGATGTTACTGTAGCCGAGCTGAACAACCATTCGAGTCTGTTGATTCTCGGA
AAAGGCTGGACAGGGAAGTTACAAGTCGAAGAGACCACACACCCCGAGGCAATTGCACGC
GCGCGTGCGCTTTGTCGGTCCGACGACGAGTAAGTCCAATGCTGCATCTCTTTGATCAGG
TCCGCGCTCCCATCGACGACTTCGAGCGGCTCCTGATCAAAGTGTTCTCCGAGATACCTG
TCATCGACGCCATCTGGATTCGCGAGAAGCAAGCGGTCCAACCGTGTCCCAAGCGCCATC
CGCACGCATCCGATGCTACATGCCCCGGCGTGCAGAAGCGGTATCTGCGCTCGGTTTGGC
TTCAGCTAGCACACCGCTCTATCGCCGCGGTGAACGCGATCCATCAGCTGCACGATGAAC
TGCAGGTGCGCATTCTCCACATGCCCTTCGCACTCGAGGTGCGTTGGATTGTCGACGAGC
TCCCGCCCTCCGATGTCGCGCCGTCGTGCGTCTACCGTCGCGGATAGGAGGCGTACGTGA
TTATTGGTGTGATCGGCCCTGCGGGCTCTGGGAAAGATACCGTCGCGGAGATGATCGCTC
CCGTTCACCCAGTCGACATCGACTGTTGCTTCGTCAACGTGCGAGCGCTCGTCGAGAAGA
TGCTGCCGGCGACGCACGCTCGGTCGCATCATCCCGCACTACGCGCGCGTGCTGCGCAGG
TCGCCTTCGCCGATCCGCTGAAGGAGTACTGCCGGAAGGTCTACGACTTCTCGACCTTCC
AGCTCTGGGGCCCGTCCGATGCTCGCAACAAGCCTGACAAACGCTATCCTCGCACGCGCG
AAATGCATGAGCTTTCATCACCGGTTGACGCCGACCATATGTACTGTTGCCGCTGTAACT
GGCAGTTCAACAACGTCCAGTCACCAGAGCCGCCGGCGGTTTGCGTCGACTACTTGACGC
CGCGAGAGGCGCTGCAGCAACTCGGTACACAATGGGGACGCAAGCTCTACGACAACACCT
GGGTCGACTTCGGTCTGCGCCGGGCGCGACAGCTCCTCGAGCATCATCGCACCAAGCGCC
CAAAAGAAGCCCACACGTTCATGAACTCGTGGGTCATCGAGGAGACCGAGCTCGTGGTCA
TCTCCGATGTTCGCTTCGTCAACGAGGCGAAGGCGCTGCGTGAAGCCGGCTGTGCGGTCT
GGAAGGTCGTGCGGCCCGACCTCAAGACGGACGGTGCGATGTATCAACACCAGTCCGAGA
GTGAGCAGCGCGACCGGGAGGCTGAGATCGACACCTTCGTGACCCAGACCATCACCAACG
ACAACTCGCTCGATGCGCTCTATGGGAAGGTCCAGAACGCTCTGAAGGAAGCCGGTCTAT
GATCTGCCAGTACTGCGGCGTGGGCTACGAGACGACCGGACACACCTGCACGACGCCGCC
GTACACCGTCGCGCCCGTCATCTTCCCGTCGAGCTATCTGTACACCGCACCGCCGTCGCA
GGTCGCCGAGCTCGACAAGCTCCTCCGTGAGGCCGTTCGTCGGCTCAGCGACCGTACCGA
CTGGGAGACACGGGACTTCTGTCGGCGCGCACGAGCGCTGCTGGGCGCGAGGAAAGACGA
GCTCTGATGACCAAGCTTGTAGACCTCGAAGCCGAGTTCATTCGGTACAACAAGCCAGGA
CACATAACACGTGTCCTGACGCTCGCCGAAGCCGACGGCGTGATGTTCCTTTGCCCGAAG
TGCGAAACACACACGGTGATCTGTTGGTTCCGAGACCGACTCGTACCGGTTGATGAATCA
CCCGCGCCGGGACGCTGGACTCCTAGCGGCGCAGACATCCACGACCTTACGCTTTCACCG
TCCATCAACCTTCTTGGTGAAGGCTGCAGATGGCACGGTTTTGTACGGAACGGAGACGCT
ACATGAGATGCACCGCGCGTGACCCGCAGGGAGAGCAGTGCACCCGCGAGGAAGGACACG
ACGGGAACCATCGACTCGAGGTTGCGCATCGCTGTCACGCCATCGCGTGCTCGGTGCGCG
TTCCTCCGCGCATGCTGATGTGCAAGCGCCACTGGGCGATGGTCCCCCGAGACACGCAAC
GACGCGTATGGGCGACCTACCGCGAGGGCCAGTGCGACGACAAGCAGCCAGCGGCGTCGT
GGCATGAGGCGGCCGACCTCGCGATCGTACACGTCGCGGTTCTCGAGGGGCACACGCTTA
GCGGTCGGTATGCGCGGATCGTACGGCAACTTGCGGCCAGTGCTGCTGGTCTGGAGGGCA
TGGAACTATGAGCGCAACCTTCGATGTGGTGCCGTACCAGGTTCGACACGGGAATCTCAC
CGGCGCGGAGGGCTGGATCGTACTTGGCCGATGCGGTGCGGTCATTCGCCTTCGTGACCA
TCACCGAACCAACAGCGACGAGAACGTCATCGACGCGCTCCTCAAGCAGGCCGAAGACGC
ACGACAGCCGGACGTCCTCGGCCCGATCGCGGCGCTCGCGACGGTCCCGCCGGGAGCTCC
ATGACGCACGAAGAGAAGAAGGCCATCCTCGACGCGGTGGATGCTGCGGAGAAAGAAGCA
CTGAACCGTGTTACCGCGAAGCACCTCGCCGACGCGGAGGTCGTCGTGCTCAAGCTCGCG
GCTCAGGTTCGTGCAGCGGTACGCGCCGTTGATACAACGGACCTGCCAGTGGTTGAAGGC
TAGGCTGGTTGCCGTTATAAGAGGGCATGACGACCGGCGCGAAACGAGCTCTTCTCATCG
TAGGCATCGGGCTCGCGGTTACCGCGATGATGACCGCCTACGTTCTCTTGCACCGAAAAG
AGACGACCTGGCTTCAGGCGCCGTGCGGCGATGTCCAGTGGGCCCGTACGCGACTGCCGG
CCGCGATCTACTTGACCTCCGAGCTGCCCGAAGACTGGATCGAGCCGATCAAGCAGGGGC
TGGCCGTTGTTGACCCGTGGGGCAAGCTCGGCCAGTTCAAGGGGCGGCTCGACCTCTCCG
CGAGCCCGCCAGCGTACGCCGTCACCATCTCGCAGTGGAACGACGACCAGCACGGGAACA
CACGCTGGGAGGCCGGCGCCGACTGCAAGATCATCCGGATGTTCGTCTCGATGCCGGTCT
TGATGCTTCCCGGGAAGACGCGCGTCCGCGCTGCCGCTCACGAGCTGGGGCATGCGTGGG
GGCTCGACCACAGCGACTGGGAGACCGACATCATGTACCCGAAGGCCTCGTCGCTCTTTC
CGTTCTCGTTGTCTGACCGCGACCGAGCCTTGCTCGAGGAGGCGTACCTTCGATGATTCG
AACCGTCGCGCAGCGCCGCAGCGCCGAAGAGAAGGAACTTGGGCCCGCGCAGTTCCAGGT
TCGGTGGGTCTACCGAGACGCGTGTCTCAAGTGCTACCGGCCCTTTCGTGCACCGAACCG
CTTCTTGCGGCTGTGCGAGTCGTGTCGCCGGCGCGCGGCCGAGCTCTACCAACCTCAGTA
CGAGGGCTGGTAGCTCTTGCCGTGTAACCTCACCCCTGGTAAGCAGTGGGACATGTCAAC
TGCAACTGAGGTTACGTTCCACCCCATCAACGACCAGGTCCTCATCAAGATGGACGTCAA
GAGGAAGTCCGTCCTCGAACTCGGCGTCAACGACCGGCCCGAAGTCCTGCCGTCGGGTAT
CGTGATCGCGGTGGGGCGGGGCGTTTTCGCGCCTGGCGTCGGCTGGATCGAGCCACAGGT
CAAGGCCGGCGACCACGTCGCGGTCTCGATGGACGGACCATGGGTGAATCTGCCCCTCAC
CGACAGGAAGGACGGCGACGTTCACATCGCAGTGAGCGAGTCGCTCATCCTCGGGAAGCT
CGAGGGCGCGGACATCGGCTCGGCGTGGTTCGCCGCCAGTGATGAAGCGCCCACAACCGC
CTCGCGTGTGATCCGCTGATGAGCCTGCCGCGCATCGTTCGTGAGAACCGGTTCCTCGTC
CTCGACGTCGAGACGACAGGGCTCAACACACTGCGGGATGAGGTGGTGCAGATCGCCGTC
GTTCAGGTCGATCACGGCCGGCCAGCGCTCCGTGCGTCGTCGTACGTGCAGCCTAAGCGC
ATCATCTCCGACGGTGCATTGGCTGCGCACGGGATCACTTGGGACGTCCTCGAGCACGCG
CCGCCGCTCGGCATGGTGTGGAAGGACTTCGCGGCCCTCATCAACGGTCGCTGTCTCCTT
GGTTTCGGGCTGGCGCGCTTTGACGTGCCGCTTCTCTCACGGCAGCTCGGTGAGCACGGC
TTGCTGTTTGAGCACAAGGCGCTCGACGTTCTCCCGTGGGAGCGGAAGTTCGGCGGGAAG
GGCAAACACAACCTGAAAGCTGCGGCCGAGCGCTGGGGCGTCCCAGTGCTCGCACAGCAT
GACGCGCTCGCCGACTGCCGAATGACCTGGAACGTCTTCCTTCAGCTCGCGCAGCGGCAT
CCCGAGCTCGGCGAGGCGGAGCTTGATGACGTCCTGTCCGTCCTCGGCCCGACCAAGCTA
CCCGACGACCTCGTCATCTAGTCGCGCTTCCCGCGCTTCCCACTCCTCAGGTGGACAGAC
GGTTATCGCGCTGAAGCCAACCTCAGCCATCATCGCTTGGTCTTCCGTCATCCCGTCCAT
CACCAGAGCTGATTCGCAGACCATTCCTCTGGCGCGGACAACGCACGGGCTATCTCCTGC
TTGGATCTGGTGCTGGCATCGGTCCTGGATTGGGCAGGTTGGTACTTCGTTTTGGGGTAC
CTCTGGAAGATGCTCGCATCCAGTCTCGACAACGCAGTGCGTGCCGGCCCAGTTGTGACA
CCTCCTGCACGGGACGACCTTCATGGTCACGCCTTCGTACGACTGCGGACAAAGCACCTG
GAGCCGTTTCATTTGCTGCCTGACGCGATCAGCTCTTCAAGGCTCTCCACGGCCCACACA
TAGTGACCAGTCGTGAGCAGAATCCAAGTGCCTGACTTTTTGTGGCGCTCTAGTTCCTGC
ACACGAGACAGCTCTACCCACGAAACTTCCGAGAGAGGACCGTCTGCCATGACGCGGTGG
TAGTGAAGCACAGGCGCACTCGTCGGCTTGGGGCCGTATTCGTGGTCGGCCGACCTCTCG
AGGACCAGCTCGATGTGCCGTCGTTCGATGGTTGACGGCATCTTGCGAAGCCACTCGAGG
TCCCCTGCGATCATTTTCTCGTACGCCCAGCGGTTCACCCGCGTTCCGTCCCCCATTGCT
TCTCCTTTCGTTTCCTCACAGCCACACCGAACGTCAAGACGAGACGCTCGCCGACGACAG
GCGTGACCGAGTGTTGTTGTACGTCAGGTCGAAAGATGACGCCTTCCCCTTCTTCGAGAA
GGACCTCTCGTCCTTCGATGATCAAGATGCCGCCGAGCTTAGGCTTGGTGATGAGCACAT
TGAGGCGGCTGATCGCCGTACTTGTATCGTCGTCGTCGATGTGCGGTGAAACGTACGCAC
CGTTGGGGTACCAAAGGAGATAGGCGTCAGCGGCGGCTACGACGCCGGCGCCGGACGGTA
GAAGACTTCGCGCACGCTCAAGAAAGCTCTGGAAGTTGTAGCGCTCGATGTGTCCCTCGT
TCAGTTCGAGCTTCTCGTAGCCGGTGTTGCGCCGCCCGGAAATCCAGCCACGGACCTGCT
TGGAGACCTCACGGACGGCGAGCACTTCCGCCGGCAGAAGAAACGGCGAGACGATCGTGT
GCATCGGTCTCAAAGCACCGCGTTTGCGATGTTCTTCAACCATGTTGAGGTTTTGAGTGG
TGCGAAGAGCGGCGTCGGCAGCTCTCCTCGAGAGAACCACTGCCAGGCCAGGTCGAGGAG
CACTTGCATATCAGCAATGTACTTGGAAGTCATAGGACCTTCTTTCGGCGGAAGTACGCG
TCGAAGATGACGCGGCCCTTTTTGCTGAGGGACCAAAAGTCCTCGTCGTTGCTTCGGCGC
TGAACGATCCCACGTACCTGAAGCGAAGAGAGCGTCCCCGCTGTCACGGTCACCGGTCGG
TCAGCCCATTCTTTGGCCTTCGCGAGCTCCACTACCGCGTGTTGCTGCGCCGGTGTCAGG
TCCAGAAAGCTGTTGATCACCGTCTTCATCGCGCTCCCTCAGATCTTGGGCGTCTCTTGC
GGTGGTGGGACCAGGTTGTCAGGTGGGGTGTCGAGCGCAAGCGTCTCCTTGAGAAGCGGC
GCAGTCGCTTCGTGATGCTCGACTGCCTCACCGTGAGTGAGCGCTGCCAAGAGCTCGAGT
TCGTGTTGTTGTTGCTCGCGCTCGAGTTGCTGTTGCTGCTCGCTACGGAAGAGGTCGAAG
ACGTCCTTAGCCTCGCCTACGACCTCAGTGGTAAAGACGCGCTGCGCGATGCGCAGTGTC
TCTTCGCGCTTCCTGGAAGCTTCCAGGAGCTCGGTCATCTTGTCGAGGCGATGACGGAGG
TCGCGGCGCTCCGCGCGTTCTTCCCGGGCGGTGGCTGACGCGTCGCGGAGCAGGCCGAGA
AGCGTCTGGATAACCAACGCTTGCGTTTCGAGCTGCGCCTCGAGCCCGTTCTTGCTTCCG
TTGCCGAGGAGGTTGATGAGGCTCGAGAGGTCAAACGCGGGCGCAGGCGGCTGGTCCATG
CTTCTTGGGTACTGTGAAGCTGGTGATACGTCAAGAGCTAAGCCAGTGTTCAATCTCCTC
CAGCGTCGGCGGCGAGGATGATACGTGCGATGTGCTCGCTAACCTGTGGGAGGACTGCGT
TACCGAGGACTCGCCATCGAGCACGGTCCATCCGGGTGGTAGGCCCATTGTCCACTCGAG
CCAGAGCGGGTCGAGCACTCCATCCATCGATCGAGCCATGCTCCAAAGGCTCGGTGTCCC
GGCCGACGGCCGCTCGAACTCGCCACCCTTCCCATTGATCCCGTTCTGTCCCGAACCGTA
AGGGCTGGCGGAAGGGGTTGGATGCAAGCCACGCGACCACGAAGAGCCGGTCCCGGACAT
GATGGGCGCCGAAGGCAGAAGCTGGTAGACCGTCCCAGACAGCATCGTACCCGCTCTCGG
CCAGATCACCGAGGATGCGTCCGAGTCCGCGTCGTCGAAGGGCAGGCACGTTCTCCACGA
CGACGACGCGAGGTCGTAGCTCGCGAATGATTCGAGCGTAGCTGAACCAAAGACCGCTTC
GCTCTCCTTGGAGGCCGGCGCCGCGGTTGTTGCCGAGTGAGATATCTTGGCACGGAAAGC
CGCCGGTGATGATGTCGACTTTTGCAAGGTTACTTGCGTCTGCACACTGGATGTCTTTGA
TCCGTGGGGTGTTCGGCCAGTGCCTTTCGAGGATTTTTTGGCAGTAGTCATCAATCTCCA
CTTGCCACAAGCACCGAAGTCCGGCGCGCTCGAAGCCTAAATCAAAACCACCGATGCCGG
CAAACAGGCTCCCAAAGGTCGCAAGCCGTTGCGGGTCACTCACGACTCGACCTTCACGAG
CTTGCCGTAGACGCGGGTGGTCCGGCCGTTGATACCGCCGCGGTTATTGCTGATGAGGAA
GCGGATCTTTTCGCCGTCGTTGTCGATGGCACCTACGAAGTGTAGGTACTGGGCGCGGCC
TACAGCGCAGAGCACGATGTCGCCGACTTTGACCTCGTCGTGCGGGATAGGCTCGACGGT
GCAGAGCTGGCCGCTGCGAATCCTCGGAGACATCGAGTTGCCTCGAGGACGGAACTGCAC
GGTCTCACCGCGTGAGAGCTTCTCGATGTATTCCGTTGCCCAGCCCATTGTGCTGTCTCC
CGGTCAGGCAGCGCCGTAAGCGTCGAGCTGCAGAGCAGCGAGCGCTTCGGTGGCGAGGAT
AGCGTGCCCGGTTGCGTCCCAGGCGTGCTCCTTGAGCGTCTTTTGCGGGACCTTGACGCT
CATCTCGTCCTGCAGCCCGAAGACGAGCTGCTCGAGCCCTGCGCCGACTTCTTCCTTGGA
AGCTCCACGTCGCCCACCGAAGCGCTTGATGTCGCCTGGCTGGAAGACGAAGACCGGGAG
GTTTGCGGCGTAAGCACACCCGAGCACCATGCCGAAGACGGCGATGGTCTTGGCCGCCTG
GCCGAGACCGATGCCTTTGGACGCGAAGGACAGCTTGCCGGCGAGGGTGGTGAGCACGTC
GACGAAGCGGTGAAGGAAGGCTTGCTCACCGACCACACGCTGGATGTCGCCCGGCGTTGG
TGCGCCTGTCCCGAGAAAACCTACGACGCCGGCAGCTGCCTCGCGGAGCTCGACCACGTC
TTTGGGCTCGAACGTGAGGTAGTTTTCGACGCCGACTACGTTGGGTTTGATGCGTTCGAT
GGCGTCCTTGATGAGGAGCCAGTGGGCGTGGATTCGGTGCGAGTCGTCCTGTGCTGCACG
CGTCCGGCTGAATGCTCGGTCCTTCTCGGGTTCCGTTCGTGAAACACGCACGCCACAGGA
CCGGTAACTCCCGTCTGGGAAGCGTGCGACGGCGGCGATGCCGGTCTTCGCCAGACCGGG
GTCGATCCCAAGGCCGATGATGGGGTTGGTCACCGAATACCTCCATCCGTGATGAACGTC
GCACTGACAAACTCGGGGCAACTGCAACCATCCTTGCAACGATCTGGTGAACGTTCTCCC
GCTTTGTGCCGATGATCAGCGCAAGTGTGTCCGCAGCGCCCGCACGACGCGTCGCAGTGG
CAGCCCTCGGTTGATACGTCAGAAGACGCCTGGTCCATGCATGGAGCCCGCACCAAGTTG
AACCGCTTGTCAAGTGACGCGCGGTGCGTTATGTTCTGTCTCGGAGGTTACAGCAATGCG
CTGTCCACACTGCCAAAAGCCGGTCCCAGAGCGGGGCTACTGCTGTGAGAAGCGCGAGCT
CGAGGCGTTGCGTGAGGTCGTCGACGAAGTGACGCTGCATCTCGATTCCGAGATCATCGC
CGCTCGTTCGATGGGCGCACTCGACGTTGTAGAGCCTGTCGCGCACGCCACAGAGCGCCT
GAAGAGAGTCCGCGGTCGCGCGGCCTAGACGTCCTTCAGGGGCGTCTTGACTAGCTCCGC
GAGCCCCCTCTCACGCGCGAGCTGCCCCTCTCGCTTTAGCAACCGGTCAGCAATCTCGAG
CATCCGATGGTTCGGGCTCGGGCCGTCGCCGCAGTCCGCCCGGGCTGCGATGACCTCGGC
CATGGCGCGTGCCTCCTGACCCGGTCCGTACCGGTCCGCGAGGATGATGTACGCCGCCGC
AACCGAGCGTGAGATCCCTTGCTCACAATGAACGAGCAGCTGGGCTGTCCCGTCGAGCCC
GCGCCCGAACCGAAGGAGGTCGATGATGTGTGTCTCGTCGACCATCAGGTAGCCCGGCCG
CCAGAACGAGACGTCGTCGAAGTAGAGCCCGAGAACGCAAGGAACGGTCTCGTGGCCGGT
GACGGGCTTGCTTCGCTTCGCGTCGCGGATCGAGACCAGGTGTGTATAGGTGTGGGGCCG
CGCGAGTCGATACTCCGCACCGCGACGTGAGGTCACGGTCAGTTTCAGCGTCAGCGTCAG
CGTCATCCGTAGCGCTCCACAGAGCCGAATAGAACGACGGTGGCCTCAAGGAAGCGTCGG
CGATGCACGTCCGGATCCTACCCCTCGTCGAGGGTGGTGTTCCAGTAGGAAACCGAGCGC
AGGTAGTCCTGCCACTCGGCGGGCATCTTGCCCGACGCCGGCAGGCTCACTGCCATCCGT
CCCATCGCACTGAGCGGTCGAACCGGCTTGGTGCGGAGCTTCATCCCCGCTTCCGCCGGC
GTCCGGTCCCTCTTTCGCTGGTTGCACGGCAGACAGGCGATCACGATGTTCTCCCACCGT
GTTGTCCCACCCTTCGCGCGCGGCATGACGTGCTCGAAAGTCGCCTCGTGCCGCGCGAGC
CGAACACCGCAGTACTGGCAGCAGCCCTTGTCCCTCGCGTAGACGTTGTCACGTGAGAAA
CGAGCTCCGTGCCGGCGCCAGCCTGCCGCTCCCTTCAGGAAGCGGATGACGGCCGGGACC
TTGTACGCCCGGGTGACGGAGCGGACGGTCCAATCGGTGTACTCGGTGACGACCTCGACC
CTGCCTCGGAAGAGCAGTGAGATCGCGTCATGCCACGTAACTTGGTTGATCAGTTCGTAT
GTGGGGCTCAGGACTAATGTGTCCATTGCCAACCTCCTCTCTTTTGTTGCCCCGAGCCGG
AATCGAACCGGCAAGCTCCCAGGTTTGAGCTGGGCGAGTGTACCGTTCCTCTACCGGGGC
TTGGTGAAGTGCCTGTACGTTTCCTCAGCTGCGATCGGTACAAGCACCGAAAGTAAACAG
ACCGCAGCTGCCAAGATGATGGTGTTTCGTGGTGTCCAAGTCATGTCGTGTAGCGTGTCG
CCAAGCACCCCGCCGGCGAGCGCGCAGGAAGCGATGCGCCAGAAGCGAACTTCCCAGTCC
ATGCTCTCGTTGTAACATGGTCGCGGCGGGACTCGAACCCGCAAAGGACACCGGGTTTAG
GCCGGCCGCTCTACCGTTTCGCCACGCGACCAAGATGCACGCGGCGGGACTTGAACCCGC
ACGCCGAAGCGTCTGCTCCTAAAGCAGGTGCGTCTACCGTTTCCGCCACGCGTGCGTTCA
GGCTGGTCGACCTTCAAGCACGGCGCGTTCGAGCGGTGTCAGGTCCCACTCGGCGAGCAC
GATGAAGACTATGCCGCCCGAGGGACTCGAACCCTCACTAATCAGGCCCTCGACCTGACG
CCTCTACCAGTTGGGCTAGGGCGGCGTTGTTTACCAAAGTTGGGTGTCTGCGTGTGGCAG
TTCGGACAGAGAAAGCAGATGTTACTTCGCCTGTTGTCAACATGTCTACCAATCTATTGC
CAGCGGCCGGACTCGAACCAGCACTGTCATCACCCTGAATGATGCGTCTCCTACCAAGTT
GGACTACGCTGGCGTTTATGCACAAGTTCAACGTGTCGTTCACGAAGTCGAAGGCGCAAC
TCGTCGAGATCGAGCTCGACGGACCACGCCTGTTCGGGATCGGGAAGGACGTGCGGCAAA
CCGCATGGGTCGTCGGCCAGAGCGGCGACGTCGAGTCCCGCCTCTTCGGCCGATACATCA
TGCCGTCGTTCGTCGACGCCGATGTTGTTCAGGGCCGCAGCGAGGGCGACTTTCTCGCCG
AGCTCGAACGGATCGCTCGAGCGGCCGTCACGCTCGGGCATCCGAAGCTCATCGTCGTTC
GTACCGGCGACCAACGCGCGTACGTCGCGCTGGCAGCGATGGTGAACACTGAGACGGGCT
CTGGACTCGAGGACCAGTACGCGCTGAGCATCCCGTCGCTCAGGCTCTGATGCTCGGTGA
GGGATTCGAACCCCCGACGTTCTGGGTGTAGGCCAGATGCTCTTCCGCTGAGCTAACCGA
GCGATCGTGGCCCCGGGCATCGAACCCGGCGTCTCCGCCTTATGAGGGCGGCGTCTTCTC
CAAGCAGACTCGGCCACGAAAGCGGGCGACGCGATTCGAACGCGCGACATTCAGCTTGGA
AGGCTGACGCTCTACCAACTGAGCTACACCCGCGAACGTCCCCGGCAGGACTCGAACCTG
CGACCTTCGGTTTAGGAAACCGACGTTCTGATCCACTGAACTACGGGGACAAGTATCCTC
AAACCATGACGTCTACAAAGCGTAACGCACTGAAGACCTGCCGTTCTCGACCTTCTTCAC
GAGCTGTTGCGCCAGCTCGATCGCCTGCGCGAGTGGGAACCGCGTTCGTGCTAGGAATGC
CTCGTCGCGGTGCGACGGACTCGGCTCATACTCGAGGAGTCCTTCGGTGTTGAGCACGTC
TCCACCGAACACGACCACCCATCGATCCTCACTGCGCCATTCGACGTGCACCTCGTCCGA
GTGATGCCAGTGCGGCAAGTTCGGTGTGAAGGTGAACTTGCGCGCATGCTTCAGCAGCTC
TTCCGCCTTCATAAGAGACTCCAGCTCTTCAGTTGTCGTCCAACCAGGAACGATCGCGTG
CACGTTCTTTTGCCCGCCCGCGTTCGAGCCTTTGCTCTTCGTGCGCTTTCTTGGCGTCCT
TCCAGCATGGGTCGCGCGCAGGAAAGACGTCTTCGGAGGCGCAGGAAGCACACAAACGGA
CGCCCTCGTGCACGGTTGGAGCTCCGCGGTGATTGCATGCGGCACAGCGAAGGTCGTTCC
AGCACGCTAGGCAAAAGCTGCATCCTTGCTCGCAGGTGTTTTGAATAGGTCGTCGTGATT
GCTTGCCGCATCCCGCGCAGCGCATCCGTACAAGCTTAGCATGCGCGCGGAGGGACTCGA
ACCCCCGACCCGCCGGGTAGAGGCCGGCTGCTCTGGTCCAACTGAGCTACGCGCGCGTTT
TGTGTCTTGGGAGCACGAAGCCGGCGAACTCTCCACCGACGCAGTAAGTGGCCTTGGGCT
GTAGTCTGCGGTTACAGACCGAGCATCGAACGAAGCGAGCTTGTCGCTTCTGGATCTCGG
ATGCGCTGGTGGACTCTGCGGCACCGAGCACTTCACGCTCGTTGGTGCACCAGGTCGGTT
CGACGCGCTTTGCCGGCGGCAAGCGCTTCTTGGAAGCGCGCGTCTGTCGTCGAGCGGCCG
GCATGAGAAGGTTCGCGAGTGCTCGAGTTGAGGTGCGGTTTTGTGTGCAAGGAACCGATG
TGACTCGGTAGCCTTCTGGTGGTGATCCAGACGCTCTACGTTGAGCTATCTTTGCGTGTA
CGCACTTCTGGGTGAACACTCGCGATAGCGGGTGCGCGATTCGAACGCGCGGTCTTCGGG
TTATGGGCCCGACGAGGTACCGCTCCTCCAACCCGCAACATTGATGCCGCTTCCGGGAGT
CGTCTCAGATTCCAAAAGATCTGAGCCCTCTTGTTGTCAGAAAACGAATTCGCTCACGAC
CGAGTTGCGAGGCTGTTTCTTGCTTGAGCCATTTTCAAGTGCCTTTACCGTTAGGCTACC
CCCACGTCGAGTGTGGGGGGCAGGAGTCGAACCTGCATTTGCTTGGTCCCAGTTTCCCGA
AGGAACTGAGCTTCCGCTGCTTGTAAGACCCGCTTAGTGGTTGTGAGCTACGCGCGAACC
TACGGCATAGCAGATTACGTGTCAAGTGCCTTGCGTCGTTTTTCTTTGAGACGCTGCTCG
AACCGTCTGAAGGCCTGAACATCCAGGATGTTTCGCGGGTCGAGCTTCCCGTCCTTCGCT
GCCATCTGGAGCGCGGCGTCGTCCTTCACGTCCTCTTCAGTGAGGAGCGCGCCGGCAAAG
ACTTCGTAGCGTTTGTGCGCGAGCGCGCGCACGACGGCCAGTGTGTCTGCGGTGCTCCCA
CGCGCGAGAGAACGTCTTCGGTTTCGGCGGATCGGCACAGCAGTATGCTCATCGAGGGCG
TAGAGGACCTCGACGTCTGGGATGTCGAGGAGGAGTCCCGGCACGAGCTCGGCGCAGTCG
ATGAGCCGACGCAAGAAGTCCGGCGCGATGTTGCCGTAGACCTCGAGCGTCGCACTCTCG
AAGTGCCCTGCGTTGATCGCTGCCTGGTACTTGAGGAGCTGGTTCATGTCTTCGAGCGCC
GCGCCGTAGTCGCGCCGCGTATAGTACTTGGTCTCCCAGATATGGTCTGGGACCAACGGT
ACATCGTTGTCGATGGCGATATTCTCGAACGTCGTCGGTGCGCCGTCTTTGACGCCGACG
AAGCTGACGCGGACCTTCTTGCCCTTTCCTTCAGTGTAGCCGAGACGCTGCGCGATACGA
GCCCGCGAGCGCTCGAACATGAAGCCCTCGATCATCGTGTACCCGATGACCACCGCCTCA
GGGCTCGTGCCGGCGACAGAGAGCTGTCCGCTCGCTGCATCGATTGCCTTGCCGACGCCC
GGCTCCCCAAGAAGGGCCCTCAACTCGGCGAGCCGGACGTCGTCAAGGATTCGTGCCGCA
CGTAGCGCGAGAAGCTGATCATCACGTGTCGGCTTCGGCGCGCGGGGTGCGGCGTACTCG
AGCTCGATTCGCTTGAGCAGTGGGCCAACGAGCACCCCAATCTCTGCACGGTCGGTGAGA
CCGCGGGCACGCTGGAAGGCCGCCTCGAGCGCACCGCTGATCTCGGCTCGACGCTCAGGC
GGAGCCGCCTCGAGGATCTTGTCAGCCTTAGCCTTGAACATCTCGTGGACCGTGCTCATC
TGACCCCAACCTTCATGACGCCGCCCGGATGGACGACGAAGCCCGTCTTGGTGCCGTCCG
CCAAAAACAGCTGCGCAGCGCGAGCGATGTACGCCGCGACGATACCGATGAACGGCAAGA
ACTCGCCTCCCTCACAGGTCGGCGCGCCGCCGGCGGCTTCGTCGTCGATGGTGAACATCT
CGTCCCAGATGACGCGCCCGAAGTCGCCGCCCGGCGCGAGCGCACCGTGCAGTGTATCAA
CGCCGCACTGGATCTGACCGTTGTCGTCCTTGTAGCGAACGTACTGCTGGATGATGCGTC
GCGCCTCACCGTTGTCGAGACAGTCGATGATCAACTGGCAGTCGTTGGTCGCGCTCGTCC
CGCCGAGGAGCTGACTTGCGTTGTCTTTGGTCAGCTTGTGCGGGACTGCGTGAATCTTCA
GACCCCAATTGAACTGCATGGCCTGCTTGAGCGCCTCGGCCTTGTTCTTGCCGATGGCCG
GTCGGGCGTGGAACTGCGCGAGTACGTTCTTTTGCTCGACCCTGTCGAAGTCGATGACCT
TGAGCTCCGCTTCGTTTCGCAAGAACTGCGCGACGTGCGAACCGAGCGCACCCGCACCAA
CGATGACGACCTTCTTCATTGAACCCCTCTTCTTGCCTCGATGCTGCGCAGGCGGTTCTT
GGCGATCACGGCCTGCTCGTTGCCGCCAACGCGGAAGTCCATCGCACGCTTGATGCGAGC
AGTCAGCTCTTCTGGTTGGGCTATCAGAGCCTCCACGTCTGCCTCGAGACCCTCGATCGC
ATCGACTTCAACACAGAAGTCGACGGCCGGGTCCGGGTGGTGACCGAAGCGCCCGAGCTG
CTCTGGTTCTTGCGCGCGTAATACAAGCTCGTTCAGAAGCGCGTAGACCTGATTGACGTA
TGCCTCGTCCTCGGCTGAAGACGTAACAACAACGACGCGGTCCCCGCCGGGCAGCTCCAA
ACGAAGGCCCGCCGTCATGCGCCCGTTGAACGACACAATGAACGAGTCTGCCCTCCCATA
GTCGATCTCGCCTTTCACGTGGGCAGTCGTCATGGCTTCGGGTTCCTTTCGAGCGACCAG
GTCCAGTTCGAGTTGTACCCGTCCGCTTCGTAGACGCCCGGTACGAAAGCGCCGGTGCGC
AGGACGACCGCGAGCGCAGTCTCCAGCTCGCGGACGATCTTCCTCGCGCGTTCATCGTTG
CCGAAGAAGTCCGAGTCCTCCTCCTCGGAAGGATACGGCCACCCGAGGATCTCGTAGACG
TTGTGCGCGACCGACGAGTTTCCGAAGGGCCGCTTTGGGTCCAGCTCAGGCGCGCCGAAC
TCGGCCGGGTCCCAGCTCGTGTACGCGTGAGCGAAGAGCTTCACGTGCTCTTCGGTGAGC
GTGAAGTATCTCTTCCCCATGAAGGACGAGCGCGGCTTCGGGGACTCTTTTGCAAGGAGC
GTAGCGAGCTCGGCACGCGCCTTCGGGAGCTGCGCAGCGTACTTTTCCAAGTTCGGGATC
GATTCCTCGAGGCAGCAGACCTCGCAGCGTTGCTCGACGACACCGTGGGCTACCTCCAAC
ATCGAGCCCGCCTTGTTCCACCAGACAGTAGCAGGACGCTTCCCGCAGCGCTGACAGGTT
CCTGTTGGATCGAGGTCGAATGCGTCGATCATGAAACCCCCTCGAGCAGCATCAGGTCGT
CGAAGTCCTTCTCTCGACCGAAGGCTTTTTTGGCGCGGACAAACAGCTCAAGGTCGAGAA
CCCAGCGATGCTGGCCCATGACGACGAAGCCTTGGGCTGAGAGATAGACGTCCCCTTCGA
CGAACGGGAAGTGCGGACCGAATGCCGCGAGCGCAGACGCCAGCTGGATCATTCCTGCTG
GCGTCTGGAAGCTCATGGCGTTGTCGGTCCTGTCGCTTGGTTCGGCAGTCTCTACGAGAT
GTGCAAACGTCGCGGGTGAGACGAGCACATCAAGGTCGTTGACGTCCCGTAGCCCGCGAA
CGGCGAGCACCGCCGAACCAAGCAACACCACCGCCGGCGTCCCCGGGTTGATGATCTTGT
CCAACTCGGTCACGAGCTGCTGAAAGACCGGCGTCATGGTCTTCACACCTTGATGATCAG
CCGGTCTTGGATCTCGGAGTAGCTCGACAGCCACTCGCCGGCAGGCGTCTGGACGAATGT
GCGGTCGGAGCCACTTGCCAGTTCTTCGACTGTGTACCCGGCGCGGCGTAGCTCACCAAC
GAGTGCCTGGACCTCAGGTCGTTCGGTCCCACCCCAGACCCGCACCATTCCAAACGGCGT
CTTCGGACGCACCATCAGCCGGTTGTAGGGGGTCGTGTCGTCGGCCGGGAACCGGTCGAC
CACGAAGTCCCCGAAGTTCGCGTGCGGGTCGGCCTGGATGCCGGGGATGCCAGCGCGGAC
CGCTTCGGTCACCCACCCCTTGATGTCACCGTCCGTCGAGTCGTACGCGACCGGGTCGGG
GAGGTCGGCGTTCCTGCCTGCCCAGGTGATGTTCACCCGCGCCTCGTGTGCACCGATGAG
CGGCCGGACCTCCGCCATCGCGTACTGCCGCTGCGCGATTTGGTTGTTCTCGTTCTCGAC
CATTGCTGTCTCCTCTCAGAAGCCCACTTTCGTGTCTTCGGCCAGTTTGACCTCGTCTCG
CTTCCACGCGGCGATCACCGCCTCGAGGAGCGCCACGGCTTGTTGCTCGGTCGCGTGGAT
GCCTTGGATGCCCATCGGACCTTCACCGGGCGGCTTTGGTCCTCGGTGCTTGCTGTTTGG
AGCTTCATCCTCTGCGGTGATGACTGTGACGGCCGAGGTCGGTGTGTCGATGGTCATCAC
GCAGCGTCCGGCCGAGCAGAAGACGAGGAACTTGGCGTCCTCCTTACCGACCGAGATCTT
CGAGACCGCCGACATGCCGCAGGTTGAAGCCGCGCGCACGATCGACTGCAAGCTACGTTG
CGTCGTGTTCCCGTGCGCGTACCAGACCTCGCGCTCGAACTTCTTCACGACCTTTTCGAT
GCGCGCGACCGAGTCAGCGACCTCGCACGCGAGCCGGACGAGCTCGGGGTCGCGTTCTGT
TCCTACAGAGCGGAACCTCTCGGCGATGCAGCACGCGTCGATCATCGTCCACGAGTCGAT
GTACTTTGTCTTCGCGTACACTTTGAAGCGCGCGGCCTTGTCGCAATCACGGCAGACGAC
CCGTACGATCTTGCCGTTCATTGTTTCGGTTACGGATGGGTCGCAGCGCATGCCGCACGT
CGCGCAGGTCTGGGTGCCTTCGGGCAACATCATGGTGTGCTTCCTCGTGAGAGTTCGCGG
AGGCGGTCAACCCACGCGGGCTCGGGTTCGTTGGCGCGCAGCTTGTGGACGCCCCACTGA
TAGGGTGGTCCGTGGGTGTCGTGGTCGCGGCGGATGAGCGCGACTTGGTCGAGCGTGACT
ACCCACCATGACAGCTCACGGCCGAGCGCGGCTTCGATGGCCTCAAAGGTCGTGATGTCC
GTACCGGACGGCCAAGCGTCGCCGTTCCAGGGATGCGTGTGCGCGAAGCCGCTGATACGG
TCACGGTTCTCCCAGATGATAGTCCAGAGCTCGCGTGAGTCGGGGAGTGAGCCACCGGAA
CGACCTGGAGGGAGATGCCAGTGGATCGGCTTGCCGTCGGTGTCGATGACGACTCCTGCT
TCAATCATCGCGACCCCGCCTCCTTGTAGTAGGTTGACCGCTGTTCCTCCGGCCACACTC
GCGCATCTTGTGCGTGGATAGACTGCTGACGCGCCTGTTCCTTTTCGGTCAGTCGTAGCG
CCGCCCAAGCCTCGACCTGAGTGATAAACGGTCCCATGCGCGTAAAGCCGCCACCAGCGG
CATACCAAACAACGCGTACACGCATCATGGCTTCCTCGTGTAGCCGGCCGCGTTCCGGTG
GCCGCCACCACCGAGACGCTGCGCGATCTCGCCGACGTCGAGGCCTTCCGATGATGACCG
GAGCTGGTAGTAGCGTGAGCCGTCGGACCGGTCGACGTAGATAGCAGCGAACGGATGACC
CTGCGCGAGCTTGTGGCCGATGTCCGGCGCGAGCTCGATGTTCGGGCAGGCGAGCGTCGG
AACCGTGTGGCCGCCGAGTTCCGCCATGATAGCGTGTCCTGCGGCTGTCTCGACGAGCTT
GTTGTGGTAGCGCAAGATGACGCTGCCGTCGTCGATCAACTTCTGAATCGGCATCGCCAT
CAGCATCGTTCGCGCTACGAGGCTGAGCGGAAACGAAGAGCACGCAGCGTGGACCTCCCG
CGACCCGATGAGCTTGAAACGCCACAGGTCCCGGTCCTCGACGTAGTCGATGAGGAGCGG
GCGTGGATTGCCGGACATCAACACGTCCCACGCGATGCCAGCGCCCGACCGCTCCATGTC
GAAGAGCATGTAGATCGAGTTGTGAACGCCCTCGTCGGCGTCCTGTGTGATGTTTTCGAG
GTGACGCTCCCAGGTGATCGGACCGCTCCACGAACGCATGTCGACGAAGTTCTCGCCCTG
CCCGACCATCGCGTCCATCGCCGTCTTGTGATGGTCGAGGACGAGCACGCTCGAAGCGAC
CTCACGCACAGCAACCATCGCGGCGCGCCGCCAGCAGAAGTCGACGAAGACCACATCGCA
CCCCCGCAGTCGTTCGAGGTCCGGAGGCTCGTCGTACTTGCCGGCGTACATATCCGCGTC
AGGCAGTCGCCGAGTCGCCGCCCAAAGCGCGGTGACGCCGTCATGGCAGTTTGCGTGGAA
GATGATGGTCGACTTCATCGTGACCTCTTGCGTGCGGTCTTGCGCCTTGCTGGCGGAAAT
GTCGCGGGCAAGAATTCTGTTGTTACTCGAGCCACCGCGAAGTCCTGTGGAGCATCCGCG
TCGTTAGCGTAAGCTTCGAGCCACGTCTTCCTAGCCCTGGCTTCGGTTGTGAAGCTTCCC
TCCCAAGGATCAGGTGGAGTCGATAGCTTGACGATCCAGTACTCGACGATTGGTTTCAGC
TTTCTCATCATTCCCTCTCTAGAGCTCGATCGTCTTTCCTTGCAGTGTGAGCTGGTACGC
TAACCGCGGCTCGGACTGTGAGCGAACGATCGCCTCAAATGATGAGATGTCGACGTGCCT
CTCAACAGGCTCGATGAGCTTGCGGTCGAGAAGTGCGTCGAGCACGCGACCGTTGATGGG
GTGTCCGCGGTCCCAACCGGGCCGGCAGAGCATCTCACCGAAGTTGAACGTTGAGTGTCC
CGTCGCGTAGTGGGCTTCGCCGGTGCGGCCGTGCATGATACGCCACCCCGACCGCAGCTT
CGACACTACTTCGCGCTGCTTGGGCGTCAGCTTCCGCATCGGCGGCGGTTCGGGAGGTGC
TGCTTCCTCTTTCTTTTTGGTGACGATGATGCGCCTAGCCATGGTCGATCTCCTGCCTCT
TTACGGCGTCGCGTCCTTCGGCTTCATCTTGCGGTGGTTGAAGGCCTTGGTGCCGTAGAA
GACCTGCTTGAAGCCGCCGCGAGGACCGAAGCTCACCGCACCGCGCGGGCCGTACTTGGC
TACGGCCTCTTCCTCAGAGAGGTAGCGGACGACGAGACCGAACTCGAAGCCCTCGATGGC
ACCGTGCAGGAACTCGATGTCCCCGTGCGTCTTGAGCGCGTCGTTCAGCGCCTTGTCCTC
GATCTTCATCTTGATTCCGAAGCCCCAGCCGATGGGCTCGTTGCAGCCCTTGTCGCGCAG
GAGCAGCTGGTATGTTCCGTCGAGGACCTCGCTGTAGCCTGATGGCGGCTTCGGCTCCGC
GGGCTCGTACTTCTCGAGGCGAGCACGAAGGTCCGCGTTCTCGGCCTTGAGCACCGCGTT
CTCCGTGGTCAGCTCGACGATCGTGTCACTGTGATCACCGTGTCCCATCGTCGTCGTCTC
CTACAAGAGAGGCAGTCGGTATGCGGCGAGCGGCGGCTGGCCGCGATCTGCCAACGACGC
CAACGACTGCGCATCCCATGAGACGGAGACAAGGTTGTAGGCCTTGCAGACGATCAGCAG
GTCAGGGTGCTCCTGTCGGAGCACCTTGGCTGTCGCTTCTGTACGATAAGCAACGTCGTC
GTACGGCTCGTACGGCTCATTTGTACCGATGTAGAGGTCGCACTTCTCTTCCCCACACTG
CGCGGCAACACGCAACTTTGCTTCTATCGCGGGAAGGTCGACTTCGATTTGCGAAAGGGC
TACTTGCTCTCGCTGCTGGCGCACGGCTGCCTCTTTCTTCTTGGCTTGGTCGCTCAAGGT
CTTGAGTTGGTCTTTCAACGACATTGTGTCCTCCTAGATGCTCTCGAGTGCGCGGTTCAG
CGCGAAGCGCAGGATGCGAAGCTCCCGCTCGTTGCGAATCACGAGTGTCTTGTCTTTGCC
GTTTTTCCCGCGAACAACATCGAGGATGTACTTCAGTTCCTCGGTGCCGATCGCTTCCGA
GATACGGTCGCGGACGGCTTTGATGGCGTCGGCAACCTCTTCGGCGTTGGCGCTGGTACC
GAACTCGGGGTCGTAGGAGTCGCTGACAGGTCCGGGCATTTTTTCATCCTCGTCTGAACT
GAACCAGGTGATGCTGGCCTTCGGCTTCCCGGATCACACCCGGAAGGCTCTCGAGCGTGA
AACGAGTGTCACCGCGTTCGTCTGTCTCGTGATCGACAAGGCAGATCCCGCTGTCGATGA
TCCGCAGTGTCTGCGCATCGCAGGTGCACTCGAAGCGGCGGTCAAGGAAGCGAAAGCGCA
CCGCCACCTCGTTTCGTTGAGGTGTACGTCGATGGTCGAGATATGTTGCACCCCCAACAG
CAAGTGCAGCTCGAGCTGCGGCGGTGAAGTCGACAGTCGCGAGCTCGCGGCGACCTTGAG
CGTCACCGACCTGGCGGATGAGTTCCTGTCGCCGCTCTTCTCGCGCTTGGCGTTCTTCTT
CCTCACGGCGCCGGCGGTCGACTTCCTGACGCCGACGCTCGACTTCTTGGCGTTGGAAGA
CCTCCATCCGGAAGGCGGCATCGAGCGCGGGCGTTACGCCTAGAATGTCGGTCACGGACG
GACGCTGGTCTTCGAAGGCTTCAACCACAAGAGGCTCAGGTCCGAGCGGGTACTCGAGGC
CGAGATAGATGAACGGTCCGTTGACGTACGGCCGGCCGACGGCGACTCGCGCGAAGCGAC
CGAGAGGCTCGAGCAGGTGCACGCGCTCAGTCTGCTGGATGATTGCGAGTGGGTCTTGTG
CAGGTCGTGCATGGTCGGAGAGGAAGCGGTCGCCGATCAAGAAGCCCGTGCATCGCGACT
GGCGAAGTGTGGAAGTTAGTGCCGGGCCGGGTGCCTTCTCGAGGAAGGTGACGTTTCGAC
CGGCGGTGCGAAACATGGCCCACCCAGGTTCGGGGGGAAGGGTCCCTAGTATGGGCCATG
TTCGCACGCCGTCATGGAGGACGCGCCCGCCAAGCCAAGGCAGACACAGCTCGTGTCCTG
TTTCCTTCTCGAGCAGGTCGCGCCAACCCATCATCACACCCGGACTTCGACTGTCTTCGT
CGTCTTCTTTGACACGGCCTTGGTCGCCGAGACCGTGACCGCCCAAGCGGGCTTTTGGAG
CAGCTCTGTCTTCAGGATCGTGTCGATGAGCGTGATACGTGGAGCCACCACGTGATTCGC
GCCGACCGGAGTCGCCGCCACGAGCGCGCGGACGGTCCGCGGGATCGCGTACGGGTCATC
GAACGTCTTCTCGTCGATCATGAAGCACGGGATGCCGAGTTCTACAGCTGTCGCACGGAC
CGCGTTGTTCTCTCGTGAGATCCTCCCCAGCACCTTGACGAAGCCGAACGCCATCGGTGC
GACACCAGCGCGTCGGAACGCTCCTGCGAATGACATTGCGTCTTCGTCTCCGAAGAAGAC
GAAGAGCACATCCTCGTCGGCCTTCGGACGGTACTTGTCGACCAAGCACTTCACGCCCGC
ACCGTAGTCCGTACCACCTGATGCGGTCAGTCCGCGGAAGGCCTGTTCCACACCCGCCGC
CGAAGCGTGCTGGATCGGCCGCTCAACACCTGAGGTGTTGAAGGTCGCGACGTGGAGACG
GTCGAGCGGGAACGCTGGCAGGAACTTGGTGACGTAGGTCTTGGCCGCTTCGATCGCGCC
TTCCATCGAGCCTGAGACGTCTACCAAGACGTAGAGCCGGATGTTCTTCGAGACCTCTTC
GACCGCCTTCTGTGTTGCCTCGACTGCTGCCTGCTCGAGCTTCTCCTTGGTCTCCTTCCC
TTTCACGTTCCGCGCGATGTTCGCCGCACGCATGTCCTCCGCCGCCTTGATGGCGCGCTC
CCAGCGAGCCTTTACGGCCGGGACTTCGAGAAGGCCGAGCTCCTCGAGCGTCGGCGTCAG
GATGCAGATGTCCTTGTCGGACAGGCTGCCGGCCTCCATCGCCGCTGCCATCACCGCTCG
CGTCACGCCGACTGAGGTCGGCAGAAGCGACACGATCCGCTTCCAGTTCGGCTTGGTTCG
GCCGATGCGCTCGCAGATGGCCTCCTCGTTGAGGTCATCCCAAGACTCTGCCGCCTTGAC
CGCCTTACCGATCGCGACCGTGCGCCGTCCGTCGGTGGCTTGCTTCTGCTTCCACCGAAG
CATCTCGTAGAACTTCGGGGTTGCTTGAAAGCCGCCACCCGCATGTGCGACGTTTTGCAC
GAGCGCCGTCACCGTGGTGCGGAAACCGGCGGTCACTGCGCCGGCGAGAAGACGCGGGTT
GTCTTCGCGGTACTCGAGCCACTTCGTCACTGCCGCCGCCCAGCGACCGTAGAACGGATT
CTTGGCCGATGCGGTGAAGTGGAGCTCACGGTTGATGGCCGCGATCCCGGGAAGCGAAAG
CAACTCGAAGACACGGAGGAGGAGCTTCGGGCTCAGGTCCTTCTTGTCGGTACGCTGGAG
GAGGCACATCGCCTCACCGACGTCACGGTAGTCCACGTCGTGGAAGAGCACCACGCCCTG
TTCCCTGATCGGCTCACCCTTTCGCGACTGGCAGAGCAGGAACGCGGCGAGGACGACCTT
CAGGTCCTTGTGGTCCTGTGTATAGGCGTAGCTCGCCCAGCGCGCGACGAACTCGTTGTC
CATCTTCCAGACCTCGGCGACCTGCCGGTACATCCACTCGGCGACCTCCGTGAAGAGACC
TGCCGGCTGATAGCGTCCGAAGGTAACTGCGCCGTTCCGGATCTGGCCGTCATCATCCAG
AACGCCCACGCGCGTGCGCACAGTCCGGCGCTTTCGGCCGGCCATTGTCTGCTGGAGCTT
GTAGACGACCTTCTTGCCGTCCTCAACGACGTGCGTGATCGGCTCCCATCGGACGCCAGT
CGGTGAGCCGGGGTCGCGGGCGACGATGCCCGGCCGGTTGTGCACCATGTGGTCTGCGTG
AGTCAGGAGCGTTTGAATGATCCGCTCCGCGGGCCCGAGCCGCTCGTTCTGTTGCTGTAC
CACCCGTAACCTCCACCCTGATGTCTCGCAGTCGATACCTGACACGCTCAGGGAGGCATG
TCAAGCTGTACGTCATCGGCCACGGAGTACCCCCGGCAGGACTTGAACCTGCATCCCCGG
TTTCGTAGACCGGTACCTTTATCCAGTTGGGCCACGGGGGTGTGAATGACCGTGCGCAAT
GTAACCAACACGAGACGTATCTCGTGTCAAGCGAACACGCCCGAGTGGTTTCGAACCACT
GACCTTCCGCTTCGGAGGCGAATGCTCTTCCACTGAGCTACGGGCGCAAGATGGAGCTGA
TCGGGATCGAACCGACGACCTCAGGCTTGCAAAGCCCGCGCTCTCCCAACTGAGCTACAG
CCCCATTGGACCCAGAGGGACTCGAACCCTCAACCTCCGCATTGCGAACGCGGCGATCTC
CCATTGATCTATGAGCCCTCGAGAAACGAAATGCGTGCGATGGACGCGGTTGGGGTCGAA
CCAACGACCGCCGGCTTGTCGAGCCGGAGCTCTTCCGCTGAGCTACACGTCCTAAACCGG
GCTATTCTCCGCGCGGGGCCCGACCCCGATTCCAACCACGTCGCGCCCCCGTTCGGTACT
TGGGCCGCGGACCTGATTCCCCAACGAGAGGAACGTGGGGCGGATGGAGATAGCCGGGAT
CGAACCGGCGACCTCGTGAATGCCATTCACGCGCTCTCCCAACTGAGCTACATCCCCGTC
GTCTTCTTCGCAGCAGCACGTTCCTTCTTGTGCGTGCGCTTCTTCGTCACAGCACCTGGT
ACTTCGCCGTGCTTGTGGAGTCGCGACTTCCAGTACTCGGTGCCGGGTGCTTTCGTACCT
TTCTTCGTACGGCTCATTGCGCAGCTCCTCTGTCCTTGTCGAACGCTTCAATCAGCTGCC
GAAGCTCGGTCCAGCTCGCAGCCTTGAACCGAGTGCCGGCAGGCATCGCCCGCTCAGCGC
CGTAACTTTGGCTTTCTGTTGGCTCGAAACGATGCGTGCACCACGAGCGCCAGAGCAAGA
TGTCGTCGCGGGCGTTGAACCACGTGTAGAAGCTCTTTCGTTCTGGATCACCGGAGATAT
CAAAGTCGATGTAGAAGAGACGCTCGATCACACGCAAGGAGTCGAGAGTAGCTCTTGCCT
GTGGTTCGAGTTCAGGCTCAGGCTCCGGATCGTTTCGTCGATTATAGGCGTCGATGACAC
GGGCTCGCCACTGCGCGGTGGTTTCCTCTCGCGGCGGGTTGCGGTCGTACCACCACACGT
CACGTGTTGTATCATGCTCGAGGGTGGATTCGAACCACCATCTGCGGATTTTCAGACCGC
CGCTCTACCTACTGAGCTACCCAAGCGAAAACGCCTCGTATGGGATTTGAACCCATGCTC
TTCGGCGTGACAAGCCGACGTCCACTCCAGACTGGACCGACGAGGCAAAAGCGGTCAGCG
GGAGTTGAACCCGCGCGACGTGCTTGGGAAGCACGCATGCCACCACCAACATCTTGACCG
CGAAGGGTGTCTGACGGGGATTGAACCCGCGGCCTCGTGAGCCACAGTCACGCGCTCTTC
CAACTGAGCTACAGACACCACAAGCGGACGACCGGGCTCGAACCGGCAACCTCCACCTTG
GCAAGGTGGCTCTCTACCAATTGAGATACGTCCGCGTTGGGCTCGGCGAGATTCGAACTC
GCGTCTCACCGGTTATGAGCCGGCAGCTCTTACCGCTGAGCTACAAGCCCACAATCGGAG
CGGCGGGATTTGAACCCACGATCTCCTCGTCCCGAACGAGGCGCGATACCAGGCTTCGCT
ACGCTCCGAGTTTGGCAACGAACAACACCGTCTTGGGGTGCCGCCCAGCTCTCCCAATCG
AGGTGCGCGGACTCGAACCGCGGGCCCCCTGCTCCCAAAGCAGGTGCTCTACCAAGCTGA
GCTACACCTCGGATGCTCCGCACGACTATTCATCACTTACATCGTGCGGCGCGTTTGCTT
CCTGGCGACAACGGACCGACCGTGCCTACGGCGTGACGAACCAGGATGCTCTCAGCGGGA
TTCGAACCCGCGTAGCGACCTTGAAAGGGTCGTGGCCTAGGCCTCTAGCCGATGAGAGCA
TGATAGAATGAATCGTGAAAGACCGACTTGTCGAGCTCACTCTTGTTGTTCGGCTCGACC
ACCGACTCGACGACGACCTCGAAGTGCTGATCCGCGACTACCTCGAGTCCGAAGGTCTGC
TCGAGGTGCAAGAGATCGTTCGCGTCGGGCTCACAGGGACCATCGACCTCCCGCGGGTGT
GGCTTCCGACTGCAACCGACGAGGAACTCGAGACACCGGACATCGACCCGCCGCCGCGTC
CAGCCGCGCCGCCGACGGCCGCGCCGCCGCGGGCGTCACCAAAACGAAGCATCTCGAGCA
TCTCGAGCATCTTCAAGAAGAGGTGACGGCCGGACTCGAACCGGCATGAACCGCTTTTGC
AGAGCGGCGCCTAAGCCTTTCGCGCCACGTCACCAAAACGTCCCTAGCGGGATTCGAACC
CACGTCGCGGCCTTGAGAGGGCCGTGTCCTTGGCCAGCTAGACGATAGGGACAGATCAGG
GAGACGGGGAATCGAACCCAACTATCCTTTCGGTTTTGGAGACCGACGTGCGTCCACTTA
CACTTTCTCCCTAGACGGAATGGACAGGACGGAATGGACAGGACTCGAACCTGCGCCGGT
AGTTAGCCGGGACACGGATGGTGCAGGAGTTGAACCTGCTCGACTGACGTCGACCTCCGC
TTAGCAAGCGGGTGCCTTACCACTTCGGCCAACCATCCATTCCAAGAGAAGCCCGTAGCC
GGAGTCGAACCGGCGACCTATCGCTTACGAAGCGATTGCTCGGCCGTCTGAGCTTTACGG
GCGTGTGTCTTCCGGTAGCATGGTCCCATCGCCCACGGACACGTTCTCCGCAGTTTGACT
CCGGCGCAAGACGGTTCACTGCCACCCGCGTCTCCGGTGCGACGGGAAGCCGAAGGCGGG
ACTTGAACCCGCACCCTCCTCCTTACCAAGGAGGCACACCACCTTTGTGCTACTTCGGCG
CGACTCCGAGGAGAGGGCTCGAACCTCCGACCTGGCGGTTAACAGCCGCCTGCTCTACCA
ACTGAGCTACCTCGGATGCTGACGACAGGAATCGAACCTGCGACCGGCTGCTTACAAAGC
AGCAGCTCTACCAACTGAGCTACATCAGCGCTTAGGTGCGGCAGGGATCGAACCTGCGAC
CTCTTAGTCCAGAGCCAAGCGTTCTTCCAACTGAACTACGCACCAGTAGGCCCCGCGGGA
CTCGAACCCGCAACCGACAGATTCAAAATCTGTAGCGCTGCCAATTGCGCCAGGGGCCAG
CGGATCGTGCAGGACTCGAACCTGCTCACGCTTTCGCGCACCTCCCGCTTCCAACGGGGT
CCCTTACCGGTTCGGGCAACGATCCAGACGGAACCGACAGGATTCGAACCTGTAACGGCG
CAAGGCCGCAGTACGCTTTCAAGGCGCCACCCTCGTCCATTCGGACCGGTTCCACTTGAC
GGAAGCAGAGGGACTTGAACCCCCAACGGCGTTGCGCCGCGCTCCGCTTCGAACGGAGTT
CCTCGTCCAGCCGGACTACTTCCATGGGGCCGGCGGGGATCGAACCCGCGACCTTCGACT
TAAAAGGACGCTGCTCTACCAGCTGAGCTACAGCCCCGCGTCATGCGTGGCCGCTGCGTT
TGTACGTCATGTTGACCTCCAGTCCTTGGGGAGAGGATTGAACTCCCGACCTCACGGATA
TCAGCCGTGCGCTCTGACCATCTGAGCTACCCAAGGGAACACGCCATGGACGACGTGTTG
ATGGGTCCGGGGAGACTCGAACTCCCAGCCTCGCGCTTAAGAGGCGCTTGCTCCACCAGA
TTGAGCTACGGACCCAGTTGATGGTCGCGTTGGCTCGCGACCACCGTCGTTCTATTCGGT
TATCAGAGACCCGAGCCTTTGATCTGCCGCCCGCCTCGGCGTGGCACTGCAAGATGGCTC
ATGGGGAACGGAGGAGTCGAACCTCGTGCCGCATTGCGGAACGCGTTTACAGCGCGTCGG
CAGTCCACACCGCCCTTAGTTGCATTCCCCGTCGTTTGCTCGTCCTGTGCCCTCCAAAAA
GCGAAAGGCCGGGTTCCCTTTCGGGGCCCGGCCTTTCGAGAACTGCTGCTTGTTGGTTCT
CTTAGGCTGGGCCCCACCGCGGGTACGCATTGCGCTCGCTGGAGGTGAGACCGAAGCTCT
GGATGCTATCGACGACTCCTGCCAAGCGCGCGCACACGCACGAATGCCGTTTGGCTTCCG
TTGGGCGCTGCAGCGCGGGCTGGCGTGTGGTCGACATCATGATGAAGCGTTCCTAGGCTA
GATGCAGTTCTCGGTTGTCGTCAAGCCCTTGATGCGACTTTCGTACAAGCCTTTGTATCA
GGTGCTACTTCGGTTCGCGGGCCTTGAGGGCGGCCTCGAGCGCCCAGACCCGGTCGCGGA
GCTCGAGGATGTAGCGCGCGTTGTCGTCCCGCGCCTGCATGAGCGCTCGGTGGCTTGCGT
GGAGCTCAGCGTAGGCGTGTCGTGCACGGTCGCGCTCAAGGACGAGCTGGTCACGGTTGG
CAAGCAGACTTGCATGATGGAGCGCGAGCGTCGTCGGCGCGCCATCAGGCATCGCGCCCA
TCGCGATCTTGTCTGCGCACTTGTCCGCTTCTCGTGCACGTGCTGCGAGGTCGACGCTCG
CACCACTGTTGATAGCGCTTTGGCGGTGTGCTGCCGCGCGTTCGCGACAGAGTGCAACGC
AGCGAAGCGCCTCCTCTTCCGCACGCGCACGCCAGAGCTTTGCGGCGGCGACGGCATCAC
TGGTCGTAGCACCTGAAGGAAGCTGGATGTCGCCGTCGTCGTCTGCCATCAAACACGATC
TAGCGTGCGTGAAGGACGAAGTCACTCTCGATGACGCTTCTTGCGGCTCGCGTCGCCGTT
CATACCGCGGGCGTTAGCCTCAAAGGCTGCTGCGTCGGCTTGAATCCAGTCGAGTGCTTG
CTTCACGAGCGCCTCGGACTGACGGTCGATGGTCACCGTCGTGCCTTGGCCTTGTACGAA
GACCGGGACGAACGGCATCAGACGGTTGTCCTGAAAGCCGTCGAGGTCTGGCCGACGCTC
GCGGCCGACCTGGTAGCTGTACTGCGGGCGTGTGTCGCCGCGTCGTTGGATCCGAAGTGT
CACGCCTTCGGTACCCTTCAGCTCGTGGATCTGTTGCCACTCTGTCTTATCCATCTTGCT
TCTCCAACATTGTCGTGAGCAGCCCTTGGATGTCAGGCGGCTGCCAACCCGGAGGCTTCA
GCTTCTTCCCGTCTTCACGCACGGGACCAGCAGCCTTCTTCATGTTCGCTTCGTGCACGA
GGTCGAAGAACGGTTGGAGGTCGATGCCCATCTCGATCGCCGCGCCGACTGTGACATACA
TGATGTCGCAGAGTGCGTCGATCATCTCAGACCAGTTTGGTGTTTCGTGAGGACCGTCGA
CGGTCATGTAGTGGCCGTCGTCATCGTCGTCTGGTGTCACCTCGGCGAAGCAACCACATG
CATCGATGAACTCAAGGGCCTCCTCGAGGATGAGCTTCGCGCGGAGCTCGAAGCGGTATG
TGCTGAGATCCAGCTTGGGCCGGTCAGGTGCAGGCGCGTCCATCACGCGATGGAAGTCGC
GGACTGCTGCTTGGAATGGATTCATGTCTTCGCTTCGCTCCTTACTTTTCATTGTGCCGG
CTGTATTCGCCAGGACCGGCTTCGTTTAGGAAGTCCTTGCGGTACTGCCGCCAGCCGGTG
AAGTTGCCGATACGTTCGGGCAGCTCGAGAGCCACCGCGACGTGCTCGAACGGCGAGAAG
TGCCCTGGGTCCTCACTGGATGCTGTGGCGGCGAGACGGTCGTGGAGCTCGACGTCCTTC
TCGAGGTCGCGCTTGCCCTCGTGGGTCAGATAGCTCACGCGTGCGCAGCGCCCGACCGAG
ACCTTTCGCAAGATCCGTTTGATCTCTCCGTCGACATAGGCCTGCGGGATGTTGTTGCCG
TCGCGTGGCTGCGCAAGAACAAGAGCATGTGCCTCTTGCTGGTCCTCCATGTGGATGTAC
GGCATGTGCCAACCGCCGGCGCTGAGTAGAGTCGGTTTCGACTCGAGGTACTGGTAGTGC
ATCTCGGTCGCAATGATGGCGATCTCGGGCTGCGCGTCCTTGTGGTCGCGCAGGTAGAAC
CAGTTGGCGAACTCGGTGGCGGAGACGAGTACGGTGATCGGCATCCACGGCTCCGTCAGT
CGGTTGCAGAGCTGCTTGTGAAGACCGAGTTGGGCGAGCTTGTCCGAGTACTCGATCATC
AGGTCGCGCGCCTCGAGCCAGAGTGCCTTCGCGATGCCCTTCGGGCTGTACGGTGGGCAG
TTGAGCGCTGCGTACTTGCCGATGAGATCTGTGTCCAACGGCTCGTTGGAGAGCTCTTCG
CGGGCCTGCATCCCGGACTGGTTCTTGCCCCACCAGACGGGGAGCGCGGGACGCTCTTGG
ATCATGGCGCGCATTTTCTCGGAGGGGATGGCCCTCGAGCTGGCGCTGTTCCTCGAGTTG
TGGACCACGACTCCGTTTGCGAGGAAGTTCGGCGACGCTCCAGCGATGGCGAGGTCGTAA
GTCGGCTCAACTCCGCGAAAGCGGATCGTGTCCACGGTGGCGCGGCCTGCATAGAGCGGA
ACGCCGGTTTGCCAGCCCTGAGTCTCATGCTTCTTTGCGTGGCAGGGCTCGCAAAGCAGA
GTCACATTCAAGGGGTCGAAGGCGCGCTCAGGGGTCTTGTGGACCTCTTCGATGTGGTGG
ATCTCGAGATCCACCAGTGGCATGTGCTTGTTGCACTCACGACAAGTCGGGCTTCGAGCG
AAGAGGTTCTCCCGCTGCGCCCGCTGCCAGACCGAGCGCCAGCGTCCGTTGATCTTCTTG
AGCCGCATCTCGTCGGTCTTCAGGTCGTCTGGCTTCATGCGCGTCGACACCACGATGTCA
TCGCCGACTCGAATCTCCCCCAACGGCTTCCATCCTTCGGCGGTCATGATGCGGTGGTCG
GCGCTTCCCGCGACGCGATACTTTCCGGCCCGGATCTCGAAGACAGGCTTCATCCCCGAC
TCGACCGCATCGACGATCGTGGATGTCTCGATCTCACCAGTCGCTTCATTGAGCTGGCGG
ATATGCATCTCACGAAGACGCGGCTTCAAGTCGTACGTCCGCTCTGTCCCCCACCGTGAG
CGATGCGGCCTGGCGCCATGGATCCACTTTCCAACAAAGTCGGCCAGGGTCAGCTTGTGA
ACGCGGCGATGCCCTCTTGTGGTGCCCGCAGGCAAGTCGAACTCGAGGATAGCATCTCCC
GCCAGACAAAACGCGCGGTGGGTCATCAGCTCGGCGTGGACGAAGCGCGGATACGTCAGC
GCCCAGGTGGTAAGCCGTGTTCCGGCGGGGGAGAGAGAGTCGAGGACGATCTCGACCTTG
TAAGGATCAGGGAACTCGCGGCGAGGCAGGCGTGGGGTCATGCACGCCGACTTACACGAA
GACGTAACTGGAGGCAAGTTACCTGTCCGGGTCGTTCGATGCGGGTCGTTCGATGTGGTT
TGTGTGAACGAGTGCTTCAGGCGAGAGAAGATCCCAGAGGAACGTGCGCGTGCGCGGGTC
GAAAGTCCGCCACATCTCGTCGTACCAGCTCGGCTTGAGCTTGATACCGAGCTGTCGAAA
GCGGAGCTCGTAGCTCCGGATGGTATGCTCGACGTAGTCCTTGTCATTCTCGATGAGGTA
CTTGTCTGTCATGGCAGTTCGTTGATGTACTCCACGTCGATGTTGCTCTCTGGTCCCTCG
GGGTCCCACTCGAGCCCGTCCTCCGTTTTAGCATACGCGAGCGCGATACGGGCAGCGTCC
GCGCGATTTTCAGCTTGCACCTCCATCGTGGCGACGACTCGAACCTGTGCGGTCAGTCCG
ATCTTGTACTTTTTCATCTGTTCTCCAGCTTCGTGATGTCATGCTCCACTTGCTCCATCC
AAGCGATCATGTCTTTGGCGTGCCCCAGGTGCGCGTCTTGGGTGATGCCGATCTGCTTCT
CTAGGAAATCGATCCGCAGCAGGCAGACGACATGCAGCACGGCGCAGAGCAGCAGCGCGA
TGTTTGTCCAATCCATCACCCTTGTTCCTCTGGTGGTGGGTTGAGCGCACGGTGCAGTGC
GTCTGAAGGTACGTGGCGCTCGGCAACCTTGAGCGCGACCGTGAGTGGTACTGCTTTGTC
CGTCGGCCGACTTCGTTCCTGGCGCTCGGCTTCCTCTTTGGTGTAATGGCCGGCCTGGTC
GAGGTCGCAAGTGTAACCTTGTCCGTTCGATCGCCAGAACAGCGCAGAGTTACCGACGAA
CGAACGGGTGTCTTGGATGAGGTACGCGGCGCTGTTTCCTTCGACGAGCGCTGCGAGCTC
CTCCAGGCCAGCGGAGGTCGCCGGTATCGAGCGCTCGACACCAAGCGCCTTAGCGATGCG
CCGGAACGCGCGTTGAGCGTCGAGCTGATAGACCCGCAGCTCCTCGGTCTCATCAGGCAG
CATCAGACGCGCTCCCAATCTTCGACCTCGTAGAGGAACTTCGTGCCGCCGATGAGCTTA
CGATTCACCGAGGTGGACTGAACGAAGATGATGTACTTGTCGAGTTTGGCTGGCTTGATG
CGGGTCGAGCCGTGCTCGGGAAGCTCGAGGAGCTCGCGGGCGCGTTTGCCGGAGAAGAGG
TCGCCGGTGAACTTGTCCTGCAAGACGACTTCTTTGTAGTCCTGGATGGTCTCCGTCTTG
GTGAACTGGTAGAAGCCGCGTCCCTTCTTGAAGCTCGCACCTTGCGACTCGACGAACTCC
TTGATCGGTGTATCGGCATCGACGTCCAGGACCTGGAATCGGCCAGCGGGGACTGCGGTG
AGGTCGGTCGCCTTGAAGTCGGAAGCCTTCTCGCGGCCAAGGAGCGTCGCGAACATCGCG
TCGACGGCGCGGTTCATGCGGCCTTTGGCCTTGACTTCCTTCTCGAACTCTTGAAGCCGC
GCGGGGCCTTCCTGCTTGTAGCAGACGGCCATGATCAGGTCGTTCACCGCGTTGAACTGG
TCGAGCGTCAGGTAGAGACCATTCGTTTCCTTCGCGATGGTCGTGTAGAAGTGCTTGCTG
TGTCCGCGTGTCCCCGGCATCGCGTGGACGCCGTAGACGTTGATGCCGGCTTCCAGGAGC
AGACCGAGTTCGTTCTTCCAGTCGATGCGCTTCTTGTTCTCGGGGTACGTCGGCGGGTGC
GGAACGTCGTCGCCAATGAGACAGATGACCTTCGAGCGGCCGGACTTCCAAGAAAAGGAC
CGGGCTTCGTGGAGAACCAGCTCGTAGCACTCTGGGCTGTCGCCGCCACCGGTGGGCTCG
ACCTTCTCGACGAAGTCGGAGACCTTCTTCTCGTCGTGGGTCAGGTCCAAGGCCTTGGTC
ACGTACGGATGACCGGCATCGCAGTAGTCACCGTGCGCTAGAACTCCGACACGCAAACCG
GGGATGTCACGGAATAGGCGCTTTACCGTATCCTTGATGGAGCGCCGTACCTGCGTGAGA
CAGGGGTACATCGAGCCCGTGGTGTCGAACGTGAAGACGACGTCAATCGGTTCCGCAGCC
ATGGTTTAGCTTCCTTTCAGATGAGCGTAGCTAGTTACTCTTCGTAGTCGCCGTCGACAC
CGTAGCTGACCCAGCAGTAGTCGCCACAGGCGTCGCAGCGGTAACCGCGTCCACCCTGGC
TGTCGACATCGAAGCGCCGCCAGCGACTGCCGCAGCGACAAACACCGCGATTGAACGCGC
GCGCTTCGGACGTTCGGCAGAGCCACGTGGTAACGATGAGGAAGAACGCTGCAGCGAGGA
CGAGCAACATGGCGGCTTACCTAGCATGAGACCGCAGCTAGCACAAGACGCATCAGGTGT
GTTGTTCGACCGGCTGTAACACCAGGAAATGGCGCTGGCGCGCGATGACGGTCGGCCAGG
CTTCGCACGCGAACTTCCACGCGGCTTCCCGTTCCGTGAGCCCGAAGCCTGTGACGTAGA
AGCCGCTGTTCGAGCCAGGCCGGGAGTCGCCGGAGCGGTCCCACCAGTAGAAGGCGTGCC
AGACCGTCTCCTTGTCCTCGGCGTCCCTGGCGGCGGTCCAGAAGACCTTGCCGTCGTAGA
CGTCAGGCACCTTCCCGTTTTTGAGGAGACCGGTGTCCATGAGCATAATGGTCCACGGGA
TGCCGGGAGCAAGCCTCTGAGGATCGAGCGTGGCGGGACGCGGGCCACCCTGGAAGAAGT
GTCCATCGCCCCGACGGTACCCGAAGTAGAAAGCTTGCTTGGTTGTGGCGCCGGTGCTGT
TGTTAGTCATCCTCGGCTCCGTCCCAGCGCGCTTCACACGCTTGCTGGAGTAGCGCGGCT
TCTTCTTCATCGGTCAGCTCGAAGGTGTTGGTCTCGACACCATCGACCCAGATCGTCTCC
GTCTCAAACTCGGCGGCGTTGACGTCTTCCTCGATGTGAAGCCGACCCCGAACCTCGATG
GTCTGTTCGCCGCGCTGGATGTTGACTCGGATCATGTGAGCCTCACTAGTTGCTGGGGTT
ACCGGTCAGCTTGTCGGCGGCGAAGATGTAGATGGAGCCTGCGTCCTTGTGGGGGAAGCG
GACGTAGACGCCGGTTTTTGCCTTCTCGATGTCGAACGAGAGGCTTTGGCTTGTCGCGAT
GCGCTTGACCCGCTCGACCATCCGCTCGACGCAGATGTCATTGTCAACAGCGATCGCCGG
CTTCCTTTTGTGCTCGATCGCCATCGCGATCGCGGCGCGCGCTGATGTTTCGTCGCGCCG
TTCTCGCTGCTTCTGATTCATCCGTCTTCCCTTAGGCTGAGCCACATGATCCAGAACGGC
ATTGTGACAATCACTAGCAAGGTCGCAGATACGAGAGCGATTGTAGGTACTGGTTGCTTC
ATCCAAGAAGCCACCTGAGGTAACAGCTGTCCATAACGCTCAAGACCCAACACGACCGTG
CATGCTGCCATCCAGAAGTAAAACCAGGCACGTGTAGCCATCTCTTACTCGCTTTGTTGA
AGGCAAAGGTACCAGCAAGGGGTCTCGAAGG
>NODE_1794_length_465_cov_1.29657_ID_3587
ACGCACTGTTGATCTCTTGATTGGCATATCTCAATGCTTTGAGCTAGAATGAAACAATCA
GTTAATAATTAGAAGTAAAATGCTCAATCTTGGGTTAAATGTAACTGTTAACTCCGATGA
CCCTGCATATTTCGGAGGTTACATAAATGCTAATTATCTGGCTATTGCCGAAGCATTAAA
TCTGACACAGGAGGATATTGTTAAGTTGGTGAAGAACAGTTTTAACGCGAGTTTTGCTGA
CCAGGGGGTTAAAGATATGTACTTGAAGAGGGTAAATGAGGTGGTACGGAGAGAGCGGGA
TTCGAACCCGCGGTAGGATTTGACTCCTACGCCTCGTTAGCAGTGAGGTACTTTCGGCCA
CTCAGTCATCTCTCCTTGTACGCGTGAAATTATATTACAAGAGCGTGTATTTTACAATAA
GAGTGCTATCGAGAGTGAGCTTGTAATCACGATTCAACCACGAAC
>NODE_1837_length_460_cov_1.33827_ID_3673
ATTTCGCCTTGCCGGTCTCCTTGTCGACGCGCAGCCTGGCGCAATGACGGGTGAAGGCGT
CGGCGAGCGAGGAGGAGGGGGGTGATCGGATACCAGGCGCACACCGTCGCTCCGCCATAG
ACCGCCCCCGAGCGCGGCCGCCGAATTGCCTTCGATGAAAATGCGGTCGCCGATCTTGTC
GGCCTTGCGCACGCGCAGCGGCAGCGGGCATTTGAGGTTCTGCAACGCCCAGTCGCGGCC
CAGATGCAGGGCGTGCACGTTGGGGCCGATCAGCTTGTCCTTGCCCTTGTATTGTTCGCC
GATCAGCGTCTCGATCGCCGCGACGTCCATGTCGAACAGCGCCGACAGCGTGCCGAGATA
GATGATGTTCTTGAACAATTGCCGCTGGCGCGGTTCGGAATATTCGCGGTTGCAGATTTC
GGTCAGCGGCACGCCGATGACCGAAATGTCCTCGCGGAAC
>NODE_1830_length_460_cov_1.88642_ID_3659
GGCGTCCTGGAGGTTCCCGCTGAGTTTGAAGGCCGACCAGATGCCCGCGCCGGCCATGAC
CGCCACGAGGGTCAGAACGGCCAGACCCGCAGCCATGACGCGACCGCTTATGGATGAGAA
GTTCAAGCTCGGCCCCCGTCAGACAGCTATGATGATTGATGATTGTCTGGCGAACATTGA
CCGACGATTAATCATAATGAAGGGGGTAGGCCGCGGGCCTGGCCAGTCGAACTGATGGTG
GAAGTCGCAGTTTGCGGCGAGAGAGAAATCGTTCCGGGCGGCTTTCTGCGCCTGAAGACC
TTCGATCCATATCAGTAGTGCGAATACAGCGTCAGTTCCTGCCACATCTCGGCGCGGGGC
CGATCAGCGCCGGAATTTTCGACATTAACCGCCTCTTAGCCGTTCTGATCTGAAAGTCTC
GCGTCGGGATCGGGAGGCTATCAGGTGATCGACTTGGGAT
>NODE_599_length_641_cov_4.70307_ID_1197
TATTGTCCTTTGGTTGGTGGTGCGAACTTGTTCAGGGAGCGCACCACCGGCTGATCGAGT
AAGTGGACTGCTGCCTTTCGGCGGCAGTCTTTTATTGGAAAACGTCCGCGTTGTAGACGA
ACAGCAGATCGCCGACCGGCCATTCGCCGGTTTGCCACTTGCCGCGCGGTTCGTCGTAGT
AACGCACCGTCGCCACGTCTTCCAGGCTGATTTCAGTCACGGTGCCAACGACGGTGTACT
GCCGGCGGTAGGCGCGATACACGCCGTCGCCAAAGCCGTCCGTGCCGACGCGGATGACCG
TCGTGTGTGTGGCGGTCGCAGCGACAGTAGCGCCGGCAGTGATGTCTAACTCGACTGGCA
GCGGTGCCAGAAAGTCCGCCGGTTCGGGCGCCGGCCATAGGAGGTTGCGAAGATTGAGTG
TCATGAGATTGGTTTCCTTTCGAGATTGATAAACGAGTGCGCGTTGACCAGCCGCGCCCC
TGGTGTTACTTAAATCGCGCTGAGCCACTTTTCCAATGTGCGGCGCGGCAACCGCTTATT
GTCAAATTGGACGGCGTAGGTGTACTGAACACTGCCGAAAAACCAATTGCGATAAATATC
AATCACGGTGCCGATTTCGGCAGTTTTGCCCTGCCGAAATT
>NODE_126_length_1165_cov_8.94324_ID_251
CGGCGACGGGAGCGCGGTCGGCGGCACTTCGTCCACCTCGCCGTCGATCACCTCGCGCGA
GCAACCAGTGAGGCGCTGGTAGATCCGCGCGTACATCTTCCGGGTCGCCTTGCCGATCAC
CGCGTCCGGGCCCATGCCCTGGTTCACGCGAACGGGGATCCGCGTGTCGGTGATCGTCTC
GCCGTCCTTCACGTACCGGCACGAGAGCGATTCCTGGACGCCATGAAGGAACCACGAGGC
CTCCATCGGGACGAGCGAGAAGCCCTTGTCGGTGTTGACCGGCACGCCGATCTCGAGCCT
GAGCTCGGTCAGGCCAGGAAACTCCGTGACGATGCGCTCGAAGCCCGCCTTCGCGCCGTA
GAACCGCCCGGCGATGATGTTGAACTCGTTCCCGACGGGCTGGAAGCCGCGGAGGAACGC
CTCGATCAGCACGTCCCGAACGACCTGGACCGGATATTCGCGAGGGCCCTCCTTCGCGTG
GTCACGGTCCGTCAGGAAGCCGAGCGGTGTGCCCTGCAGCGGCATGAACGTCTCGGTGAC
GAACTTGTCGCTCAGGATCTCGCGCAGCGCCCGAATGCCCCGCGCCATGTTGACGGCCTG
GATGAACGCGGGCTGACCGCGGAGCGCGTGTATGCCGCACTCGCGAATGGTTTCCTCGAT
GCTCGAGGACACGCGCTCGATCGCCTGGGTCTGGTTCTCGCTCATGATGTTCTTCGCTCC
TTCAGCTTGTTGACTTGCTTCGTCGACACGGCTCCCGCCGCGTTCAGTCTTTCGCCGAGC
CGGCGCACCGCAGCGGCGCCCGAGCCGCGTCCAGCCTTCTCGCGGACGATCTTCTCGACA
CGGGAGATCCGAAGATCCATCGCGCGTGCGAAGTCGTCGTCGTCGAAGCCGAGCTCCTCG
AGCACCTGCCACGCTGTGTGCATCGAGCTCGCCGCCGGACTCGGTCTCGATCGAGAGCGT
GAACCCAGCGCCGGTGATCTCGCCGTGGCGCTCGATGTGCGCCTTGACCGCGTCGCGCAC
GCGTTCGGCGTACTTCACGACGAGGCTTGCCTTCTGCAGGACGGTGACGATCTCGTCCGG
CGTCATCCGCTCGAGTTCGCACTCGGCGCGCGCCACGAGCTCTCGATCGGCGATGATCGC
GACGTCGCGCCGGATGAGCGCATTC
>NODE_661_length_622_cov_1.7007_ID_1321
CCGGCTGATATTGAAACCGTAAAGGTCAAGAAAGGTCCAATCGTTGATGTCTTAGCAGAA
GCATTTGGCATAAGTAAATCTGAAGCTCGCAGGCTATTGCAGCAAGGTGGGGTGAAGGTT
GATGACAAGCCAGTTAAAGATCTAGAAACCCAGATCGAAAAGGATTGTCTAATCCAGCTC
GGTAAACGCCGCTTTAAACAGATTAAAAATAGCTTAAATTCTGTCATCTCGAGCAACGTC
GAGGGATCTAACCCTCATCGATGAAAAACTGTTTGTATTTTTGTACCATGCCTGCCTGCC
GGTAGGCAGGTTCGGTATAACTAAAGGTATAAGTGTAATAAAATAAGAGGGATGAAAACT
ATGCCAACAACCGAGAAAAGACTAACAAGGCTCGAAGTTGAGTTTGAGCAATTTCAATAC
TAAACTTGATGCTATCTTAGAAGTTGTGGTTCCGACACACAAAGATGCTCAAGAAACGAA
ACAGAGGCTGGTGCGAGTTGAAGAAAAAGCTCGATAATCACGAAATTGATATTGATCTTC
TGAAATTCGCAATTAAACAGCATTCTAAAGTTATCAAGGTTTTACAAGAGTACTTGCCAG
CATAAAATTAGGTTGACAAACT
>NODE_753_length_601_cov_1.48168_ID_1505
GAGGGCGGGCTGTGGGCGTTCAGCCTGGCCAATATCCGCCTTGCCGGCGGGCGGCGGCGC
ACGCTTTCGATGGACTACAATTTTCTGGTCGCCCAATCGCTCGGTCTCGACGATGCCAGG
AACCGGGATCGCCATCGCCAGCAGATGCTCGAAAGCTATCTCGATTATTTCCGCGCCAAC
TATGCCGGCAACCGCGCGCGATCCATATCGGCCATCACTTTTCCGATTATCAGGGCGGCG
CCTACCGGGAGGCGCTCAAGGATTTCGTGCGCTCGGTGTGCGGATTGCCGGAAGTGCGCT
GCACGACCTCTTGTCCGGTCGCATCGACTCCGTGGACCTGAAACACCGACTTGGCGATGT
CTAATCCCACCGTGACCACTCCTTCCATGGCGCTCCTCCATCTTTTGCCGAGCCCTATGC
TGCGGCGAGTGATGGGGGAGCCGTCCACGGCATCAAAAAGCGGACATGGCGCCGCGCGAA
TGAGGACCTTGGCGCGAACTCGTCAAACCGAACCTGCGACTCTGCAAAGCGCCAAGGCGA
GCAATAGCATTCTGCTGAATCCGGACTTGAGCGGCACTACGGGAGTTGAACCAAAGGCCT
G
>NODE_1888_length_452_cov_1.09799_ID_3775
GCCGCACAATGAACCTGCGCAAGCTCCCCACGCGCGAGTTCGATCCACTGATGCTCTTGG
CCGCGCTGGGTCTCGTCGCGTATGGCGCCGCCCTTATCTACAGCGGCAGCCTGACCAACT
ACGGGTCTCCATCGCAGGCGCTATCGCACCCTGTCTCCCGACAAGTCGCGTTCGGAGCAT
TTGGCGCCGTCATGATGCTCGTGGCGTCCCGCTTCGACTATCGCGTACTGGCCCCCCTTG
AGCCTCTCGATGTATCTCGTGTCAGTCGCCATGCTGGTGTACGTGCTCATCGCCGGGCAG
AGCGAGTATGGATCCAGCAGGTGGATCACGGTTGGTGGTACGCAGATCCAGCCGTCGGAG
ATCGCAAAGGTCACCACGGTGATCCTTCTTGCCAAGTTCCTCGCGGATAACGAAGCGAAC
ATGAAGTCGCTCGGCGTTTTTGCGACTTCATT
>NODE_660_length_624_cov_0.926056_ID_1319
GGCGAGGGTGTGACGGCGGTGGTCGTGTGCAAGCCCGGGGCGGCCTTAAGCGAAAAGGCC
GTCATCGCCGAGCTGGAGCGCCGGCTGGCGAAATTCAAACTGCCCAAGCGCGTTCTGTTC
GTCGACGATCTGCCGCGCCAATACCATGGGCAAGGTCCAGAAGAACGTGCTGCGCGAGCC
AGAATGCCGGCCTGTACGGCTGACTTTTCATCCGCCGCATCTTCCATTCGTCGCGAAAGT
CGCTACATCAATGGCGGTCCCGCCATGCCCGTCATCTCTGTCGCCGACCTGTCGAAAACC
TATGCCAGCGGCTTCCAGGCGCTGAAAGACATCAACCTGGACATCCGCCGCGGCGAAATC
TTTGCGTTGCTCGGCCCCAACGGCGCCGGCAAGACGACGATCTTCCGCATGATCACCGGC
CAGGAGCAGCCCGATGACGGTCTGGTGGTGATCGATCCGGGCATGACGATTGGCTACTTC
AGCCAGGATGTCGGCGAGATGTCCGGCCAGAGCGCGGTCGCCGCCGTCATGGATGGCGTC
GGTCCCGTGAGCGCCCTCGCCGCCGAGACGTCGACGCTTGAGGCCGCCATGGTCGACCCC
GACCAGGCCGACCGGCTGGACGCC
>NODE_675_length_618_cov_2.08511_ID_1349
CGACCAGCATGGCAAGCGTTGGGTCGAGCCCGAGCGGCGGCAATATCTTGAACCGCAACG
ACGGTGTCCGCCGCGCGGCCGCTTCCTGCAGCCTGCCGCGCGCAATCCGCGTGAAACAGC
CATCAGACATAAAAAGTGGATAGACGAGTATCGACGGTGATTGAAACGCCCGGAGCGCGC
CTTCCATCTCCCGGCTTGCCATCGAGAAAACCGAAACGAACCTCCGATACGACCGCACGC
GCCGCGAGATCAGCCGCCAGACGTTTCACATTTCGAACGACCAATAGATTCAAATGCAGA
ATATGAATGGGACGCGACGACGAAGACCTGCGTATACTCGGGAACGAGTAATCAAAAGGT
GATCATTCGCTCAAGGCACGGTTGCATCTTCAACTTCCCGTGCATCTGTGAGGGTCTGTG
AAACAGGATCTGTTCCGTGCCCCACGGATATTCCATGAAGCGCACAGCGTATCCTCTTTC
GGACTCTGTGGTGTCGCTGCTTTCAATTTTATCCGACAGCCATTTTCAACGCGATTGCAG
CAGTAAAATGCGGATTGAGAATCAGCGCGCTGCTGCGCATGAGATCGAAATAGCGCGACT
ATCTCCGACTGGCGGCGT
>NODE_784_length_594_cov_1.41481_ID_1567
GCGCATGGGTGCAGCCGGCAGCCTGCAGGAGCGCGAGCTGCTCGGGCTTCTCGACGCTCG
GCGGTCGTGGAAATGCCGAGGCTGCTGCCCAGGCTGGTAATGGCCGACACAATCGCGGCG
CAGTCGGCGCGGTTATTGATCGGCGTCGACGAACGACTGGTCGATCTTGATCTGGTCGAA
CGGGAACATGCGCAGGTAGCTGAGCGACGAATAGCCGGTGCCGAAATCGTCGAGCGCGAG
CAGGACGCCGATGGCTTTGAGCCGGTGGATCGCCACTTCGGCGGTTTCGACATTGCCGAG
CAGCGTGCTCTCGGTCAGTTCCGAGTTCAGCCGGCGCGGATCGAGGTCGGTTTCGGTCAG
GATGCGCTCGACCACGTCGACGAAATCCAGACGCCGGAACTGCAGCGGCGAGACATTGAC
CGACGACCGTGATGTCCGGCCACCATCTTGGCTTCCTCGCACGCCCGCCGCAGCACCCAC
TGGCCGAGCTCGATGATCAGGCCGGAATGCTCGGCGATCGGAATGAACTTGGCCGGCTCG
ATATTGCCGCGTTCGGGGTGCGGCCAACGGCACAGCGCCTCGACGCCGACGATC
>NODE_1923_length_450_cov_1.39494_ID_3845
GGAGTGTTTTAACAAAACTGTCGACTGAGAATCTCCAAGAAATCGAGTCGAAAAAACTTT
CAAAGCCTACTGGCGTACGTACCAAACTACTCAATTCATGCAGTCTACAACGCGTACAAC
TATTTTTCTGAGTTTTTGAGACAGGGGTTAAGAATGGTTGCGGCAATTGGCTTTTGTCTA
TAGTCATATGGGCGTTTTCGGCGCTCCTTCTCGTCGTGTTCTTCTCGCCGGAAGCAATGG
CGGAGTTTTACTACCGACGTAAAATCGCGCGCGATATCGACAACTCGATGGAGAAGATTA
AGCTGATCTACTATATCGAAAACTTCATTCGCGAAATTTCAAACTTCATTGAGTTGAAAG
TAAATCGTGGGTTTGGTTTCTTGAGGGGGATACATAAAAAGCATGCTGACGACTATGACA
ATGGTGAGCTGTTTCGCTACAAACACATGA
>NODE_747_length_606_cov_2.49453_ID_1493
ATCGTTCAATCTTACCATAAAAGTTCAAAAACTAACACATAAAGGGAGACACGGTACTTC
GAAGCTTCAATGTGTAATAAAAACTGATTACTAAAACTAAACTCTAAGTATTTTTGGCTG
CTTCGTTAGAAACTATTTCGGGTATCTCATATTCTCAAAGTAATAGTGGCTAGATTGCGG
GCTTACACTCTCTTTCAAGGTAGGCCCCTTAGTCTTAATACTTAGTTCTTAGTTTGGTGG
TGATGACTGGAATCGAACCAGTGACCTTGGGTTTATGAGTCCCATGCTCTAACCAACTGA
GCTACATCACCAGATTTGGGGTTAAACGTGCTCATTTTAACATAAAGTAGAGTCGATTTG
AAGCCTGAAATGCGGTTTAGATGGTTTCCATCGGGTCACAACTACCAGTTCACATTTTTC
TCGCCGACCTTGCTTTTAAGAAAAGCCAGCAACTCCGATCTATTTTCAACAGTAGACAAA
GGCATATACGAATTATACGCCCAACTCCCTTGCATTTTAATCATCAGATAGTCACCTACC
AGTTTTAGTTTCTTGATCATGCCATACTTAAATTCCGAACTGTTCATTTGCCTCGTAGCT
TTAACC
>NODE_672_length_617_cov_1.50355_ID_1343
GAAGCCATACGTCTTGTTCAGCTCGAAAATCGTCCGCAGATAGACGTAGGTCTTTCCGGT
TCCCGTCTCCATCTCAATCGAGAACTCGCGTCCCTGAACGTTCGGCTCGCCCTCTCAATC
CCGTTCTTTTCCTGAACGGCCTGCACATTCTTCAGGATTTCATCATCCGGCAGCGTCAGG
CGGTTTCCCATGCCAAGCTCGGTCTGGAAGAGGCCGCCGATCTGCAACGCCTGGAAGGCC
ATCGCTCCCGTCAACTGCAAGGGCTGCCCGTGAAACGCATGCACAACCGCATTCACTGCG
TCGTGCTGGAAGGTCAGTGTAGGATCGAATTTAAGTTTCATGCTGCTCAAACCGTCCTGA
AGACAATCGCCGATTCAGCGGACGCGCTTCGCGACTTGAACGTTTGCACTGCGTTGGCCT
TCAGTTGATCGTTTCCCTTGAAGCTCTCATCAAGGAAGATCACTTGAGACGGTTCTCGTT
CTGCGACGAGATCGATCAGTTGCGGAGTTACTTCCTTTTCAAGACAAATCAACAATGTCT
CCTTCGCCGATTGAAAAAACCGATTTTCCGGCAAGCGTCATAACGTTCGTATGACGTGTC
GTAGGCGCAAATCGGAT
>NODE_621_length_633_cov_2.5924_ID_1241
GTGGCGGAACACGTGGCCAAGCCGATGCGATCCGCTTAGGCGTCGCACGGGCCCTAGTGG
AAATGAGCCAAGATTTTTAGGACAAGTCTTAAAAAACACGGTTACTTAACTCGCGATCCA
CAGCAAAAAAGAAGCGTAAAAAGCCCGGACTTCGCAAAGCGCGTAAATCTCCACAGTTCT
CCAAGCGTTAGCCAGCTTACTAAAAAAGACCCTCCTGGGTCTTTTTTGTTATGTAGCCAT
TCGACTATCTAAAAATCAGAAAGATCAAATAGGTTCTTCTATTTCTGGTTATTTTCAGCT
AAGTCCGGCTCGGCTGGACCAAACCGAAGGTTTGTTCTGAAGAAACAGAAAGAAGAAGCT
ATTTGATTACTTATTGATTTTTTAGCAGTCAGAAACTCTTTTGAATACTTTTGGAGTTAT
CAAAAGTATTGAATGCGTTAAAAAATGATTTCTTTTCATCAATTTCCACTTTTGATGGCA
AAAGTAGAGCAAAACCACCAGCCCGCTAGTTCGCAAGCAGAATCATAAAGTTGGTTAGTA
CTTCCTGTTTTAAAGGAACTCGCTTGATTGCTCTCGCATCAGGCTCAGACAGCCTTCAAA
CAAGGAGCATACTAACTAACTTTACTTTCTGTT
>NODE_214_length_922_cov_1.72486_ID_427
GCCGAGCCCCGATGAAATGGCCGAGCAGCCCGTGGCGGTACAGGTTGCGCGCGAAAAATC
ATGATCCGCCGGCGGCCGAGCCCAAAGGCCGGGCGCGCTTCCCAATAGGCGCGGGGTCTG
CGGATCGAGGTGCGGTACGAGATAGCGCCAATAGGCCGCGACATTGGCCATGTCGTTGGC
CGCGCCAAAGAAACGGTAGAACGCATCCCATGACGGCAGGTGAACCGCCGCCGCAAGCTT
GAGCCGGTTGAGCGCGACATGGGCGGCGTTGAGGTCGATCGCGGTGATGCGCGCCGGATC
GGCGATGAGATAGGACAGGATGTTGCAGCCGCCCGACGCAATCGCCACGACATGACTGTC
GGGCGCAATGGCGAGCGCCTCGATATCGACCTCGGGGTCCTCCCAGATTTGCGGATAGAC
GAGACCCTTGAACATCCAGGCGAACAGATGTTCGAGCGCGCCCTTGCGCGACAGCGCCGG
GCTGGATGCGACCGCCTGCTTCAGCAGATTGCCCCGGATTTCCGTCATGGTCATGATCGA
GACGCGCTCCCTGCCGCCGAATCCACTGGACCGTGATCCGTTCAGATTGAATCGGGTCAT
GCTCCGGATTCTTCAGTTTTTTCGCACGATCTCTCGCCGAACCGGTACCCACTTCGGCGG
ATCGCGCTCAACTGATGCCGCATGCGGCGATCAGCAGACCGCCCCGCGCCGCGGCGTTAT
CAGGTCTCCGCAAGCGGCAGACTGTTCGTATACTTGACCTGTTCGAGCGCGAAGCTCGAT
TCGATCGACGCCAGACCGGGAAGGCGTGTCAGCTTGTCCTTGAGAAAGCGCTCGTAAGCC
GCGAGATCGGCCACCCACGACGCGCAGCAGATAGTCGCGCGGACCGGTCATCAGATAACA
TTCGAGCACCTCCCGGCCAGCG
>NODE_658_length_623_cov_1.36204_ID_1315
GTTACTCCCTGGAAAAGCTCCGTCTCAACGACGCCAGCTTCCAGTACGAGCCCGAGACTT
CGCTGGCCCTGGGCTTCGGTTTCCGCTGCGGCTTTTTGGGCCTGCTCCACATGGAGATCA
TCCAGGAGCGCCTCGAGCGCGAGTACAACCTCAACCTGATCTCCACCGCGCCCACCGTCG
TCTACAGGGTGAAGACGGTGCAGGGCGAGGAGCTGACGATCGACAACCCGGCCAAGATGC
CCCCGACCCAGGACATCGAGAGCATCGAGGAGCCCTACATCAAGGCGACGATCCACATCC
CCGTGGAGTATATCGGCGCCATCATCCAGCTCTGCGAGGGGCGCCGCGGCACCCAGATCA
AGATGGATTACCTGACGCCCACCCACGTCGCCCTCGAGTACGAGCTGCCGCTCAGCGAGA
TCGTCTTCGATTTCTACGACAAGCTGAAGAGCCTCAGCAAGGGCTACGCCTCCTTCGACT
ACGAGCTCCTGGGCTACCGCGGCAGCGAGTTGGTCAAGCTCAACATCATGATCAACGGGG
ACGTGGTCGACGCCCTCTCGGTCATCCTGCACCGCGACAAGCGCTCACCACGCGCGCGAG
CTCTGCGAGAAGCTGCGCGAGAT
>NODE_1879_length_454_cov_1.39599_ID_3757
TAACGCTCGTATACGACAACGAAGAAGGGCTCGAATTCCGGCGCACGATCAACGTCGATA
ACCGCTATCTGTTCACCATTTCCGACCAGGTCACGAACAAGGGTGCCGCGCCGGCGTCGC
TTTACCCCTATGCGCTGATTTCGCGGCACGGCAAGCCGCAGACGCTCGGTTATTACATCC
TGCACGAAGGCATGATCGGGGTTCTCGGTGACCAGGGTCTGCAGGAACTGACCTACCAGA
ATATCGAGGACAAGAAGGCGGTGACCTACGAGGTCACCAATGGCTGGCTCGGCATCACCG
ACAAATACTGGGCGGCGACGCTGCTGCCCGATCCCAAGGTCAAGTTGCAGGCCCGCTTCA
CCGGCGGCGCGCTCGGAACGGTGAAGACCTACCAGGCTGATTACCTGCTCGACCAGGTCA
CCGTCGCGCCGGGCGGCGAGCGCACCATCACCCG
>NODE_774_length_596_cov_2.08672_ID_1547
TGTTATTACTGAGAAGGGTCAAGAGCTTAGTCCGATTGTCGAGCAGATCTCTGCTTGGAA
TAGTTAAAAATTTTGAACGTAGTGAAATTTGTTATGTTAGCAATCTAAATGATCTATAAT
ATTAATTATGTCAAAATTAGCTAGGTAAAAAAGTTTTTTATAACAGGTGCAAGTCGTGGA
ATCGGAGCTGAGACGGCTCTGGCTTTTGCCAAAGAAGGGTGCAACATAATCGTTACATTC
ATGGGCGAGGTTGGCTCGGCCGAAAAAAGTGCAAAAAACAGTGTTTGGCCGAAGGGGCAA
AACAGGTTGAGATTGTACAGCTCGATGTGAAAGACCGCCAAAGTATTAAAAACGCTATTA
ATAAAACCATACTAGTATTTGGCGGTATTGATGTATTAATAAATAATGCCGGTGTTATAC
GCTGGAAAAAGTTTGAAGCGCAAACCGATGAGGATATTGAGGACCAGTTGCATACTAACT
TGGAAGGCTTAATTAAGGTTACTAAGCAGGCTTTGCCCCATGTGCGCAACACAATAATTA
ATATTGCCAGCGGGGCCGGCTCGCACCCGGTGGTGGATTTGAGCGTATATTGTGCC
>NODE_9_length_8037_cov_29.953_ID_17
GCTGGGCGTAGGACATGCTGGGCGGCAACTCCCGGCAGCCCAGCTCAATCACGGTCACAT
CTTCATATTCATGGGTTAGCCAATTGTAGATCCGCTTGCGTTTGGCTTTGCCCGTCATGG
GCATGGGCGTGGACCAATCCTTCCCGCCACTCAAATGTTCGTTCATGGGATGTCTCTCTT
TCTGTCAAACCAGCCGAAGCTGGGTCCAGTCGCCAGGCGTCTCCGGGAAGAGACGCTCCA
GCGGCGCGCCTTGCGACCATGTCCAGCCGTCGAATAACACGATTGCTGACTGGCCACTGA
TCGCCACGATCACACCGGCTCTGCACGCAGGGTGGCTGCGGTCGCCGGCCGCAAGGAGAG
GCACATAAACAATCCGCTCGCCGGGCTTCACGGCGTCATCGCTTCCGTGTAATCGCTCAG
GTGAACCTCGCTGCTGATGGCGCAGGCCGGTTCTGCCGGTTCTGCCGGGTAGTACTTGCG
GATGGCGGCGAGGTGCGTTTCCATCGTGGGCATTCGCCGCATCAAGTCTCCGGTGCGGCT
TGCCCGTAGATGGAACATCAATTCCAGCTTTCCCCGGCCGGCTGCACTGATGTCAACCCG
CAACATACGATCGTGCGCCAGCACAACCAGCTTGGTCAGGGTCTCACTGTCGAACGTGGC
GAGTGATCTCCCGACCAGGTAAAAAAGCATAAAATGGGTATCGTCCCAATCCACCTTGCG
CAGTTCTGTATCAGCGAGGTGGTAGATGCCGGCGAACACATCACCCAGGAGATCAGCCAC
GGCCACCCCCAGCGGCGACAGCTCTTTTTTGAGCGCAGAGCGTATCCACTCCGCACCTGC
ATAGCGTGCGTGTGTCATACAGAATCCTCCGCCACAGCACCATTGCCCACGGTCATCGCG
TTATGTAGCGGCGGCTCCATCCCTAGCTCCTGGGCCAATTGTCCCATCGTGGCGCATTTG
TAACGTATCCGCACGGCATCGAGCGTTGGCAGCCGGCGGTCCCGCTGCTCTTCCCAGAGC
TTGCGACCGGGTAGCCGGCGGTCCAAGCTGAGTCGCTTCATCTCTTTGCGGACCAGCGCA
TCATATTCCGCCCAAGGCAGGGTCGGCATCATCCGCGTGTTGCGTTTGGGCGGCGCATCG
TTAGCGACTGCCTTTGCCGTGGTGGGCGGAATGACCACGATTTGGGGCGTTTCGACCGTC
GCGGGTACATTCTCCTCTCGAACATCCGTTCGGCCCAGGAATGGGCCGTTCTGTGCGGTT
GGCCCGGCAAGTTCACTAACTGCAACTACGGGTTCCGGAGTTTGCCGCAGGAAAGCCATC
CCGCGCGCGATAGCCGCCAGCGTGTCGCCCAACGTGGCCAGGTCGCCGGCATCGAGCCGG
ACTGTCAAACTAATTTCAATCATGGGGTGTCCTCACTTGCTCTATCATGATATTGATGTA
CTCATCCACAGATTGTTGCGCATCCGGCGGAATACCGGGCGCCGTCTCACTCTGAACCCC
ATAGCGCACCAGCCCCACCGGGTTACTAATCACTTCATCTTCTTCCGATCGGGCGCTTAG
CCACCGCAGAGCGACCGCCCTACACCAGTAACAAACCAGTCGCAACTGTGCTTTTGATAA
CTGGTCCCGGTATTTTTCCCAGCCATCCCATGAAGTGGGGCCCAACGTCTCTTCCACCAT
GTCGTTGGCCGCCTTGCGTAGGCCCAACAACTCCGGGGCAATCGGTTGGTTTCGTGTAGC
CTCACGTACCGCGCGTTCGGAACTATTTACTTTAACGACAGAAGAAAAAACACCATCATC
ATCATCATCATCATTGTTATGGTGTCTTGTTATTGGTGTCTTGTTATTGGTGTCTTGATC
GGGTTCACGTGATGCACTAGGTGGTATCTGTGATGCACTAGGTGGTATCTGTGATGCACT
AGGTGGTATCTGTGATGCACTACCTACCACATGTAATTCTTGAATTCTGGTAATGTCGAT
CAGGACATAGGAATTTGAGAGCGATTCCCCTTTCAAACTGCGTTTTTCCTTCTCGACCAG
ACCAAGTTTTACCAACCCCTTAATTGCCTTAATGGCTGTATTGCGGCTTGCTCCCATCAA
GTCGGCGACCTTTTGATACGACGGAAAGCTTTCTGTTCCATCTGCTCTGGCAAACCGGAC
AAGAATACAGTAGGTTGCAATCCCATAGGCGCCTATCGTGGGACCGTAGTCGTCAATTAG
TAGGTTATCAATAATCGCAAAACCAGATCGGCGATCTCTGACCATAAACCCGTCATTACG
TTTTTGTCGGCTCATGGTTGCCACCTACCAAATCTTCAATCGGACCGCATTGGGGTCTAT
CACATCAAATTTGGCATTTACGTTCATAGGGTGTCCTTCCTGTCAAGAAAACAAAATTGT
AACCTCGGGCTATGAGGGTGTCATCGAAGGAGGTTTTAAAGCTGCGGGTGTAAATGGCAG
CACTCCATCTACACCCGCATGGGTTACTTCTTGGGCGGGTTCAGGATTTCCTCTGCCTTG
TCCGCCGTCTCCTGGTGAGTAGTCTCCGTGTTCGTGTTCTTGGCGAAACGCACGCGCTTG
GCCGTGGTGATGGCGCCGGTGTCTTCGCTGGTGGTCGCCTGGTCATCATTGACTTTGCCA
CCGGTCAGATTGAAACGGATTGTCAGATTGATGTTCATGGTACTTTGCCTTTCATGGAAC
ATGTTTGGTTGGTGCAAACGGAGTCCCGGGTTTCCTGACTACACAGTGATAAAACCGTAG
AGGTTTTCGATAGGTTTTCAGTAGATCATCTATCGGGAAGTGTCCCGATAGTGTAAAATG
AGAGGCAGGCCAACACGCGTACCAGGCAGGGCCGCCCGCCTCCCACGGGGTAACAATTCA
TTCATCGCTGCCAACACTGAAGAAGAGAGCAATGGGAGAATGTATGGATTCAATTCGCCT
TGACCCAGAGCGCCCAGCCTTGGATGCCCGCAATTTGGACGCCTTGATCGCCACCTGGCT
CAAAGATCGCCAACGCCGTCTCAGCGCCAAAACCGCAGCGGGTTACGCAGAGAAAATCCG
TTATTTTCGTGAATGGTGGGAAACTATCGGGCCAACTGTCAATTGGCAATTAACTGAGGA
GGTTCTACTCGATTTCAATCAACACCTAACCGCGCGTATCAGTCGGTTTAACAAGCCGCT
AGGGTACCATACCCGTCGCGACTGCCTGCGCCGCTTGCGTCAGGTCTTCATCTGGGCGCA
CGCCAAGGGCTATATCAGCAACGATTACAGCGCCCTGGTTCCTGCGCCGGCCGGCTCCGC
ACCGATGCGCATGGCCACACCATTGGACTGTCTGCGCAGTTTACTCGATGTTACCAGCCA
ATCTCCTTATCCCACCCGTGATCGGGCAATCCTGGCCGCCCTATTAGGCACAGGCGTTCG
TCGCGCCGAATGCGCCAGCATCAATATCGAATGGGTACAGATCAATGCCGATGGTTCTGG
AGAGTTTCAGGTAGAGGCCAAGCGCGTCAGCCAACGCGAGGTGCATCAGCGTCTCGTCGC
GTTTGACCGCGCTACCGGCAAATACCTGAGCGCCTATTTAGATACATTGTTGGTGAATAA
AGGAGCGCTTTTCCCGTCCGGACGCAGCGGCAAACGCCTGCAACCGATTGGGATTTACAA
AGTGGTAAAACGCCTGATCCGCCTGGCTGATCTGGGCGATCAGATCCAGGGTCCACACGA
TCTGCGTCGTAACTTCACGACCTACTACAATCGTAATCGACGCGGTGAAAGCCATGGCCA
ACTATTGAGTAAACAGTTGGGTCATAGTAGCTATCGCATGACCGCCACCTATTCCCTGCA
GGACGTAGAAGATGTAAGAGAAGTCCTTATATCCCCATTTGCCCTGCTGGAAGCTGGCGA
ACGATAATCTTAGGCTAGGTCACCGCCTCATCAGGGCAGTGACCTAGCAGCACACGCGTG
CTAAATTGGCCATCGCCCTCTCAAGGCGGTGACATAACTAAACATGGCCCGTTCGTCTAC
TGGTTAGGATAGTGCCCTCTCAAGGCACAGGAGCGAGATCAATACTCGCACGGGCTACTT
TGAACTTACGGCCGTTGCAAATGTCAGTATTGAGGCCATGCTTCTTTACCCATTTGCGGA
CCGTCGTGTGGGAAACATCGAACATGCGGCCAATTTCGCTTAGATTGCGAATCGTGTCAA
GTAGATTTTGTAGCGATTGGGGATCAGGCTCATTGCTCGTTCCCGACACATAACAGGAGC
GGTCGCAGTAGAATTGCTCGTTTCGATGGAAGCGTTGGGGACTGATCTGGATTGTCTTAC
CGCACGCAGCACAGACAGCCGATGATACATCAGCTATGCCATGATGGTAATGCGCGTGCT
CGCTTGAACTAAGTATTTCTAGGTTGGCCGCTCGATTATCTGATCGAACACCATTGATAT
GATGAACCTGGTAGCCAGTGGGTATCTCGCCAAAGGCCATCTCGGCAACCACGCGATGTT
CGTAGGGCTTGAAGTTATCATTGATGTAGTAGTTGATGTAGCCGCTGTTCATGAAGTACA
CGTGGTCAGCACATTCAGCCCGAAGCTGCCGCAGTATGTCACAGTCATTCGGATAGACTG
CGGCCAGGGTTGAAACTTTCGGCATACATTACCTCATTTGGTTATTTCTGCGCTGGGCAT
AACAAAGCTGAGGTGGCGACCTCACTATGGTATACTCAACGCAGGTAACATAAAACATTA
CTCTGATTCGTTGTTCGTGGCTTCTTCCGGTTATTCACCCGCCGACCATCGGCCGGTTGC
TGACGGCTACTGCTCCGGGTCACGTATTCAGTTGGTAATGTGCTGGATGATCGCCCTGGC
TCTCTCTCAAAGGTGTCAGGGCGATTGCTTTACTTAGCTGTTGTCAGGTCTTCCGGCAAC
AATGTTATTCCCCGCTTTTCGGCAAATTGCTGTAGGTCATCCTGGCGAATACGCCAGTGG
CTTTTCTCAGAAAAACGTTCCGCTTTCAGATCGCCATTTTTAATCAACAACAAAACCGTA
TCAGCAGAGATTTGTAAGCGCCGGGCCGCCTGACCCGTTGATAAAATCATCACTTTACCG
GCTCCTTTCGGCGTTTACGTTATTCAGGATATCATGATCTATAGAACTTGTCAACCCCCA
AATTAGGCCACTTTACGGCAAGTTTTCGCACGCCAGCCCATCCAGATCGGTCCCATCCAA
CTTATGTATATCTCCAAACCCCTGGTCTGTGCAATAATCAAAACACGCTTGTGCATCTGC
ATGTGACGCGAAATCCTTACAGTTATAAATATCTCCACTACAGTCACAACTCGACCCGCT
TGCCAGAACTGGCGCCACCTGAATAGGGGCCGCAATAACTTCCACTGGCGCAGATGTTGC
CGTGGCTGGTGGCGCCTCCGTTGGCGCCGGCATGGCCGTGGCTGTATCGGTGGGCAATGG
TGGCGGCAAGGTCGGTAGTGGCGTTTCGGTCGCTGCTGCGGCAACTGGTGTATCGGTGGC
CACCAATAGGCGGGCGGTGGGTGGTGTCTCCGTTGGCGGCTGCGCCTCGGCTGCCAACGG
AGTATTCGTAAAGGTAGGTACAACCCGCGGCGCCAATGCGGCTGGCTGCACCGTTCGGTC
CGGCGCCAACTGTGCCAACAGCCCGCAACCAAACAATAACCCAATCCCGATCAACACGTT
GCGGCGCCGCAGGTGTCCACTGGACGCGGCACGCTCAGGTTTGTGCTGCATAAACTTCTC
CTTTTGAAAAAAGTGGTTAAGTAGATACGCAACTTAATGTAAGCACTATCTTTATCGAAA
CCCTTGCGTCAATTGTCCTGTTACCGTCAGGAAAATGTAACGTTTGCATGTTTGTACTTC
AAAAAAACAGTGTTATACTAAATGACGGACCAGGGCTAGGTCCAAACACGAAAATACCGG
GGTCTGTGATAGGGGTGTCCGCCTACGGATTTTCGAGAAAAACAAGAAGAGGCTGCCGGT
AGTGATATGGCCATCACTGCCGGCAGCCTCTTCTTGTTATCAATGCGGGGTGTGGGTGTC
CGCAGTAGGCATCTAGTTAATCGTAATGGATGCCCACGATCCCTCATAATTGCCTATCTT
TACGCGTAAAGTTACGTCATTTTATGTATAGATTTGGCAAGGTATAGCCATTGCACCGTT
TGATGATAACCGAACAATTGTGCTACAATCATCCAAGGGGTGGGGATCCTGACAAGGGAC
CGCACCCCTTTTGCTAGGATCCCCACATTGCACCCACATCGCGGCATAAATCGAAAATAA
CCTGGTCACCCTACACACGCATGGCGGCGCTTCATGATATCCGTCGAGACCTGACGTAGG
GGCTATCCTGAAACCGGCCCGACCAACGTGGCGTAGCCGGGGTAACGGCCATGCGCAAAG
GATAGCACAGGCGTTCTCCTTTGGTTCTTCCAGGCTGGGGCGGTAGCGCGGGGCCGTCCC
AGTCGGGAAGGGAAAGAAAATTATGGACACCCTACTGATTGCGCTGGCCACGGCGCTGTT
GATTGTGGCAATCGTCTACTGGCGCGAGCCGCTGTGGAATCTCTGGAACAACATCGACCC
GGCGACGCGTCTCCAGATGGCGCACGAGGCAGCCGCCTTCTTTGTGGCCGAGGCGGAAAA
GTTGTTTGACACGCATGGCACCGGCGTACAGAAAAAGGCGTGGGTCCAGAATCAACTCAC
GACGCGCTTTTCCGGTCTATCGCCGATGCTCATCGACCTGATGATTGAGTTGGCGGTGGT
GGCGCTCCATCGCACGGGGTTGCGTAGTCCTGATGCCTGACCGTAGCGCGTCTGCCGGAC
GGCGCGGCGTGGCCGCTGGCGAGAACATCAGCCGTACCGTTGGCATTACTGGCGACGGGA
ATAGTAGCGTCAACCTGAGTTTGGGACTGGACAAGAGAGAGCGCGGAGCGGATGACAGCA
TGATTGTGAGCGCAATCAATCAGATGATGGAGAGCCTGGAGCGTGTGAACGCTCTGCTGT
CAACGCTGACGGTTGAGGTGAAATTGATGCAGGACGGAGGAAGACGCGACATGAAACAGG
TGGAAAATGAGTTGATCCATCTCAAAACTGAAATCGCTGTCATTTGCAAGCGCGTCGAGG
AACTTGACGCGCACCGGCGGATGTGGATGGCGATTGTGTCAATCAGTCTTATCGGGCTAG
GCGCGACGGTCGCCTACCAGATTGTGCAGATGTTATGAGGCAGGTCGTTGCCGAATTGCT
GCAAGTTCTCCGGTTGATTCTGGCAGGCGTTGCGCTGGGCCTGCTATCTGCCTATCTTTG
GCCGAATGGAATATGATATGGAAGATGAGCCGCGCGAGTCAACCTATTTCATCAACTGGC
ATCCCTGGCAGCCTACCGCGCTTTTTATCGCTGGCACCGTGCTCATCTCCTGTCTCCTCC
TGGGTACGCTTCTATCCCGCGTCGATAGCCTACTCTCTGCCTCCCTCGCAACGCAAATGT
CCTGTATGGAGAGCGAAACCCATGACCGCTGATGCCCAAGCATACCGCCAGGCAATTCTG
GAAGCACCACAGATTGCAGAGTTTGTAGATATTCGGGTACATTAATCCTGTAGAAAGGAT
ACCCTATGCCCAGACGCGCAAAGCGGGGGTGCAGTTACCCGGGTTGTACCGCCCTAGTCT
CCACCGGCACCCGCTGCCCCACGCACCAACGCCAGGCCAACCAACTTCGCAACCAACAGA
TTGACGACAACCGCGCCACCGCCGCCCAGCGCGGCTACGATTCGCGCTGGCGCAAAATTC
GGCTAATGCACTTGCGCTCCCATCCACTTTGCATTGAATGCACCGCCCAGGGCCTCACCG
TCGCCGCCAGCGATGTTGACCATATCATTCCACTGGCTCAAGGTGGAACCCATGCTCTTG
AAAACTTGCAATCGCTCTGCCATTCCTGTCACAGTCGCAAAACCGCAGCCCAGTCCCTTG
GCTGGTCGGAGGGTAGGGGGGGGGGGGATCAAATCTCGTGGGGGCGGCTGCCTCTGA
>NODE_656_length_626_cov_2.36842_ID_1311
GTTGAGCTTCTCGTCGCTGTCGACCAGCGAGGCCTGCGCGATGCCGTAGGATGCATCCTC
GCTGATGCTCTTGACGATGAGCGGCAGCCGCCAGCCGGCGCCGGGCGCTTGATCTTGCGC
CGCATCGGAAACACCGCGAACGCCGGCACCGGAATGCGGTGATAGAGCAGCAGCTTCTTC
GACAGGATCCTTGCCGCGCGCCAGGATCAGCCCGCGCGGATTGCAGCCGGTATAGGGAAT
GCGCAGGAGTTCGAGATAGCTCGCGACGTTCTGGTCGTAGGTCGGGTCGCCGTGGAATTG
TTCGAGCAGGTTGAAGACGATGTCGGGCTTCCAGCTTTCGATTTCGTCCCTGATCAGTTT
CAGCTCGTTCTGGACGCCGAGCGGGCGCACGTCATGGCCGCTCGCACGCAGCGTGCTGAC
GACGTCGAATTCGGTCTTCCAGGAGTGAATTTCCTGTTCGCTATAACCCTTGAGCGAATC
CGGAGGCACGAGGTCCGGGTGCAACAGCACCAGAACACGAAGACGTTTCATAACGCGCCT
GCCTTGTCGGGCGAATCAGTCTAAAGCGCGAACCATTGTCGCCGCGACGGACTATAAAGA
GAATGAACCGTCTTCGCCGTCAACAG
>NODE_438_length_716_cov_1.81448_ID_875
TTAGGCCGATTCGACCGTTTTTGGCCAGGGAATGCTTGCGAAGCAGAATCAGGTTTTGTT
AACCATGCCAAAATAGTGTCCCGAATCGTGTGGTTGCAAGGCGTTTCGAGGGCCGCCGCT
TGGCGTGCCGACCTTAAAGCCCCGCAGCGGCGAAGAAGGGGACTGGCATGCGCGTTTTGC
TGATTGAGGATGACAGCGCGACAGCGCAGTCGATCGAGTTGATGCTCAAGTCCGAGAGCT
TCAACGTCTACACCACTGATCTCGGTGAAGAAGGCGTCGATCTCGGCAAGCTCTACGATT
ACGACATCATCCTGCTTGATCTGAATTTGCCCGACATGTCGGGCTTCGAGGTTCTGCGCT
CCTTGCGCGTATCCAAGGTGAAGACGCCGATCCTCATCCTCTCCGGCCTCGCCGGCATCG
AGGACAAGGTGCGCGGTCTCGGCTTCGGCGCCGACGCTACATGACCAAGCCCTTCCACAA
GGACGAGCTGATCGCGCGCATCCACGCCATCGTGCGCCGCTCCAAGGGCCATGCGCAGTC
GGTGATCAATACCGGCGACCTCGTCGTCAATCTCGACACCAAGACGGTGGAGGTGAACGG
GGCGCGCGTGCATCTGACCGGCAAGGAATATCAGATGCTCGAACTGCTCTCGCTGCGCAA
GGGCACGACGCTGACCAAGGAGATGTTCCTCAACCATCTCTATGGCGGCATGGACG
>NODE_1515_length_496_cov_0.956818_ID_3029
GGTGCTGGTACCCCCTTCGATGCGGCCGCCATGGCGAACCAGGCAGCAGTCGACTCGCCC
ACCTGCGGATTCCGGTACCAGCACCAGTCCGATGGCGGCACCTTCACCCTGTCGGCAACG
TCGACGTGGGCGGTCGAGTGGACCGGTGGTGGGCAGTCTGGCCGGATCGCGATGCCGACC
ACATCGACGTCGACGACAGTCCGTGTGGGTGAGCTGCAGTCCGTTAAGTGTCACAGGACG
GCGATACCTTCGGCGGGTGAACCGGAAGGAACGAACGATGAAGAAGCTGCTCACCGGGCG
GGCGCGCTCCTGCTCCTCGCGGGGATCCTCGTAGGGATCCCCGCAGCCCTCGTGTCGCTC
GCTGGGAATCCGTTCCCGACCGCAGAGCAGTGGCACGCGATCGTCACCCTCACGCCCGAC
TACGGCAACGTGATCATGTTCACGAAGATCCTGCCGTTGGTCATCTGGGTGTTGTGGGCG
GCATTCGCGATCCCCT
>NODE_648_length_625_cov_0.998249_ID_1295
CGGGCGGCTTCCGGATGAGCGCCCGGGCGACGCAGTTGAATCCACCAAGCCGGTGGTATC
GATCTGGCGCCGTGCGGACCGGAGCGGTAAGAGCCAGACCACGCGTCGCGTGGCCGAACT
GCTGATGGCCCGCGGCTACACAGTGGCGGCCATTCGCCACCCGATGCCCTACGGGGACCT
GGTGAAGCAGGCTGTGCAGCGCTTCGCCAGCTACGAAAGATCTGGCGGCCCATGATTGCA
CGATCGAAGAGCGCGAAGAGTACGAGCCGCACATCGCCCGCGGCATCATTGTCTACGCCG
GCGTGGACTACGAGCGCATCCTGCGTCAGGCCGAAGCCGAGGTCGACGTCATCCTGTGGG
ACGGCGGCAACAACGATCTGTCGTTCTACCAGAGCGACCTGCACATCGTGGTGGTGGATC
CGCACCGGCCGGGGCACGAGCTGCTCTACCATCCGGGCGAGGCCAACCTGCTGATGGCCG
ATGTGGTGGTGATCAACAAGGTGGATACGGCCAGTCGCGACTCGGTGATGACCGTGCGCA
ACACGTGCGCTCGCGCAACCCGAAGGCGATCGTGATCGAAGCCGCCTCCCCGATCTTCGT
CGACGACGCGGCGGCGATCCGCGGC
>NODE_1432_length_504_cov_0.924276_ID_2863
CCGTTCAAGGGCAACATGGACCTGGACAAACTCAATCGCTGCATCGACGAACACGGACCC
GCCAGGATTCCCTTCTGCATGATGACCGTGACCAACAACACCGGCGGCGGCCAGCCCGTG
TCGATGGCCAACGTGCGCGCGGTCAAGGAGATTCTGGGCCGCCACGGCATCCCGCTGGTG
ATCGACGCGTGCCGCTTTGCCTAGAACGCCTTCTTCATCCAGCAGCGAGAGCCGGGGTGC
GCCCAGATGCCGGTGCGCGAGATCGCCCGACAGATGTTCGCCCCTGGCCGACGGCGCGAC
GATGAGCGCCAAGAAGGACGCCATCGTCAATATGGGCGGCTTCCTGGCGATGAACGACGA
CGAGCTGTAGCAGATCGCCTGCAACGAGCTGATCCTGCGTGAGGGTTTCCCGACCTACGG
CGGGTTGTCCGGCCGCGATCTCGACGCCATGGCCGTCGGCCTGTGGGAGGGCCTGGACGA
GGGATACCTGGCCTACCAGGTCGG
>NODE_644_length_629_cov_4.01047_ID_1287
CCCATACGCCAAAATGCGCCCGGGCTTTTTTGAACGCGAAAACGAAGTTGCGGAAATCTT
GCGCAAAATTGCCGCTTGACTTTCTCCCCAATCTGTTAGACCTTTTTAGCACCATGAAAA
AGCCCAACCATACTCAAAAACGCTTGTGCGAACTCGCGCAGCTTGACCTTGCCGCACAAA
ATCACGACAAAATGGCAGAGATTCAAGAAAAAGCGGGAAACCATGACAAGGCCCGTGACT
CTCGCCGCGTTGCCTATTCGCGCCGTCTAGCTCACGATATGCTTTCGGCGGATACGGATT
GCACACTTGAACAGGCTTTGACCTATGGCGAGTCTCGTTCTCTCGCAGGCATTTAAACGT
GAAATCAATTGTCATTCGCGCCGTAGATCGCGCAAGAATGAAGCGGCCGCAAGTGTCTGT
CTTGCAATAGGTTCGTCAACCATGCGCTTTTAGTCTGTGTTTGTAAGAAATGCGCAAAAC
GCGCTTGACTTTCCCCCTTTCTTCCCCTTTAATCGGCTTCACCATGAAACCAACCCAACC
CCGACAAAAGCGCGGCACATGCAAGATTTGCGGGCGTGTTTTGCCTCTCGCTGACTTGTG
CGCCACCTCGGACGGCAAACCCGTTTGCT
>NODE_395_length_742_cov_1.51959_ID_789
CCAACGGATTCGATGCGGCAAGTTGGGAAGAATTTCGCAAGGTCGGGCAGGAATTGAGTG
ACCGCATGCTTGCCCATGTCCAGAAAGAGGAAATGGCGCTCCTCCCCCCTGCTGGATGAG
GTGATGGATGCGGAGGTCGAGGCCCGTCTTTATCAAGACTATGTCGAGACAATGTGAGGG
ATTCGCATGACGCCGGCTGCTTCTTCATTATCCGAGCGCGGTGCGCGTTCTCTCACGCCG
TATGATCTTGACCGTGTGGTAGCAATCGATAGCGCCCATACCAGGCAATCGAGACGGCGT
TTCTTCGAAAAGCGCTTGGCCGCCGCCGAAGCACAGCCGGATTCCTTCGTCCATATCGGG
CTCATGCGTGGCGGTGCCTTGCGCGGGTTCCTGCTTGCACATGTTCTGCGCGGGGAGTTT
GGACGCAACGATGCCATCGGGGGTATTCGATGCGATCGGCGTCGAGCCCGAATGCCAGGA
GCGCGGCGTCGGACAGGCCCTGATCGAGGAACTGGTGGACCGCATGAAGGGCAAGGGTGT
GCGCTCGTTGCATTCGCAGGCCAATTGGACGAACCACGACTTGCTCCGTTATTTCGATGC
CTCGGGCTTCTCGCTATCGTCGTCGCATGATCTTCGCAGCGTTTCGGTCGCTGAACCACT
TGCCGAAGCGGAGGAGGAGGTGGTGTGATGGCGTCCAAGAAGCTCAGATCTCCCGCAAGA
ACCATGACCATTCCCAGCGGGT
>NODE_641_length_629_cov_1.23345_ID_1281
GAACCTGAGAACGCACCCGGTCATAGAGACTATGAAGAAGCGCGAGCCGGTCGTGGGAAT
CCGCATCGTGCAGGACGGCATCCAAAACACCCGACTCACGGATAATCACCTCGAGCGTGC
CCGCTGCGTCCGGCTGCTGCATCTGGCGGGACCAGCGGGTGAATGATGCCGCGAGTGCCG
CCATGCGCGCGCGCGTCGTTCGATGCCCGCCTGATGCATCAAGGCGGTCGAGCGCATCAC
GTCGTAGGGGTTCCGCCCCTGACGGCACGCATCGATTAACTTGTAGAGGTCGAGCGGGTC
GTGCGTGAGACTGGCGCGTGCAACGCCTTGTAGAGTGCTTCAGCGTTCCCAAATGCGCTA
CTGCGTCGAGTACGGCAAGGAGCTGTCGCAGGAGCGGGTCGGCGGTCATATCATGTGCTG
CTGACATTGCGTACGGGATACTCGCTCGTCGGAGAAATTCTGCGAAGTGCAAAACCGTCG
GCGTTGTCGCGGTACAACACTGCAATATGCTCGGGCGATACCCCTTCTTCGATGCGCTCT
CGAATCTGCTGGGTCACCATCCACGACTGCGCATCCGGATCGCTACAAGAAAGGAGGGTG
ATAGGAGTATTCGGGTGTGCGCTCTGTGC
>NODE_638_length_628_cov_0.977352_ID_1275
GACACCCCGAGCATCACGTTCGGGAGAGGCCAACCCGGAGCCGTGGCAACGTCGCGAATC
ACGACCCCGTACCCAACCGCTCTCGTCATGCACACCTGCGGGCACGAGATGCGCGTGAGT
TCGCCTCATCCTCGACCCGGCGCGCCCAATCCAAGGCGCCACCTGGCCGCTTCGTGAGCA
CTTGGAACCTGTGCCGCTGGCACGCTGCCATCACCCCGAAGATCGGGGTGGCCGTACCGT
GCCGCCCTCGCGAACGTGTCGCTCTGCGAGTTCACGAATACGTCCCGTGGGCGCGTCCAC
TTGAGGGGCACGCTCAACGCGGACGGGACAAGACGGACCTCGCCGGACCAGTCAAGGTGC
CGTCGCGAACCAGCGTCAACCGTCGGAACGGCGACGTTTCGCTCGGCGTGTTGAAACGGT
GGGCGAACCGCATCGCGTAGCAGTTGTCGCACCGCGCGAAACGCGAAGCCGGCCCGCGCA
TCGGGCTCCACGTCGAGTCGGTCCACTCAATGTTCGTCTTGCTTCCCATGTTCCTCCTGG
TCCTTCTCTCGGATCTCCTCGAAGCGAGCGAGCAACTTCCGGTAGTGCGCCATCGGTCCC
CGGACCGCTTCCACTTGCACACCTTGCC
>NODE_795_length_591_cov_2.171_ID_1589
GAAGGCCTGGACCGACAATCGGTGGAGGGTCGGTGCACGGTTCAGGAGCACCAGCTTGCC
CTCGATTTCCTCTTCCAGAGCGGCCCACACTTCGGGAAGCTCTTGCTCGATGAGACGGCT
CGCGCTCTTGATGTTGTGCGCCAGCGCTTTCTTGATGAGGTTCCCGATGACAAACGGCTT
GAACAGCTCGAGCGCGACGCGCTTCGGCAGACCGCACTCGCCCATGCCCAGCTTCGGACC
AACCACAATGACCGAACGGCCGGAGTAGTCGACGCGCTTTCCCAGCAGGTTCTGACGGAA
TCGTCCCTGCTTACCCTTGAGCATGTCCGCGAGCGATTTCAGCGCGCGCTTGGCGCCCGT
CGTTGCGGCAGTCGTTGCAGAGCCACGACGCATCGAGTTGTCAATGAGCGCATCAATGGC
TTCCTGCAACATGCGCTTCTCGTTCTTCACGATAACCTCCGGAGCGTGCAGCTCGAGCAG
GTGCTTCAAGCGGTTGTTGCGGTTGATAACACGGCGGTAGAGGTCGTTAAGGTCGCTCGT
CGCGTAGCGTCCGCCTTCCAGCGGCACCATCGGACGCAATGCCGGCGGAAT
>NODE_69_length_1739_cov_37.9899_ID_137
CGACGTGGAGGGCCATCCGGGACTCGAACCCGGAACCAATTGCTTAAGAGGCAACTGCTC
TGCCAATTGAGCTAATGGCCCTCGTCCAAATAACGCTTGGATACTAATTACAAATCTACC
ATTTGTAATATTGATTCTCGCATTATTTCTCCTCTCGATTTGCGAAAGGTATTTCACAAA
TCGGTTTAGAGAAACACAATAGGTACTAGTTCGATTGAAAGCGTAAGATTTCAATCGATA
AGGAAAATTACTGTAAAAAGTACAAAATTGATCCGAAGATTCGATTTATTTGTTGAAACG
GTAATTTGACGCGGTGGTACGCCCTGAGGGATTCGAACCCCCGACCTTCTGATCCGAAGT
CAGACGCTCTATCCAGCTGAGCTAAGGGCGCTAAAACCTGGTTATTTTAGCACTTTTTTG
ACCTGATTTACCAGTATTCGTAAAGTACCACCCCTAATGCGACTTTTTGTATATATCGTT
CAATGCAAGTGTAGCAGACTTCGGATCCCTCCGGTAATAGTCTTGGAACTGAGCTGGGGT
CATCATGTCTGGTAATCCCATGTGCCAGCGAGTATTGATGTAATGTTGAGTAAAGAGCTT
AGCTTGCAAGCGTATTTCTTCAAGTTGCTCTAGCTTGTAATGAATCTTACCAAAACACTC
ACTCCGCAAGGCTTTATTGAAGTTTTCAATGTGAGCTTGTTCATTCTTCTTGTACGGTCG
TGAGTAGCGATGATGACTCTTTGCTGCCTCGACTGCTTCGACAAACTTGCTCTGGAACTC
TGAGCCATTGTCAGACTGATGGAGCTTTGAGTAACCAAAAGTGTTGAGATGATACTCAAA
AGCCTTGGCACCCGTCTCCATCTCTAAGTTAATACCAACGTAAACACTGGGGTGCTTAGA
AAAGATATCTTCAGCGGTGTAGGCATAGAGCTCGCCCAAATCTACAGTATCGTGCTCTAT
TACTTCTAGCGGTTTTGAAGCTGTTACTATAGCCTGGTGTTTGTGGTAGCGATTAACACC
AACTACAGACTTGGTGAGGCGGGCATGCAGCCAACGGTAGATGGTTGAGAGACCAATTCT
AATACAATGATTTTCTCTGAGTTCTTTGCGGATCTTTTGACCACACCAGCCATAGTCCTG
ACGAATATCTATTATCTTCTGGATAATGTGCTCTGGTGTCCGAGCTCTGGGTCGGCGAGC
CTTGCAAGTTTTCTTGCGTAGCATAAACTCTTTTATGCCAAGTAGTTTAATCTTTTGTAG
CCACCGATAGACCGTAGCTCGATGTTTACTGACTACTTTAATTATTTGATTAATGCTTGA
ACCAGCTTGGTACATATTCCAAGCTACTTCATAGTGTGTTAGTGTACGCATGTGCGACAC
TCCTTTCGTTATTAGTTGTTTCTAAGAACGATTATACGAGTGTCGCATTTTTAGTGGGAA
TTTTCCGCCCGCACTGATTGGCTATGAATTTCATGCCTTTTGTACCGCCTACGCTGTCTT
CCGTATTAAGTTCAATATTGAAGTGCTGTTCATCACTATCTTCATGGGTATAACCAAAGT
CAATCCAATGAGGTTGCCCCTTTTCTTTAATTACAATTCCATCTTTTCTATTTATTACAT
CCTCAATCAATATGTTAAATTCTTGCTTGGTTCTATCACCAACCAAAAACTCACTGAATA
CTATTTGTTTGAATTCTTCAATCGATCTAGCGAAGTCTCTATTAGCTTTTTTGCTTCGA
>NODE_635_length_629_cov_1.89739_ID_1269
AGCGCATCCCTGGCAGCAGCTCTCGTCCCAGCTGCAGCATCGTGGCTGTTACAGCCCTTC
TGGCAGCGGGTGGGATCGCCTACATCAAGTCCATTGAGGCCAGCACGGCGGCGCTCGAGG
CGCAGATTCAGGCCGAGGAGAAGGTCCTGAAAGGGCTCCGGGCTCATCGCGACCTGCTCC
ACCAGACCGCCGAGGCGATGCGCGCTCGTGGCACGACCGACGTGGAGATCACGAAGGCGA
TGCTCGGCATGGAGCAGCTCGCCCAGAAGGCGCGTGAGGCCGGCAACGAGCAGAAGGCCG
CCGAGTATGAGGCGGAGGCCGCCCGACTGCGCTCGATGCGCAGCGAGTTCTCTGGCACCG
AGGCAGCCAAGCAAGAGGCGATCCAGGAGACCCTGGACGCCCAGAAAGCCGCCAGCGAGG
AAGGCGCCGCCCTCCTCGACCAGTACAAGCAGAGAGCGACCGCTGGCTTCTACGAAACGA
AACAGGCCCAGCTGCAAGCCATGGATGAGACCCTGGCCAGACTTCGCCAGGGCGATGAGG
ACGCAAAGAAGTCTGCCCAGGAACTCGAGGTCGCTCGGGTAGCCCTGGCTCGCGACGCCC
GCAAGGAGACCCTGGACGAAGCATTGGCC
>NODE_633_length_630_cov_0.956522_ID_1265
CCTTCGGCCGGCTCATGCAGGAAATCGAGAGGTTCGACGGCGGTGCCGCCGAACATGTCG
GTGAGCACGGCGACGCCGTCCCCGGTATCCGACCCGCTTGATCGCCTCGATGATGTCCTT
GCGCCGCTGTTCGACGTCGTCGTCGGGACCAATGGTGATCGCCTCGATCTGCTGCTGGGG
GCCGACGACATGTTCAAGCGCGGCTCGGAATTCGACGGCAAGCCGGCCATGGGTAACCAG
AACGAGGCCAATCATCAAAGAACTCCTCGCGGGCGCGGTTTTTTGGTTGCGCCGCACGAA
AGGGCGCCCATGATGACCATCCGAAGGCCCTTGGCAAGGGCCTTTGAGCCATTATGGCGC
CAATGTTGCGTTGCGGTAAATGGGGGCACGGCGTGGCCATCGTGCAGCCTGCCGGCCAAA
CCGGCATTATTCATCGCCCCGGTCGGTATGTAGGAAGGCGTTGACCGGCGGCAGCGGGTC
TTCGCCCGGTGCGACCGGGAGTCGCGCGATACGGATACCCGAAATCGCGGTCTCCACGCT
GGCCGGTTGGGGCAGCCGCGCGGAATCGCCCGCCGCGAGGTCGACCACGAGCGAGACAAC
GGCGCACGGCTCCCAGGGGAGCCGGCGGAT
>NODE_450_length_709_cov_4.39695_ID_899
GGCCTACCGTAGCCTTGCTCGACCAGCCGCCCCCAGGCGTGCAGGAACGCAGGATGGTCG
GGCGTTTCCATGATCCTGGCAGCCACCAGCGCCTGCAGGCCAGCATTCGCAGCTCCCTGG
CAAGCGTGCCGCCATGCTCGCATCGAAAGACGCTCCTGCCGTCGACTTGCGACCACTACC
CTTCGGTCGGCCAGGCTTGGCGCGGCTCGGCGGAGCACTCAGGTTCGAATTGGTCTGGTT
TGTTCATGTTCTGCTCACAATGTTAGCCAATGCTAATTAGTCATAATCTTTTGGCGTTCC
CCGGTATTATTACCAGGTTTTGAACCTATTTTGAATCTGGAGTGATTTTCTTGTGACTTC
CTGCGATCCCTGCCGTATAATATAGTGTGACAGCCTGGAAAGACGGGCAAGGAGCAAGAC
GATGACAAGACGAACAGATCACGACCTCGACCGAACGACAACGCTATCCGAACTTCGAGA
GGCCGGAGCCTGCACAGAACGCTACCAACACCTCTGCACATCTCTGGGCGCAGATTGGGG
CGACCATGAGCCTATATCACTCAGCCTGATCGTGGAGTATAACGGTGTCGACGACGCAGA
ATGGGCGCTCGGCAACTGCCCATCGCTACAGGAGATCGACGCCGCCTACAACGCGCAGCG
GGATGAGATCAAAGCCGACTACTGGTCGCGGCTCAAGGAGATACGACGC
>NODE_469_length_702_cov_1.55745_ID_937
CTGTGGCGTACTGCTGCAAACTCATCGAAAAACTCCACATAGAGCCGTTCGTTGGGGCTT
CATCGCCAGGATTACCCGCAGCTTGTGCAGGGTCTCCTTGTGTTCACCTGGCTGCTCGGC
CAACCCAGCAAAACAGATCACGGATTGCCGTGAGTTGGAGCTCGGCTGAGAAAAACCTCG
ATAACCCTCGGCAAGACCATGGGGGTGACCCAGGTTGTCGCCAAGCTCGCTTTGGCAGTA
CAGGCCGGCGAACAGCATAGGCTTGATGCAGGCCCGCTCGATTCGCCTTTAGAGCTCGCG
CTTTGCGCTTTCGGGCTTTCGGCTATCCATGAAGCGCATATCCCAGATGTCCTGGGTGTA
GCAACGCAACAACATGGCTGCAAAGTTGCGACGCTTGCGCATCGACTCTGCTCCGAGCCC
CTCCAGCTCAACCTGCTTGGCTAGCCGTCGGTGCATGGCGGTGATGCCGGCACTGGCCGC
CCTTGGGTTTGGCCGACCTCGACTGTCTTTGACTCTAGGTCGCTTGGCGGCTGCCTCCAC
CGGCAAGTTGGTCTGACGCCTCATCAGCCCCAACCGAACCTCGTAAAGGAACTCCATATA
AAACAGGAATTCCTCCTCGTTAGCTGCGATCTTGACTCCCGAGTTGAGCCCACTCGTCAT
GAGAGTGGGCATGAACGTTGTGCTGACGTAGGGCTTTCGCCC
>NODE_1498_length_498_cov_3.02257_ID_2995
GGTCGTGTGGCAGGCGCCTGCGTCAATGATGCCCGCCCCGGTCGTCGGGCACGCCGCTCA
GCCGGTCGACATAAGCGATGCCGATCGCCGACACGATGAAGACGCAATGGATGATGGTCT
GCCACATCACCCCGGTCTCGGTGTAGCTGGTCTTGCCGCCGAGATTGCCGGCCTCGATGA
AGGTGACAGCAGATGATCGACAAAATGCCGATGATCGCCATGGCGAGCTTGATCTTGAGC
ACGCTGGCATTGACGTGCGACAGCCATTCCGGCTGGTCGGGATGGCCTTCCAGCTCGAGC
CGCGACACGAAGGTCTCGTAGCCGCCGACGATGACCATGATCAGAAGGTTCGAGATCATC
ACCACGTCGATCAGACCGAGCACCACCAGCATGATCTGCTGTTCGCTGTAGGCGGCCGTG
TACTGGACGAGGTGATAGAGCTCCTTCAGGAACAGGAAGACGTAGACGCCCTGCGCCACG
ATCAACCCGAGATAGAGC
>NODE_787_length_594_cov_1.49165_ID_1573
AGGACCTGCTTCACCTCACCCTTGATGATCCGCATCTCGTCTTCGAGCGCGGAGACCTTG
CTGCTGAGAGCGGCACTGCTCTCCACGGCATTCCTGCCTTTCCCTACCCTGCCGCGCCCA
CTTGCCGCGGGCCGCGCCCCTGTCGACCGCGACGCTAGTTCAGGTTGACAATCGTGTCCG
ATATGCTCGGAGGCAAGGTCCTCTGGATGACCATCACCGCTCCCGAGGCGGGCTGGATCT
GAAGCGTGAAGATGTCGCTCTCGTTGATGTCGACACCTGCGACCGCATCCACACTCTGTC
AGCGTGATCTCGAGAGCTCGCCCGGCTCCAGCAGGTCGTCGGTGTCGCCGGCGATGACGG
TCGTCGTGTATGTCAGGCTGTCTACTTCCACAGCGTCGTCGCGGTAGGAAACGACGGTCT
TGTTGTTCGTCGCCGCCGCGTCCCAGTTCACCGAAGAGCCGCCGGCTGCCAGCGTCACGT
CGAAGGAGATGTCCGTCACTTCCGTCCCGTCGGAGGTGGCGAGGACGCTGCCCGAAAGCT
CCATGCTGCCTCGCGTCTTCGCCGGTCCCGCCAGCACCGTTTCCTTGCTGCGCT
>NODE_745_length_605_cov_2.28051_ID_1489
GGCGCTTCGTGCGCGCAATCTGTCGGTGCAGCCCTTCAAGAAGGGGCCGGATTATATCGA
TCCCATGTGGCTTGCCCGCGCCGCCGGCCGCCCTTGCTTCAATCTCGACTTCAACACCCA
GAGTGAGGCCGAAATCGTTTCACTGTTCGCCGAGCGCGCGTGCAATGCTGATCTGTCGCT
GATCGAAGGCAACAAGGGTCTTTATGACGGGCTCGACGTCGAAGGCCGCGATTCGACGGC
TGCGCTCGCGAAGCTGATCGGCGCACCCATAATCCTGGTTGTTGACGTGACGGGAATCAC
ACGCGGCGTCGCTCCGCTGGTGTTGGGCTATCGCGCGTTCGACCGGGAGCTTGCGATCGG
CGGCATCATTCTCAACCGCCTGGCCTCGGCGCGGCACGAAACCAAGGTTCGCCAGGCGCT
CGAACGCTACACCGATGTGCCGGTGATCGGTGCCATCGAACGCGAGCCGGCCCTGCTCGT
ACCGGAACGTCATCTCGGTCTGATCACGCCGGAAGAGGCTGAATCGCGCGATGAAACCAT
TGATCGCCTGCGGCGCATGATCGAACGGGGCGTGAATCTCGATCGTGTCATCGCGGTCGC
ACAGA
>NODE_1495_length_498_cov_1.27991_ID_2989
CGAGCCTGACGCCGAATGGAGGAAGCAACGTGAAGTGGAGCTACATGGTATTGTTGGCAT
TGCCTTTGTTCCTGGCCTTGCGCCGTTTCGGGCGCAAGGGAGCGATCGTCCTGGTGGCGG
CGGCGACGTTGATGGGTTTGCGGTTCCCGCGAGCGCCCTGACGACGTCGTTCAGCGTGAA
CACCTTCGAGCCGACGGTGGACGACTCGGAGTACTTCACGATTTACAACAGCCCGACGAT
GCTGCAGCGGAACTTCCACGTGGGCTTTTATTTGGACTACGCGCACGCCCCCTACGAGTT
CGGGAACGCGAACTTCAACCGCGTGGCGGGGATCGTGGATCATCTCTTGACCGGCAACGT
GGTGGGCTCCTACGCGGTGCTGGACTGGATGAGCGTGGGCCTGGTGATCCCGGTGTATTT
TTGGGAGGGGATCCGCTCGACGGTGCCCGGCATTCCCAACGAGAACCAACTTCGACATCG
GGGACATCGAGCTGGTGC
>NODE_631_length_632_cov_1.24653_ID_1261
AGCAGACCGGGCGGTCGTGGTCGATTGCGCGGAAGGCTTTTGTCAGCGACGGCAGATCAT
GGCCGGCGAGATTGGTCATCAGCCGCGCCAGTTCTTCGTCGGAGCGTTGCTCGATCAGGC
GCACGGCATCGCCGTGGTCTGCGAGAGCCTCAAGCAGGTGCTTGCGCCAGGCCGCGCCGC
CTCGGAAAACGAGCGCCGAATAGAGCTGGTTCGGACAATTGTCGATCCAGGCTCGCAATG
CGTCGCCACCCGGCTCCCGGAACGCGGCTTCCAGCAGCGAGCCGTATTTCAGGATGACGA
CATCCCAGCCGAAGCCGCGGAACAGCGCCTCGAAGCGCGCCCACAATCCCTCGCGCACGA
CCGCATCGAGGCTCTGGCGGTTATAGTCGATCACCCACCAGCAATTGCGCAAGCCCTGCT
TCCAGCCCTCCAGCATCGCCTCGAAAATGTTGCCTTCGTCGAGTTCGGCATCGCCGACCA
GCGCAATCATGCGGCCTTCGGGCCGCCCGGTGCTCCAGCCATGCGCGCGCACATAATCCT
GCACCAGCGAGGAGAACAGCGTCTGCGCGACGCCGAGACCGACCGAGCCGGTGGAGAAGT
CCACGTCGTCGGCGTCCTTGGTGCGGGAGGGG
>NODE_646_length_628_cov_1.92657_ID_1291
GTCGCGACCGGCGGACCGGCCGGCACGTTGACGCAGGTGATGACCGACGGAATTAATATC
GGCTGGGCGGCGCCACCGTTCGGTCTGGACCGGATCGAAAGTCAACAGATACGCATTATC
GCGGGCGGCAATGACGCCCCGGCTTTCAAGGCCCAAACCGTGAGGCTGATCGTGACGCAC
GCGCAGGTACAGGAAACGCGCAAGGCGGTGCTCGATCGCTAACATGAAAGCCTATCGGGA
AACGATCGACCTCATGTATACCGACACCGGCCTGCAAATCTATGCTGCCGGGTTCGGCGT
GCGCGCGGAGACAGCGCGGCGCATGCGCGACGTCTTCTTTCCGAAAGCCGCACTCAATCC
CGACGCCCGTCCGCGGGCTCGATGCCAGCCTGCGTGCCCTTGCGGCGATCAACGTCCCCA
CCGAGTCATTGACGCAGGAGCGACTCGCCGAATTGCTGCAAATACCGCGACGTTGACCGG
ACTGTCATCCATGCCATCGGGGTGCCGTTCCGGATCGGGCCATGCGGAATTGCGCCTTCA
TCGTTAATGTCCGGGCGAGCGGCTTTGGCCTTGCACCGGCGATGCGCGCGCGTTACCTCA
CCCGGCGTGCAAGCATGCCGCACGTGCC
>NODE_1114_length_545_cov_0.932653_ID_2227
GACGTTTTTCGGCTTTTCATCTCGCAGATCTCGATCTACGTCAAGGCTCGGGACGTGCAC
GAGCGCACATTGACTGAGCTTTTCGCCATGTGCGATTCGGATCTGGACTATTCTGAACTT
CCTGAAGAAAACGTCGCGTGGCGCTTTTTGATTGATGAGCTAATGACCGCGCGCCCCACT
CGTTTTCGAAAAATTCCTTTCAATACTCCGCTGAGACGACTTCAGAGCTGGCAATCTTTT
CGAGAAGTGGCTGAGGTGCATCGGCGCTACGGGGGAAAGGCTGCAATACCCAAAAAACTA
CGTGATCTCAGCGTCAAGTGTTTTCTGAACATCCTTGAGGTTGCGCTGCTTCTAAAAGAA
GTTGGACTTTTGCGCCCCCGCGACCGCGAGCTCGACGCGAACATCGTCCCGCTCTTCGAG
ACGATCGCCGATCTACGCAATTGCGACCGCGTGATGAACGAGATCTTCTCGGTGCCGGAG
TATATGCATCTCCTCGCCGCTTGCCAGACGCAGGAAGTCATGCTCGGCTACTCGAGATAG
CAACA
>NODE_1325_length_516_cov_3.01952_ID_2649
CATGGATTGAAAAGTTTATCGAGATTCTCGCCTTCCACCAGAATATGCACAACTTGAACG
GTGGGAAATTGAAGGAAGGTCTGTTCAATCTGCGCGCGGAGGGCCTGAATATTACAGGAA
CCGGCAAGCGCGAACACGATATCGCGTGAAAAATCCGCCGTCAGCACCCCTTCTTTTAAA
ACGATGGATCGCAGCGCCGTCCCCGGTAAAAGCGACGTACGGGATCCAGTGCCGCGTTCG
AGAGCCGTGGGGCCCTTGAGAAGTTCCAGCGCGGCGGCCTCTGCCGCATTCTGCGTGCGA
TACACGCGCCGCGTAACCGGATAGACTTGTTCGCAGCGCTCGGCTCCCGGATCCTTTTCG
ATGTTAGAAAAATAGGCCTTAAGCATCGTGACCTCGCGGGAAAGCGTCACCGGGATGTTC
ACCGTATCCTGTTCGGAACCATCGCGTGGCGACCGGGTAAATACCTCGACGGTTCCCCCG
TCCGTTTCCGGCAGCGTGTCAATGAATGCGCGAATG
>NODE_626_length_630_cov_2.48873_ID_1251
TGCGGCCTATGCTGGTATGTTGGGGATCGCATTGTGCCGCACACATGGATCGGTTCCGTG
AATGTCGGCGGATTGACTCGCGATCAGGCGGCTTTGCAGTTGCAGACGGCGCTTGATCTA
CTTGGCTCGAACGGCGTTCCGCTGGTTATTGAGGGTGCGCCACAAGCTATTGGGCTTGAG
GATATTGGGTTCGACCTGAACATTGGCCAAGCGGTAGACGATGCATTTCGGCGAGGACAC
GAGGGTTCAATGCTCTCGCGGCAATGGAATCGTATCGCCGCCCTTTGGCGCGATGAGCGT
GTCGCCGCGCCGGTTCGCGTTGATGAGCAGGCGCTTCAGGAGCAAGTCGCAGAAGTCGCC
AGTGCGACCGATGTCGAGCGCCGTGATGTGCGGCTCGAGATTGAGGGGACCACGGTGACG
GTTCGCACTGATACAAAAGCCGGGCGGGCGATTGATCAGCAGGAGCGTTCTCCGCGACCC
TCGCATCGCTTCGGTCGTTGGCGGTGCGGCGATTGCGTTACAACTGCGCGACGACCCACC
TCGCATTGATGCGACGACCGCCGAAGATGCGGCGATTGCTGCGCGACGCATGATTGCGCG
CCCGCTCACGCTGCAGTACGAAGATCTCTT
>NODE_623_length_633_cov_1.46021_ID_1245
CGTTTCGTTAAGCGGAGTCGCTGTTTTTTGCGTTGTGCTGTAGTAATCGCAGTGCAGTGC
TGTCGATTCGCGATGGCACGAACCTGATGACGCCATCTCTCATCACAGCCAGGAGGGCAG
CAATGGCGAAGAAGCGTAAGTCGAAAACGAAGTCCGCCGCGAAGAAAACCGCGAAGAAGA
CGAAGCGCCGGAAGAAGAAGTAAAGCGTAAGGCCGCTTCACGATCTTGGACTTCGAATTC
GGTCTTAAGGTCGCGTCATACAAGCCGGCGGCGCTGAATATCGGGGTTGCGCGACGCGCA
TTCGTGATCGCGACGCCGGCTTGAAGACGACGGAGGGCGTCGGCGAGACGAAATGAAGTC
TCTCCGACGCCCTCGGTCTTTGTGGAGAAGTCTCGTTCCGGACAAGCCTTGTTCCGGATG
ACGAACGGCGGTCGCTCAGACCGCCTTCTCCTTCAGCCTCTTGTTGCAGGCGCTGTAATA
TTTCGGCCAGGTCATGCCTTTTTCGACCTTGCCGGCGGCGCGCGCTTCCCGCCATTCCTT
GCCGCACTGTTTCTGGCGCTCCTGCGCGGCTTTGCGCGCCTCCGAAGGTTTGGCTTTCTT
TGCCTTCTTCGTCCCTTTGTTTCGGTCGGTTTC
>NODE_775_length_598_cov_1.50277_ID_1549
GTTCTCGCTCGCCTGACGCAGACCGATCTCACGGTCATGATCAACGGCGAGAGCGGCACC
GGCAAGGAGCTGGTGGCGCGCGTGCTGCACGATTATGGCCGTCGTCGTCAGGGCCCGTTC
GTGCCGATCAACATGGCGGCGATCCCGCGCGAGTTGGTCGAGAGCGAGCTGTTCGGTCAC
GAGAAGGGCGCCTTTACCGGTGCGCAGACGCGCACGCAGGGCCGTTTCGAGCAGGCCGAG
GGCGGCACGCTGTTCCTCGATGAGATCGGCGATATGCCACTCGATCGCGCAGACGCGGCT
TTTGCGCGTGCTGCAGGAAGGCGAGTACACGACCGTCGGCGGCCGCACCGCCGATCAAGA
CCAACGTGCGCATCATCGCTGCCACGCACCGCGATTTGAAATCGCAGATTGCCCAAGGCC
TGTTCCGCGAGGACCTCTACTATCGCCTCAACGTCGTGCCGATCCGCATCCCACCGTTGC
GCGAGCGCCTGGAGGACGTTGGCGACCTGGTGCGCCACTTCCTGCGCCAGGCGGCGCGCG
AAGGTCTCGGCCAGAAGTCTATCGAGGCGGCCGCCATCGATCGCCTCAAGGCGCACCC
>NODE_15_length_4818_cov_25.7856_ID_29
CCTGCAGCAGGTGCCCTTGGCGCGGGTGGGCATGCTCAGGGGCGCGACGTTTGATGTGGC
GCCGCGACACATGTATGCAGGGCGGAATGCGCAGCGCATCATCCAGACGCGGGGTGATGC
GGGAGTGCAGCTCATGTTTGGCCACAGTCGGCTGCGGGCCTTCATGATCCTGGCCGAAGG
GCTGCGCCGGCTGCTGCGGAACAAGGGCGCCGACATCGGCATGGATTTTGGCGGAGTGGC
CGAGATCGAGACGCGCTATGCGGCTCTGCTGGATGCCGACAGTGACTATACATGCATGCC
GGTGACGCTGGGCTTCGCGCTCGATCACGCCATGTGGCAGCACGCGATAACCGAAAACAG
CCAGCGCAAAAACATCACGGCCATTGAGGAGGCCAAATCGATTCAGCGGGCGCTGGATGA
GTTTGGGCTGACCACCGAGGAGGCCGGACGGCCATTTGGTTATGAACGCAGCACGACGGC
AAACAAAGTGCGATTGCTGAAATTGCCGGCGGATATACAGCAGGCAATTGGCGCCGGCGA
GTTAACCGAACGCCATGGCCGGGAACTGCTGCGCCTGGCTGACGACCCAGAGCGATTGCG
TCGAGTGGCCGGGCTTGCTGTAAAAAAGGGCAGCCGGTGCGCCAGTTGGCCGAGAGCGTG
AATTGGGAGGAGAAGGAGCTCAAAGCGGAACAGGAAAAAGCGCGCCAGTTGGCAGCGGCG
CGCGCAGCGCTGGCCAATGGATGGACAACGCCGATGGGGGCAACGGTGCCGGTTGACCGG
GTGAGGGATGTAGATAGCTATTTGGTTGTCGAATTCAGTGCCAATGATGCCAAGGATCGG
ATCTTGATTGAGCAAGGCGGTTGCGGTCCGCACTGTGAGTGTTTTGGACTCGTTTATTTT
GACAATCGATCCGAGTGGGAATACCGGCCTGACACGGTGAATGCGCCCAATGTGTGTCTC
GCGTGCCTGAACCGCAATGCGCACATCGAAAAACGCAACGCGCTGGGCACAGTGGAAGAC
AACAGCGACGAGACCCGTGTCCAGCGGGAAGCGGCGGCTGAAACAAAACGCCAGATCGAA
GCGCTCAACAACGCGGCCCAGGAGGTCTGGCAGCGCTGGCTGCGGGAGCAGGACAAGCAT
GCGCTGTGGAACAATATCGTATTTTGGCGTGTTCTTGCCAGGTCGGCATGGCAGCTTGAG
CCTATTCTCAAAGCGGCGCCTGATGTGCAGACGGCCTGTTCCGAAATGCTCAACCTACTC
[truncated: 1,584,292 more chars]
