# Supplementary material for: Ultrastructure and Viral Metagenome of Bacteriophages from an Anaerobic Methane Oxidizing Methylomirabilis Bioreactor Enrichment Culture
Source: Front Microbiol. 2016 Nov 8;7:1740. doi: 10.3389/fmicb.2016.01740 (PMC5099504; doi:10.3389/fmicb.2016.01740)
Supplement: Supplementary file 6 [file DataSheet5.XLSX]

## Sheet: Sheet1
Supplementary File 4: Comparison of the 2094 contigs against the Earth's virome database and the NCBI nr database (nucleotide and protein).
				Earth's virome			Nucleotide (blastn)				Protein (blastp)
NODE	length	coverage	Lowest E-value	Greatest positive %	Greatest HSP length	Lowest E-value	Greatest identity %	Greatest HSP length	Description (HSP length)	Lowest E-value	Greatest identity %	Description (identity %)
1	197311	254.185	1.58e-37	93.15	459	3.76e-78	98.65	1042	Myxococcus sp. mixupus, complete genome	2.91e-138	60.51	hypothetical protein [Corallococcus coralloides] >gi|380728083|gb|AFE04085.1| hypothetical protein COCOR
2	85871	213.396							not available	1.06e-67	46.13	site-specific recombinase XerD [Cylindrospermum stagnale] >gi|428262320|gb|AFZ28269.1| site-specific recombinase XerD [Cylindrospermum stagnale PCC 7417]
3	70820	32.0546	1.85e-31	85.29	452	2.79e-30	89.61	1046	Chloroflexus aggregans DSM 9485, complete genome	1.53e-119	56.3	transposase [Oscillochloris trichoides] >gi|308227191|gb|EFO80872.1| transposase, IS605 OrfB family [Oscillochloris trichoides DG-6]
4	41271	67.2323	1.07e-107	92.5	964	6.48e-23	94.55	246	Burkholderia sp. RPE67 DNA, complete genome, chromosome: 2	0	52.96	Integrase/recombinase [Microcystis aeruginosa PCC 9806]
5	16794	173.132	3.37e-08	94.29	127	6.61e-50	88.89	928	Sorangium cellulosum So0157-2, complete genome	1.39e-94	63.89	hypothetical protein [Sorangium cellulosum] >gi|161164972|emb|CAN96277.1| hypothetical protein predicted by Glimmer/Critica [Sorangium cellulosum So ce56]
6	16015	23.418	2.15e-162	84.78	1456	2.06e-24	92.5	742	Streptomyces venezuelae ATCC 10712 complete genome	0	53.28	hypothetical protein [Synergistes jonesii] >gi|659515363|gb|KEJ91123.1| hypothetical protein EH55
7	9808	13.6447	0.00527	86.05	43				not available	4.63e-18	34.48	hypothetical protein [Microbacterium hydrocarbonoxydans]
8	9566	13.2039	1.79e-21	90	609	1.31e-30	97.22	486	blood disease bacterium R229, genomic contig 00006-1626	5.63e-106	54.35	putative phage terminase large subunit [blood disease bacterium R229]
9	8037	29.953	1.96e-07	86.05	81	0.000126	97.22	144	Desulfovibrio vulgaris RCH1, complete genome	5.64e-23	45.6	MULTISPECIES: HNH endonuclease [Corynebacterium] >gi|258602816|gb|EEW16094.1| HNH endonuclease domain protein [Corynebacterium jeikeium ATCC 43734]
10	7453	16.8842	2.52e-18	76.71	357	3.34e-24	83.54	415	Mycobacterium phage Cosmo, complete genome	5.28e-25	74	gp46 [Mycobacterium phage Wildcat] >gi|91980935|gb|ABE67651.1| gp46 [Mycobacterium phage Wildcat]
11	6595	22.0816	5.97e-89	100	402	0	100	6594	Enterobacteria phage lambda, complete genome	0	100	MULTISPECIES: hypothetical protein [Bacteria] >gi|9626272|ref|NP
12	6165	9.46177							not available	1.93e-07	36.28	hypothetical protein BN961
13	5689	36.5843	2.06e-05	89.74	58	1.41e-08	92.16	92	Pseudomonas aeruginosa strain F9670, complete genome	6.24e-07	60	hypothetical protein [Geopsychrobacter electrodiphilus]
14	4977	16.222	1.05e-147	91.43	746	0	100	4977	Enterobacteria phage lambda, complete genome	0	100	Nin-like protein [Escherichia coli BW2952] >gi|384378268|gb|EIE36152.1| Nin-like protein [Escherichia coli J53]
15	4818	25.7856	4.09e-26	65.9	502				not available	4.93e-16	46.88	nucleoid occlusion protein [Acetonema longum] >gi|337276661|gb|EGO65080.1| parB-like partition protein [Acetonema longum DSM 6540]
16	4764	10.9709				5.35e-13	80.65	124	Comamonas testosteroni TK102, complete genome	4.41e-26	33.16	hypothetical protein [Halococcus salifodinae] >gi|445798624|gb|EMA49021.1| hypothetical protein C450
17	4505	14.8373	6.04e-68	83.87	461	0	100	4507	Cloning vector lambdaS2775, complete sequence	4.3e-172	100	MULTISPECIES: recombinase [Enterobacteriaceae] >gi|116222044|ref|YP
18	4373	17.6397	1.13e-51	93.94	404	0	100	4374	Escherichia coli strain NCM3722, complete genome	2.95e-112	100	MULTISPECIES: lysozyme [Bacteria] >gi|9626309|ref|NP
19	4274	12.9528	2.44e-09	75.76	99	1.06e-08	95.65	89	Sphingopyxis alaskensis RB2256, complete genome	1.29e-19	47.1	hypothetical protein [Leptospirillum ferriphilum] >gi|640837756|gb|AIA29804.1| hypothetical protein Y981
20	3815	51.4402	3.23e-07	74.04	140	2.7e-09	94.44	190	Emiliania huxleyi CCMP1516 hypothetical protein partial mRNA	9.59e-34	33.33	hypothetical protein [Bradyrhizobium diazoefficiens] >gi|806926701|dbj|BAR57703.1| hypothetical protein NK6
21	3770	15.3664				0.0025	100	59	Oryza glaberrima clone OG	1.03e-13	33.75	hypothetical protein AMJ85
22	3676	12.2584							not available	4.68e-22	34.88	hypothetical protein XU08
23	3579	19.1847	1.29e-05	78.95	281	2.53e-09	82.54	231	Xylanimonas cellulosilytica DSM 15894, complete genome	1.1e-116	45.68	DNA methyltransferase [Mycobacterium immunogenum] >gi|758526414|gb|KIU41976.1| DNA methyltransferase [Mycobacterium immunogenum] >gi|929785207|gb|KPG13580.1| DNA methyltransferase [Mycobacterium immunogenum] >gi|929786128|gb|KPG14499.1| DNA methyltransferase [Mycobacterium immunogenum] >gi|929788929|gb|KPG17295.1| DNA methyltransferase [Mycobacterium immunogenum] >gi|929795969|gb|KPG24189.1| DNA …
24	3578	19.9197				0.00237	84.48	75	Mycobacterium abscessus UC22, complete genome	6.86e-09	30.57	hypothetical protein XU15
25	3563	10.9516							not available	3.3e-18	54.67	hypothetical protein, partial [Zavarzinella formosa]
26	3379	17.0021				0.00781	85.42	48	Babesia bigemina ubiquitin domain containing protein family, putative partial mRNA			not available
27	3208	11.1351	0.00598	91.43	35				not available	1.53e-10	27.97	hypothetical protein [Fimbriimonas ginsengisoli] >gi|663074835|gb|AIE86990.1| hypothetical protein OP10G
28	3195	63.4127	9.43e-07	75.28	100				not available	6.81e-69	45.19	hypothetical protein AMJ85
29	3146	10.66							not available	1.43e-08	44.74	lipoprotein [Prevotella denticola] >gi|690795390|gb|KGF41412.1| lipoprotein [Prevotella denticola DNF00960]
30	3141	12.1241	7.61e-08	93.94	74	0.00208	85.71	49	Thielavia terrestris NRRL 8126 hypothetical protein (THITE			not available
31	2997	10.3277				4.66e-05	75.76	135	Curvibacter putative symbiont of Hydra magnipapillata genomic scaffold HmaUn	2.36e-23	33.76	chromosome partitioning protein ParA [Acetobacter malorum] >gi|674838108|gb|KFL90463.1| Chromosome (plasmid) partitioning protein ParA [Acetobacter malorum]
32	2938	9.59605	5.84e-09	72.41	134				not available	3.21e-20	47.24	tail protein [Pseudomonas fluorescens] >gi|404302854|gb|EJZ56816.1| Phage-related tail fiber protein [Pseudomonas fluorescens R124]
33	2825	45.3431	1.83e-59	100	502	1.86e-41	94.29	490	Nitratifractor salsuginis DSM 16511, complete genome	1.8e-59	45.31	hypothetical protein ABW22
34	2793	15.4094	0.000122	90	40	0.00644	75.86	86	Nakamurella multipartita DSM 44233, complete genome	3.17e-76	39.13	hypothetical protein [Desulfotomaculum alcoholivorax]
35	2750	19.6236	1.67e-72	89.19	403	0	100	2745	E.coli plasmid pMM200 DNA	5.79e-170	100	protein P,replicatory
36	2680	9.86286	0.000117	82.98	90				not available	1.04e-12	52.38	hypothetical protein [Chthoniobacter flavus] >gi|196222376|gb|EDY16904.1| hypothetical protein CfE428DRAFT
37	2670	68.9629				0.00615	87.23	47	Streptomyces albus J1074, complete genome	8.72e-14	33.16	replication protein [Acinetobacter baumannii] >gi|587789134|gb|EXA82081.1| replication family protein [Acinetobacter baumannii 118362]
38	2583	26.7133	5.84e-40	100	325	1.82e-09	100	81	Monoraphidium neglectum hypothetical protein mRNA	1.48e-24	34.89	adenine methyltransferase [Brevibacillus borstelensis] >gi|820881456|gb|KKX52979.1| adenine methyltransferase [Brevibacillus borstelensis cifa
39	2525	15.7498							not available			not available
40	2472	17.8668	4.9e-09	75.44	110	2.12e-08	79.45	123	Mycobacterium abscessus subsp. bolletii 50594, complete genome	1.23e-14	61.82	hypothetical protein [Streptomyces silvensis] >gi|970360848|gb|KUF18429.1| hypothetical protein AT728
41	2398	25.5342	4.44e-41	86.67	461	2.19e-33	90.7	569	Arthrobacter sp. 11W110	4.6e-122	53.91	hypothetical protein [Massilia timonae] >gi|425721077|gb|EKU83991.1| hypothetical protein HMPREF9710
42	2355	12.4835							not available	1.16e-21	36.09	phage tape measure protein [uncultured Mediterranean phage uvMED]
43	2343	3.45466				0.000442	81.54	65	Magnetospira sp. QH-2 chromosome, complete genome			not available
44	2337	8.81096	8.94e-12	96.67	271	0.000126	90.48	167	Ralstonia solanacearum Po82, complete genome	2.09e-93	46.15	terminase large subunit [uncultured Mediterranean phage uvMED]
45	2296	9.72321							not available			not available
46	2258	7.5892							not available	5.53e-37	45.75	hypothetical protein AMJ38
47	2252	9.6151							not available			not available
48	2219	15.2232	0.00412	89.19	37	0.00146	82.76	57	Sinorhizobium fredii NGR234, complete genome	7.94e-23	30.18	hypothetical protein [Thermanaerothrix daxensis] >gi|934111511|gb|KPL84201.1| hypothetical protein SE15
49	2206	5.75337	1.1e-16	91.23	97	8.02e-26	97.4	218	Bifidobacterium bifidum strain BF3, complete genome			not available
50	2205	6.75361							not available	1.9e-11	43.08	hypothetical protein [Butyrivibrio sp. LC3010]
51	2135	1.71821				0.0014	79.37	89	Anaeromyxobacter dehalogenans 2CP-C, complete genome			not available
52	2126	4.02365	1.47e-08	81.13	196	0.000115	100	159	Uncultured Cyanothece sp. clone GPE6YU402G7BD5 genomic sequence	8.96e-15	56.82	hypothetical protein [Magnetococcus marinus]
53	2122	8.9265				0.00487	96.97	103	Streptomyces avermitilis MA-4680 = NBRC 14893 DNA, complete genome	6.69e-11	26.53	hypothetical protein [Ensifer adhaerens]
54	2079	2.24963	0.0011	92.11	64	2.16e-07	86.96	321	Aureococcus anophagefferens hypothetical protein partial mRNA			not available
55	2075	18.0213	4.1e-28	81.03	210	2.99e-75	100	320	Candidatus Saccharibacteria oral taxon TM7x, complete genome	3.66e-40	95.92	Elongation factor Tu [Candidatus Saccharibacteria bacterium GW2011
56	2074	3.75867				0.00476	88.37	43	Salpingoeca rosetta NEK/NEK1 protein kinase partial mRNA			not available
57	2034	19.6564	0.00108	85.71	49	0	100	2031	Enterobacteria phage lambda, complete genome	5.75e-142	100	putative protein ea47 [Escherichia coli 908585] >gi|569537041|gb|AHE59348.1| putative protein ea47 [Escherichia albertii KF1]
58	1994	28.0815	0	99.9	1997	0	100	1994	Enterobacteria phage lambda, complete genome	8.23e-171	100	tail fiber [Streptomyces vinaceus] >gi|9626268|ref|NP
59	1961	8.86583	0.00363	71.56	108	0.000369	73.53	183	Caldilinea aerophila DSM 14535 = NBRC 104270 DNA, complete genome	3.96e-45	60.87	hypothetical protein RBG1
60	1954	9.13217	3.38e-16	72.28	252	1.12e-29	77.67	407	Fusobacterium nucleatum subsp. polymorphum genome assembly NCTC10562, chromosome : 1	1.1e-112	57.39	ClpP class periplasmic serine protease [Nitrospira sp. ENR4]
61	1849	11.9777	8.59e-11	81.82	216	0.00121	83.33	54	Ilumatobacter coccineus YM16-304 DNA, complete genome	9.43e-36	29.32	hypothetical protein [Deinococcus gobiensis] >gi|380002553|gb|AFD27741.1| hypothetical protein DGo
62	1850	5.69565							not available	8.76e-39	48.26	hypothetical protein AMJ38
63	1834	24.3378	2.78e-23	83.33	338	6.22e-39	70.94	663	Deinococcus gobiensis I-0, complete genome	4.7e-68	54.43	Minor tail protein gp26-related protein [Deinococcus gobiensis I-0]
64	1822	25.385	1.63e-13	89.09	87	1.12e-16	88.31	97	Micromonospora sp. L5, complete genome	2.33e-28	33.57	hypothetical protein, partial [Lachnospiraceae bacterium 7
65	1799	12.7885	5.27e-07	89.19	68	9.68e-05	90.48	75	Aureococcus anophagefferens hypothetical protein partial mRNA	1.53e-05	54.35	hypothetical protein L8106
66	1793	3.50862	0	90.75	1403	2.94e-68	82.14	1185	Pseudomonas aeruginosa DNA, complete genome, strain: 8380	8.09e-172	76.85	terminase [Rhizobium sp. 2MFCol3.1]
67	1747	13.6024	4.48e-14	76.32	213	1e-10	92.11	160	Thioalkalivibrio versutus strain D301, complete genome	1.37e-15	57.69	transglycosylase [Oceanicola granulosus] >gi|89044909|gb|EAR50999.1| transglycosylase SLT domain protein [Oceanicola granulosus HTCC2516]
68	1740	13.2933	6.21e-06	80	194	0.000327	86.67	106	Coccomyxa subellipsoidea C-169 hypothetical protein partial mRNA	2.96e-16	42.86	hypothetical protein [Herpetosiphon geysericola] >gi|934107491|gb|KPL80236.1| hypothetical protein SE18
69	1739	37.9899	7.07e-18	92.86	96	3.97e-22	93.59	95	Thermoanaerobacter sp. X513, complete genome	1.74e-45	38.46	Putative Transposase [Microgenomates bacterium 39
70	1623	8.27279	0.00299	78.95	57	0.00106	86.96	59	Actinobacteria bacterium IMCC26256, complete genome	4.54e-06	61.82	hypothetical protein AB669
71	1586	9.41411							not available			not available
72	1580	3.36763				0.00103	86.67	80	Treponema caldaria DSM 7334, complete genome	2.39e-07	83.33	Glutaredoxin-like protein [Parcubacteria group bacterium GW2011
73	1566	10.1721							not available			not available
74	1554	7.3482	5.53e-06	81.82	65				not available			not available
75	1523	17.1969				0.00347	80.6	67	Heterobasidion irregulare TC 32-1 hypothetical protein partial mRNA			not available
76	1511	9.26612							not available			not available
77	1494	4.97295				7.97e-100	76.07	1029	Mycobacterium liflandii 128FXT, complete genome	1.01e-171	63	adenylosuccinate lyase [Kibdelosporangium aridum]
78	1493	9.80501							not available			not available
79	1480	3.03782				7.93e-05	83.93	56	Pseudonocardia sp. AL041005-10, complete genome			not available
80	1482	14.8845	3.55e-27	97.06	370	0.000967	97.06	66	Emiliania huxleyi CCMP1516 hypothetical protein partial mRNA	3.61e-64	59.46	hypothetical protein [Ponticoccus sp. UMTAT08] >gi|737075799|gb|KHQ50380.1| Major head subunit [Ponticoccus sp. UMTAT08]
81	1480	9.40785							not available			not available
82	1479	8.80126	3.54e-08	94.12	79	8.46e-11	95.24	78	Moorella thermoacetica strain DSM 2955, complete genome			not available
83	1473	9.77362							not available	3.21e-06	34.06	hypothetical protein HELRODRAFT
84	1469	3.51204				0.000959	77.14	152	Carboxydothermus hydrogenoformans Z-2901, complete genome	5.24e-58	50.44	parB/RepB/Spo0J family partition protein [Anaerolinea thermolimosa]
85	1410	10.3697				0.000263	83.05	74	PREDICTED: Ficedula albicollis serine/threonine-protein phosphatase 2A 65 kDa regulatory subunit A alpha isoform-like (LOC101819607), mRNA			not available
86	1410	3.64671	1.75e-05	90	136	3.65e-34	72.62	336	Acetohalobium arabaticum DSM 5501, complete genome	4.06e-24	70.79	hypothetical protein UR50
87	1399	1.12211				2.98e-35	79.89	179	Bradyrhizobium japonicum SEMIA 5079 genome	1.18e-25	68.83	membrane protein [Bradyrhizobium elkanii]
88	1385	2.73498							not available	4.8e-07	46.97	hypothetical protein [Clostridium scatologenes] >gi|800898683|gb|AKA70867.1| TOPRIM domain-containing protein [Clostridium scatologenes]
89	1384	1.40015				1.74e-06	88.64	141	Methanosalsum zhilinae DSM 4017, complete genome	3.54e-29	62.64	Quinoprotein glucose dehydrogenase [Candidatus Moranbacteria bacterium GW2011
90	1387	2.93383							not available			not available
91	1377	7.08768							not available			not available
92	1372	12.8227	0.000207	84	82	0.000256	100	210	Thermus aquaticus Y51MC23, complete genome	1.15e-27	51.08	Mu-like prophage I protein-like protein [Thermus aquaticus Y51MC23] >gi|939576145|gb|ALJ90053.1| Mu-like phage gp32 protein [Thermus aquaticus Y51MC23]
93	1376	3.64091							not available			not available
94	1368	1.92437	3.98e-07	75.36	144	8.9e-23	84.91	197	Kineococcus radiotolerans SRS30216, complete genome	3.46e-130	58.28	hypothetical protein ACD
95	1361	12.3642				7.27e-05	71.55	116	Labilithrix luteola strain DSM 27648, complete genome	1.7e-27	34.53	phage integrase family protein [Hydrogenivirga sp. 128-5-R1-1] >gi|159881852|gb|EDP75360.1| phage integrase family protein [Hydrogenivirga sp. 128-5-R1-1]
96	1354	5.79353	1.29e-19	76.47	380	1.22e-52	85	794	Sinorhizobium fredii NGR234, complete genome	2.97e-129	66.42	MULTISPECIES: restriction endonuclease subunit M [Mycobacterium chelonae group] >gi|949261427|gb|KRQ21922.1| restriction endonuclease subunit M [Mycobacterium sp. H092] >gi|949285912|gb|KRQ46120.1| restriction endonuclease subunit M [Mycobacterium sp. H101] >gi|949289226|gb|KRQ49380.1| restriction endonuclease subunit M [Mycobacterium sp. H063] >gi|949292189|gb|KRQ52311.1| restriction endonucleas…
97	1348	1.15932	0.00865	80.36	56	5.17e-51	88.89	418	Variibacter gotjawalensis DNA, complete genome	3.23e-37	60.19	3-(3-hydroxy-phenyl)propionate/3-hydroxycinnamic acid hydroxylase [Variibacter gotjawalensis]
98	1340	13.7486							not available			not available
99	1333	11.4058	2.98e-21	86.79	517	2.83e-16	87.23	385	Meiothermus ruber DSM 1279 genome	7.99e-68	57.14	phage head protein [Meiothermus ruber] >gi|290471299|gb|ADD28718.1| major head subunit protein [Meiothermus ruber DSM 1279] >gi|481062672|gb|AGK05835.1| major head subunit protein [Meiothermus ruber DSM 1279]
100	1331	9.05251							not available	2.24e-68	42.82	terminase [Meiothermus silvanus] >gi|296850080|gb|ADH63095.1| hypothetical protein Mesil
101	1331	8.70219	6.14e-11	89.13	136	8.65e-23	70.15	357	[Cellvibrio] gilvus ATCC 13127, complete genome	1.91e-24	73.08	hypothetical protein [Methylobacterium nodulans] >gi|219948114|gb|ACL58506.1| conserved hypothetical protein [Methylobacterium nodulans ORS 2060]
102	1326	4.42801							not available			not available
103	1318	8.62549				0	99.77	1318	Enterobacteria phage P1 mod1902::IS5 c1.100 rev dmt(del)MB mutant, complete genome	0	96.88	Prt [Salmonella enterica] >gi|46401636|ref|YP
104	1309	2.93869	0.0024	80.77	52	5.72e-63	84.91	605	Azoarcus anaerobius transposase gene, partial cds; putative ABC transporter substrate-binding protein, putative flavin-dependent dehydrogenase, putative resorcinol degradation regulation protein, hypothetical protein, and putative glutathione S-transferase genes, complete cds; resorcinol degradation gene cluster, complete sequence; and putative regulatory protein gene, complete cds	4.61e-109	57.14	pyrogallol hydroxytransferase [Magnetospirillum sp. SO-1] >gi|452963069|gb|EME68156.1| Pyrogallol hydroxytransferase [Magnetospirillum sp. SO-1]
105	1305	1.78	0.000686	81.13	53	3.37e-72	72.95	503	Parvibaculum lavamentivorans DS-1, complete genome	1.11e-112	78.92	MULTISPECIES: hypothetical protein [Bradyrhizobium] >gi|694286263|gb|KGJ65558.1| hypothetical protein BJA5080
106	1301	2.07846							not available	1.15e-21	56.52	Cysteine desulfurase [Parcubacteria group bacterium GW2011
107	1300	6.1246							not available			not available
108	1292	2.00324				1.98e-05	73.53	102	Roseburia hominis A2-183, complete genome	6.52e-18	73.91	membrane protein insertion efficiency factor YidD [Nitrolancea hollandica] >gi|390173275|emb|CCF83698.1| conserved hypothetical protein [Nitrolancea hollandica Lb]
109	1287	2.38979				4.63e-07	89.8	110	Candidatus Saccharimonas aalborgensis, complete genome	2.82e-53	59.62	hypothetical protein UT90
110	1285	2.13068							not available	1.79e-15	61.11	hypothetical protein [Sorangium cellulosum] >gi|521008554|gb|AGP41557.1| hypothetical protein SCE1572
111	1278	2.06536	5.5e-62	96.77	458	7.27e-30	95.35	436	Methylobacterium aquaticum plasmid pMaq22A	2.24e-47	71.43	hypothetical protein [Azoarcus toluclasticus]
112	1250	7.84087				0	99.76	1247	Enterobacteria phage P1 mod1902::IS5 c1.100 rev dmt(del)MB mutant, complete genome	3.35e-170	100	hypothetical protein [Enterobacteria phage P1]
113	1249	7.28751	0.00229	72.41	87	4.49e-07	89.74	146	Rhizobium tropici CIAT 899, complete genome	1.23e-34	87.5	hypothetical protein APY04
114	1243	2.45707	2e-10	79.17	197	3.66e-08	89.58	197	Mycobacterium smegmatis JS623, complete genome	3.41e-40	49.41	putative antirestriction protein [Candidatus Microthrix parvicella] >gi|499276255|emb|CCM65354.1| putative antirestriction protein [Candidatus Microthrix parvicella RN1]
115	1240	5.1231	0.000187	68.92	147	1.89e-05	69.44	144	Gemmatirosa kalamazoonesis strain KBS708 plasmid 1, complete sequence	2.8e-37	52.6	hypothetical protein [Reyranella massiliensis]
116	1237	5.29272							not available	3.37e-05	39.34	predicted transcriptional regulator [Anaerolinea thermolimosa]
117	1223	10.1352	5.27e-05	86.67	55	3.16e-15	90.32	84	Streptomyces venezuelae strain ATCC 15439, complete genome	1.28e-11	68.18	Glycine-tRNA ligase [Parcubacteria group bacterium GW2011
118	1222	3.73625	2.91e-08	93.94	99	7.89e-118	100	493	Ensifer adhaerens OV14 chromosome 1 sequence	4.27e-70	83.58	putrescine ABC transporter membrane protein [Bradyrhizobium oligotrophicum] >gi|456352894|dbj|BAM87339.1| putrescine ABC transporter membrane protein [Bradyrhizobium oligotrophicum S58]
119	1212	2.6615	6.79e-10	71.24	151	1.17e-39	83.33	573	Desulfomicrobium baculatum DSM 4028, complete genome	1.85e-130	78.26	Valine-tRNA ligase [Candidatus Magasanikbacteria bacterium GW2011
120	1212	2.04659							not available			not available
121	1213	1.72083				6.9e-11	89.58	167	Geobacter pickeringii strain G13, complete genome	3.2e-147	55	RNA-metabolising metallo-beta-lactamase [Parcubacteria group bacterium GW2011
122	1204	4.98693	0.0077	85.37	41				not available	1.33e-05	52.27	hypothetical protein [Caldanaerobius polysaccharolyticus]
123	1198	6.54641							not available	4.06e-18	42.47	hypothetical protein [Haloplanus natans]
124	1192	10.0931							not available	5.62e-16	45.26	hypothetical protein [Fimbriimonas ginsengisoli] >gi|663075946|gb|AIE88101.1| Putative anhydro-N-acetylmuramyl- tripeptide amidase, AmpD (negative regulator of AmpC) [Fimbriimonas ginsengisoli Gsoil 348]
125	1179	7.03022							not available	1.07e-16	34.75	Phage-related minor tail protein [Streptomyces sp. SM8]
126	1165	8.94324	0.000611	75	120	0.000216	84.91	73	Pandoraea norimbergensis strain DSM 11628, complete genome	1.06e-27	37.44	putative uncharacterized protein [Akkermansia muciniphila CAG:154]
127	1159	8.11041							not available	1.99e-10	41.56	MULTISPECIES: hypothetical protein [Thioalkalivibrio]
128	1158	2.81984	1.43e-05	68.46	264	1.04e-33	81.15	385	Anabaena sp. wa102 strain WA102, complete genome	6.78e-66	70.67	GTP-binding protein YchF [Nocardia sp. BMG111209]
129	1152	3.23679							not available	8.38e-34	44.91	ATP synthase subunit alpha [Candidatus Saccharimonas aalborgensis]
130	1152	1.19671	0.00736	88.89	36	6.13e-05	94.44	117	Hoeflea sp. IMCC20628, complete genome			not available
131	1142	14.4784				0.00258	94.29	35	Alistipes finegoldii DSM 17242, complete genome			not available
132	1137	2.07486	1.82e-10	86.67	60	2.74e-09	80.7	219	Streptomyces avermitilis MA-4680 = NBRC 14893 DNA, complete genome	6.68e-28	65.22	hypothetical protein [Streptomyces sp. NRRL B-24484]
133	1132	3.95729	1.14e-06	100	117	6.86e-17	86.76	197	Uncultured Termite group 1 bacterium phylotype Rs-D17 DNA, complete genome	6.2e-10	82.14	sporulation initiation inhibitor Soj [Desulfotomaculum kuznetsovii] >gi|333824376|gb|AEG17039.1| Cobyrinic acid ac-diamide synthase [Desulfotomaculum kuznetsovii DSM 6115]
134	1128	1.95429							not available			not available
135	1126	4.65765							not available			not available
136	1123	1.96445				7.76e-10	93.48	154	Desulfovibrio magneticus RS-1 DNA, complete genome	1.62e-53	58.46	Ribosomal RNA small subunit methyltransferase I [Parcubacteria group bacterium GW2011
137	1121	2.29428							not available			not available
138	1122	7.52439	3.04e-20	91.07	85	3.08e-21	91.43	110	Sphingobacterium sp. 21, complete genome	0.000198	71.43	hypothetical protein E27107
139	1109	1.36493	7.51e-123	82.35	507	0	86.44	1111	Afipia genosp. 2 strain B-91-007290 RNA polymerase beta subunit (rpoB) gene, complete cds	5.2e-178	98.68	DNA-directed RNA polymerase subunit beta [Rhodopseudomonas palustris] >gi|81562131|sp|Q6N4R9.1|RPOB
140	1105	8.35048	0.000578	76.62	74				not available	1.39e-07	33.11	hypothetical protein (plasmid) [uncultured prokaryote]
141	1103	2.14218							not available			not available
142	1106	8.60401	3.2e-45	89.47	481	1.57e-18	91.89	376	Azotobacter chroococcum NCIMB 8003, complete genome	3.49e-61	55.91	phage portal protein [Myxococcus stipitatus DSM 14675]
143	1097	3.58925	1.35e-05	78.26	69	0.000709	76.83	80	Mycobacterium phage Mutaforma13, complete genome	4.58e-13	42.72	hypothetical protein [Desulfovibrio sp. 6
144	1097	3.67019				2.17e-10	85.71	173	Rhodopseudomonas palustris TIE-1, complete genome	6.86e-109	51.85	hypothetical protein [Solirubrobacterales bacterium URHD0059]
145	1091	2.3513	0.000571	70.37	108	3e-21	85.48	354	Cupriavidus necator N-1 plasmid pBB1, complete sequence	6.91e-104	54.85	Transposase, mutator type [Clostridium sp. IBUN22A] >gi|800882269|gb|KJZ87602.1| Transposase, mutator type [Clostridium sp. IBUN125C] >gi|800887526|gb|KJZ92639.1| Transposase, mutator type [Clostridium sp. IBUN62F] >gi|800892788|gb|KJZ97660.1| Positive regulator of CheA protein activity (CheW) [Clostridium sp. IBUN13A]
146	1095	4.20328							not available			not available
147	1080	8.92203	0.00197	91.89	39				not available	1.17e-15	81.82	hypothetical protein [Chryseobacterium luteum]
148	1073	7.22692							not available	1.09e-12	37.5	hypothetical protein [Pseudomonas sp. P818]
149	1070	2.72244							not available			not available
150	1071	16.7037							not available			not available
151	1067	3.32478	2.53e-08	94.12	175	5.66e-05	94.12	80	Micromonas sp. RCC299 chromosome 15 predicted protein (MICPUN			not available
152	1063	1.03472				8.32e-117	75	915	Rhodospirillum centenum SW, complete genome	1.33e-70	72.5	hypothetical protein [Maribius sp. MOLA 401]
153	1063	3.35154				7.3e-105	72.78	1067	Pseudomonas aeruginosa DHS01, complete genome	0	73.09	hypothetical protein [Amycolatopsis sp. ATCC 39116]
154	1059	8.70577				0.00833	91.89	37	Clavibacter michiganensis subsp. nebraskensis NCPPB 2581 complete genome			not available
155	1057	1.59363	2.51e-27	98.68	105	3.31e-33	100	215	Uncultured bacterium clone contig46683 genomic sequence	4.95e-23	74.6	hypothetical protein [Afipia birgiae]
156	1053	2.88855							not available			not available
157	1051	8.08936				5.57e-05	73.79	102	Pelodictyon phaeoclathratiforme BU-1, complete genome	2.6e-67	47.33	hypothetical protein [Microvirga sp. JC119]
158	1048	12.1045				0.00236	85.11	73	Variovorax paradoxus B4 chromosome 1, complete sequence			not available
159	1049	11.2616							not available			not available
160	1041	6.07201	0.000156	80.3	65				not available			not available
161	1035	3.72967				0	98.94	1031	Enterobacteria phage P1 mod1902::IS5 c1.100 rev dmt(del)MB mutant, complete genome	6.02e-141	95.38	DarA [Enterobacteria phage P1] >gi|75092847|sp|O21970.1|DARA
162	1037	2.6446				3.68e-121	75.08	702	Chelatococcus sp. CO-6, complete genome	5.64e-127	73.5	murein L,D-transpeptidase [Variibacter gotjawalensis]
163	1036	1.39653	5.41e-23	86.05	305	0	94.44	840	Oligotropha carboxidovorans OM5, complete genome	2.13e-100	95.89	glutathione ABC transporter ATP-binding protein [Oligotropha carboxidovorans] >gi|209874829|gb|ACI94625.1| glutathione import ATP-binding protein GsiA [Oligotropha carboxidovorans OM5] >gi|336093939|gb|AEI01765.1| glutathione import ATP-binding protein GsiA [Oligotropha carboxidovorans OM4] >gi|336097517|gb|AEI05340.1| glutathione import ATP-binding protein GsiA [Oligotropha carboxidovorans OM5]
164	1035	1.17449							not available			not available
165	1027	12.7718	1.04e-06	83.58	91	3.66e-07	83.08	101	Gordonia sp. KTR9, complete genome			not available
166	1027	2.08025							not available			not available
167	1022	7.17355							not available			not available
168	1020	1.26294				1.04e-121	90.91	696	Bradyrhizobium sp. BTAi1 plasmid pBBta01, complete sequence	4.57e-70	85.71	isoprenylcysteine carboxyl methyltransferase [Bradyrhizobium sp. Leaf396] >gi|945259342|gb|KQT17279.1| isoprenylcysteine carboxyl methyltransferase [Bradyrhizobium sp. Leaf396]
169	1010	2.72176	8.92e-14	69.33	270	3.36e-96	86.96	832	Desulfurivibrio alkaliphilus AHT2, complete genome	0	88.05	Type I site-specific deoxyribonuclease, HsdR family [Microgenomates (Roizmanbacteria) bacterium GW2011
170	1003	1.94328	1.31e-11	91.11	214	6.9e-10	81.16	287	Rhizobium sp. IRBG74 circular chromosome, complete genome	9.68e-20	61.63	hypothetical protein [Shinella sp. DD12]
171	1005	1.53838	0.00639	82.61	46	1.1e-13	90.38	220	Verrucomicrobia bacterium L21-Fru-AB, complete genome	8.23e-58	76.92	Ribonuclease 3 [Candidatus Yanofskybacteria bacterium GW2011
172	1002	2.21859							not available			not available
173	999	1.97669				7.33e-35	87.5	573	Rhodopseudomonas palustris BisA53, complete genome	7.55e-61	71.01	MBL fold metallo-hydrolase [Rhodopseudomonas palustris]
174	999	7.17903							not available	3.87e-14	40	hypothetical protein [Streptococcus suis]
175	998	2.04149							not available	3.69e-10	59.46	hypothetical protein UT86
176	997	3.15106				6.41e-61	89.74	695	Rhodopseudomonas palustris CGA009 complete genome; segment 13/16	1.23e-88	66.35	glycine cleavage system aminomethyltransferase T [Rhizobium sp. YR295]
177	994	9.89883							not available	4.36e-19	31.69	hypothetical protein [Herpetosiphon geysericola] >gi|934118149|gb|KPL90763.1| hypothetical protein SE18
178	985	2.77551	0.000514	91.67	47				not available	3.26e-12	64.15	50S ribosomal protein L28 [Candidatus Saccharibacteria bacterium GW2011
179	987	1.41398	3.47e-06	93.94	75	6.33e-80	84.38	389	Gordonia sp. KTR9, complete genome	1.04e-12	80	hypothetical protein Q614
180	981	2.24595							not available	1.93e-35	50	hypothetical protein US76
181	982	5.09935	1.2e-05	75.76	119				not available	5.01e-12	44.09	terminase [Stigmatella aurantiaca DW4/3-1]
182	978	1.48108				0.00018	88.1	75	Anaerobaculum mobile DSM 13181, complete genome	4.43e-49	69.23	ATP-dependent DNA helicase, UvrD/REP family [Parcubacteria group bacterium GW2011
183	978	3.88108	1.78e-41	90.48	450	5.88e-55	81.48	748	Paenibacillus mucilaginosus K02, complete genome	1.4e-85	72.45	replicative DNA helicase [Sporolactobacillus laevolacticus] >gi|558502703|gb|EST11951.1| DNA helicase [Sporolactobacillus laevolacticus DSM 442]
184	978	2.87676				0.00018	88.37	87	Dyella jiangningensis strain SBZ 3-12, complete genome	8.5e-27	72.73	Transporter, CPA2 family [bacterium GW2011
185	980	2.22186				4.84e-56	80.21	619	Burkholderia vietnamiensis LMG 10929 chromosome I, complete sequence	1.1e-54	80	hypothetical protein [Pseudolabrys sp. Root1462] >gi|945846450|gb|KQZ00164.1| hypothetical protein ASD45
186	978	2.13651	3.91e-56	82	324	0	84.93	816	Methylobacterium oryzae CBMB20, complete genome	3.41e-108	91.02	polyribonucleotide nucleotidyltransferase [Afipia felis] >gi|697980037|emb|CEG09914.1| Polyribonucleotide nucleotidyltransferase [Afipia felis]
187	976	2.13464	0.0062	76.56	64	0.00765	85.11	47	Rhodococcus aetherivorans strain IcdP1, complete genome			not available
188	976	10.4169							not available			not available
189	970	2.80131				0.00218	81.82	62	Sphingopyxis macrogoltabida strain 203, complete genome	9.93e-84	48.82	hypothetical protein AMJ57
190	971	10.9716				0.000625	89.74	91	Amycolatopsis lurida NRRL 2430, complete genome			not available
191	966	1.67289							not available	1.33e-78	69.28	hypothetical protein UW63
192	961	2.27643							not available			not available
193	958	1.23119				0.000177	72.26	135	Uncultured microorganism DNA, gene cassette 42Cas.GasHyd.GC.1, gene cassette 42Cas.GasHyd.GC.2, gene cassette 42Cas.GasHyd.GC.3, gene cassette 42Cas.GasHyd.GC.4, complete sequence, clone: 42Cas.GasHyd.GC	2.95e-08	37.37	hypothetical protein [Cellulophaga sp. E6(2014)] >gi|694994431|gb|KGK32212.1| hypothetical protein EL45
194	955	3.01556				1.19e-06	83.33	91	Mesorhizobium australicum WSM2073, complete genome	9.21e-62	40.25	UDP-N-acetylmuramate-L-alanine ligase [Candidatus Uhrbacteria bacterium GW2011
195	949	2.72768				0.00061	85.42	110	Burkholderia glumae PG1 chromosome 2, complete sequence	4.13e-05	40.68	uncharacterized protein [uncultured Mediterranean phage uvMED] >gi|775458333|dbj|BAQ92158.1| putative DNA binding protein [uncultured Mediterranean phage uvMED] >gi|775458442|dbj|BAQ92260.1| uncharacterized protein [uncultured Mediterranean phage uvMED] >gi|787046559|dbj|BAR20895.1| uncharacterized protein [uncultured Mediterranean phage uvMED]
196	953	5.94196							not available			not available
197	945	2.982							not available	1.42e-35	61.02	Pyruvate kinase [candidate division WS6 bacterium GW2011
198	942	1.09347				0	78.82	938	Polymorphum gilvum SL003B-26A1, complete genome	4.6e-137	78.86	sulfate thioesterase/sulfate thiohydrolase, partial [uncultured bacterium]
199	942	3.54566	1.01e-12	91.43	243	1.17e-25	90.24	395	Nakamurella multipartita DSM 44233, complete genome	6.8e-40	62.96	DNA methylase N-4 [Gordonia aichiensis]
200	938	2.33032	6.35e-09	74.51	128	2.39e-53	81.25	557	Acidobacterium capsulatum ATCC 51196, complete genome	4.07e-80	67.25	peptide chain release factor 1 [Ammonifex degensii] >gi|260864133|gb|ACX51239.1| peptide chain release factor 1 [Ammonifex degensii KC4]
201	938	12.9989	7.74e-08	82.54	127	1.42e-05	75.82	88	Allochromatium vinosum DSM 180 plasmid pALVIN01, complete sequence	3.95e-49	48.29	AAA ATPase [Allochromatium vinosum DSM 180]
202	936	1.28685				2.39e-91	81.82	938	Rhodopseudomonas palustris HaA2, complete genome	2.84e-92	73.71	formate hydrogenlyase [Rhodovulum sp. PH10] >gi|402502091|gb|EJW13728.1| Formate hydrogenlyase subunit 4 [Rhodovulum sp. PH10]
203	936	10.4586	0.00594	84.09	44	0.000172	88.1	68	Mesorhizobium australicum WSM2073, complete genome			not available
204	932	0.969248				3.31e-26	76.38	322	Sinorhizobium fredii USDA 257, complete genome	9.54e-22	61.76	glycosyl transferase family 1 [Ochrobactrum anthropi] >gi|590081932|gb|EXL08238.1| glycosyl transferase family 1 [Ochrobactrum anthropi]
205	929	1.70091				4.02e-25	89.74	140	Starkeya novella DSM 506, complete genome	3.37e-16	86.36	peptidase [Blastochloris viridis] >gi|940654409|gb|ALK09094.1| hypothetical protein BVIR
206	928	1.1373	2.85e-51	93.55	366	0	97.06	922	Methylobacterium nodulans ORS 2060, complete genome	1.73e-110	100	MULTISPECIES: protein kinase [Afipia]
207	926	1.14679	1.13e-62	68.83	662	0	84.33	841	Mesorhizobium australicum WSM2073, complete genome	1.5e-146	84.27	transcription termination factor Rho [Bdellovibrio exovorus]
208	924	1.6916	6.25e-09	91.49	51	3.28e-07	91.49	53	Anaerolinea thermophila UNI-1 DNA, complete genome			not available
209	924	1.69435	0.00168	87.8	94	3.06e-134	88.89	927	Pseudomonas stutzeri CCUG 29243, complete genome	6.18e-74	81.99	bicarbonate transport system permease protein CmpB [Variibacter gotjawalensis]
210	921	2.02076	4.2e-11	88.46	85	6.74e-16	87.5	102	Bacterium GW2011	1.99e-19	63.49	Uracil-DNA glycosylase, family 4 [bacterium GW2011
211	921	2.56171				1.48e-144	94.44	691	Bradyrhizobium oligotrophicum S58 DNA, complete genome	6.43e-119	73.09	nitrous oxide expression regulator, NosR [Bradyrhizobium oligotrophicum] >gi|456358344|dbj|BAM92789.1| nitrous oxide expression regulator, NosR [Bradyrhizobium oligotrophicum S58]
212	922	6.31488	0.00167	76.32	75	0.00721	87.5	45	Thermococcus sp. 4557, complete genome	2.74e-17	45.74	hypothetical protein ADL35
213	923	3.92272				0.00722	90.7	42	Sinorhizobium fredii HH103 main chromosome, complete sequence	7.43e-26	40.77	hypothetical protein UY96
214	922	1.72486	0.00048	77.53	84	4.85e-62	84.15	494	Pannonibacter phragmitetus strain 31801, complete genome	1.06e-55	88.24	S-adenosylmethionine--diacylglycerol 3-amino-3-carboxypropyl transferase [Rhodovulum sp. PH10] >gi|402499422|gb|EJW11126.1| S-adenosylmethionine:diacylglycerol 3-amino-3-carboxypropyl transferase [Rhodovulum sp. PH10]
215	919	1.89919							not available	4.8e-09	50.77	hypothetical protein AMJ93
216	915	1.44651	1.77e-09	93.55	165	4.82e-05	79.03	180	Burkholderia gladioli strain ATCC 10248 chromosome 1, complete sequence	8.4e-13	78.57	hypothetical protein Q046
217	915	8.04535	5.78e-79	86	538	3.95e-44	90.24	515	Celeribacter indicus strain P73, complete genome	1.21e-47	62.57	hypothetical protein [Azoarcus toluclasticus]
218	917	1.35082				9.96e-14	77.19	162	Rhodobacter sphaeroides ATCC 17025 plasmid pRSPA01, complete sequence	1.16e-27	67.57	DNA-binding protein [Microvirga flocculans]
219	914	2.0641				8.69e-59	83.05	734	Azospirillum brasilense strain Az39 plasmid AbAZ39	1.17e-57	70.31	UDP-N-acetylglucosamine 4,6-dehydratase (inverting) [Niveispirillum irakense]
220	914	3.98135							not available			not available
221	912	7.35664	3.89e-05	70	234	5.48e-17	75.93	308	Desulfosporosinus acidiphilus SJ4, complete genome	7.58e-49	54.21	30S ribosomal protein S4 [Candidatus Saccharibacteria oral taxon TM7x] >gi|734569236|gb|AJA06453.1| 30S ribosomal protein S4 [Candidatus Saccharibacteria oral taxon TM7x]
222	911	2.10152							not available	2.16e-33	60.92	hypothetical protein UX53
223	911	3.98133				0	99.81	514	Synthetic construct for pESAC13 PAC vector	8.17e-87	100	Chain A, Partition Protein Apo Form In Space Group I4122
224	910	1.8269	7.01e-40	93.55	467	0	89.47	773	Aureimonas sp. AU20, complete genome	3.33e-67	79.03	delta-aminolevulinic acid dehydratase [Chelatococcus sambhunathii]
225	909	2.32042							not available	1.39e-52	51.39	Metallophosphoesterase [Parcubacteria group bacterium GW2011
226	906	3.53991							not available			not available
227	905	3.7074				3.91e-25	85.11	550	Streptomyces leeuwenhoekii genome assembly sleC34, plasmid : pSLE2	2.63e-78	63.16	MULTISPECIES: hypothetical protein [Streptomyces]
228	906	5.66588	3.87e-05	75	131	0.00708	76.81	69	Streptomyces nogalater SnoN (snoN) gene, partial cds; C-7 ketoreductase (snoaF), SnoO (snoO), SnoL (snoL), putative glycosyl transferase (snogE), putative hydroxylase (snoaW), putative glycosyl transferase (snogD), SnoK (snoK), nogalonic acid methyl ester cyclase (snoaL), putative dTDP-glucose-4,6-dehydratase (snogK), putative dTDP-4-dehydrorhamnose reductase (snogC), SnoG (snoG), SnogN (snogN), …	2.44e-25	43.54	hypothetical protein [Comamonas testosteroni]
229	904	1.88693	2.6e-07	100	54	1.28e-18	100	81	Plasmodium knowlesi strain H chromosome 10, complete genome			not available
230	907	10.2721							not available			not available
231	902	1.27745							not available			not available
232	898	1.98819	8.42e-77	91.89	736	1.11e-44	86	498	Blastochloris viridis genome assembly Blastochloris viridis genome, chromosome : I	1.57e-29	83.33	hypothetical protein [Chelatococcus sambhunathii] >gi|973992113|emb|CUA90635.1| Protein of unknown function (DUF3489) [Chelatococcus sambhunathii]
233	894	1.37664	8.4e-39	75.82	507	8.49e-59	97.06	634	Corallococcus coralloides DSM 2259, complete genome	4.57e-50	60	Fis family transcriptional regulator [Corallococcus coralloides] >gi|380732048|gb|AFE08050.1| sigma-54 dependent transcription regulator [Corallococcus coralloides DSM 2259]
234	893	3.07867							not available			not available
235	892	1.26882							not available			not available
236	891	4.7491	8.37e-20	85.71	552	3.59e-95	73.83	829	Halothermothrix orenii H 168, complete genome	6.09e-99	78	RNA polymerase sigma factor [candidate division CPR2 bacterium GW2011
237	889	2.58134				1.53e-17	72.64	370	Nocardia brasiliensis ATCC 700358, complete genome	1.34e-65	57.09	glyceraldehyde-3-phosphate dehydrogenase [Parcubacteria bacterium SG8
238	888	1.747	3.79e-05	78.95	72	2.76e-14	86.44	255	Sandaracinus amylolyticus strain DSM 53668, complete genome	2.78e-35	60	Glutamate dehydrogenase [Parcubacteria group bacterium GW2011
239	890	2.7482							not available	2.42e-17	74.42	hypothetical protein [Acinetobacter baumannii] >gi|948344253|gb|KRI44596.1| hypothetical protein APC20
240	888	5.17386	2.56e-07	82.61	96				not available	2.76e-68	63.29	RNA-directed DNA polymerase [Parcubacteria group bacterium GW2011
241	888	2.41396	1.72e-09	69.7	254	1.25e-18	82.05	378	Aureimonas sp. AU20, complete genome	1.47e-52	62.69	GTPase obg [Candidatus Azambacteria bacterium GW2011
242	885	1.92169	2.38e-20	88.89	157	7.37e-28	86.84	171	Megasphaera elsdenii 14-14, complete genome	3.74e-05	83.33	hypothetical protein UW98
243	885	1.45356				8.41e-21	73.82	190	Bradyrhizobium diazoefficiens DNA, complete genome, strain: NK6	2.35e-45	43.38	hypothetical protein [Bradyrhizobium sp. STM 3843] >gi|365421285|emb|CCE08468.1| conserved hypothetical protein [Bradyrhizobium sp. STM 3843]
244	882	6.17291	0.000459	88.89	46	3.81e-06	92.11	77	Trichobilharzia regenti genome assembly T			not available
245	881	2.82767	1.82e-34	74.51	356	0	81.42	871	Chelatococcus sp. CO-6, complete genome	4.82e-136	70.31	acetolactate synthase [Pseudolabrys sp. Root1462] >gi|945846365|gb|KQZ00079.1| acetolactate synthase [Pseudolabrys sp. Root1462]
246	878	4.61893	0	99.89	880	0	100	881	Escherichia coli APEC IMT5155, complete genome	3.99e-154	100	phage tail fiber protein, partial [Escherichia coli O104:H4 str. Ec11-9941]
247	879	1.63183				1.24e-18	81.82	602	Desulfotomaculum gibsoniae DSM 7213, complete genome	2.71e-64	67.27	pyruvate dehydrogenase [Thermogemmatispora carboxidivorans]
248	877	1.73358				0.000161	82.54	59	Pseudohongiella spirulinae strain KCTC 32221, complete genome			not available
249	877	14.8904	0.000131	74.29	103	1.41e-11	94.44	120	Sphingomonas wittichii RW1, complete genome	1.74e-25	42.65	chromosome partitioning protein ParA [Mycobacterium sp. EPa45] >gi|828182984|gb|AKK28219.1| chromosome partitioning protein ParA [Mycobacterium sp. EPa45]
250	873	5.11873							not available	1.05e-10	39.53	glycosyl transferase family protein [Candidatus Solibacter usitatus] >gi|116224444|gb|ABJ83153.1| glycosyl transferase, family 2 [Candidatus Solibacter usitatus Ellin6076]
251	869	1.13145	0	79.69	764	0	83.14	784	Oligotropha carboxidovorans OM5, complete genome	3.07e-112	100	minor capsid protein E [Magnetospirillum magneticum] >gi|82945114|dbj|BAE49978.1| hypothetical protein [Magnetospirillum magneticum AMB-1]
252	868	1.95203				6.34e-16	94	372	Methylobacterium radiotolerans JCM 2831, complete genome	7.58e-93	85.19	Aspartyl/glutamyl-tRNA(Asn/Gln) amidotransferase subunit B, partial [Parcubacteria group bacterium GW2011
253	864	3.06158							not available	3.6e-35	53.08	hypothetical protein [Burkholderia ubonensis] >gi|978494658|gb|KVN91186.1| hypothetical protein WJ68
254	863	51.1163				0.00193	91.89	67	Kitasatospora setae KM-6054 DNA, complete genome			not available
255	861	10.3598				3.48e-38	81.44	431	Campylobacter lari NCTC 11845, complete genome	2.31e-44	77.05	50S ribosomal protein L14 [Clostridium sp. CAG:43]
256	858	7.00124	0	99.53	856	0	100	857	Enterobacteria phage HK629, complete genome	1.5e-137	100	MULTISPECIES: membrane protein [Bacteria] >gi|9626265|ref|NP
257	860	1.67786	6.21e-15	90.38	158	5.16e-17	90.48	177	Ammonifex degensii KC4, complete genome	1.69e-21	71.43	Cysteine desulfurase [Candidatus Wolfebacteria bacterium GW2011
258	857	1.01743				3.94e-88	78.54	646	Halorhodospira halophila SL1, complete genome	2.9e-45	79.57	sulfurtransferase [Thermopetrobacter sp. TC1]
259	858	1.29177				1.68e-10	100	289	Chelatococcus sp. CO-6 plasmid pCO-6, complete sequence	3.42e-11	47.55	hypothetical protein [Arthrospira platensis] >gi|647978805|gb|KDR55919.1| hypothetical protein APPUASWS
260	854	1.3775	0.000444	94.29	34	2.31e-173	79.69	835	Rhodopseudomonas palustris BisA53, complete genome	7.65e-65	90	C4-dicarboxylate ABC transporter [Bradyrhizobium valentinum] >gi|949334249|gb|KRQ93007.1| C4-dicarboxylate ABC transporter [Bradyrhizobium valentinum] >gi|949337472|gb|KRQ96148.1| C4-dicarboxylate ABC transporter [Bradyrhizobium valentinum]
261	855	5.29625	3.65e-05	76.25	80				not available			not available
262	854	1.0438	1.65e-47	73.09	350				not available			not available
263	854	1.78723				1.06e-06	77.03	164	Polynucleobacter necessarius subsp. asymbioticus QLW-P1DMWA-1, complete genome	4.79e-58	61.74	hypothetical protein UX98
264	854	5.07895	0.000127	76.54	80	2.83e-20	82.19	273	Microgenomates (Woesebacteria) bacterium GW2011	3.06e-96	55.86	Valine-tRNA ligase [Microgenomates (Amesbacteria) bacterium GW2011
265	848	1.17211	3.61e-05	96.67	41	2.62e-166	100	331	Pseudomonas sp. St29 DNA, complete genome	2.04e-66	100	poly(A) polymerase [Pseudomonas libanensis] >gi|949183548|gb|KRP44883.1| poly(A) polymerase [Pseudomonas libanensis]
266	851	6.16352				0	100	449	Enterobacteria phage P1 mod1902::IS5 c1.100 rev dmt(del)MB mutant, complete genome	3.2e-93	100	helicase [Salmonella enterica] >gi|967639820|gb|KTM87360.1| helicase [Salmonella enterica]
267	851	1.00629	7e-08	85.19	58	1.28e-62	97.06	316	Azospirillum brasilense Sp245 plasmid AZOBR	9e-36	84.27	hypothetical protein [Prosthecomicrobium hirschii] >gi|932673186|gb|KPL55109.1| hypothetical protein ABB55
268	850	1.76352							not available	1.8e-08	26.9	MULTISPECIES: hypothetical protein [Methanobacterium]
269	849	3.92065	0.00154	91.43	56	4.47e-05	89.13	92	Alkaliphilus oremlandii OhILAs, complete genome	1.57e-14	66.67	50S ribosomal protein L31 [Geobacter bremensis]
270	848	1.56242							not available	5.78e-07	54.72	glycosyltransferase, partial [Citrobacter freundii ATCC 8090 = MTCC 1658]
271	847	12.4318							not available			not available
272	843	1.59418	0.00153	81.13	53	3.64e-06	96.88	65	Nodularia spumigena CCY9414 genome	1.73e-26	51.61	conserved hypothetical protein [Clostridium ljungdahlii DSM 13528] >gi|553904716|gb|AGY74766.1| YibE/F family protein [Clostridium autoethanogenum DSM 10061] >gi|971366138|gb|ALU34945.1| putative membrane protein YibE/F family [Clostridium autoethanogenum DSM 10061]
273	845	1.57016	1.34e-10	70.73	163	5.76e-86	87.55	271	Rhodospirillum centenum SW, complete genome	5.09e-31	96.97	cytochrome c oxidase subunit I [Bradyrhizobium lablabi] >gi|949358580|gb|KRR16622.1| cytochrome C oxidase subunit I [Bradyrhizobium lablabi]
274	844	1.35443							not available	8.88e-20	40.48	hypothetical protein [Pseudolabrys sp. Root1462] >gi|945848198|gb|KQZ01912.1| hypothetical protein ASD45
275	844	2.12294	5.7e-09	69.89	174	0	83.1	849	Thiobacillus denitrificans ATCC 25259, complete genome	4.22e-99	90.79	adenylylsulfate reductase [Anaerolineae bacterium SG8
276	841	1.3944				1.44e-17	90.48	308	Jannaschia sp. CCS1, complete genome	7.31e-21	66.67	C4-dicarboxylate ABC transporter permease [Actibacterium mucosum] >gi|619157375|gb|KAJ56335.1| C4-dicarboxylate ABC transporter permease [Actibacterium mucosum KCTC 23349]
277	841	1.75954	1.03e-05	72.73	99	2.61e-14	88.37	432	Rhodopseudomonas palustris BisA53, complete genome	1.68e-59	73.81	short-chain dehydrogenase [bacterium JKG1]
278	841	1.70446				9.67e-153	89.92	837	Nitrosomonas communis strain Nm2, complete genome	1.81e-123	82.46	hypothetical protein [Desulfosarcina sp. BuS5]
279	838	2.96561	0.0053	67.94	131	2.28e-21	82.72	175	Clostridium phytofermentans ISDg, complete genome	2.87e-44	69.52	Glycine-tRNA ligase [Parcubacteria group bacterium GW2011
280	839	1.37245	1.62e-09	70.55	146	1.75e-35	89.58	383	Desulfovibrio vulgaris RCH1, complete genome	3.23e-56	68.09	GTP-binding protein Era [Candidatus Magnetoglobus multicellularis str. Araruama]
281	838	1.97066				0	80.56	840	Rhodopseudomonas palustris BisB18, complete genome	1.89e-99	78.85	RNA degradosome polyphosphate kinase [Afipia sp. P52-10] >gi|571918380|gb|ETR74929.1| polyphosphate kinase [Afipia sp. P52-10]
282	837	1.72286							not available	0.000838	34.83	hypothetical protein [Candidatus Saccharibacteria bacterium RAAC3
283	837	2.70754							not available			not available
284	835	1.08846				2.58e-90	92.31	588	Pandoraea oxalativorans strain DSM 23570, complete genome	3.33e-20	93.55	transposase [Sphingomonas wittichii]
285	831	1.44602				8.43e-08	96.88	230	Candidatus Saccharimonas aalborgensis, complete genome	4.53e-29	67.09	primase protein [Candidatus Uhrbacteria bacterium GW2011
286	832	0.981982				2.41e-103	77.78	806	Magnetospirillum magneticum AMB-1 DNA, complete genome	4.22e-85	90.91	cytochrome c oxidase subunit I [Mesorhizobium sp. Root552] >gi|945858901|gb|KQZ12504.1| cytochrome C oxidase subunit I [Mesorhizobium sp. Root552]
287	831	2.94595							not available	6.38e-27	62.82	hypothetical protein ACD
288	831	0.95232							not available			not available
289	831	3.58634							not available			not available
290	831	2.1471				6.07e-16	75.18	141	Chelativorans sp. BNC1 plasmid 1, complete sequence	1.23e-41	54.48	hypothetical protein [Mesorhizobium sp. Root552] >gi|945858906|gb|KQZ12509.1| hypothetical protein ASD50
291	829	11.1148							not available	4.08e-07	45.07	putative head morphogenesis protein SPP1 gp7 [Xanthobacter autotrophicus] >gi|154162506|gb|ABS69722.1| putative head morphogenesis protein SPP1 gp7 [Xanthobacter autotrophicus Py2]
292	828	2.21677				2.11e-15	82.86	266	Achromobacter xylosoxidans genome assembly NCTC10807, chromosome : 1	6.93e-29	62.07	hypothetical protein SY88
293	827	1.48771							not available	2.06e-17	48.48	hypothetical protein UV10
294	827	1.35705	4.89e-16	70.51	314	5.63e-86	80.21	816	Methylobacterium sp. 4-46, complete genome	5.24e-65	64.81	trigger factor [Afipia sp. 1NLS2] >gi|298590021|gb|EFI50225.1| trigger factor [Afipia sp. 1NLS2]
295	828	1.91979							not available	1.37e-11	61.54	putative glycosyltransferase [Candidatus Uhrbacteria bacterium GW2011
296	828	2.50648				1.41e-131	94.44	741	Rhodopseudomonas palustris BisB18, complete genome	1.51e-110	72.87	MULTISPECIES: membrane protein [Afipia]
297	829	3.50777				0.00647	78.12	64	Acaryochloris marina MBIC11017, complete genome	1.82e-15	63.64	microcystin dependent protein [Geminocystis sp. NIES-3709]
298	828	3.23316							not available			not available
299	824	1.5987				0	84.29	852	Rhodospirillum rubrum F11, complete genome	1.28e-100	91.18	ATPase [Bradyrhizobium sp. URHD0069]
300	824	1.38571				1.01e-120	84.21	799	Sinorhizobium fredii USDA 257 plasmid pUSDA257 fragment 1, complete sequence	5.9e-75	71.84	hypothetical protein N184
301	825	0.986996							not available			not available
302	823	1.02734				1.15e-151	85.62	479	Rhizobium gallicum bv. gallicum R602, complete genome	1.79e-47	95.45	hypothetical protein [Mesorhizobium sp. WSM2561]
303	825	2.19922	3.08e-12	68.25	211				not available	1.25e-33	45.95	hypothetical protein [Stanieria cyanosphaera] >gi|428272347|gb|AFZ38286.1| hypothetical protein Sta7437
304	821	2.4267				3.1e-13	70.56	209	Bradyrhizobium japonicum SEMIA 5079 genome	7.98e-73	80	hypothetical protein [Bradyrhizobium elkanii]
305	816	1.46124	6.7e-08	66.79	272	9.42e-39	90.24	454	Myxococcus fulvus HW-1, complete genome	9.21e-41	58.52	response regulator GlrR [Thiomicrospira sp. MA2-6]
306	817	2.65177	0.000424	84.78	46				not available	5.32e-74	57.14	hypothetical protein UT24
307	815	68.9289							not available	2.89e-29	39.2	hypothetical protein UW94
308	813	4.81818				0.00633	82.69	52	Mesorhizobium huakuii 7653R genome			not available
309	813	0.951252							not available	1.21e-19	35.9	hypothetical protein [Propionibacteriaceae bacterium P6A17]
310	808	1.34176				3.47e-44	97.22	582	Bradyrhizobium sp. CCGE-LA001, complete genome	1e-44	72.31	enoyl-CoA hydratase [Bradyrhizobium yuanmingense]
311	807	4.60771	0.00146	84.31	48				not available			not available
312	804	1.45467				1.92e-09	85.94	156	Heliobacterium modesticaldum Ice1, complete genome	4.28e-57	49.02	ribosome biogenesis GTPase Der [Chloroflexus aggregans] >gi|254783144|sp|B8GAY7.1|DER
313	804	9.3725							not available			not available
314	804	9.94793				0	99.75	802	Enterobacteria phage P1 mod1902::IS5 c1.100 rev dmt(del)MB mutant, complete genome	0	100	hypothetical protein, partial [Escherichia coli] >gi|386223092|gb|EII45488.1| hypothetical protein EC23916
315	805	5.87717							not available			not available
316	803	12.6257							not available			not available
317	801	1.14075				3.45e-06	74.36	114	Truepera radiovictrix DSM 17093, complete genome	2.89e-33	62.75	Ribosomal RNA small subunit methyltransferase A [Candidatus Azambacteria bacterium GW2011
318	798	1.68591				5.09e-23	85.42	616	Sphingobium sp. SYK-6 DNA, complete genome	3.24e-49	56.62	5-methyltetrahydropteroyltriglutamate--homocysteine methyltransferase [Saccharopolyspora spinosa]
319	798	2.35349							not available	3.14e-09	42.35	ATPase AAA [Geitlerinema sp. PCC 7407]
320	798	1.66353							not available	1.77e-09	42.55	Methylase involved in ubiquinone/menaquinone biosynthesis [Phormidium sp. OSCR]
321	795	1.01488	4.68e-92	91.18	492	6.55e-180	94.12	738	Candidatus Accumulibacter phosphatis clade IIA str. UW-1, complete genome	1.46e-80	91.3	DNA-directed RNA polymerase subunit beta [Caulobacter sp. K31] >gi|189043850|sp|B0SUP7.1|RPOB
322	794	3.94993	4.39e-10	83.58	87	0.00618	80.7	57	Paenibacillus mucilaginosus 3016, complete genome			not available
323	793	1.0542							not available			not available
324	791	8.21332				0.000505	80.28	67	Streptosporangium roseum DSM 43021, complete genome			not available
325	785	1.3429				0.00175	75	94	Thioalkalivibrio sp. K90mix, complete genome	3.64e-34	46.88	trigger factor [uncultured bacterium]
326	785	1.40629				4.39e-49	89.08	486	Bradyrhizobium diazoefficiens DNA, complete genome, strain: NK6	3.55e-29	63.41	Flp pilus assembly protein CpaB [Afipia birgiae]
327	788	1.19562							not available	5.94e-40	50	putative membrane protein [Microgenomates (Curtissbacteria) bacterium GW2011
328	788	4.28493				0	100	789	Enterobacteria phage P1 RepA (repA), ParA (parA), and ParB (parB) genes, complete cds; and unknown gene	9.82e-167	100	phage capsid protein, partial [Escherichia coli] >gi|421935155|gb|EKT92861.1| major capsid protein, partial [Escherichia coli O111:H11 str. CFSAN001630]
329	786	1.51852							not available	3.36e-10	53.66	hypothetical protein AB201
330	784	6.39095							not available	6.37e-29	53.97	hypothetical protein UT86
331	782	1.19093							not available	1.49e-25	39.19	Acriflavin resistance protein, partial [Candidatus Wolfebacteria bacterium GW2011
332	782	1.73214	0.00141	96.55	52	0.000143	97.14	35	Monoraphidium neglectum flagellar associated protein mRNA			not available
333	781	3.36813	0.00492	87.5	40				not available	9.71e-30	83.33	hypothetical protein UV72
334	781	1.85144	7.3e-20	78.49	195	2.26e-27	82.14	231	Gluconacetobacter xylinus E25, complete genome	9.92e-79	84.31	DNA-directed RNA polymerase subunit beta', partial [Candidatus Yanofskybacteria bacterium GW2011
335	783	1.81568				9.03e-20	78.57	314	Streptomyces albus J1074, complete genome	1.27e-35	70.27	Pyruvate kinase [Parcubacteria group bacterium GW2011
336	783	1.24656				0.00609	86.36	44	Chlorobium luteolum DSM 273, complete genome	1.06e-10	63.46	Methionine aminopeptidase [Parcubacteria group bacterium GW2011
337	782	1.82069				6.93e-15	78.69	200	Serratia marcescens FGI94, complete genome	2.62e-29	46.34	methionine aminopeptidase, methionyl aminopeptidase [Candidatus Rokubacteria bacterium CSP1-6]
338	780	7.39862	3.54e-11	77.08	96	0	99.84	778	Cloning vector pPAC7, complete sequence	1e-151	100	protein RepA, partial [Escherichia coli] >gi|938620365|gb|KPR28232.1| protein RepA, partial [Escherichia coli]
339	779	2.52486				8.35e-166	81.25	776	Bradyrhizobium sp. ORS278,complete sequence	1.39e-164	89.6	sulfite dehydrogenase [Rhizobiales bacterium YIM 77505]
340	777	1.0083	2.71e-06	73.91	110				not available	2.38e-35	52.29	PBCV-1 DNA ligase [Pararhodospirillum photometricum] >gi|378403906|emb|CCG09022.1| PBCV-1 DNA ligase [Pararhodospirillum photometricum DSM 122]
341	779	4.18672	0.00491	100	26	0.000497	81.67	79	Nocardia brasiliensis ATCC 700358, complete genome			not available
342	778	3.22268	6.38e-08	78.48	127	7.87e-08	96.97	71	Anaeromyxobacter dehalogenans 2CP-C, complete genome	2.16e-07	44.68	hypothetical protein [Actinomadura flavalba]
343	776	2.70678	3.28e-100	87.8	733	0	91.11	775	Methylocella silvestris BL2, complete genome	1.82e-92	82.35	lysine--tRNA ligase [Bradyrhizobium elkanii]
344	774	1.55756	2.52e-19	78.95	208	1.61e-73	77.29	697	Rhodopseudomonas palustris BisA53, complete genome	3.19e-69	67.96	Protein translocase subunit SecA [Parcubacteria group bacterium GW2011
345	776	2.18863				4.34e-11	85.11	309	Nitrobacter hamburgensis X14, complete genome	4.77e-46	68.75	GTP-binding protein YchF [Candidatus Uhrbacteria bacterium GW2011
346	776	1.67684				4.04e-119	83.64	632	Azorhizobium caulinodans ORS 571 DNA, complete genome	2.18e-96	72.97	MULTISPECIES: ABC transporter substrate-binding protein [Chelatococcus] >gi|919434799|gb|ALA18368.1| ABC transporter substrate-binding protein [Chelatococcus sp. CO-6]
347	776	1.70874	2.89e-12	88.89	134	6.44e-28	94.12	381	Thauera sp. MZ1T, complete genome	2.9e-31	78.57	5'/3'-nucleotidase SurE [Thermoanaerobaculum aquaticum] >gi|632136022|gb|KDA52889.1| stationary phase survival protein SurE [Thermoanaerobaculum aquaticum]
348	775	1.39167	2.88e-12	84.09	134	4.62e-36	87.34	595	Alicyclobacillus acidocaldarius subsp. acidocaldarius DSM 446, complete genome	1.12e-45	72.73	DNA-directed RNA polymerase subunit beta [Flaviflexus sp. SIT4]
349	776	2.14028	0.000115	85.71	94	0.00173	86.27	71	Rubrivivax gelatinosus IL144 DNA, complete genome	0.000112	36.73	gp35 [Streptomyces phage phiSASD1] >gi|293338441|gb|ADE43459.1| gp35 [Streptomyces phage phiSASD1]
350	777	2.25869							not available	4.85e-14	48.72	23S ribosomal protein [Microgenomates (Levybacteria) bacterium GW2011
351	775	1.32869	3.07e-56	86.67	393	4.94e-23	72.53	229	Sinorhizobium fredii HH103 main chromosome, complete sequence	2.63e-28	70.21	hypothetical protein [Pseudolabrys sp. Root1462] >gi|945847187|gb|KQZ00901.1| hypothetical protein ASD45
352	771	5.95543	0.00486	88.89	36				not available	3.3e-05	36.36	bacteriophage-like protein [Acetobacterium woodii] >gi|375304112|gb|AFA50246.1| bacteriophage-like protein [Acetobacterium woodii DSM 1030]
353	773	1.00838				0.00601	75	83	Caenorhabditis briggsae C. briggsae CBR-SQD-1 protein (Cbr-sqd-1) mRNA, partial cds			not available
354	769	2.53073	0.00485	96.55	29				not available	3.44e-24	58.06	DNA-binding helix-turn-helix protein [candidate division WS6 bacterium GW2011
355	770	7.94266				0	100	770	Enterobacteria phage P1 mod1902::IS5 c1.100 rev dmt(del)MB mutant, complete genome	9.98e-62	100	UpfB [Enterobacteria phage P1] >gi|33338714|gb|AAQ14037.1| UpfB [Enterobacteria phage P1] >gi|33338823|gb|AAQ14145.1| UpfB [Enterobacteria phage P1]
356	770	3.63636	1.3e-73	87.01	231				not available	7.53e-09	54.55	hypothetical protein [Escherichia coli]
357	770	1.21569							not available	4.83e-05	41.38	hypothetical protein [Chloracidobacterium thermophilum]
358	770	2.78852				0.00171	88.1	68	Burkholderia glumae LMG 2196 = ATCC 33617 chromosome II, complete sequence	3.38e-24	50	hypothetical protein AR689
359	769	7.72829				0.000141	72.58	122	Bacillus cellulosilyticus DSM 2522, complete genome	9.9e-14	74.47	hypothetical protein [bacterium MS4]
360	767	1.5582				4.85e-175	82.43	788	Methylobacterium extorquens AM1, complete genome	1.31e-56	89.72	sugar ABC transporter permease [Halomonas anticariensis] >gi|511275151|gb|EPC03272.1| sugar ABC transporter permease [Halomonas anticariensis FP35 = DSM 16096]
361	767	1.16713							not available			not available
362	766	2.16034				7.24e-40	89.74	392	Bradyrhizobium sp. ORS278,complete sequence	7.11e-56	68.89	phenylacetic acid degradation protein [Rhodovulum sp. PH10] >gi|402498297|gb|EJW10053.1| Phenylacetic acid degradation-related protein [Rhodovulum sp. PH10]
363	766	1.06479				3.28e-63	81.97	621	Azotobacter vinelandii CA6, complete genome	2.66e-53	67.68	hypothetical protein AMJ88
364	764	1.86037				1.15e-05	83.05	86	Azotobacter vinelandii CA6, complete genome	2.33e-39	42.86	magnesium chelatase [Filifactor alocis] >gi|291166171|gb|EFE28217.1| Mg chelatase-like protein [Filifactor alocis ATCC 35896]
365	763	3.67842							not available	7.36e-22	46.23	hypothetical protein UY80
366	762	1.46751							not available	4.56e-23	50	hypothetical protein UR61
367	763	8.23023							not available			not available
368	762	1.57284	7.11e-39	84.78	320				not available	5.34e-05	28.38	hypothetical protein [Herpetosiphon geysericola] >gi|934118149|gb|KPL90763.1| hypothetical protein SE18
369	761	2.25496							not available	1.71e-22	60	hypothetical protein [Streptomyces sp. PRh5] >gi|594129648|gb|EXU64925.1| membrane protein [Streptomyces sp. PRh5]
370	758	4.67801	0	100	759	0	100	759	Escherichia coli strain ST2747, complete genome	0	100	host specificity protein J, partial [Staphylococcus sciuri]
371	759	1.0825				5.17e-10	86.54	150	Streptomyces sp. CFMR 7 strain CFMR-7, complete genome	5.69e-18	52.94	FHA domain-containing protein [Cystobacter fuscus] >gi|528053292|gb|EPX58099.1| hypothetical protein D187
372	755	10.0886	1.12e-23	79.31	273	0	100	756	Escherichia coli strain ST2747, complete genome	1.28e-103	100	lysis protein, partial [Escherichia coli] >gi|394417996|gb|EJE91701.1| putative Lysis protein, partial [Escherichia coli O111:H11 str. CVM9455]
373	755	2.05722				0	83.09	752	Bradyrhizobium sp. ORS278,complete sequence	4.35e-116	100	chromosomal replication initiation protein DnaA [Afipia sp. Root123D2] >gi|945564276|gb|KQW19319.1| chromosomal replication initiation protein [Afipia sp. Root123D2]
374	753	1.91845	1.11e-23	75.23	189	2.65e-45	83.67	329	PREDICTED: Lipotes vexillifer Werner helicase interacting protein 1 (WRNIP1), transcript variant X2, mRNA	5.86e-78	76.6	recombination factor protein RarA [Candidatus Magnetobacterium bavaricum]
375	753	1.17908				0.00584	69.92	132	Kitasatospora setae KM-6054 DNA, complete genome	4.94e-87	84.56	hypothetical protein [Desulfuromonas sp. TF]
376	754	1.60602	0.00475	76.39	69	2.33e-14	85.42	179	Starkeya novella DSM 506, complete genome	6.32e-77	53.75	hypothetical protein [Methylobacterium sp. WSM2598]
377	753	1.39828	7e-115	78.13	531	0	97.63	686	Pseudomonas knackmussii B13 complete genome	1.96e-79	76.88	3-isopropylmalate dehydrogenase [Rhodopseudomonas palustris] >gi|115311762|sp|Q2J3B4.1|LEU3
378	752	0.911047	0.00136	73.03	89	2.17e-27	84.51	269	Anaerolinea thermophila UNI-1 DNA, complete genome	1.07e-53	62.67	hypothetical protein AMJ88
379	752	1.82615							not available	1.84e-21	38.46	hypothetical protein UW40
380	750	2.07626	5.75e-21	79.37	209	1.2e-30	79.66	403	Streptomyces sp. 4F, complete genome	5.84e-57	63.85	class III stress response-related ATPase, partial [Brochothrix campestris FSL F6-1037]
381	753	4.39424							not available			not available
382	749	1.93094							not available	1.08e-06	58.54	hypothetical protein UT22
383	749	2.27522				0.00581	86.36	44	Heligmosomoides polygyrus genome assembly H	0.000177	33.01	hypothetical protein [Staphylococcus haemolyticus]
384	748	3.35591				2.02e-78	84.75	301	Rhodopseudomonas palustris DX-1, complete genome	2.49e-30	79.71	transposase [Bradyrhizobium japonicum]
385	751	1.74928	1.45e-09	68.2	214	0	83.18	755	Chelatococcus sp. CO-6, complete genome	1.62e-58	67.24	cytochrome b [Bosea sp. 117]
386	747	3.62338				0.00166	84	126	Methanosaeta harundinacea 6Ac, complete genome	1.42e-43	52.76	NADPH-dependent FMN reductase [uncultured bacterium]
387	747	7.04906							not available	5.02e-13	47.78	hypothetical protein AMK71
388	747	1.53179				5.07e-67	84.48	634	Rhodopseudomonas palustris BisB5, complete genome	9.79e-55	65.96	hypothetical protein S58
389	747	1.45665				3.21e-06	74	100	Rhodopseudomonas palustris TIE-1, complete genome	2.77e-23	56.79	hypothetical protein [Pseudolabrys sp. Root1462] >gi|945847936|gb|KQZ01650.1| hypothetical protein ASD45
390	745	2.36561							not available			not available
391	746	1.40376				4.16e-11	86	210	Pseudonocardia sp. HH130629-09, complete genome	2.63e-58	84.62	Protein translocase subunit SecY [Candidatus Yanofskybacteria bacterium GW2011
392	746	10.9609	0.00469	77.05	84	3.2e-06	90	88	Oryza sativa Indica Group cultivar RP Bio-226 chromosome 4 sequence	2.82e-06	53.57	phage minor structural protein [Carnobacterium maltaromaticum]
393	745	0.994203	3.84e-61	69.9	573	9.12e-102	80	741	Thauera sp. MZ1T, complete genome	3.74e-69	80.36	Poly-beta-hydroxybutyrate polymerase domain-containing protein [Methylobacterium oryzae CBMB20]
394	744	1.19594	0.00468	87.18	39	1.65e-41	88.31	459	Pelobacter propionicus DSM 2379, complete genome	4.63e-60	57.3	aminofutalosine synthase MqnE [Effusibacillus pohliae]
395	742	1.51959							not available	5.63e-17	71.43	cation-binding protein [Rhodopseudomonas palustris] >gi|315602469|gb|ADU45004.1| Hemerythrin HHE cation binding domain protein [Rhodopseudomonas palustris DX-1]
396	745	1.64006				1.65e-98	82.61	706	Bradyrhizobium oligotrophicum S58 DNA, complete genome	9.85e-70	71.14	hypothetical protein AW11
397	742	6.62645	3.83e-23	70.82	233	6.54e-72	75.38	560	Geobacillus sp. JF8, complete genome	2.25e-105	89.2	Elongation factor G [candidate division CPR2 bacterium GW2011
398	744	2.09593				0.00577	83.67	140	Burkholderia pyrrocinia strain DSM 10685 chromosome 3, complete sequence	7.8e-101	75.47	hypothetical protein [Desulfuromonas sp. TF]
399	743	3.93895							not available			not available
400	743	3.30859				0.000473	91.89	80	Oryza sativa Japonica Group DNA, chromosome 6, cultivar: Nipponbare, complete sequence			not available
401	739	1.43066				1.44e-48	72.08	635	Thioflavicoccus mobilis 8321, complete genome	5.11e-60	62.86	DNA polymerase III [Afipia sp. Root123D2] >gi|945565912|gb|KQW20952.1| DNA polymerase III [Afipia sp. Root123D2]
402	739	56.4569				0.00164	84.62	52	Thermobispora bispora DSM 43833, complete genome			not available
403	738	5.35432							not available	7.01e-15	35.75	hypothetical protein [Peptoclostridium difficile] >gi|930492333|gb|KPI46582.1| hypothetical protein KW95
404	737	1.37977							not available	4.1e-71	54.5	Aminodeoxychorismate lyase [Candidatus Yanofskybacteria bacterium GW2011
405	737	1.89296				9.05e-07	80.33	164	Vulgatibacter incomptus strain DSM 27710, complete genome	1.05e-37	63.37	Elongation factor Ts [Candidatus Yanofskybacteria bacterium GW2011
406	737	1.52346	2.24e-51	72.45	427	0	84.21	760	Mesorhizobium ciceri biovar biserrulae WSM1271, complete genome	2.04e-95	89.21	NADH-quinone oxidoreductase subunit L [Rhodopseudomonas palustris] >gi|86572731|gb|ABD07288.1| proton-translocating NADH-quinone oxidoreductase, chain L [Rhodopseudomonas palustris HaA2]
407	737	5.27713							not available			not available
408	738	1.58737							not available	1.35e-20	50	hypothetical protein US81
409	737	1.47206				6.05e-180	81.5	699	Polymorphum gilvum SL003B-26A1, complete genome	1.16e-141	84.44	enoyl-[acyl-carrier-protein] reductase [Pseudolabrys sp. Root1462] >gi|945848052|gb|KQZ01766.1| enoyl-ACP reductase [Pseudolabrys sp. Root1462]
410	733	1.04559	6.83e-20	84.09	198	6.91e-40	80.88	700	Cupriavidus necator N-1 chromosome 2, complete sequence	1.86e-76	72.73	NAD-dependent succinate-semialdehyde dehydrogenase [Burkholderiaceae bacterium 16] >gi|770106428|gb|KJK22758.1| succinate-semialdehyde dehydrogenase [Burkholderiaceae bacterium 16]
411	735	1.41765	1.32e-22	84.44	323	8.4e-153	84.84	737	Starkeya novella DSM 506, complete genome	7.2e-65	90.18	transcriptional regulator [Bradyrhizobium diazoefficiens]
412	733	1.25479							not available			not available
413	733	2.35935				1.1e-05	78.57	93	Propionibacterium acnes strain KCOM 1861 (= ChDC B594), complete genome	1.85e-24	52.17	Recombinase [Propionibacterium freudenreichii]
414	734	3.48601							not available			not available
415	733	3.10177							not available			not available
416	732	1.13885	7.79e-13	78.79	98	1.98e-40	86.21	302	Martelella endophytica strain YC6887, complete genome	2.63e-36	79.31	TRAP dicarboxylate transporter subunit DctP [Nitratireductor basaltis]
417	732	7.69867	7.29e-26	96.15	105	7.37e-27	97.18	94	Chelativorans sp. BNC1, complete genome	6.91e-15	45.98	tRNA(Ile)-lysidine synthetase [Streptococcus suis]
418	732	1.80325				1.73e-85	88.1	737	Burkholderia sp. HB1, complete sequence	7.01e-77	86.67	aldehyde oxidase [Burkholderia caribensis] >gi|944373399|gb|ALL70862.1| Xanthine dehydrogenase, molybdenum binding subunit (plasmid) [Burkholderia caribensis MBA4]
419	730	1.76558				1.62e-60	90.38	726	Methyloceanibacter caenitepidi DNA, complete genome, strain: Gela4	7.64e-69	77.78	hemolysin secretion protein D [Microvirga flocculans]
420	729	1.76855				1.02e-37	82.09	320	Thioalkalivibrio paradoxus ARh 1, complete genome	3.58e-49	76.85	cysteine desulfurase [Afipia sp. 1NLS2] >gi|298592579|gb|EFI52779.1| Cysteine desulfurase [Afipia sp. 1NLS2]
421	726	1.16345							not available			not available
422	728	2.30758	4.01e-10	74.14	116				not available			not available
423	726	1.14732				0.00562	82.46	54	Brevundimonas sp. DS20, complete genome	1.49e-11	39.08	hypothetical protein AMS17
424	728	1.88095							not available			not available
425	728	1.84375				0.00564	82.76	60	Rhodopseudomonas palustris HaA2, complete genome	1.18e-64	59.02	hypothetical protein [Pseudolabrys sp. Root1462] >gi|945846249|gb|KQY99916.1| hypothetical protein ASD45
426	727	8.87054							not available	3.14e-40	42.65	hypothetical protein [Desmospora sp. 8437]
427	724	3.36513							not available			not available
428	723	1.98209							not available			not available
429	725	6.38117	0.00456	76.47	66	2.55e-07	86.54	147	Aureococcus anophagefferens expressed protein partial mRNA			not available
430	722	2.73952				0	85.2	725	Bordetella petrii strain DSM 12804, complete genome	2.01e-153	91.25	nitrate reductase subunit alpha [Hyphomicrobium zavarzinii]
431	726	2.19461				1.31e-175	86.67	738	Hyphomicrobium nitrativorans NL23, complete genome	4.64e-82	92.47	bicarbonate transport system permease protein CmpB [Variibacter gotjawalensis]
432	723	7.0988	7.69e-13	73.53	223				not available	1.55e-43	66.37	hypothetical protein [Microbispora rosea]
433	723	1.2039				4.59e-23	91.04	246	Nitrobacter hamburgensis X14, complete genome	3.72e-21	72.31	integrase [Bosea sp. Root381] >gi|946365988|gb|KRE16834.1| integrase [Bosea sp. Root381]
434	721	1.1967	3.25e-49	73.96	357	5.54e-155	79.69	700	Bradyrhizobium diazoefficiens DNA, complete genome, strain: NK6	1.39e-67	60.78	transposase [Bradyrhizobium elkanii]
435	721	1.13554				1.82e-53	74.25	647	Rhodospirillum rubrum F11, complete genome	1.02e-58	61.9	binding-protein-dependent transport system inner membrane protein [Chloroflexi bacterium CSP1-4]
436	719	4.00151	0.000106	79.31	92	8.82e-07	92.68	54	Cyperus rotundus clone Cyr	1.1e-20	56.79	hypothetical protein [Clostridiales bacterium DRI-13]
437	719	0.924585	0.000371	91.18	58	1.15e-30	73.33	351	Thermosipho melanesiensis BI429, complete genome	4.48e-32	70.94	50S ribosomal protein L7/L12, partial [candidate division WS6 bacterium 36
438	716	1.81448	2.65e-88	83.05	464	0	87.08	715	Bradyrhizobium sp. CCGE-LA001, complete genome	6.84e-77	98.96	two-component system response regulator [Pseudolabrys sp. Root1462] >gi|945848250|gb|KQZ01964.1| two-component system response regulator [Pseudolabrys sp. Root1462]
439	716	1.14048				8.78e-26	76.32	491	Polymorphum gilvum SL003B-26A1, complete genome	3.04e-94	62.33	hypothetical protein [Acidobacteriaceae bacterium URHE0068]
440	716	1.62027	0.000369	91.18	53	1.69e-28	94.87	188	Bradyrhizobium japonicum USDA 6 DNA, complete genome	2.59e-14	67.92	hypothetical protein [Pseudolabrys sp. Root1462] >gi|945848399|gb|KQZ02113.1| hypothetical protein ASD45
441	714	3.6112	0	92.56	709	7.67e-33	75.49	500	Rhodovulum sulfidophilum DNA, complete genome, strain: DSM 2351	2.02e-59	62.76	hypothetical protein [Rhizobium sp. LC145]
442	714	3.32273				0.00158	69.23	137	Rhodococcus aetherivorans strain IcdP1, complete genome	3.63e-27	58.14	Zn peptidase [Arthrobacter sp. CAL618]
443	714	3.26515	0	99.02	715	0	99.02	715	Escherichia coli strain C43(DE3), complete genome	2.27e-114	84.21	phage tail family protein [Escherichia coli p0305293.6]
444	712	1.12595							not available	1.64e-15	56.76	hypothetical protein Metme
445	716	3.03647				0.00159	100	30	Streptosporangium roseum DSM 43021, complete genome	5.18e-22	45.05	thymidylate synthase [marine actinobacterium MedAcidi-G1]
446	712	1.65297							not available			not available
447	710	1.71951				5.11e-130	89.74	712	Xanthobacter autotrophicus Py2, complete genome	1.07e-60	68.72	cyclic beta-1,2-glucan ABC transporter [Afipia sp. P52-10] >gi|571920899|gb|ETR77351.1| benzoate transporter [Afipia sp. P52-10]
448	712	1.69313							not available			not available
449	708	2.4626	1.36e-09	66.97	218	6.66e-40	90	301	Oceanithermus profundus DSM 14977, complete genome	1.19e-44	66.67	spermidine/putrescine ABC transporter ATP-binding protein [Pyrodictium delaneyi] >gi|941938679|gb|ALL00657.1| ABC-type spermidine/spermine transporter, ATP-binding protein [Pyrodictium delaneyi]
450	709	4.39695							not available			not available
451	709	8.3578				2.18e-52	74.1	444	Microgenomates (Beckwithbacteria) bacterium GW2011	1.3e-105	90.91	DNA methylase N-4/N-6 domain protein [candidate division TM7 genomosp. GTL1]
452	708	1.5513	7.51e-32	72.92	275	3.68e-43	88.37	372	Uncultured bacterium contig00405 genomic sequence	3.84e-42	90.24	Excinuclease ABC, subunit A [Candidatus Uhrbacteria bacterium GW2011
453	706	0.947853				0	81.97	703	Bradyrhizobium oligotrophicum S58 DNA, complete genome	2.49e-75	96.55	flagellar motor switch protein FliM [Bradyrhizobium japonicum]
454	708	4.41258				0.000129	76.47	80	Chondromyces crocatus strain Cm c5, complete genome			not available
455	707	1.29755				0.000449	74.71	124	Roseiflexus castenholzii DSM 13941, complete genome	1.36e-21	75.86	Glycosyl transferase group 1 [Candidatus Moranbacteria bacterium GW2011
456	705	1.54685							not available	1.23e-40	53.85	hypothetical protein [Candidatus Synechococcus spongiarum]
457	706	3.20891							not available	1.24e-09	27.87	hypothetical protein [Fischerella sp. PCC 9339]
458	710	2.77266							not available	2.85e-07	36.05	Transglutaminase-like protein [Microgenomates group bacterium GW2011
459	705	4.22273				0.00156	84	50	Pig DNA sequence from clone CH242-246D14 on chromosome X, complete sequence	6.41e-11	59.32	ribonuclease HII [Bacillus cereus] >gi|228679097|gb|EEL33305.1| Ribonuclease [Bacillus cereus Rock3-28]
460	706	1.40308				1.05e-119	88	653	Chelatococcus sp. CO-6, complete genome	8.19e-54	70	D-alanyl-D-alanine carboxypeptidase DacF precursor [Variibacter gotjawalensis]
461	704	13.6046	2.44e-06	65.3	266				not available			not available
462	702	2.69753				8.54e-159	79	712	Sinorhizobium meliloti SM11 plasmid pSmeSM11d, complete sequence	1.1e-121	85.47	5-oxoprolinase [Pseudolabrys sp. Root1462] >gi|945848655|gb|KQZ02369.1| 5-oxoprolinase [Pseudolabrys sp. Root1462]
463	702	2.58025				8.6e-07	88.37	54	Thermomonospora curvata DSM 43183, complete genome	2.02e-62	66.86	CRISPR-associated helicase/endonuclease Cas3 [Syntrophorhabdus aromaticivorans]
464	703	1.08037				8.62e-07	82.81	138	Meiothermus silvanus DSM 9946, complete genome	4.75e-19	66.67	threonyl-tRNA synthetase, partial [Dehalococcoidia bacterium SM23
465	702	3.02318	0.00126	77.42	62	0.00156	87.23	46	Thecamonas trahens ATCC 50062 hypothetical protein partial mRNA	8.28e-16	54.88	hypothetical protein [Rhodopirellula maiorica] >gi|460165390|gb|EMI19093.1| hypothetical protein RMSM
466	699	1.09767							not available	1.26e-19	51.72	hypothetical protein UY96
467	699	4.71473							not available			not available
468	700	10.1147							not available	8.06e-23	54	DEAD/DEAH box helicase domain protein [Microgenomates (Woesebacteria) bacterium GW2011
469	702	1.55745							not available			not available
470	699	6.49845							not available	1.12e-12	38.84	GTPase obg [Candidatus Saccharimonas aalborgensis]
471	698	4.61897				0.00155	83.33	52	Opitutaceae bacterium TAV5, complete genome	3.56e-05	48.91	DUF935 domain-containing protein [Thermus aquaticus] >gi|218243518|gb|EED10047.1| protein of unknown function DUF935 [Thermus aquaticus Y51MC23] >gi|939576142|gb|ALJ90050.1| Mu-like phage gp29 protein [Thermus aquaticus Y51MC23]
472	699	2.53655	3.84e-10	96.55	95	9.14e-13	91.07	110	Opitutaceae bacterium TAV5, complete genome			not available
473	698	1.06854							not available	5.1e-17	48.48	hypothetical protein UU49
474	697	1.76012	0.00125	84.44	45	0.00539	86.36	44	Microcystis panniformis FACHB-1757, complete genome			not available
475	698	2.3947							not available	2.62e-06	43.59	polymerase III, delta subunit protein [Parcubacteria group bacterium GW2011
476	699	3.06708							not available			not available
477	696	1.54602				2e-08	92.31	190	PREDICTED: Setaria italica aquaporin TIP3-1-like (LOC101784987), mRNA	4.61e-22	51.69	tonoplast intrinsic protein (aquaporin) [Candidatus Protochlamydia amoebophila] >gi|46400071|emb|CAF23520.1| putative tonoplast intrinsic protein (Aquaporin) [Candidatus Protochlamydia amoebophila UWE25]
478	695	1.17344	0.000103	80.7	57	2.14e-14	87.5	293	Limnochorda pilosa DNA, complete genome, strain: HC45	2.89e-32	70.91	hypothetical protein [Leptospira santarosai]
479	694	1.14554				6.98e-08	91.11	134	Candidatus Saccharibacteria bacterium GW2011	6.61e-86	68.36	Phenylalanine-tRNA ligase [candidate division WS6 bacterium GW2011
480	692	1.65102							not available	7.88e-14	53.85	hypothetical protein UY75
481	694	1.28951	0.00435	80.39	51	0	85.28	696	Pseudomonas knackmussii B13 complete genome	1.06e-102	97.44	ATPase AAA [Rhodovulum sp. PH10] >gi|402498278|gb|EJW10034.1| ATPase protein [Rhodovulum sp. PH10]
482	694	2.14867	0.000357	82.35	51	1.11e-11	78.33	222	Kocuria flava strain HO-9041, complete genome	1.74e-64	57.71	30S ribosomal protein S2 [Candidatus Yanofskybacteria bacterium GW2011
483	693	6.7011							not available			not available
484	694	8.66667							not available	3.6e-31	39.52	hypothetical protein L336
485	693	1.30721				4.69e-48	92.11	289	Methylocella silvestris BL2, complete genome	1.34e-33	90.32	MULTISPECIES: DEAD/DEAH box helicase [Ensifer] >gi|945686452|gb|KQX40935.1| DEAD/DEAH box helicase [Ensifer sp. Root1298] >gi|945715948|gb|KQX70256.1| DEAD/DEAH box helicase [Ensifer sp. Root1312] >gi|946162548|gb|KRC14496.1| DEAD/DEAH box helicase [Ensifer sp. Root74] >gi|946305809|gb|KRD57034.1| DEAD/DEAH box helicase [Ensifer sp. Root954]
486	692	6.40659				1.74e-91	83.02	652	Bordetella avium 197N complete genome	4.42e-113	89.73	ABC transporter permease [Oceanicola batsensis]
487	690	2.89168	1.41e-53	78.57	554	0.000438	79.37	69	Geobacillus thermodenitrificans NG80-2, complete genome	8.34e-33	83.33	terminase [Acetobacter tropicalis]
488	691	1.18396				0.00534	76.92	77	Bradyrhizobium sp. BTAi1, complete genome	1.26e-40	41.35	diguanylate cyclase [Bradyrhizobium lablabi] >gi|949358378|gb|KRR16428.1| diguanylate cyclase [Bradyrhizobium lablabi]
489	692	2.14623	6.88e-07	69.23	143	4.69e-10	68.16	222	Candidate division TM6 bacterium GW2011	1.76e-44	76.36	hypothetical protein UW65
490	691	2.15433				0.000438	81.25	79	Anoxybacillus flavithermus WK1, complete genome	2.02e-25	59.26	hypothetical protein ACD
491	690	3.81102				0.00533	96.88	32	PREDICTED: Tarenaya hassleriana glutamate dehydrogenase 2-like (LOC104818299), mRNA	1.14e-09	34.33	hypothetical protein UV51
492	691	0.895899	1.09e-10	75.64	209	2.57e-146	88.5	648	Sulfuritalea hydrogenivorans sk43H DNA, complete genome	1.38e-107	71.23	sulfite reductase [Sulfuritalea hydrogenivorans] >gi|572100832|dbj|BAO29243.1| sulfite reductase, dissimilatory-type subunit alpha [Sulfuritalea hydrogenivorans sk43H]
493	690	2.82808							not available	1.15e-21	51.95	Bifunctional phosphoglucose/phosphomannose isomerase [Microgenomates group bacterium GW2011
494	689	7.99527							not available	7.36e-06	50.98	hypothetical protein [Psychrobacter lutiphocae]
495	689	1.07267				1.85e-59	82.19	265	Methylobacterium nodulans ORS 2060, complete genome	1.73e-26	87.23	pyruvate dehydrogenase complex E1 component subunit beta [Rhodopseudomonas palustris] >gi|91683737|gb|ABE40039.1| Transketolase, central region [Rhodopseudomonas palustris BisB5]
496	692	1.38547				8.47e-07	85.42	173	Clostridium aceticum strain DSM 1496, complete genome	6.02e-46	61.59	Stage V sporulation protein E [Candidatus Magasanikbacteria bacterium GW2011
497	685	2.08531							not available			not available
498	687	1.84992				1.02e-05	71.72	159	Kocuria rhizophila DC2201 DNA, complete genome	6.92e-15	68.42	UDP-N-acetylglucosamine 1-carboxyvinyltransferase [Glycomyces tenuis]
499	687	1.9684	7.25e-108	77.8	499	6.86e-141	82.12	663	Oligotropha carboxidovorans OM5, complete genome	9.66e-88	83.12	flagellar motor protein PomA [Rhodovulum sp. PH10] >gi|402499463|gb|EJW11167.1| Flagellar motor rotation protein MotA [Rhodovulum sp. PH10]
500	689	4.25434	4.04e-16	76	168	2.26e-39	86	474	Lactobacillus casei subsp. casei ATCC 393 DNA, complete genome	5.98e-70	82.76	Leucine-tRNA ligase, partial [candidate division CPR2 bacterium GW2011
501	687	1.41772	2.54e-50	75	404	2.4e-102	87.04	716	Methylobacterium nodulans ORS 2060, complete genome	3.07e-57	66.67	succinate--CoA ligase subunit beta [Rhodovulum sp. PH10] >gi|402501454|gb|EJW13102.1| Succinyl-CoA ligase [ADP-forming] beta chain [Rhodovulum sp. PH10]
502	686	1.25873							not available			not available
503	686	2.2381				6.89e-08	79.78	87	Escherichia coli str. K-12 substr. MG1655, complete genome	1.06e-39	59.32	phospholipid-binding protein [Paenibacillus amylolyticus]
504	685	2.25873	2.08e-13	88.71	86	1.09e-11	91.67	99	Kocuria rhizophila DC2201 DNA, complete genome			not available
505	683	1.71019				9.48e-114	86	643	Blastochloris viridis genome assembly Blastochloris viridis genome, chromosome : I	1.27e-83	84.38	cation acetate symporter [Bradyrhizobium sp. URHD0069]
506	683	1.72293							not available	0.000298	28.49	hypothetical protein UX68
507	682	1.17703	7.23e-13	77.78	261	3.09e-126	89.81	393	Rhodospirillum centenum SW, complete genome	9.06e-57	90.74	isovaleryl-CoA dehydrogenase [Brevundimonas sp. Root1279] >gi|945623955|gb|KQW78711.1| isovaleryl-CoA dehydrogenase [Brevundimonas sp. Root1279]
508	679	1.16294				2.21e-153	79.21	677	Magnetospirillum magneticum AMB-1 DNA, complete genome	4.87e-79	96.43	4-hydroxybenzoyl-CoA reductase subunit alpha [Rhodopseudomonas palustris] >gi|91682459|gb|ABE38761.1| 4-hydroxybenzoyl-CoA reductase alpha subunit [Rhodopseudomonas palustris BisB5]
509	681	32.4457	0.00427	74.12	83	3.31e-75	100	406	Oligotropha carboxidovorans OM5, complete genome	2.09e-45	95.65	histidine phosphotransferase [Bradyrhizobium sp. URHD0069]
510	681	6.9488							not available			not available
511	681	1.17147							not available	3.32e-07	34.21	hypothetical protein [Comamonas testosteroni] >gi|692372156|gb|KGH03454.1| integrase [Comamonas testosteroni] >gi|692386356|gb|KGH17343.1| integrase [Comamonas testosteroni] >gi|692387823|gb|KGH18765.1| integrase [Comamonas testosteroni]
512	681	1.57532				1.41e-16	97.06	136	Archangium gephyra strain DSM 2261, complete genome	1.7e-22	52.69	ATP-dependent protease La [Candidatus Dadabacteria bacterium CSP1-2]
513	677	1.40224				1.7e-34	90	363	Rhodopseudomonas palustris DX-1, complete genome	1.03e-55	54.97	phosphoheptose isomerase [Azospirillum halopraeferens]
514	681	3.34936	0.00427	93.55	31				not available	5.23e-14	39.83	orotidine 5'-phosphate decarboxylase [Marinobacter sp. ES-1]
515	679	2.45353	2.2e-19	69.96	268	6.37e-40	82.67	535	Ralstonia solanacearum CMR15 chromosome, complete genome	6.99e-41	56.49	transporter [Blastococcus saxobsidens]
516	679	2.29856	0.00425	91.18	34	0.0015	94.29	35	Ostreococcus lucimarinus CCE9901 chromosome 3, complete sequence			not available
517	676	1.34566				5.94e-34	90.91	358	Ralstonia solanacearum genome assembly 9 genomes, chromosome : I	4.42e-69	58.16	Protein translocase subunit SecA, partial [Candidatus Nomurabacteria bacterium GW2011
518	677	2.77974				0.00522	86.96	45	Saprolegnia diclina VS20 hypothetical protein mRNA			not available
519	677	3.45016	1.79e-134	79.03	688	0	91.12	680	Starkeya novella DSM 506, complete genome	1.44e-161	99.56	ATP-dependent Clp protease ATP-binding subunit ClpX [Rhodovulum sp. PH10] >gi|402498353|gb|EJW10105.1| ATP-dependent Clp protease ATP-binding subunit ClpX [Rhodovulum sp. PH10]
520	676	3.37359	0.00121	81.63	81	0.00522	79.41	93	Meiothermus ruber DSM 1279 genome	4.36e-13	43.75	hypothetical protein [Meiothermus silvanus] >gi|296850780|gb|ADH63795.1| hypothetical protein Mesil
521	677	1.67742				0	84.52	694	Alloactinosynnema sp. L-07 genome assembly Alloactinosynnema sp. L-07, chromosome : I	6.21e-135	84.82	protein meaA [Rhodovulum sp. PH10] >gi|402499395|gb|EJW11101.1| Ethylmalonyl-CoA mutase, methylsuccinyl-CoA-forming [Rhodovulum sp. PH10]
522	675	1.16801				1e-43	92.5	677	Methylobacterium oryzae CBMB20, complete genome	8.95e-63	67.65	3-deoxy-D-manno-octulosonic acid transferase [Pseudolabrys sp. Root1462] >gi|945846275|gb|KQY99942.1| 3-deoxy-D-manno-octulosonic acid transferase [Pseudolabrys sp. Root1462]
523	675	3.48304	8.16e-06	69.75	158				not available	0.00029	25.15	hypothetical protein [Saccharibacillus sacchari]
524	672	1.12966							not available			not available
525	673	1.51053							not available	7.1e-12	50.82	NUDIX hydrolase [Parcubacteria group bacterium GW2011
526	674	1.29545				0.00149	96.88	93	Symbiobacterium thermophilum IAM 14863 DNA, complete genome	3.31e-54	69.11	hypothetical protein AMJ88
527	670	1.18567							not available	8.63e-19	73.91	hypothetical protein APY04
528	669	4.20521	3.43e-23	80	178				not available	1.1e-31	88	hypothetical protein [Phaeobacter sp. 11ANDIMAR09]
529	666	1.28059	0.00417	65.59	186	9.9e-25	84.75	257	Candidate division TM6 bacterium GW2011	1.1e-99	72.77	Nucleotide sugar dehydrogenase [Microgenomates group bacterium GW2011
530	667	1.50897	1.9e-07	82.26	80	7.14e-14	90.24	212	[Cellvibrio] gilvus ATCC 13127, complete genome	3.46e-39	86.11	exopolyphosphatase [Cupriavidus metallidurans]
531	667	1.35073	1.9e-07	71.74	134	0	83.08	668	Blastochloris viridis genome assembly Blastochloris viridis genome, chromosome : I	5.5e-123	82.73	ribonuclease [Pseudolabrys sp. Root1462] >gi|945846995|gb|KQZ00709.1| ribonuclease [Pseudolabrys sp. Root1462]
532	668	1.90049				8.16e-07	89.58	212	Parcubacteria (Wolfebacteria) bacterium GW2011	3.05e-77	67.37	Dihydroorotate dehydrogenase 2 [Candidatus Kuenenbacteria bacterium GW2011
533	670	1.37418							not available			not available
534	666	1.32897	8.05e-06	69.47	131	1.9e-141	89.74	648	Nitrobacter hamburgensis X14, complete genome	2.69e-77	88.44	translation initiation factor IF-2 [Bosea sp. LC85] >gi|668946657|gb|KFC65467.1| Translation initiation factor IF-2 [Bosea sp. LC85]
535	666	1.4419	3.42e-23	95.77	239	3.69e-30	100	181	Candidatus Saccharibacteria bacterium GW2011			not available
536	667	2.36825				5.12e-117	77.78	664	Azoarcus aromaticum EbN1 complete genome	3.04e-98	83.82	methylmalonyl-CoA mutase [Betaproteobacteria bacterium SG8
537	668	3.34861				1.29e-10	88.64	137	Parcubacteria (Wolfebacteria) bacterium GW2011	6.9e-80	61.47	Histidine-tRNA ligase [Candidatus Uhrbacteria bacterium GW2011
538	665	8.51639	9.77e-43	87.5	300	0	100	668	Enterobacteria phage Mu invertible G-segment, complete sequence	1.74e-113	100	tail assembly chaperone [Escherichia coli] >gi|46401654|ref|YP
539	664	0.963875							not available	9.01e-27	61.84	hypothetical protein ACD
540	662	4.07895	7.01e-13	75.89	112	1.12e-17	82.09	265	Candidatus Saccharibacteria bacterium GW2011	2.91e-66	71.6	cell division FtsK/SpoIIIE, partial [candidate division CPR2 bacterium GW2011
541	661	1.37232	0.000339	72.38	104	1.66e-34	81.16	434	Anaerolinea thermophila UNI-1 DNA, complete genome	1.68e-57	75	glutamyl-tRNA synthetase [Longilinea arvoryzae]
542	660	1.84158				0	84.34	660	Bradyrhizobium sp. CCGE-LA001, complete genome	1.03e-124	92.22	hypothetical protein BDOA9
543	661	2.74092				2.82e-06	75.56	104	Uncultured microorganism clone ccs24-4 tRNA synthetase-like protein gene, complete cds; and polyA polymerase protein gene, partial cds	3.33e-70	71.93	Polynucleotide adenylyltransferase/metal dependent phosphohydrolase [candidate division WS6 bacterium GW2011
544	659	3.72397							not available	6.97e-06	43.75	hypothetical protein [Brevundimonas sp. DS20] >gi|937998165|gb|ALJ08244.1| hypothetical protein JL11
545	660	3	2.78e-05	71.93	113	8.06e-07	89.36	136	Shewanella putrefaciens CN-32, complete genome	1.45e-70	71.51	MULTISPECIES: hypothetical protein [Proteobacteria] >gi|590082572|gb|EXL08874.1| hypothetical protein BG36
546	659	1.76987							not available			not available
547	657	1.66225	5.34e-08	75.56	90	7.03e-14	84.48	184	Hyphomicrobium nitrativorans NL23, complete genome	6.38e-16	86.05	SSU ribosomal protein S15P [uncultured bacterium] >gi|818466523|gb|KKR22823.1| 30S ribosomal protein S15 [Candidatus Uhrbacteria bacterium GW2011
548	659	2.33444							not available	2.14e-07	50	Glycosyltransferase [Candidatus Falkowbacteria bacterium GW2011
549	659	5.94205				0.000417	88	69	Cyprinus carpio genome assembly common carp genome, scaffold: LG31, chromosome: 31			not available
550	659	2.61526				2.46e-13	86.36	304	PREDICTED: Trichogramma pretiosum multifunctional protein ADE2 (LOC106655517), mRNA	1.77e-36	55.73	PREDICTED: multifunctional protein ADE2 isoform X4 [Esox lucius] >gi|742105504|ref|XP
551	658	1.59635				0.00507	85.42	46	Stenotrophomonas maltophilia strain ISMMS2, complete genome			not available
552	656	2.19767				1.65e-15	84.62	162	Caldilinea aerophila DSM 14535 = NBRC 104270 DNA, complete genome	4.18e-62	92.31	hypothetical protein UT75
553	658	2.96179				7.51e-39	80.28	402	Starkeya novella DSM 506, complete genome	6.98e-54	69.4	hypothetical protein [Sinorhizobium fredii] >gi|365182222|emb|CCE99072.1| hypothetical protein SFHH103
554	657	11.103							not available			not available
555	656	8.72093				0	99.85	657	Enterobacteria phage P1 mod1902::IS5 c1.100 rev dmt(del)MB mutant, complete genome	7.89e-129	100	hypothetical protein [Enterobacteria phage P1]
556	657	1.38436							not available			not available
557	657	0.945							not available	9.21e-38	49.49	hypothetical protein [Hyalangium minutum]
558	656	2.24667				7.02e-14	88.14	287	Dehalococcoides mccartyi CG1, complete genome	1.32e-24	90	Histidine-tRNA ligase [Candidatus Magasanikbacteria bacterium GW2011
559	655	0.953255				1.34e-168	94.59	656	Hoeflea sp. IMCC20628 plasmid, complete sequence	1.44e-73	81.25	transposase [Methylosinus sp. LW4]
560	654	1.36394				3.86e-55	83.02	508	Sinorhizobium fredii HH103 main chromosome, complete sequence	1.97e-48	64.93	CDP-diacylglycerol--glycerol-3-phosphate 3-phosphatidyltransferase [Rhodovulum sp. PH10] >gi|402498049|gb|EJW09817.1| CDP-diacylglycerol--glycerol-3-phosphate 3-phosphatidyltransferase [Rhodovulum sp. PH10]
561	655	1.48581							not available			not available
562	654	4.44574							not available			not available
563	654	1.95652				0.00504	94.12	34	Sphingomonas taxi strain ATCC 55669 plasmid STP1, complete sequence	4.49e-60	61.29	hypothetical protein [Azospirillum halopraeferens]
564	652	1.61538	0.00408	93.55	41	0.000412	94.12	68	Rattus norvegicus 9 BAC CH230-104J1 (Children's Hospital Oakland Research Institute) complete sequence	4.79e-19	37.14	hypothetical protein UW17
565	655	1.59197							not available	6.88e-09	50	hypothetical protein [Streptomyces sp. NRRL F-5123]
566	653	3.11371	1.03e-10	75.26	177	0.00144	78.67	82	Sorangium cellulosum 'So ce 56' complete genome	8.04e-19	43.7	hypothetical protein [Brevundimonas sp. Root1423] >gi|945842718|gb|KQY96404.1| hypothetical protein ASD25
567	652	15.8174				0.00502	90.24	41	Sorangium cellulosum 'So ce 56' complete genome			not available
568	651	1.84899				3.61e-11	76.74	206	Azotobacter chroococcum NCIMB 8003, complete genome	2.31e-72	54.55	FAD-dependent pyridine nucleotide-disulfide oxidoreductase [Candidatus Yanofskybacteria bacterium GW2011
569	651	5.9698				0	100	652	Klebsiella pneumoniae strain ST11 plasmid pKP12226, complete sequence	1.66e-121	100	repressor protein C1 [Escherichia coli DEC7C]
570	650	1.81681				1.26e-29	82.61	536	Rhodopseudomonas palustris BisA53, complete genome	3.56e-83	74.38	hypothetical protein [Bradyrhizobium elkanii]
571	649	1.60168				1.63e-34	86.67	508	Rhodopseudomonas palustris BisB5, complete genome	1.5e-68	58.1	hypothetical protein [Pseudolabrys sp. Root1462] >gi|945848735|gb|KQZ02449.1| hypothetical protein ASD45
572	650	3.62689							not available			not available
573	650	1.68182	0.00116	71.13	97	1.03e-11	80	252	Halostagnicola larsenii XH-48 plasmid, complete sequence	4.05e-41	54.26	Copper-translocating P-type ATPase, partial [Candidatus Nomurabacteria bacterium GW2011
574	647	3.52108							not available	1.96e-12	61.11	hypothetical protein UW28
575	646	1.29005							not available			not available
576	648	1.48398							not available			not available
577	648	2.12479	0.00116	82.35	51	0	86.36	648	Bradyrhizobium oligotrophicum S58 DNA, complete genome	1.47e-126	86.57	phosphoribosylformylglycinamidine synthase II [Afipia sp. P52-10] >gi|571919215|gb|ETR75764.1| phosphoribosylformylglycinamidine synthase [Afipia sp. P52-10]
578	646	2.83474				0.000408	80.7	212	Desulfatibacillum alkenivorans AK-01, complete genome	8.47e-13	60	Glutamate racemase [Parcubacteria group bacterium GW2011
579	647	1.59459							not available	5.57e-21	59.32	Nucleotidyltransferase family protein [Candidatus Yanofskybacteria bacterium GW2011
580	646	7.99831				0	99.69	641	Enterobacteria phage P1 mod1902::IS5 c1.100 rev dmt(del)MB mutant, complete genome	2.56e-99	100	terminase [Escherichia coli]
581	649	3.34966							not available	1.2e-20	80	hypothetical protein AMJ88
582	646	1.17597				2.75e-06	90.7	117	Streptomyces griseus subsp. griseus NBRC 13350 DNA, complete genome	8.38e-36	48.43	hypothetical protein ETSY1
583	645	1.76481				0	86.22	643	Blastochloris viridis genome assembly Blastochloris viridis genome, chromosome : I	1.47e-128	87.08	flagellar motor switch protein FliG [Afipia sp. Root123D2] >gi|945566950|gb|KQW21986.1| flagellar motor switch protein FliG [Afipia sp. Root123D2]
584	646	1.96616	2.72e-05	83.33	54	6.04e-78	75.93	649	Bradyrhizobium oligotrophicum S58 DNA, complete genome	6.9e-59	71.74	membrane protein [Bradyrhizobium sp. Tv2a-2]
585	644	1.70051	1.6e-90	82.56	497	1.72e-173	85.38	561	Anaeromyxobacter sp. Fw109-5, complete genome	9.57e-66	92.5	MULTISPECIES: elongation factor Tu [Caldicellulosiruptor] >gi|302574261|gb|ADL42052.1| translation elongation factor Tu [Caldicellulosiruptor obsidiansis OB47]
586	646	5.33898							not available			not available
587	642	0.977929	0.00401	75.36	69	1.24e-10	88.52	85	Bacillus cytotoxicus NVH 391-98, complete genome			not available
588	644	1.1528				1.09e-74	81.33	638	Bradyrhizobium sp. CCGE-LA001, complete genome	3.95e-55	63.46	choline dehydrogenase [Reyranella massiliensis]
589	642	1.35374							not available	8.91e-18	28.07	hypothetical protein UT50
590	643	1.83673							not available	3.25e-20	47.83	hypothetical protein UY34
591	643	1.70238	2.53e-18	94	98	6.02e-21	93.33	97	Weeksella virosa DSM 16922, complete genome			not available
592	645	4.16156							not available	5.34e-11	64.1	O-methyltransferase [Rhodopseudomonas palustris] >gi|90107002|gb|ABD89039.1| O-methyltransferase, family 3 [Rhodopseudomonas palustris BisB18]
593	643	1.42078				2.91e-69	76.32	532	Bradyrhizobium sp. S23321 DNA, complete genome	1.43e-51	74.77	30S ribosomal protein S6 [Variibacter gotjawalensis]
594	642	1.56048				1.08e-93	88.64	657	Rhodopseudomonas palustris HaA2, complete genome	1.88e-28	88.33	phosphoribosylformylglycinamidine synthase I [Bradyrhizobium sp. LTSP885] >gi|763875819|gb|KJC37045.1| phosphoribosylformylglycinamidine synthase [Bradyrhizobium sp. LTSP885]
595	641	2.1891							not available			not available
596	641	2.75128							not available			not available
597	640	2.06485	0.004	100	32	3.32e-05	100	105	Candidatus Saccharimonas aalborgensis, complete genome	2.41e-20	52.94	Release factor glutamine methyltransferase [Parcubacteria group bacterium GW2011
598	641	2.88396				9.52e-06	82.26	62	Bifidobacterium longum subsp. longum strain CCUG30698, complete genome	1.22e-69	69.79	DNA methylase N-4 [Scytonema millei] >gi|746967677|gb|KIF25056.1| DNA methylase N-4 [Scytonema millei VB511283]
599	641	4.70307							not available			not available
600	641	2.13504							not available	5.64e-05	35.48	hypothetical protein UY92
601	639	1.84786	1.14e-22	93.51	88	1.15e-23	96.1	88	Methylobacterium oryzae CBMB20, complete genome	1.75e-23	61.04	hypothetical protein UT39
602	636	2.08547				0.000115	85.11	58	Francisella noatunensis subsp. orientalis strain FNO01, complete genome	2.86e-10	63.64	hypothetical protein [Actinomyces timonensis]
603	640	5.43761	3.5e-10	87.18	129	0	99.69	640	Enterobacteria phage P1 mod1902::IS5 c1.100 rev dmt(del)MB mutant, complete genome	1.35e-120	100	prophage tail fiber domain protein, partial [Escherichia coli P0299917.1]
604	644	1.73675	0.00033	86.67	45	5.28e-47	94.29	261	Methylobacterium oryzae CBMB20, complete genome	7.16e-33	81.71	dihydroxy-acid dehydratase [Azorhizobium caulinodans] >gi|158332265|dbj|BAF89750.1| dihydroxy-acid dehydratase [Azorhizobium caulinodans ORS 571]
605	639	2.87329							not available			not available
606	638	3.59247				0	99.53	636	Enterobacteria phage P1 mod1902::IS5 c1.100 rev dmt(del)MB mutant, complete genome	1.03e-60	97.73	hypothetical protein ECJG
607	638	7.41338	9.37e-05	69.75	119	2.38e-13	86.79	134	Myxococcus fulvus HW-1, complete genome	8.08e-25	39.07	integrase [Hydrogenivirga sp. 128-5-R1-1] >gi|159882031|gb|EDP75539.1| phage integrase family protein [Hydrogenivirga sp. 128-5-R1-1]
608	638	1.13918							not available	3.95e-13	50.62	hypothetical protein [Litoreibacter arenae] >gi|528097612|gb|EPX79334.1| hypothetical protein thalar
609	638	1.64261				2.23e-07	81.08	197	Methanosaeta concilii GP-6, complete genome	2.58e-15	79.31	exodeoxyribonuclease III [Methanosaeta concilii] >gi|328927478|gb|AEB67280.1| exodeoxyribonuclease III [Methanosaeta concilii GP6]
610	637	6.5756							not available	2.09e-27	39.33	hypothetical protein [Tepidicaulis marinus] >gi|665496365|dbj|GAK43609.1| conserved protein [Tepidicaulis marinus]
611	638	2.58591	8.77e-18	69.31	281	2.89e-69	82.61	554	Bradyrhizobium sp. ORS278,complete sequence	1.06e-34	100	hypothetical protein [Candidatus Phaeomarinobacter ectocarpi] >gi|610513000|emb|CDO59340.1| Glycosyl transferase|GT2 [Candidatus Phaeomarinobacter ectocarpi]
612	639	2.28227							not available			not available
613	637	2.16867				3.3e-05	85.71	118	Anaeromyxobacter sp. Fw109-5, complete genome			not available
614	637	2.98795				0.0049	77.5	80	Haliangium ochraceum DSM 14365, complete genome			not available
615	635	0.982759				1.15e-42	90	441	Phycisphaera mikurensis NBRC 102666 DNA, complete genome	2.7e-38	73.33	glycoside hydrolase [Thermosipho melanesiensis] >gi|149793631|gb|ABR31079.1| glycoside hydrolase, family 20 [Thermosipho melanesiensis BI429]
616	637	1.90345							not available			not available
617	633	1.31207							not available			not available
618	635	7.91724							not available	1.78e-32	41.86	hypothetical protein UT85
619	635	7.03966	9.32e-05	82.54	62	9.42e-06	84.21	162	Staphylococcus aureus subsp. aureus strain JS395, complete genome	2.19e-29	42.58	dehydrosqualene desaturase [Eubacterium limosum] >gi|308738447|gb|ADO36107.1| squalene synthase [Eubacterium limosum KIST612]
620	633	1.95682				1.49e-09	88.1	192	Micrococcus luteus strain trpE16 genome	2.39e-98	69.67	polymerase protein [Candidatus Yanofskybacteria bacterium GW2011
621	633	2.5924				1.81e-08	81.03	174	Lactobacillus helveticus strain CAUH18, complete genome			not available
622	634	4.43351				4.27e-29	80.33	479	Moraxella catarrhalis strain 25240, complete genome	9.41e-74	72.34	Copper-containing nitrite reductase [Candidatus Falkowbacteria bacterium GW2011
623	633	1.46021				6.33e-08	100	211	Bradyrhizobium sp. CCGE-LA001, complete genome	6.33e-07	64.1	hypothetical protein [Methylobacterium sp. Leaf456] >gi|945292231|gb|KQT49983.1| hypothetical protein ASG52
624	633	1.3564							not available			not available
625	634	1.99827				7.72e-07	85.71	90	Sandaracinus amylolyticus strain DSM 53668, complete genome	3.3e-14	55.77	Multiple EGF-like-domain protein 3 [Candidatus Magasanikbacteria bacterium GW2011
626	630	2.48873							not available	3.63e-07	30.56	hypothetical protein [Berkelbacteria bacterium GW2011
627	631	0.972222	0.000323	67.04	178	0	91.56	618	Microbacterium sp. XT11, complete genome	1.84e-77	100	bromoperoxidase [Microbacterium sp. ZOR0019]
628	631	1.69444				9.36e-06	77.92	128	Caulobacter segnis ATCC 21756, complete genome	1.5e-27	51	cob(I)alamin adenolsyltransferase/cobinamide ATP-dependent adenolsyltransferase [Methanomicrobium mobile]
629	631	1.44097	0.00394	96.55	29				not available	2.7e-15	63.64	ParB partition protein [Candidatus Yanofskybacteria bacterium GW2011
630	630	1.78993	0.00113	84.09	77	0.00139	77.94	87	Roseiflexus sp. RS-1, complete genome	8.19e-29	56.48	Nuclease (SNase domain protein) [Candidatus Azambacteria bacterium GW2011
631	632	1.24653	1.06e-35	73.45	271	1.29e-149	86	650	Starkeya novella DSM 506, complete genome	3.22e-117	81.43	transketolase [Rhizobiales bacterium YIM 77505]
632	630	0.972174	8.1e-12	74.68	171	8.18e-51	77.19	540	Syntrophobacter fumaroxidans MPOB, complete genome	3.27e-27	80.95	glucose-1-phosphate thymidylyltransferase [Fischerella muscicola]
633	630	0.956522				1.21e-67	78.95	344	Rhodopseudomonas palustris HaA2, complete genome	3.55e-21	90.91	PTS system fructose subfamily IIA component [Bradyrhizobium oligotrophicum S58]
634	631	1.12348	0.00394	96.55	29	1.13e-137	100	636	Bradyrhizobium sp. CCGE-LA001, complete genome	6.77e-37	71.74	MULTISPECIES: ATP synthase subunit alpha [Bradyrhizobium] >gi|608611138|dbj|GAJ31784.1| ATP synthase alpha chain [Bradyrhizobium sp. DOA9]
635	629	1.89739							not available			not available
636	630	7.78609							not available	2.03e-07	37.5	DNA methyltransferase [Yersinia intermedia] >gi|893346392|emb|CNH56357.1| putative cytosine-specific modification methylase [Yersinia intermedia]
637	630	0.958188	0.00393	71.43	91	1.06e-55	90.24	454	Variibacter gotjawalensis DNA, complete genome	3.31e-32	60	Ammonium transporter [Hyphomicrobium sulfonivorans]
638	628	0.977352	2.17e-06	81.03	140	0.000396	75.56	89	Streptomyces collinus Tu 365, complete genome	3.27e-12	63.64	Gp37Gp68 family protein (plasmid) [Gemmatirosa kalamazoonesis] >gi|575461108|gb|AHG92160.1| Gp37Gp68 family protein (plasmid) [Gemmatirosa kalamazoonesis]
639	629	1.33101							not available			not available
640	628	1.71951				2.67e-06	92.86	55	Bradyrhizobium japonicum strain E109, complete genome	7.89e-08	55	hypothetical protein [Clostridiales bacterium DRI-13]
641	629	1.23345							not available	3.92e-06	43.64	UvrD/REP helicase, partial [Candidatus Wolfebacteria bacterium GW2011
642	629	1.32404				7.66e-07	72.48	170	Kocuria rhizophila DC2201 DNA, complete genome	1.29e-15	80	hypothetical protein [bacterium JKG1]
643	628	1.45201							not available	2.07e-74	67.07	50S ribosomal protein L25 [Candidatus Yanofskybacteria bacterium GW2011
644	629	4.01047							not available			not available
645	629	3.08377							not available	1.02e-32	60	hypothetical protein [Solirubrobacterales bacterium URHD0059]
646	628	1.92657				2.67e-06	74.49	98	Agrobacterium radiobacter K84 chromosome 2, complete sequence	6.65e-29	58.33	sulfonate ABC transporter [Bosea thiooxidans] >gi|944103266|gb|KQK31407.1| sulfonate ABC transporter [Bosea thiooxidans]
647	625	1				7.61e-07	73.6	122	Parcubacteria (Wolfebacteria) bacterium GW2011	6.43e-29	64.52	Ketose-bisphosphate aldolase, class-II [Candidatus Yanofskybacteria bacterium GW2011
648	625	0.998249				4.78e-79	76.92	596	Uncultured Chloroflexi bacterium DNA, fosmid clone: JFF005	7.96e-67	74.07	hypothetical protein XE06
649	626	1.43783	5.08e-08	89.47	87	7.62e-07	89.09	106	Mahella australiensis 50-1 BON, complete genome	2.55e-26	89.58	hypothetical protein ACD
650	626	2.40105							not available			not available
651	627	4.54291	2.81e-30	80.7	316	4.81e-22	73.73	348	Methylobacterium nodulans ORS 2060 plasmid pMNOD02, complete sequence	1.2e-51	54.42	hypothetical protein [Methylobacterium sp. WSM2598]
652	625	0.980702	8.04e-12	82.67	75	1.79e-46	84.21	312	Variibacter gotjawalensis DNA, complete genome	1.21e-32	79.27	hypothetical protein [Microvirga sp. JC119]
653	621	1.59649				3e-37	80	501	Azorhizobium caulinodans ORS 571 DNA, complete genome	1e-55	63.07	glutamine-synthetase adenylyltransferase [Rhodovulum sp. PH10] >gi|402498438|gb|EJW10187.1| Glutamate-ammonia-ligase adenylyltransferase [Rhodovulum sp. PH10]
654	624	2.58421							not available	4.38e-17	35.59	hypothetical protein [Aurantimonas manganoxydans] >gi|944190395|dbj|BAT29452.1| possible sulfotransferase family [Aurantimonas manganoxydans SI85-9A1]
655	623	1.91579				1.36e-117	92.86	586	Magnetospirillum sp. XM-1 genome assembly XM-1, chromosome : I	6.62e-76	80.57	methylmalonyl-CoA mutase [Betaproteobacteria bacterium SG8
656	626	2.36842				7.1e-96	75.47	531	Bradyrhizobium sp. S23321 DNA, complete genome	1.64e-54	61.15	D-alanine--D-alanine ligase [Bradyrhizobium sp. SEMIA 6148]
657	625	4.87193	4.16e-09	82.98	150	2.18e-07	79.66	195	Synechococcus sp. WH 8109, complete genome	3.51e-30	56.88	hypothetical protein [Thermus sp. 2.9] >gi|729024149|gb|KHG65865.1| hypothetical protein QT17
658	623	1.36204	0.000319	81.13	53	2.31e-89	73.55	620	Ralstonia solanacearum strain UY031, complete genome	3.21e-79	66.99	hypothetical protein ACD
659	624	6.02988	0	99.84	623	0	99.84	623	Enterobacteria phage lambda, complete genome	6.76e-138	100	plasmid partitioning protein ParB, partial [Escherichia coli]
660	624	0.926056	7.03e-19	100	94	2.03e-77	100	278	Azospirillum brasilense Sp245 plasmid AZOBR	1.57e-37	73.95	glycosyl transferase family 1 [Caulobacter henricii]
661	622	1.7007							not available	4.38e-07	55.07	Tyrosine-tRNA ligase [candidate division CPR2 bacterium GW2011
662	621	1.45326	2.61e-05	82.46	55				not available			not available
663	622	4.19929							not available			not available
664	622	1.85891				9.22e-06	85.11	68	Candidatus Nitrososphaera evergladensis SR1, complete genome	5.11e-29	49.59	methionine adenosyltransferase [Clostridium cylindrosporum] >gi|870994988|gb|KMT20962.1| S-adenosylmethionine synthase MetK [Clostridium cylindrosporum DSM 605]
665	620	1.11661	9.08e-24	74.47	199	2.15e-83	83.44	413	Methylobacterium aquaticum DNA, complete genome, strain: MA-22A	1.59e-25	76.92	acetolactate synthase [Pseudolabrys sp. Root1462] >gi|945846365|gb|KQZ00079.1| acetolactate synthase [Pseudolabrys sp. Root1462]
666	621	2.74912							not available			not available
667	620	1.78622				0.000112	78.57	174	Uncultured Parcubacteria bacterium Rifle	1.03e-25	61.63	Membrane-associated zinc metalloprotease [Microgenomates (Curtissbacteria) bacterium GW2011
668	619	1.00885							not available	7.44e-36	50	hypothetical protein UW63
669	620	1.21239							not available			not available
670	621	1.14336	8.52e-18	76.09	246	1.65e-154	94.12	622	Agrobacterium radiobacter K84 chromosome 1, complete sequence	3.6e-68	89.29	preprotein translocase subunit SecA [Blastochloris viridis] >gi|891155869|dbj|BAR98636.1| protein export cytoplasm protein SecA ATPase RNA helicase [Blastochloris viridis] >gi|940653416|gb|ALK08101.1| Protein translocase subunit SecA [Blastochloris viridis] >gi|953945794|emb|CUU44023.1| hypothetical protein BVIRIDIS
671	620	6.28673							not available			not available
672	617	1.50355	4.38e-15	83.33	89	1.45e-47	91.94	345	Methylocella silvestris BL2, complete genome	7.61e-39	96.77	type III restriction endonuclease subunit R [Rhizobium etli] >gi|327188765|gb|EGE55961.1| type III restriction protein res subunit [Rhizobium etli CNPAF512]
673	617	1.41489	0.000316	83.67	75	2.01e-20	93.18	135	Rhodopseudomonas palustris BisB18, complete genome	8.74e-20	45.05	hypothetical protein [Streptomyces purpurogeneiscleroticus] >gi|925633143|gb|KOX55092.1| hypothetical protein ADL19
674	620	1.87234	4.4e-53	81.82	582	1.55e-91	80.16	616	Thiobacillus denitrificans ATCC 25259, complete genome	2.24e-48	92.86	lysine--tRNA ligase [Geobacter sp. OR-1] >gi|729035261|dbj|GAM07946.1| lysine--tRNA ligase [Geobacter sp. OR-1]
675	618	2.08511							not available			not available
676	619	1.18262				4.43e-111	82.74	601	Marinithermus hydrothermalis DSM 14884, complete genome	7.11e-92	76.33	nitrate reductase [Flavobacteriales bacterium BRH
677	618	3.04965				2.29e-51	90	413	Rhodopseudomonas palustris HaA2, complete genome	1.94e-55	68.66	UDP-glucose 4-epimerase GalE [Rhodovulum sp. PH10] >gi|402498493|gb|EJW10236.1| UDP-glucose 4-epimerase [Rhodovulum sp. PH10]
678	619	3.4539				0.00475	85.11	47	Azospirillum brasilense strain Az39 plasmid AbAZ39	4.36e-10	44.44	hypothetical protein [Nafulsella turpanensis]
679	619	5.77837	9.08e-05	91.67	54	2.16e-26	97.44	361	Uncultured bacterium clone S11	1.34e-92	67.84	Serine hydroxymethyltransferase [uncultured bacterium]
680	617	1.21492				7e-96	75.99	608	Bradyrhizobium oligotrophicum S58 DNA, complete genome	1.23e-75	71.22	histidine kinase [Pseudolabrys sp. Root1462] >gi|945844633|gb|KQY98307.1| histidine kinase [Pseudolabrys sp. Root1462]
681	619	1.93772				8.57e-57	90.48	409	Bradyrhizobium oligotrophicum S58 DNA, complete genome	4e-35	80.77	chemotaxis protein CheW [Bradyrhizobiaceae bacterium SG-6C]
682	618	3.87011							not available	0.000477	31.53	HD domain protein [Candidatus Nomurabacteria bacterium GW2011
683	616	1.81139							not available			not available
684	616	2.33096							not available			not available
685	616	1.03565				9.68e-145	92.11	632	Variovorax paradoxus B4 chromosome 1, complete sequence	6.55e-89	85.93	formate dehydrogenase [Stappia stellulata]
686	616	1.40998	9.64e-11	69.77	171	1.35e-117	81.02	561	Gammaproteobacteria bacterium NRL1, complete genome	3.65e-58	95	hypothetical protein [Methylopila sp. 73B]
687	615	3.6631				0	99.84	617	Escherichia coli strain ST2747, complete genome	5.37e-63	100	hypothetical protein [Escherichia coli] >gi|377880497|gb|EHU45065.1| pmgB [Escherichia coli DEC2C]
688	616	3.23708				0.00473	68.52	158	Solibacter usitatus Ellin6076, complete genome	8.94e-41	66.67	hypothetical protein QT10
689	616	7.08378				0.000111	75.61	82	Marinomonas posidonica IVIA-Po-181, complete genome	3.13e-44	49.72	Peptidoglycan glycosyltransferase [Parcubacteria group bacterium GW2011
690	614	3.51159							not available	5.58e-19	41.53	hypothetical protein UY34
691	616	8				0	100	617	Bacteriophage P1 DNA methylase homolog DarB' (darB') gene, partial cds; lysozyme lysA (lysA) and single-stranded DNA-binding protein SSB-P1 (ssb-P1) genes, complete cds; and unknown genes	7.77e-120	100	IsaA [Enterobacteria phage P1] >gi|33338668|gb|AAQ13991.1| IsaA [Enterobacteria phage P1] >gi|33338777|gb|AAQ14099.1| IsaA [Enterobacteria phage P1] >gi|765526401|gb|AJS09997.1| hypothetical protein (plasmid) [Klebsiella pneumoniae]
692	616	7.00891							not available			not available
693	615	1.03036				0.00472	87.5	50	Ovis canadensis canadensis isolate 43U chromosome 1 sequence	1.21e-17	43.2	hypothetical protein UY03
694	615	1.5875				4.14e-10	86.15	194	Azorhizobium caulinodans ORS 571 DNA, complete genome	5.46e-21	61.19	peptidase M15 [Xanthobacter sp. 126]
695	615	1.56786				0.00472	86.36	44	Stenotrophomonas maltophilia strain ISMMS2, complete genome	1.01e-11	38.41	2-dehydropantoate 2-reductase [Kyrpidia tusciae] >gi|295413156|gb|ADG07648.1| 2-dehydropantoate 2-reductase [Kyrpidia tusciae DSM 2912]
696	613	1.36852				2e-39	83.33	545	Conexibacter woesei DSM 14684, complete genome	7.03e-112	78.92	hypothetical protein [Pseudolabrys sp. Root1462] >gi|945843663|gb|KQY97340.1| hypothetical protein ASD45
697	614	1.79785	4.36e-34	80.85	270	3.15e-176	83.81	615	Rhodopseudomonas palustris BisB5, complete genome	1.92e-85	94.44	excinuclease ABC, B subunit [Afipia sp. 1NLS2]
698	615	3.95886							not available	2.61e-05	39.66	hydrolase [Marinomonas profundimaris] >gi|566041311|gb|ETI60696.1| hydrolase [Marinomonas profundimaris]
699	614	5.04472				0	100	613	Escherichia coli strain ST2747, complete genome	1.12e-42	100	putative membrane protein, partial [Escherichia coli DEC6A]
700	613	1.43548				2.13e-64	92.31	537	Solibacter usitatus Ellin6076, complete genome	2.01e-59	66.4	hypothetical protein ACD
701	613	0.996416							not available	3.64e-05	35.56	hypothetical protein UY18
702	613	0.964158				0.00135	86.67	45	Myxococcus fulvus 124B02, complete genome	1.31e-53	53.8	hypothetical protein AMJ88
703	613	0.97491	1.42e-46	71.95	383	5.71e-78	81.71	495	Marinithermus hydrothermalis DSM 14884, complete genome	3.49e-80	70.93	deoxyguanosinetriphosphate triphosphohydrolase [Nitrospina gracilis] >gi|451761725|emb|CCQ90748.1| Deoxyguanosinetriphosphate triphosphohydrolase-like protein [Nitrospina gracilis 3/211]
704	612	1.28315							not available	2.5e-14	34.88	hypothetical protein UX16
705	613	2.02867				0.000111	88.24	115	Burkholderia pseudomallei strain PHLS 112 chromosome I, complete sequence	1e-28	51.35	hypothetical protein [Rhodopirellula maiorica] >gi|460165390|gb|EMI19093.1| hypothetical protein RMSM
706	613	2.55556				0.000386	67.55	184	Geitlerinema sp. PCC 7407, complete genome	9.31e-44	58.33	hypothetical protein [Chlorogloeopsis fritschii]
707	614	1.82079							not available	1.34e-10	78.57	hypothetical protein UW79
708	611	2.11311							not available	8.86e-06	41.41	hypothetical protein AC812
709	610	0.98741				9.03e-06	79.66	132	Roseiflexus castenholzii DSM 13941, complete genome	1.24e-34	52.27	recombinase RecJ [Lactobacillus oryzae] >gi|669630662|dbj|GAK48582.1| recombination protein RecJ [Lactobacillus oryzae JCM 18671]
710	610	2.49281							not available			not available
711	611	1.8795							not available	5.94e-22	45.19	PfkB family kinase, nonfunctional [Candidatus Uhrbacteria bacterium GW2011
712	611	2.2446							not available			not available
713	610	0.981982							not available			not available
714	610	0.983784				7.35e-178	83.92	617	Mesorhizobium opportunistum WSM2075, complete genome	1.42e-78	100	VWA domain-containing protein [Bradyrhizobium sp. STM 3843] >gi|365419544|emb|CCE10110.1| conserved hypothetical protein [Bradyrhizobium sp. STM 3843]
715	610	0.886486				2.26e-127	93.89	312	Pseudomonas stutzeri A1501, complete genome	2.23e-23	100	MULTISPECIES: sodium-independent anion transporter [Pseudomonas] >gi|515432295|gb|EPJ80450.1| putative sulfate permease protein [Pseudomonas sp. CFT9] >gi|962129494|gb|KTC29143.1| sulfate transporter [Pseudomonas sp. ICMP 19500]
716	609	1.08288							not available	3.08e-23	49.41	hypothetical protein THAPSDRAFT
717	609	1.2973							not available	8.39e-32	40.27	ABC transporter related protein [Candidatus Nomurabacteria bacterium GW2011
718	611	1.42342				8.46e-38	82.54	422	Xanthobacter autotrophicus Py2, complete genome	1.08e-55	59.12	cyclopropane-fatty-acyl-phospholipid synthase [Rhodovulum sp. PH10] >gi|402497692|gb|EJW09496.1| Cyclopropane-fatty-acyl-phospholipid synthase [Rhodovulum sp. PH10]
719	611	0.944043							not available			not available
720	610	0.965704				1.74e-27	93.94	328	Halomonas chromatireducens strain AGD 8-3, complete genome	1.13e-17	81.82	hypothetical protein [Bradyrhizobium liaoningense]
721	609	1.48556							not available	3.98e-20	51.9	Galactose-1-phosphate uridylyltransferase [Candidatus Yanofskybacteria bacterium GW2011
722	608	2.97834	3.32e-10	78.57	78				not available			not available
723	610	2.04513							not available			not available
724	609	7.08484				0	100	611	Enterobacteria phage P7, complete genome	3.6e-67	100	MULTISPECIES: lysogeny establishment protein [Enterobacteriaceae] >gi|46401629|ref|YP
725	608	1.72514	8.9e-24	86.36	251	3.58e-36	86.21	275	Paenibacillus sp. Y412MC10, complete genome	3.17e-41	79.57	hypothetical protein ACD
726	609	1.75588							not available			not available
727	608	1.64195							not available	5.34e-15	39.22	putative Heat shock protein Hsp20 [Nitrospina gracilis] >gi|451762985|emb|CCQ89419.1| putative Heat shock protein Hsp20 [Nitrospina gracilis 3/211]
728	609	1.03261	0.00379	71.28	94	4.09e-29	81.82	471	Sphaerobacter thermophilus DSM 20745 chromosome 1, complete sequence	1.87e-83	68.32	topoisomerase protein, partial [Microgenomates (Woesebacteria) bacterium GW2011
729	608	0.969203				1.17e-48	74.34	518	Gloeobacter kilaueensis JS1, complete genome	2e-47	81.08	thioredoxin-disulfide reductase [Tolypothrix campylonemoides] >gi|750916564|gb|KIJ76458.1| chemotaxis protein CheY [Tolypothrix campylonemoides VB511288]
730	607	1.68478							not available	4.05e-14	50.79	hypothetical protein [Bradyrhizobiaceae bacterium SG-6C]
731	607	1.38225				2.74e-50	87.84	300	Rhodopseudomonas palustris BisB5, complete genome	2.23e-31	76.19	TonB-dependent receptor [Rhodopseudomonas sp. AAP120] >gi|929715933|gb|KPF97613.1| TonB-dependent receptor [Rhodopseudomonas sp. AAP120]
732	606	1.45109							not available			not available
733	608	3.37681	4.93e-08	81.13	132	0	99.84	607	Enterobacteria phage P1 mod1902::IS5 c1.100 rev dmt(del)MB mutant, complete genome	1.67e-113	98.82	replicative DNA helicase [Escherichia coli O26:H11 str. CVM10026]
734	606	4.97283							not available	4.39e-23	45.38	hypothetical protein [Myxococcus stipitatus] >gi|441487965|gb|AGC44660.1| phenylalanyl-tRNA synthetase subunit alpha [Myxococcus stipitatus DSM 14675]
735	604	2.30853							not available	1.48e-17	42.86	hypothetical protein XD93
736	605	1.53721							not available			not available
737	605	3.93285							not available			not available
738	604	6.06897							not available	1.09e-10	40.26	tail length tape measure protein [uncultured Mediterranean phage uvMED]
739	606	8.11071							not available			not available
740	606	4.27042				0.000381	75.32	106	Synechocystis sp. PCC 6714 plasmid pSYLB, complete sequence	7.87e-12	72.41	hypothetical protein [Pseudorhodoferax sp. Leaf265] >gi|944868491|gb|KQP18679.1| hypothetical protein ASF45
741	604	2.14909							not available	5.3e-05	30.17	Cytochrome c [Microgenomates (Gottesmanbacteria) bacterium GW2011
742	605	1.66727				0.000109	90.48	66	Burkholderia vietnamiensis LMG 10929 chromosome I, complete sequence			not available
743	606	3.38909							not available	2.44e-13	32.75	hypothetical protein ACD
744	602	1.29326	0.00375	86.67	93	2.09e-07	94.12	150	Methanothermococcus okinawensis IH1, complete genome	1.33e-24	44.26	ABC transporter ATP-binding protein [Halobacteriaceae archaeon SB9] >gi|966675257|gb|KTG08604.1| ABC transporter ATP-binding protein [Halobacteriaceae archaeon SB9]
745	605	2.28051				2.56e-44	94.74	599	Burkholderiales bacterium GJ-E10 DNA, complete genome	6e-77	57.71	hydrogenase expression protein HypE [Sulfurifustis variabilis]
746	603	0.998175				0.00462	94.12	34	Uncultured Nakamurella sp. clone GPMKYIG01CL5KM genomic sequence			not available
747	606	2.49453	1.23e-15	90.48	86	3.57e-17	95.56	94	Corallococcus coralloides DSM 2259, complete genome			not available
748	602	3.39781							not available			not available
749	603	2.25365				0.000109	83.93	69	Pleurocapsa sp. PCC 7327, complete genome	1.15e-13	40	cysteine desulfurase [Meiothermus rufus]
750	601	1.33821							not available	1.42e-25	66.67	hypothetical protein UY69
751	602	1.70384							not available			not available
752	603	1.02198							not available	1.94e-17	39.74	RHS repeat protein [Parcubacteria group bacterium GW2011
753	601	1.48168				8.89e-06	86.96	156	Uncultured bacterium DNA, containing gamma-HCH dehydrochlorinase gene linA, isolated from a metagenomic library	3.82e-20	63.89	hypothetical protein [Sorangium cellulosum]
754	600	2.13919							not available	7.06e-13	58.82	hypothetical protein BRAO285
755	600	3.72344							not available	1.11e-21	32.22	arginase [Paenibacillus sp. HGF5]
756	600	8.23077				7.28e-07	78.57	213	Methanosarcina horonobensis HB-1, complete genome	3.41e-39	67.29	hypothetical protein [Leifsonia sp. 109]
757	600	3.40476							not available	4.11e-10	55.77	hypothetical protein ACD
758	601	6.79853	6.33e-13	87.18	249	2.55e-06	75.27	93	Comamonas testosteroni TK102, complete genome	1.44e-09	78.05	hypothetical protein [Comamonas testosteroni] >gi|672609884|gb|AIJ48855.1| hypothetical protein O987
759	600	1.56514	7.21e-06	66.23	224	1.15e-29	85.11	460	Pseudonocardia dioxanivorans CB1190, complete genome	1.4e-68	65.52	acetyl-CoA carboxylase biotin carboxylase subunit [Roseovarius indicus] >gi|950099882|gb|KRS15728.1| acetyl-CoA carboxylase [Roseovarius indicus]
760	601	3.3945	0	99.83	602	0	99.83	601	Escherichia coli IAI1 chromosome, complete genome	3.9e-76	100	MULTISPECIES: tail protein [Bacteria] >gi|9626260|ref|NP
761	599	1.01838	6.73e-38	77.91	402	1.94e-172	88.89	594	Bradyrhizobium oligotrophicum S58 DNA, complete genome	2.81e-113	91.01	Holliday junction DNA helicase RuvB [Rhodopseudomonas sp. B29]
762	601	0.939338							not available	3.02e-13	60	cellobiose phosphorylase [Paenibacillus sp. FSL R7-0273] >gi|686534118|gb|AIQ44816.1| cellobiose phosphorylase [Paenibacillus sp. FSL R7-0273]
763	599	0.867647				0	97.14	581	Homo sapiens chromosome 19 clone CTD-3252C9, complete sequence	4.09e-28	85.71	hypothetical protein EGK
764	599	4.11213				4.9e-09	84.31	149	Methanocaldococcus fervens AG86, complete genome	3.69e-27	48.54	tRNA-dihydrouridine synthase [Microgenomates (Daviesbacteria) bacterium GW2011
765	597	1.01105				1.4e-09	90.48	137	Dehalogenimonas lykanthroporepellens BL-DC-9, complete genome	2.34e-41	50.33	hypothetical protein ACD
766	598	1.39963							not available	2.61e-13	31.62	hypothetical protein [uncultured organism MedDCM-OCT-S09-C426]
767	597	1.45488							not available			not available
768	597	1.06998							not available			not available
769	598	0.99262				1.01e-17	88.89	280	Streptomyces davawensis strain JCM 4913 complete genome	5.94e-20	68.18	bifunctional phosphoribosyl-AMP cyclohydrolase/phosphoribosyl-ATP pyrophosphatase [Lentibacillus amyloliquefaciens]
770	597	2.41513							not available	5.29e-36	38.89	ABC transporter substrate-binding protein [Calditerrivibrio nitroreducens] >gi|312939629|gb|ADR18821.1| Mammalian cell entry related domain protein [Calditerrivibrio nitroreducens DSM 19672]
771	596	1.41513				3.28e-11	90.24	262	Azoarcus aromaticum EbN1 complete genome	1.22e-37	50.75	hypothetical protein [Azoarcus toluclasticus]
772	597	2.17897				2.53e-25	87.23	347	Oligotropha carboxidovorans OM5, complete genome	2.43e-25	61.63	peptide chain release factor 1 [Bradyrhizobium sp. ARR65]
773	597	1.56642				1.7e-103	85.71	591	Variibacter gotjawalensis DNA, complete genome	5.43e-69	69.04	NADH-quinone oxidoreductase subunit L [Afipia sp. P52-10] >gi|571918771|gb|ETR75320.1| NADH:ubiquinone oxidoreductase subunit L [Afipia sp. P52-10]
774	596	2.08672	0.00371	87.18	39	0.00131	82.26	77	PREDICTED: Bactrocera dorsalis L-xylulose reductase-like (LOC105224326), mRNA	5.98e-29	58.62	unnamed protein product [Oikopleura dioica]
775	598	1.50277	2.67e-30	79.41	350	8.77e-177	84.62	596	Hyphomicrobium sp. MC1 chromosome, complete genome	2.82e-95	100	Nitrogen regulation protein NtrC [Hyphomicrobium sulfonivorans]
776	598	2.84473				1.01e-17	97.62	84	Nitrobacter hamburgensis X14, complete genome			not available
777	596	4.91867							not available			not available
778	595	2.31054							not available	0.000339	53.06	hypothetical protein [Paenibacillus senegalensis]
779	596	6.4732							not available			not available
780	594	0.992593				2.68e-50	81.2	548	Anaeromyxobacter sp. K, complete genome	2.1e-30	62.5	NADH dehydrogenase subunit 1 [Sorangium cellulosum So ce56]
781	596	1.17037				5.91e-103	75.04	577	Variibacter gotjawalensis DNA, complete genome	2.55e-76	68.23	metal-dependent hydrolase [Variibacter gotjawalensis]
782	594	1.66852	1.57e-20	93.65	152	0	99.83	594	Escherichia coli strain ST2747, complete genome	2.57e-32	100	Plp [Enterobacteria phage P1] >gi|33338719|gb|AAQ14042.1| Plp [Enterobacteria phage P1] >gi|33338828|gb|AAQ14150.1| Plp [Enterobacteria phage P1] >gi|643344036|gb|KDP16409.1| hypothetical protein EP08
783	597	1.51852							not available	6.33e-06	42.11	hypothetical protein UY72
784	594	1.41481	1.79e-13	80	242	3.97e-67	100	594	Bradyrhizobium diazoefficiens DNA, complete genome, strain: NK6	1.28e-46	71.74	hypothetical protein [Pseudolabrys sp. Root1462] >gi|945846664|gb|KQZ00378.1| hypothetical protein ASD45
785	596	0.96475				0.000107	87.23	47	Saprolegnia diclina VS20 hypothetical protein mRNA	3.67e-10	36.11	ankyrin repeat protein [Acanthamoeba polyphaga moumouvirus] >gi|440383819|gb|AGC02345.1| ankyrin repeat protein [Acanthamoeba polyphaga moumouvirus]
786	594	1.05195							not available			not available
787	594	1.49165				0.00455	76	75	Pseudomonas knackmussii B13 complete genome	5.68e-25	43.15	hypothetical protein AMJ77
788	592	1.38033							not available			not available
789	593	2.76994							not available			not available
790	594	1.60668				1.14e-10	87.27	262	Uncultured bacterium BD	2.66e-40	57.89	mismatch repair protein MutL protein [candidate division WS6 bacterium GW2011
791	595	2.28757	1.47e-14	75.58	207	3.72e-99	87.72	600	Methylobacterium sp. 4-46, complete genome	2.3e-61	76.07	glutathione S-transferase [Pseudolabrys sp. Root1462] >gi|945848524|gb|KQZ02238.1| glutathione S-transferase [Pseudolabrys sp. Root1462]
792	594	1.0539				9.99e-56	86.67	465	Mesorhizobium australicum WSM2073, complete genome	1.17e-62	57.78	oxidoreductase [Mesorhizobium sp. Root695] >gi|946080973|gb|KRB33510.1| oxidoreductase [Mesorhizobium sp. Root695]
793	593	1.63941				7.19e-07	89.74	205	Paenibacillus beijingensis strain DSM 24997, complete genome	2.19e-65	56.84	DNA polymerase I, partial [uncultured bacterium]
794	592	1.78439							not available			not available
795	591	2.171	4.77e-65	92.11	429	3.03e-100	78.28	579	Sanguibacter keddieii DSM 10542, complete genome	4.36e-112	90.36	DNA-directed RNA polymerase, partial [Parcubacteria group bacterium GW2011
796	592	1.45725	7.11e-06	100	106	9.97e-18	100	249	Candidatus Saccharibacteria bacterium GW2011	1.41e-47	82.98	lysyl-tRNA synthetase [Microgenomates group bacterium GW2011
797	591	2.27695							not available	2.32e-51	70.59	hypothetical protein UX16
798	593	4.72119							not available			not available
799	595	6.53346				4.86e-09	100	95	Candidatus Saccharimonas aalborgensis, complete genome	2.8e-52	67.26	cell division protein (septum formation) [candidate division CPR2 bacterium GW2011
800	591	0.992551							not available			not available
801	592	1.02607							not available			not available
802	592	1.054	8.66e-05	79.63	79	8.18e-19	90	404	Thauera sp. MZ1T, complete genome	8.9e-45	53.75	hypothetical protein [Ardenticatena maritima] >gi|913355942|dbj|GAP61611.1| two-component system, OmpR family, alkaline phosphatase synthesis response regulator PhoP [Ardenticatena maritima] >gi|934115975|gb|KPL88617.1| hypothetical protein SE16
803	592	1.03911							not available			not available
804	590	0.936685							not available	6.33e-05	36.62	hypothetical protein [Desulfosarcina sp. BuS5]
805	591	0.98324	1.12e-09	92.11	156	2.19e-51	93.02	560	Rubrobacter xylanophilus DSM 9941, complete genome	8.57e-51	67.83	ATP-dependent DNA helicase PcrA [Geobacter sp. OR-1] >gi|729033845|dbj|GAM09058.1| ATP-dependent DNA helicase PcrA [Geobacter sp. OR-1]
806	592	0.968343	5.11e-14	90	90	1.48e-15	88.31	93	Dictyoglomus turgidum DSM 6724, complete genome			not available
807	594	0.949721	1.13e-09	75.51	177				not available	1.89e-45	66.38	hypothetical protein ADN00
808	591	1.56238	4.78e-08	77.03	131	3.47e-17	82.76	271	Bacillus megaterium strain Q3, complete genome	3.78e-41	63.56	Superoxide dismutase [Parcubacteria group bacterium GW2011
809	591	1.40223	1.05e-98	91.11	339	9.29e-88	85.45	322	Rhodospirillum centenum SW, complete genome	5.67e-46	100	peptidase U37 [Blastochloris viridis] >gi|891158363|dbj|BAS01131.1| ATP-dependent Clp protease proteolytic subunit [Blastochloris viridis] >gi|940654325|gb|ALK09010.1| Caudovirus prohead protease [Blastochloris viridis] >gi|953943442|emb|CUU41671.1| Caudovirus prohead protease [Blastochloris viridis]
810	592	5.32216							not available			not available
811	591	1.5653							not available			not available
812	592	1.5056							not available			not available
813	591	6.42351							not available			not available
814	590	2.83955	8.63e-05	75.32	77	1.13e-86	82.46	580	Candidatus Saccharimonas aalborgensis, complete genome	2.57e-71	91.09	putative copper-exporting P-type ATPase B [Candidatus Saccharimonas aalborgensis]
815	589	1.96075	2.03e-06	69.37	175	1.21e-16	85.71	285	Ehrlichia chaffeensis str. West Paces, complete genome	1.86e-35	66.3	DNA gyrase subunit B [Methanosarcina acetivorans] >gi|19915457|gb|AAM04997.1| DNA topoisomerase (ATP-hydrolyzing), subunit B [Methanosarcina acetivorans C2A]
816	590	1				4.82e-09	78.72	93	Desulfotomaculum kuznetsovii DSM 6115, complete genome	2.65e-63	70.68	Fe/Mn family superoxide dismutase [Parcubacteria group bacterium GW2011
817	589	1.02996							not available	2.78e-38	65.08	Phosphoesterase, dhha1 [Candidatus Yanofskybacteria bacterium GW2011
818	591	1.01685				2.67e-50	84.72	336	Haliangium ochraceum DSM 14365, complete genome	1.78e-40	68.18	hypothetical protein UT11
819	588	1.44944							not available	1.4e-10	51.67	2-deoxycytidine 5-triphosphate deaminase [Aminobacter sp. J41]
820	588	1.54307				4.8e-28	94.44	344	Azospirillum lipoferum 4B plasmid AZO	7.65e-23	70	transposase [Methylobacterium sp. Leaf100] >gi|944876532|gb|KQP26653.1| transposase [Methylobacterium sp. Leaf100]
821	586	1.62734				0.00128	88.37	44	Uncultured KB1 group bacterium Medee			not available
822	589	2.00936				7.14e-07	81.54	130	Thalassolituus oleivorans R6-15, complete genome	1.52e-24	64.52	UDP-diphosphatase [Methanobacterium lacus] >gi|325329290|gb|ADZ08352.1| Undecaprenyl-diphosphatase [Methanobacterium lacus]
823	588	1.51124	2.46e-24	77.78	261	1.29e-41	80.95	479	Rhodopseudomonas palustris HaA2, complete genome	7.07e-27	63.86	hypothetical protein [Rhodopseudomonas palustris]
824	589	1.93446				0.00037	88.46	52	Platypus DNA sequence from clone CLM1-377H6, complete sequence	4.13e-14	64.15	NTP pyrophosphohydrolase [Calditerricola satsumensis]
825	589	5.92884							not available			not available
826	590	1.02814							not available	9.65e-48	54.7	hypothetical protein L687
827	589	1.06191							not available			not available
828	587	1.69043	1.55e-39	91.67	448	5.44e-116	89.74	553	Xanthobacter autotrophicus Py2, complete genome	8.14e-72	92.04	ATP-dependent Clp protease ATP-binding subunit ClpA [Hyphomicrobium zavarzinii]
829	590	1.4334				3.02e-138	94.29	442	Xanthobacter autotrophicus Py2, complete genome	3.69e-87	90.07	chromosome partitioning protein ParA [Afipia sp. Root123D2] >gi|945564402|gb|KQW19445.1| chromosome partitioning protein ParA [Afipia sp. Root123D2]
830	591	3.14447							not available			not available
831	588	6.35835							not available			not available
832	587	1.99248							not available			not available
833	587	0.979323				0	86.69	586	Microbacterium sp. XT11, complete genome	4.31e-90	88.72	monovalent cation/H+ antiporter subunit D [Microbacterium sp. ZOR0019]
834	586	1.47368				5.11e-15	87.5	270	Hyphomicrobium zavarzinii aroB, faoA, cycU and idi genes	2.06e-32	62.26	isopentenyl-diphosphate Delta-isomerase [Blastochloris viridis] >gi|891156927|dbj|BAR99694.1| isopentenyl-diphosphate delta-isomerase [Blastochloris viridis] >gi|940655681|gb|ALK10366.1| Isopentenyl-diphosphate Delta-isomerase [Blastochloris viridis] >gi|953944799|emb|CUU43028.1| Isopentenyl-diphosphate Delta-isomerase [Blastochloris viridis]
835	587	1.46241				8.11e-19	77.44	221	Uncultured bacterium contig00254 genomic sequence	2.41e-23	56.18	hypothetical protein [Pseudolabrys sp. Root1462] >gi|945846953|gb|KQZ00667.1| hypothetical protein ASD45
836	586	2.68421							not available			not available
837	587	2.12782							not available	1.12e-35	49.22	hypothetical protein UY96
838	589	2.05263				1.79e-90	89.74	593	Bradyrhizobium oligotrophicum S58 DNA, complete genome	3.22e-68	87.07	Chemotaxis protein CheY [bacterium YEK0313]
839	584	1.05838				1.66e-122	77.95	580	Pseudomonas syringae pv. phaseolicola 1448A, complete genome	8.87e-81	100	hypothetical protein [Pseudomonas sp. ICMP 19500] >gi|962126520|gb|KTC26371.1| hypothetical protein AO239
840	587	0.966102				1.05e-80	81.71	560	Starkeya novella DSM 506, complete genome	6.57e-47	79.09	amino acid ABC transporter permease [Bosea sp. Root381] >gi|946363057|gb|KRE13915.1| amino acid ABC transporter permease [Bosea sp. Root381]
841	586	1.6403							not available	4.47e-15	35.15	hypothetical protein [gamma proteobacterium SCGC AAA001-B15]
842	586	6.14689				0.00128	81.36	59	Paenibacillus polymyxa CR1, complete genome	1.77e-36	44.97	hypothetical protein UR50
843	586	6.72505	0.00364	85.71	42				not available	5.42e-27	36.79	signal transduction histidine kinase [Candidatus Saccharibacteria bacterium RAAC3
844	586	7.2693	5.77e-07	74.19	93	0	100	586	Enterobacteria phage P1 mod1902::IS5 c1.100 rev dmt(del)MB mutant, complete genome	2.33e-96	100	gp21 [Enterobacteria phage P1] >gi|33338705|gb|AAQ14028.1| gp21 [Enterobacteria phage P1] >gi|33338814|gb|AAQ14136.1| gp21 [Enterobacteria phage P1]
845	584	1.3283	1.11e-85	93.75	550	2.99e-157	90.14	558	Croceicoccus naphthovorans strain PQ-2, complete genome	9.4e-73	94.16	Cd/Zn/Co resistance protein, partial [uncultured bacterium]
846	585	1.45283				8.08e-19	90	272	Catenulispora acidiphila DSM 44928, complete genome	9.41e-43	74.71	hypothetical protein [Pseudolabrys sp. Root1462] >gi|945846045|gb|KQY99712.1| hypothetical protein ASD45
847	583	2.49057	4.71e-08	84.44	149	9.18e-31	75.33	391	Lactococcus garvieae Lg2 DNA, complete genome	1.37e-69	65.52	ATP-dependent DNA helicase PcrA [bacterium GW2011
848	585	2.09811	7.02e-06	72.03	117	3e-138	92.31	485	Aurantimonas manganoxydans DNA, ribosomal RNA operon, note: contig containing rrnA	1.47e-98	89.03	two-component system response regulator [Pseudolabrys sp. Root1462] >gi|945844110|gb|KQY97784.1| two-component system response regulator [Pseudolabrys sp. Root1462]
849	585	2.36415							not available			not available
850	586	1.61321							not available	1.8e-05	34.31	hypothetical protein AMJ56
851	586	2.47358				3.22e-49	81.99	261	Cupriavidus taiwanensis str. LMG19424 chromosome 2, complete genome	6.44e-19	57.43	hydroxypyruvate reductase [Sphingomonas sp. PR090111-T3T-6A]
852	585	1.04915				2.63e-126	80.7	583	Rubrobacter xylanophilus DSM 9941, complete genome	6.37e-85	87.67	glycogen branching protein [candidate division WOR
853	585	1.04726				1.37e-09	83.61	366	Nitrospira sp. ENR4 genome assembly NiCh1, chromosome : 1	9.83e-49	66.25	Small GTP-binding protein, partial [uncultured bacterium]
854	584	1.02079				5.44e-21	78.63	167	Burkholderia caribensis strain MWAP64 chromosome 2, complete sequence	1.84e-26	67.09	hypothetical protein [Skermanella aerolata] >gi|763831193|gb|KJB91823.1| sulfonate ABC transporter ATP-binding lipoprotein [Skermanella aerolata KACC 11604]
855	584	0.935728	9.1e-49	86.36	276	6.57e-172	88.19	489	Methylobacterium aquaticum DNA, complete genome, strain: MA-22A	8.69e-69	98.53	DNA-directed RNA polymerase subunit beta [Methylobacterium platani] >gi|857477860|gb|KMO15083.1| DNA-directed RNA polymerase subunit beta [Methylobacterium platani JCM 14648]
856	585	3.99433	0	100	586	0	100	585	Enterobacteria phage lambda, complete genome	4.4e-73	100	head protein, partial [Escherichia coli]
857	584	1.75236							not available			not available
858	584	4.36862	9.72e-36	69.25	408	4.46e-22	79.66	323	Candidatus Saccharimonas aalborgensis, complete genome	6.74e-78	73.1	Type IV secretory pathway VirB4 component-like protein [Candidatus Saccharibacteria bacterium GW2011
859	584	0.982955	3.4e-16	95.74	90	1.28e-41	98.72	230	Methylobacterium aquaticum plasmid pMaq22A	8.27e-11	88.46	hypothetical protein [Mesorhizobium metallidurans]
860	584	1.25758							not available	3.53e-08	47.54	Polysaccharide deacetylase [Microgenomates (Roizmanbacteria) bacterium GW2011
861	584	1.08144	2.61e-11	81.54	125	3.21e-30	85.71	209	Burkholderia sp. 383, complete sequence	9.85e-27	81.13	protein of unknown function DUF214 [Deinococcus maricopensis DSM 21211]
862	583	3.40152	9.1e-11	72.46	136	2.02e-64	94.12	470	Ramlibacter tataouinensis TTB310, complete genome	1.27e-66	67.95	C4-dicarboxylate ABC transporter substrate-binding protein [Rhizobiales bacterium YIM 77505]
863	582	3.54924	0.00362	74.65	71	0	98.8	577	Enterobacteria phage P1 mod1902::IS5 c1.100 rev dmt(del)MB mutant, complete genome	1.33e-25	91.67	repressor [Escherichia coli]
864	581	0.996205							not available			not available
865	582	1.6129							not available	2.4e-37	50.75	50S ribosomal protein L4 [Parcubacteria group bacterium GW2011
866	583	1.18406							not available	1.94e-06	41.67	putative glycosyltransferase, partial [Parcubacteria group bacterium GW2011
867	581	2.60911							not available	1.55e-25	43.9	Primosomal protein N' [Candidatus Yanofskybacteria bacterium GW2011
868	581	2.54269				0	99.83	581	Escherichia coli strain ST2747, complete genome	1.08e-60	100	baseplate protein [Escherichia coli] >gi|729885200|gb|KHH77918.1| baseplate protein [Escherichia coli]
869	580	3.13662	6.51e-19	96.3	99	1.88e-20	96.49	92	Ehrlichia ruminantium str. Welgevonden, complete genome	3.08e-09	78.95	Excinuclease ABC C subunit domain protein [Microgenomates (Levybacteria) bacterium GW2011
870	582	1.05323				0.00445	86.36	47	Streptomyces sp. Mg1, complete genome	1.07e-26	49.56	tryptophan--tRNA ligase [Nitrolancea hollandica] >gi|390171984|emb|CCF84856.1| tryptophanyl-tRNA synthetase [Nitrolancea hollandica Lb]
871	583	1.30418							not available			not available
872	582	2.21293							not available	5.3e-15	59.02	UDP-4-amino-4,6-dideoxy-N-acetyl-beta-L-altrosamine transaminase [Caulobacter sp. UNC358MFTsu5.1]
873	582	1.18821				2.45e-63	84.47	335	Methyloceanibacter caenitepidi DNA, complete genome, strain: Gela4	4.07e-40	83.17	3,4-dihydroxy-2-butanone-4-phosphate synthase [Hyphomicrobium denitrificans] >gi|299524309|gb|ADJ22778.1| 3,4-dihydroxy-2-butanone 4-phosphate synthase [Hyphomicrobium denitrificans ATCC 51888]
874	581	7.84981	1.43e-90	96.59	205	0	100	581	Enterobacteria phage P1 mod1902::IS5 c1.100 rev dmt(del)MB mutant, complete genome	5.73e-62	100	MULTISPECIES: hypothetical protein [Enterobacteriaceae] >gi|46401722|ref|YP
875	581	6.05703							not available			not available
876	581	1.85741				6.17e-14	89.47	153	Spirosoma linguale DSM 74, complete genome	2.29e-20	73.68	NAD-dependent dehydratase [Ralstonia pickettii] >gi|240864223|gb|ACS61884.1| NAD-dependent epimerase/dehydratase [Ralstonia pickettii 12D]
877	581	8.43536							not available			not available
878	580	1.06476				0.000104	83.61	66	Sorangium cellulosum So0157-2, complete genome	3.86e-24	66.67	hypothetical protein UU70
879	581	1.01143	3.6e-41	84.09	386	3.4e-93	76.35	600	Azospirillum thiophilum strain BV-S chromosome 1, complete sequence	6.57e-94	80	N-formylglutamate amidohydrolase [Pseudolabrys sp. Root1462] >gi|945848446|gb|KQZ02160.1| N-formylglutamate amidohydrolase [Pseudolabrys sp. Root1462]
880	578	1.2819				0.00442	91.89	37	Beauveria bassiana ARSEF 2860 OPT oligopeptide transporter partial mRNA			not available
881	580	1.2381				0.00443	76.92	77	Nitratiruptor sp. SB155-2 genomic DNA, complete genome	4.89e-12	45.31	MULTISPECIES: hypothetical protein [Clostridium] >gi|394756888|gb|EJF39947.1| TIGR00252 family protein [Clostridium sp. MSTE9]
882	579	2.02476				0.00127	81.03	58	Clostridiales sp. SS3/4 draft genome	6.64e-39	53.71	UDP-N-acetylmuramoyl-tripeptide-D-alanyl-D-alanine ligase [Candidatus Yanofskybacteria bacterium GW2011
883	582	3.42857							not available			not available
884	580	4.2381				2.01e-26	78.91	231	Bacillus alcalophilus ATCC 27647 cell division transporter (BalcAV3650) gene, complete cds	1.64e-41	74.73	Cell division ATP-binding protein FtsE [candidate division CPR2 bacterium GW2011
885	580	4.79238	0.0036	93.55	31				not available	1.6e-21	44.63	Hydrolase, TatD family [Parcubacteria group bacterium GW2011
886	577	2.09542							not available	3.5e-34	42.07	hypothetical protein [Candidatus Saccharibacteria oral taxon TM7x] >gi|734569105|gb|AJA06322.1| hypothetical protein TM7x
887	578	3.73855				0.00442	81.48	54	Burkholderia phytofirmans PsJN chromosome 1, complete sequence	6.43e-14	52.05	Bifunctional purine biosynthesis protein PurH [Candidatus Nomurabacteria bacterium GW2011
888	578	2.24046							not available			not available
889	579	3.42366				6.14e-14	88.1	228	Parcubacteria (Wolfebacteria) bacterium GW2011	6.03e-56	62.68	N utilization substance protein B-like protein [candidate division CPR2 bacterium GW2011
890	580	9.3416	6.96e-06	72.03	117	1.75e-128	84.31	496	Methylobacterium nodulans ORS 2060 plasmid pMNOD01, complete sequence	4.47e-69	85.38	transposase [Bradyrhizobium sp. WSM471] >gi|374420678|gb|EHR00211.1| transposase [Bradyrhizobium sp. WSM471]
891	579	0.971319							not available			not available
892	577	2.15488	0.000294	74.36	78	1.74e-166	84.4	568	Rhizobium leguminosarum bv. viciae chromosome complete genome, strain 3841	1.29e-97	77.91	succinate dehydrogenase subunit B [Rhodopseudomonas palustris HaA2]
893	577	2.61377							not available	1.57e-20	41.9	hypothetical protein UY15
894	578	2.67495	5.67e-64	78.95	552	5.36e-78	73.7	582	Desulfococcus oleovorans Hxd3, complete genome	2.72e-64	83.82	anaerobic ribonucleoside triphosphate reductase [Chloroherpeton thalassium] >gi|193087879|gb|ACF13154.1| anaerobic ribonucleoside-triphosphate reductase [Chloroherpeton thalassium ATCC 35110]
895	578	2.18547				0.00442	89.74	39	Dactylococcopsis salina PCC 8305, complete genome			not available
896	577	1.68834	0.00103	76.71	71	6.98e-26	90.32	246	Uncultured marine microorganism HF4000	3.83e-36	80.25	ferredoxin [Caldilinea aerophila] >gi|381381873|dbj|BAL98689.1| putative carbon monoxide dehydrogenase small subunit [Caldilinea aerophila DSM 14535 = NBRC 104270]
897	579	3.09178				4.72e-09	90	136	Sphaerobacter thermophilus DSM 20745 chromosome 1, complete sequence	2.38e-47	81.4	Penicillin-binding protein, 1A family [Parcubacteria group bacterium GW2011
898	578	2.75143	1.63e-07	85.42	378	9.06e-107	90.24	581	Starkeya novella DSM 506, complete genome	3.93e-64	78.75	RND transporter, partial [Scytonema tolypothrichoides VB-61278]
899	577	1.03065	5.68e-07	85.71	98	6.97e-45	88.68	336	Sphingobium baderi strain DE-13 plasmid pDE3, complete sequence	1.56e-48	76.19	growth inhibitor [Desulfovibrio sp. U5L]
900	577	2.02874				6.99e-07	82.54	143	Bradyrhizobium sp. ORS278,complete sequence	1.8e-12	57.38	alpha/beta hydrolase [Bradyrhizobium sp. ORS 278] >gi|146196359|emb|CAL80386.1| putative hydrolase (alpha/beta hydrolase superfamily) [Bradyrhizobium sp. ORS 278]
901	577	1.27011				1.43e-129	91.49	586	Pseudomonas sp. TKP, complete genome	2.9e-89	71.2	3-isopropylmalate dehydratase small subunit [Bradyrhizobium sp. ARR65]
902	577	1.02879	0.000294	76.47	69	8.51e-06	81.03	139	Saccharomyces cerevisiae YJM1573 chromosome XV sequence			not available
903	576	1.00192				1.18e-54	77.23	345	Methylobacterium sp. AMS5, complete genome	4.77e-25	87.1	hydrolase [Mesorhizobium ciceri]
904	576	0.955854							not available	2.85e-10	57.41	hypothetical protein UT97
905	576	1.03263				3.38e-36	80.16	267	Streptomyces coelicolor A3(2) complete genome; segment 10/29	8.32e-20	71.7	putative 2-hydroxyacid dehydrogenase [Variibacter gotjawalensis]
906	576	1.65835				1.63e-160	85.96	579	Hoeflea sp. IMCC20628, complete genome	1.64e-66	94.12	dihydrolipoyl dehydrogenase [Afipia felis] >gi|410880261|gb|EKS28101.1| dihydrolipoyl dehydrogenase [Afipia felis ATCC 53690]
907	577	3.92322	8.43e-05	89.74	39	6.12e-14	95.12	291	Pseudomonas chlororaphis strain PA23, complete genome	2.21e-36	58.68	pyruvate kinase [Burkholderia cepacia] >gi|848355007|gb|KML63775.1| pyruvate kinase [Burkholderia cepacia]
908	576	3.12284				0.000361	90.24	92	Streptomyces cyaneogriseus subsp. noncyanogenus strain NMWT 1, complete genome			not available
909	573	1.05							not available	9.5e-22	51.65	hypothetical protein [Sphingomonas sp. URHD0057]
910	573	1.00962	3.11e-48	92.86	225	2.94e-62	84.51	317	Rhodopseudomonas palustris BisA53, complete genome	1.27e-28	91.43	transcriptional regulator [Rhodovulum sp. PH10]
911	575	1.53462				1.87e-20	84.34	273	Rhizobium etli CFN 42 plasmid p42f, complete sequence	5.16e-26	57.29	diguanylate cyclase [Bradyrhizobium sp. WSM2793]
912	575	2.50385				0.000103	78.57	70	Achromobacter xylosoxidans NH44784-1996 complete genome	9.07e-29	44.29	LysR family transcriptional regulator [Leifsonia aquatica]
913	577	2.71154							not available			not available
914	573	1.05202	6.87e-06	75.82	88	1.73e-128	82.02	568	Hyphomicrobium sp. MC1 chromosome, complete genome	1.1e-69	80.16	dihydropyrimidine dehydrogenase subunit A [Hyphomicrobium zavarzinii]
915	574	14.9634							not available	2.73e-07	33.93	hypothetical protein [Deinococcus wulumuqiensis]
916	573	2.85164				0.00438	89.74	39	Acidovorax ebreus TPSY, complete genome			not available
917	574	3.32177				6.95e-07	75.82	116	Desulfotomaculum ruminis DSM 2154, complete genome	2.3e-48	51.32	hypothetical protein HMPREF1479
918	573	3.26782							not available	4.69e-24	46.15	2-deoxycytidine 5-triphosphate deaminase [Phyllobacterium sp. UNC302MFCol5.2]
919	573	1.10618				3.14e-68	89.74	576	Methylobacterium nodulans ORS 2060, complete genome	1.77e-39	88.46	haloacid dehalogenase [Methanosarcina flavescens] >gi|931614021|gb|KPL46619.1| haloacid dehalogenase [Methanosarcina flavescens]
920	571	1.68919				0.00125	81.82	55	Klebsiella pneumoniae subsp. pneumoniae strain RJF999, complete genome	1.95e-09	73.33	hypothetical protein ACD
921	572	0.971042				6.44e-153	89.36	573	Oligotropha carboxidovorans OM5, complete genome	5.87e-55	83.33	peptide ABC transporter permease, partial [Betaproteobacteria bacterium SG8
922	572	1.18726							not available	1.15e-34	49.57	integrase [Asaia prunellae]
923	576	2.27027				2e-26	86.96	404	Variovorax paradoxus EPS, complete genome	1.53e-52	58	TetR family transcriptional regulator [Xenophilus azovorans]
924	573	3.06371				0	99.83	573	Enterobacteria phage P1 mod1902::IS5 c1.100 rev dmt(del)MB mutant, complete genome	1.62e-111	100	Sit [Enterobacteria phage P1] >gi|33338688|gb|AAQ14011.1| Sit [Enterobacteria phage P1]
925	572	3.16988							not available			not available
926	571	0.98646	1.32e-08	69.09	200	6.45e-58	79.61	503	Anaerolinea thermophila UNI-1 DNA, complete genome	4.17e-47	93.1	(p)ppGpp synthetase, RelA/SpoT family [Leptolinea tardivitalis] >gi|934099814|gb|KPL72689.1| (p)ppGpp synthetase [Leptolinea tardivitalis]
927	573	1.60735	0.00102	80.77	52	2.12e-70	78.38	454	Hyphomicrobium sp. MC1 chromosome, complete genome	1.79e-57	67.41	alkyl hydroperoxide reductase [Xanthobacter autotrophicus] >gi|154160622|gb|ABS67838.1| Redoxin domain protein [Xanthobacter autotrophicus Py2]
928	572	1.87814				1.34e-09	65.62	408	Uncultured bacterium clone S10	1.25e-49	54.39	cytidyltransferase-like domain, partial [uncultured bacterium]
929	572	1.60928							not available			not available
930	572	2.67698							not available			not available
931	573	3.50484	0.00356	93.55	31				not available	5.27e-17	50.65	tRNA threonylcarbamoyladenosine biosynthesis protein TsaE [Planococcus sp. PAMC 21323] >gi|723611036|gb|AIY04411.1| ATP/GTP binding protein [Planococcus sp. PAMC 21323]
932	569	1.08915							not available			not available
933	571	1.05039							not available			not available
934	571	1.08721				2.75e-37	85.42	408	Roseiflexus sp. RS-1, complete genome	1.81e-67	58.99	2-oxoglutarate ferredoxin oxidoreductase subunit beta [Anaerolineae bacterium SM23
935	571	0.994186				2.94e-05	84.91	97	Leptolyngbya boryana dg5 DNA, complete genome, strain: dg5	1.8e-22	75	hypothetical protein AMJ93
936	570	1.0969	0.00101	70.37	133	1.52e-21	86.84	230	Rhodococcus opacus strain R7 sequence	5.52e-43	72.41	aldehyde dehydrogenase [Brevibacillus thermoruber]
937	573	1.59884							not available	0.000146	33.33	hypothetical protein [Pseudomonas alcaligenes] >gi|543438394|dbj|GAD62015.1| hypothetical protein PA6
938	572	1.43798				4.65e-66	87.32	360	Rhodopseudomonas palustris BisB18, complete genome	5.33e-30	86.67	MULTISPECIES: carbon monoxide dehydrogenase [Afipia]
939	570	1.83915	3.1e-29	93.55	440	2.4e-63	85.71	537	Corynebacterium doosanense CAU 212 = DSM 45436, complete genome	2.88e-75	79.76	Clp protease ClpB [Parcubacteria bacterium SG8
940	570	2.94961							not available			not available
941	570	4.30039	4.03e-15	81.48	240	3.57e-23	77.11	215	blood disease bacterium R229, genomic contig 00006-1627	1.72e-33	55.17	conserved hypothetical protein [blood disease bacterium R229]
942	570	3.78295							not available	3.32e-15	56.45	lipoprotein precursor, partial [uncultured bacterium]
943	570	1.10485				2.56e-107	79.59	501	Uncultured prokaryote AT5 genomic sequence	9.98e-84	75.15	phosphate transport system regulatory protein PhoU [Pseudolabrys sp. Root1462] >gi|945844695|gb|KQY98369.1| PhoU family transcriptional regulator [Pseudolabrys sp. Root1462]
944	570	1.01359				5.66e-08	81.03	156	Azoarcus sp. KH32C DNA, complete genome	7.93e-44	57.14	Cu(2+)-binding/translocating P-type ATPase [Candidatus Kaiserbacteria bacterium GW2011
945	570	0.935922				2.92e-62	85.71	264	Microbacterium sp. CGR1, complete genome	8.55e-33	100	chromosomal replication initiation protein DnaA [Microbacterium sp. ZOR0019]
946	570	2.5301	8.32e-05	70.73	122	1.33e-85	86.27	564	Bradyrhizobium japonicum USDA 110 DNA, complete genome	9.97e-31	75.76	dehydrogenase [Bradyrhizobium yuanmingense] >gi|949235384|gb|KRP96280.1| dehydrogenase [Bradyrhizobium yuanmingense]
947	572	2.87379				2.41e-25	77.78	282	Candidatus Saccharibacteria bacterium RAAC3	9.51e-71	70.12	polymerase III catalytic subunit, DnaE type protein [Candidatus Uhrbacteria bacterium GW2011
948	569	2.19223	4.9e-14	76.47	224	0.000102	86.96	125	Clavibacter michiganensis subsp. sepedonicus plasmid pCSL1	1.08e-48	56.9	hypothetical protein [Mycobacterium abscessus] >gi|899084194|emb|CPV66902.1| AAA-like domain [Mycobacterium abscessus]
949	569	0.957198							not available			not available
950	567	1.06615							not available			not available
951	567	1.31907							not available			not available
952	568	2.24125	0.000289	71.88	96	1.72e-14	90	508	Peregrinibacteria bacterium RIFOXYD2	8.74e-77	62.7	gyrase subunit A protein [Candidatus Uhrbacteria bacterium GW2011
953	568	1.5614				2.4e-06	94.29	142	Selenomonas ruminantium subsp. lactilytica TAM6421 DNA, complete genome	1.17e-36	65	50S ribosomal protein L21 [Candidatus Yanofskybacteria bacterium GW2011
954	567	1.03119							not available	0.000422	33.96	hypothetical protein NY2A
955	567	1.45809				2.55e-50	86.67	281	Ralstonia pickettii DTP0602 chromosome 1, complete sequence	5.73e-17	92.11	ABC transporter permease [Labrenzia aggregata] >gi|118439126|gb|EAV45758.1| putative branched-chain amino acid transport system permease [Stappia aggregata IAM 12614]
956	569	1.53801	0.00101	85.37	50	4.64e-09	97.44	115	Burkholderia sp. CCGE1003 chromosome 2, complete sequence	3.25e-29	53.1	ATPase [Sulfuricurvum kujiense] >gi|313155267|gb|ADR33945.1| ATPase, P-type (transporting), HAD superfamily, subfamily IC [Sulfuricurvum kujiense DSM 16994]
957	568	2.21248				7.81e-76	83.78	373	Rhodopseudomonas palustris HaA2, complete genome	2.15e-51	88.78	bicarbonate-binding protein CmpA [Afipia birgiae]
958	566	2.95322							not available			not available
959	569	3.76218				2.74e-18	88.64	272	Candidatus Saccharimonas aalborgensis, complete genome	2.85e-32	67.06	putative RNA-binding protein rbpA [Candidatus Saccharimonas aalborgensis]
960	568	1.82066				0.000356	84.91	58	Homo sapiens genomic DNA, chromosome 11q clone:RP11-158K18, complete sequence	2.13e-06	37.14	ABC transporter ATP-binding protein [Paludibacter propionicigenes] >gi|312442936|gb|ADQ79292.1| ABC transporter related protein [Paludibacter propionicigenes WB4]
961	567	1.07422				0	99.47	568	Orobanche austrohispanica clone Oaus-c6756 genomic sequence	4.09e-120	100	phosphatidate cytidylyltransferase [Pseudomonas poae] >gi|949189502|gb|KRP50797.1| phosphatidate cytidylyltransferase [Pseudomonas poae]
962	566	1.08203				6.81e-121	80.39	523	Methylobacterium aquaticum DNA, complete genome, strain: MA-22A	1.87e-95	78.03	NADH dehydrogenase [Bradyrhizobium valentinum] >gi|949341953|gb|KRR00534.1| NADH dehydrogenase [Bradyrhizobium valentinum] >gi|949353696|gb|KRR11875.1| NADH dehydrogenase [Bradyrhizobium valentinum]
963	568	1.10352				1.09e-48	81.82	553	Magnetospirillum sp. XM-1 genome assembly XM-1, chromosome : I	2.42e-59	58.64	50S rRNA methyltransferase, partial [Desulfuromonas sp. TF]
964	568	3.93945							not available	2.72e-11	42.62	hypothetical protein [Frankia sp. DC12]
965	567	1.06262							not available	1.8e-22	52.94	Glycosyl transferase group 1 [Candidatus Campbellbacteria bacterium GW2011
966	568	1.03523	2.08e-12	87.72	83	6.02e-14	90.74	120	Spiribacter salinus M19-40, complete genome	1.37e-38	64.84	Peptide chain release factor 2 [Parcubacteria group bacterium GW2011
967	566	0.958904	4e-15	73.76	141	1.16e-54	86.36	413	Gemmatirosa kalamazoonesis strain KBS708, complete genome	4.13e-39	75.27	K(+)-insensitive pyrophosphate-energized proton pump [Candidatus Nomurabacteria bacterium GW2011
968	568	1.25636							not available			not available
969	568	1.56751							not available			not available
970	566	1.60861							not available	5.68e-23	44.26	hypothetical protein ACD
971	565	2.54012							not available			not available
972	566	1.54207							not available			not available
973	565	3.58317							not available	1.09e-62	56.38	hypothetical protein UW78
974	566	3.74951				0.00432	81.48	82	Gramella forsetii KT0803 complete circular genome	5.31e-52	47.49	S-adenosylmethionine tRNA ribosyltransferase-isomerase [Candidatus Saccharimonas aalborgensis]
975	567	3.44814	8.83e-11	72.79	134	0	99.82	566	Enterobacteria phage P1 mod1902::IS5 c1.100 rev dmt(del)MB mutant, complete genome	1.42e-84	100	baseplate protein [Escherichia coli]
976	566	0.956863				1.23e-60	75.13	395	Rhodopseudomonas palustris DX-1, complete genome	2.08e-43	72	cysteine desufuration protein SufE [Bradyrhizobium sp. STM 3809] >gi|365336700|emb|CCD99078.1| SufE protein probably involved in Fe-S center assembly [Bradyrhizobium sp. STM 3809]
977	564	1.23333				5.57e-122	83.05	566	Rhizobium leguminosarum bv. trifolii WSM2304, complete genome	4.19e-74	88.31	helicase [Afipia sp. P52-10]
978	563	1.16471	2.06e-12	78	99	2.7e-113	88.24	597	Starkeya novella DSM 506, complete genome	5.15e-55	88	Magnesium and cobalt efflux protein CorC [Rhodovulum sp. PH10]
979	568	3.59608	0.00352	87.5	40	0.000356	94.29	52	Trichobilharzia regenti genome assembly T	1.9e-35	43.6	hypothetical protein UU13
980	566	2.64902	2.07e-12	93.75	107	1.16e-16	88.31	93	Clostridium pasteurianum NRRL B-598, complete genome	7.47e-05	43.75	hypothetical protein [Candidatus Saccharibacteria oral taxon TM7x] >gi|734569611|gb|AJA06828.1| hypothetical protein TM7x
981	565	4.20196				0.00123	78.57	145	Clostridium saccharoperbutylacetonicum N1-4(HMT), complete genome	4.9e-14	42.7	chromosome segregation protein ScpA [Streptomyces lydicus]
982	564	1.10413	0.0035	78.12	63	2.9e-05	87.5	55	Human DNA sequence from clone RP11-417A17 on chromosome 10, complete sequence			not available
983	564	1.23183				1.7e-128	87.08	391	Bradyrhizobium sp. BTAi1, complete genome	1.64e-61	90.35	urease subunit alpha [Bradyrhizobiaceae bacterium SG-6C] >gi|338233795|gb|EGP08915.1| urease alpha subunit [Bradyrhizobiaceae bacterium SG-6C]
984	564	2.91749				0.00123	90	40	Desulfovibrio aespoeensis Aspo-2, complete genome	1.92e-43	45.99	hypothetical protein UR22
985	564	1.68173				1.08e-48	79.69	491	Marinovum algicola DG 898 plasmid pMaD3, partial sequence	5.27e-48	70.37	3-hydroxybutyryl-CoA dehydrogenase [Mesorhizobium loti]
986	563	2.19646							not available			not available
987	564	7.77996				1.71e-14	78.87	151	Bacillus sp. FJAT-4402 genome	2.51e-26	45.18	Cell division protein [bacterium GW2011
988	564	2.7053				0.0043	88.1	42	PREDICTED: Vollenhovia emeryi serine/threonine-protein kinase PAK 3 (LOC105561659), mRNA			not available
989	563	5.50491	4.54e-08	70.83	163				not available	4.32e-18	47.5	hypothetical protein [Microbacterium testaceum] >gi|968401316|gb|KTS90671.1| hypothetical protein NS183
990	561	1.79921	0.00348	70.83	96	0.00123	92.11	168	Clostridium butyricum strain JKY6D1 chromosome 1, complete sequence	4.95e-30	48.33	ABC transporter related protein [Microgenomates (Collierbacteria) bacterium GW2011
991	562	1.1378				1.49e-59	97.37	325	Bradyrhizobium sp. ORS278,complete sequence	4.28e-45	77.78	disulfide bond formation protein DsbA [Pseudolabrys sp. Root1462] >gi|945847378|gb|KQZ01092.1| disulfide bond formation protein DsbA [Pseudolabrys sp. Root1462]
992	566	3.0374							not available	3.15e-11	44.9	hypothetical protein ACD
993	565	2.27953	2.07e-12	84	116				not available			not available
994	561	1.09665	3.71e-09	77.97	224	3.08e-11	75.44	304	Sphingobium sp. SYK-6 DNA, complete genome	1.36e-48	71.07	MULTISPECIES: integrase [Sphingopyxis] >gi|962341502|gb|KTE24541.1| integrase [Sphingopyxis sp. H057] >gi|962366752|gb|KTE49521.1| integrase [Sphingopyxis sp. H071] >gi|962369478|gb|KTE52213.1| integrase [Sphingopyxis sp. H073] >gi|962377836|gb|KTE60455.1| integrase [Sphingopyxis sp. H107] >gi|962381375|gb|KTE63957.1| integrase [Sphingopyxis sp. H100] >gi|962386272|gb|KTE68800.1| integrase [Sphin…
995	561	1.05325				1.15e-16	92.5	519	Methylobacterium oryzae CBMB20, complete genome	2.97e-44	64.52	hypothetical protein [bacterium UASB14] >gi|672397771|dbj|GAK49960.1| putative methyltransferase [bacterium UASB14]
996	559	4.6568	1.68e-13	86.05	224	0.00122	89.74	51	Streptomyces albus J1074, complete genome	3.33e-43	47.93	phage head morphogenesis protein, SPP1 gp7 family [Thermus aquaticus] >gi|218243519|gb|EED10048.1| phage head morphogenesis protein, SPP1 gp7 family [Thermus aquaticus Y51MC23] >gi|939576143|gb|ALJ90051.1| putative phage head morphogenesis protein [Thermus aquaticus Y51MC23]
997	563	7.60947							not available			not available
998	564	3.35306				1.23e-22	78.64	160	Nitrobacter hamburgensis X14, complete genome	2.91e-19	75.86	integrase [Nitrobacter hamburgensis] >gi|91798815|gb|ABE61190.1| phage integrase [Nitrobacter hamburgensis X14]
999	560	3.48323							not available			not available
1000	563	6.46351							not available			not available
1001	560	0.968379							not available			not available
1002	558	1.01186				3.96e-130	83.91	490	Caulobacter henricii strain CB4, complete genome	1.72e-95	83.95	acyl-CoA dehydrogenase [Variibacter gotjawalensis]
1003	564	1.09091				5.94e-147	81.28	564	Xanthobacter autotrophicus Py2, complete genome	6.83e-93	75.4	radical SAM protein [Afipia broomeae] >gi|410893431|gb|EKS41221.1| hypothetical protein HMPREF9695
1004	560	0.976285				0.0001	81.67	60	Candidate division TM6 bacterium GW2011	8.3e-30	63.64	hypothetical protein UY17
1005	562	1.32411							not available	3.06e-14	50.77	hypothetical protein UU48
1006	562	2.94269				0	100	562	Enterobacteria phage P1 mod1902::IS5 c1.100 rev dmt(del)MB mutant, complete genome	1.44e-60	100	LydC [Salmonella enterica] >gi|46401652|ref|YP
1007	561	1.71937	0.00348	80.39	51	0.00428	85.71	126	Dehalogenimonas sp. WBC-2, complete genome	4.43e-42	66.67	Metallophosphoesterase [Microgenomates (Gottesmanbacteria) bacterium GW2011
1008	561	1.67984	0.00348	86.05	43	7.24e-13	84.31	314	Rickettsia rhipicephali strain HJ#5, complete genome	2.51e-35	97.62	hypothetical protein UR42
1009	562	2.93083							not available			not available
1010	561	3.7747				8.82e-12	80.7	236	Geobacillus sp. LC300, complete genome	7.37e-31	65.88	Transcriptional repressor NrdR [bacterium GW2011
1011	560	1.09109				1.7e-14	85.71	230	Oligotropha carboxidovorans OM5, complete genome	2.73e-30	73.08	MULTISPECIES: hypothetical protein [Afipia]
1012	560	0.936634	2.05e-12	76.42	134	2.2e-95	83.64	437	Anaerolinea thermophila UNI-1 DNA, complete genome	6.07e-79	76.97	preprotein translocase subunit SecA [Anaerolinea thermolimosa]
1013	561	1.83366	1.92e-44	84.62	535	5.55e-65	86.36	537	Leclercia adecarboxylata strain USDA-ARS-USMARC-60222, complete genome	1.76e-43	80.6	hypothetical protein [Pantoea rodasii] >gi|732065599|gb|KHJ66605.1| hypothetical protein QU24
1014	560	1.56238				1.48e-116	77.54	554	Rhodopseudomonas palustris DX-1, complete genome	1.68e-85	78.81	benzoyl-CoA reductase subunit B [Ruegeria sp. ZGT118]
1015	560	1.47327							not available			not available
1016	560	2.14455				1.14e-35	80.7	543	Hoeflea sp. IMCC20628, complete genome	3.21e-42	64.41	MULTISPECIES: glycine cleavage system protein H [Rhizobium]
1017	560	1.9901	1.06e-09	72.34	174	1.94e-26	84.54	217	Basilea psittacipulmonis DSM 24701, complete genome	1.12e-32	74.68	Nucleotidyl transferase [Parcubacteria group bacterium GW2011
1018	559	3.62574				0.00035	71.19	204	Berkelbacteria bacterium GW2011	3.96e-42	65.74	hypothetical protein UT05
1019	559	0.934524				9.97e-119	78.18	557	Burkholderia multivorans strain DDS 15A-1 chromosome 2, complete sequence	1.97e-66	100	formate dehydrogenase-N subunit alpha [Roseomonas gilardii]
1020	558	2.51587							not available			not available
1021	561	2.17262							not available			not available
1022	558	1.34195	4.5e-08	93.75	69	1.58e-08	94.87	92	Salpingoeca rosetta methyltransferase mRNA	4.79e-06	53.85	hypothetical protein [Niastella koreensis] >gi|361060719|gb|AEV99710.1| hypothetical protein Niako
1023	560	1.09145				0.0001	87.23	69	Hyphomicrobium denitrificans ATCC 51888, complete genome	2.94e-16	55.7	hypothetical protein [Pseudolabrys sp. Root1462] >gi|945844414|gb|KQY98088.1| hypothetical protein ASD45
1024	558	1.02386	5.84e-70	86.05	536	9.36e-18	91.11	314	Starkeya novella DSM 506, complete genome	7.02e-37	63.55	hypothetical protein [Bradyrhizobium japonicum]
1025	558	1.04771							not available			not available
1026	559	1.97614							not available	2.19e-30	79.75	hypothetical protein [Bradyrhizobium sp. YR681] >gi|398221066|gb|EJN07494.1| hypothetical protein PMI42
1027	558	1.71372	5.48e-07	74.12	98				not available	3.79e-13	46.51	Phage-related protein [Salmonella bongori N268-08]
1028	558	2.37972	8.68e-11	96.55	89	1.69e-52	100	597	Nitrobacter hamburgensis X14, complete genome	3.51e-38	76.14	hypothetical protein [Rhodovulum sp. PH10] >gi|402497976|gb|EJW09753.1| hypothetical protein A33M
1029	557	0.936255	1.12e-91	85.71	558	2.19e-57	85.71	558	Octadecabacter arcticus 238, complete genome	1.11e-40	83.78	DNA methylase [Chelatococcus sambhunathii]
1030	556	0.936255	3.68e-28	70.34	308	3.24e-93	82.95	346	Bradyrhizobium sp. ORS278,complete sequence	9.11e-62	80.87	MULTISPECIES: peptide chain release factor 2 [Bradyrhizobium] >gi|949342023|gb|KRR00603.1| peptide chain release factor 2 [Bradyrhizobium jicamae] >gi|949358527|gb|KRR16574.1| peptide chain release factor 2 [Bradyrhizobium lablabi]
1031	557	1.12749				7.63e-114	85.71	561	Dichomitus squalens LYAD-421 SS1 elongation factor G mitochondrial (DICSQDRAFT	9.84e-76	71.93	elongation factor G [Stigmatella aurantiaca]
1032	559	1.53984	2.66e-17	88	82	2.21e-19	91.14	87	Candidatus Kinetoplastibacterium galatii TCC219, complete genome	0.000232	54.76	hypothetical protein SXM
1033	557	1.08782	0.00345	91.18	34				not available			not available
1034	556	3.49501							not available			not available
1035	554	4.93014	1.9e-06	74.44	117	7.62e-19	78.12	353	Vibrio tritonius DNA, chromosome 1, complete genome, strain: JCM 16456	2.25e-46	63.78	hypothetical protein [Gracilimonas tropica]
1036	558	3.51497							not available			not available
1037	556	1.096							not available	1.53e-05	40	hypothetical protein [Veillonella parvula] >gi|282580596|gb|EFB85995.1| hypothetical protein HMPREF1035
1038	555	0.994	2.32e-05	82.98	135	1.58e-08	77.53	132	Ralstonia phage RSP15 DNA, complete genome	2.43e-33	58.04	hypothetical protein [Clostridium botulinum]
1039	556	1.168				1.06e-10	82.14	108	Bifidobacterium dentium JCM 1195 = DSM 20436 DNA, complete genome	4.78e-27	54.24	Transcriptional regulator of heat shock protein [Candidatus Falkowbacteria bacterium GW2011
1040	554	1.834							not available	1.83e-13	35.11	putative glycosyl transferase group 1 [Candidatus Saccharimonas aalborgensis]
1041	555	2.554	1.28e-08	85.71	56	0	99.64	556	Enterobacteria phage P7, complete genome	2.48e-72	100	RecName: Full=Antirepressor protein 1; Short=ant1; AltName: Full=Repressor bypass protein B; Short=rebB; Contains: RecName: Full=Antirepressor protein 2; Short=ant2; AltName: Full=Repressor bypass protein A; Short=rebA [Enterobacteria phage P1] >gi|15741|emb|CAA33659.1| antirepressor 1 (Ant1) protein [Enterobacteria phage P1]
1042	552	1.57515	0.000979	74.03	77	2.83e-05	78.08	83	Parcubacteria (Wolfebacteria) bacterium GW2011			not available
1043	554	1.17635				1.2e-174	90	509	Microbacterium sp. CGR1, complete genome	1.29e-94	100	DEAD/DEAH box helicase [Microbacterium sp. ZOR0019]
1044	557	1.53106							not available	9.54e-06	36.62	hypothetical protein UU49
1045	552	3.66132				1.06e-10	87.5	131	Clostridium saccharobutylicum DSM 13864, complete genome	1.89e-28	73.21	Methionine-tRNA ligase, partial [Parcubacteria group bacterium GW2011
1046	553	1.14859	8.06e-05	79.73	73	0.000346	90.24	96	Toxoplasma gondii ME49 hypothetical protein, mRNA			not available
1047	553	1.09237				8.67e-50	86.11	366	Rhodopseudomonas palustris BisA53, complete genome	3.49e-37	68.14	hypothetical protein [Bradyrhizobium sp. STM 3843] >gi|365420587|emb|CCE09163.1| conserved membrane hypothetical protein [Bradyrhizobium sp. STM 3843]
1048	553	1.09036	2.31e-05	88.37	53	7.61e-19	92.11	170	Gemmatirosa kalamazoonesis strain KBS708, complete genome	1.24e-22	52.5	arsenite S-adenosylmethyltransferase [Clostridia bacterium BRH
1049	553	1.45181							not available	1.11e-22	46.88	Heat shock protein Hsp20 [Candidatus Magasanikbacteria bacterium GW2011
1050	552	1.09237	0.00342	83.33	47	0.000345	86.67	95	Mycoplasma canadense DNA, complete genome, strain: HAZ360	5.39e-41	87.5	Protein MraZ [Microgenomates (Roizmanbacteria) bacterium GW2011
1051	554	1.11647				3.23e-74	76.9	484	Rhodopseudomonas palustris HaA2, complete genome	6.45e-67	72.6	hypothetical protein [Pseudolabrys sp. Root1462] >gi|945847383|gb|KQZ01097.1| hypothetical protein ASD45
1052	554	1.66265							not available			not available
1053	552	2.59639				0	99.64	553	Escherichia coli genome assembly FHI70, scaffold scaffold-23	1.91e-59	98.28	hypothetical protein [Escherichia coli] >gi|46401698|ref|YP
1054	553	1.08249	1.19e-21	67.13	416	2.17e-133	87.53	470	Methylobacterium extorquens CM4, complete genome	4.83e-71	87.76	DNA gyrase subunit B [Bradyrhizobium sp. ARR65]
1055	551	1.1006							not available	2.08e-19	43.31	hypothetical protein ACD
1056	552	0.973843				6.21e-96	95.12	513	Aureimonas sp. AU20, complete genome	8.74e-72	65.27	cyclopropane-fatty-acyl-phospholipid synthase [Afipia sp. P52-10]
1057	550	1.02012							not available			not available
1058	552	1.29175	0.00342	75.61	80	0.0012	66.67	180	Candidate division SR1 bacterium RAAC1	1.84e-14	58.95	Lipoprotein [Candidatus Moranbacteria bacterium GW2011
1059	550	1.01811							not available			not available
1060	551	4.78471	2.3e-05	80.7	109				not available	3.85e-44	50.29	site-specific recombinase XerD [Anaerolinea thermolimosa]
1061	550	3.66197							not available			not available
1062	553	3.85111							not available			not available
1063	551	1.09879							not available	9.43e-34	50.76	putative deoxynucleotide monophosphate kinase [Hyphomicrobium sulfonivorans]
1064	551	1.00202				8.09e-25	82.89	327	Kutzneria albida DSM 43870, complete genome	6.82e-20	70	4-hydroxybenzoate 3-monooxygenase [Burkholderia sp. TSV85] >gi|976525237|gb|KVE25081.1| 4-hydroxybenzoate 3-monooxygenase [Burkholderia sp. TSV85]
1065	552	1.02016	0.00342	91.18	34				not available			not available
1066	553	1.12702							not available	1.85e-61	62.8	hypothetical protein [Geminicoccus roseus]
1067	551	3.32258	6.59e-06	82.14	56				not available	3.26e-29	60.49	FG-GAP repeat protein [Microgenomates group bacterium GW2011
1068	551	2.42742				5.8e-109	76.82	546	Oligotropha carboxidovorans OM5, complete genome	2.78e-89	74.03	hypothetical protein [Pseudolabrys sp. Root1462] >gi|945846216|gb|KQY99883.1| hypothetical protein ASD45
1069	551	2.92742							not available			not available
1070	553	3.74597	1.27e-46	78.99	350	3.69e-29	76.8	274	Adlercreutzia equolifaciens DSM 19450 DNA, complete genome	1.47e-50	65.22	dNA methylase family protein [Ruminococcus sp. CAG:563]
1071	553	134.387							not available			not available
1072	553	1.87903				0.000346	92.31	42	Bacillus sp. FJAT-22090 genome	1.46e-05	66.67	NADH dehydrogenase [Dysgonomonas mossii] >gi|332884706|gb|EGK04963.1| alkyl hydroperoxide reductase, F subunit [Dysgonomonas mossii DSM 22836]
1073	548	1.56566				2.16e-57	86.79	540	Variibacter gotjawalensis DNA, complete genome	4.38e-38	57.69	linear gramicidin synthase subunit D [Variibacter gotjawalensis]
1074	553	1.98384							not available	6.07e-18	41.53	Uridylate kinase [candidate division WS6 bacterium GW2011
1075	550	1.40606	0.000976	82.98	47	2.47e-31	78.26	237	Anaerolinea thermophila UNI-1 DNA, complete genome	8.53e-30	79.17	molecular chaperone GroES [Anaerolineae bacterium SM23
1076	550	1.60606				2.02e-146	92.68	578	Hyphomicrobium denitrificans ATCC 51888, complete genome	1.55e-65	98.04	30S ribosomal protein S10 [Variibacter gotjawalensis]
1077	550	1.98788				3.65e-105	88.1	407	Parvibaculum lavamentivorans DS-1, complete genome	4.2e-68	83.72	long-chain-fatty-acid--CoA ligase [Prosthecomicrobium hirschii] >gi|932669905|gb|KPL51828.1| long-chain fatty acid--CoA ligase [Prosthecomicrobium hirschii]
1078	550	1.59596	4.73e-14	100	93	6.63e-26	93.02	96	Niabella soli DSM 19437, complete genome			not available
1079	549	1.61212	1.19e-21	71.43	210	0	100	549	Enterobacteria phage P1 mod1902::IS5 c1.100 rev dmt(del)MB mutant, complete genome	4.98e-118	100	phage tail protein, partial [Escherichia coli] >gi|607653000|gb|EZD38192.1| phage tail protein, partial [Escherichia coli O111:NM str. K6890]
1080	549	2.60404							not available			not available
1081	548	0.961538				0.00417	97.06	34	Mesorhizobium huakuii 7653R genome	8.51e-16	38.85	Ribonuclease HII [Methanosaeta harundinacea] >gi|973156302|gb|KUK97726.1| Ribonuclease HII [Methanosaeta harundinacea]
1082	549	1.02632							not available	1.56e-17	44	hypothetical protein [Labrenzia alba] >gi|930848208|emb|CTQ55452.1| di-heme enzyme, family [Labrenzia alba]
1083	548	3.12551							not available			not available
1084	549	1.48988							not available			not available
1085	551	2.03239							not available			not available
1086	548	2.12551				8.6e-12	86.36	144	Staphylococcus xylosus strain HKUOPL8, complete genome	2.95e-52	54.94	hypothetical protein AMJ56
1087	549	2.09919							not available	4.24e-07	47.17	transcriptional regulator [Acetobacter tropicalis] >gi|338750282|dbj|GAA09933.1| XRE family transcriptional regulator [Acetobacter tropicalis NBRC 101654]
1088	550	1.91903	1.65e-13	68.08	255	3.92e-16	83.82	301	Polymorphum gilvum SL003B-26A1, complete genome	4.42e-29	72	putative type I restriction enzymeP M protein [Chlamydia sp. 'Rubis']
1089	550	2.8583							not available	7.23e-06	44.12	hypothetical protein UW39
1090	549	2.65789							not available	5.79e-06	38.46	hypothetical protein [Desulfonatronovibrio magnus]
1091	549	1.1359							not available			not available
1092	546	1.02231				2.45e-88	100	535	Microbacterium sp. XT11, complete genome	3.44e-24	88.42	peptidase S9 [Microbacterium sp. ZOR0019]
1093	550	2.08722				3.01e-11	84	215	Clostridium botulinum A3 str. Loch Maree, complete genome	3.65e-29	52.43	threonine--tRNA ligase [Chitinophagaceae bacterium PMP191F]
1094	548	0.93712	3.17e-54	74.47	395	1.04e-105	95.32	554	Pseudomonas sp. URMO17WK12:I11 genome assembly YEL.embl.gz, chromosome : 1	3.97e-36	100	Succinyl-CoA ligase subunit beta [Pseudomonas fluorescens WH6] >gi|761531154|gb|AJP51472.1| succinate-CoA ligase, beta subunit [Pseudomonas fluorescens]
1095	548	1.74645				0.0012	97.14	76	Anaeromyxobacter dehalogenans 2CP-C, complete genome			not available
1096	547	2.62272				9.16e-18	83.67	294	Phenylobacterium zucineum HLK1, complete genome	2.99e-33	59.8	hypothetical protein [Saccharibacter floricola]
1097	549	2.8641							not available			not available
1098	547	1.1565	2.6e-17	65.08	508				not available			not available
1099	545	1.12398							not available			not available
1100	545	0.979675				6.57e-07	82.54	292	Bradyrhizobium sp. CCGE-LA001, complete genome	2.15e-41	48.54	hypothetical protein A33M
1101	547	1.69919				1.19e-98	81.3	577	Rhodopseudomonas palustris BisB5, complete genome	5.24e-54	85.71	GTP pyrophosphokinase [Bradyrhizobium sp. ARR65]
1102	547	1.60163				1.55e-46	85.42	338	Gemmatirosa kalamazoonesis strain KBS708 plasmid 1, complete sequence	1.62e-27	85.29	methionine sulfoxide reductase [Deltaproteobacteria bacterium SG8
1103	545	2.37398							not available			not available
1104	547	1.05703				2.62e-37	82.41	382	Methylobacterium sp. 4-46, complete genome	1.25e-28	72.06	3-oxoacyl-acyl-carrier protein reductase [alpha proteobacterium RS24]
1105	546	1.27699				1.18e-155	83.15	551	Filomicrobium sp. Y genome assembly Y1, chromosome : 1	6.44e-71	92.59	adenylylsulfate reductase [Betaproteobacteria bacterium SG8
1106	547	1.61507							not available			not available
1107	546	2.79226				8.56e-12	73.91	129	Ostreococcus lucimarinus CCE9901 predicted protein (OSTLU	2.63e-35	46.96	16S rRNA (cytosine(1402)-N(4))-methyltransferase [Thermus igniterrae]
1108	546	1.46843	0.000968	84.91	51	0.00119	84	50	Geobacter pickeringii strain G13, complete genome			not available
1109	546	2.62118							not available	6.08e-07	40.74	DNA processing protein DprA [Brevibacillus borstelensis] >gi|475661185|gb|EMT54203.1| smf protein [Brevibacillus borstelensis AK1]
1110	546	4.04888				8.02e-06	81.03	105	Botryotinia fuckeliana T4 SuperContig			not available
1111	545	3.6945							not available	1.3e-17	44.66	aspartyl/glutamyl-tRNA amidotransferase subunit C [uncultured bacterium]
1112	546	1.44196				9.77e-05	87.23	55	Leptosphaeria maculans brassicae wa74	3.17e-09	78.12	hypothetical protein UY65
1113	546	1.52653							not available	6.72e-05	39.08	MULTISPECIES: UDP-N-acetylglucosamine--LPS N-acetylglucosamine transferase [Desulfitobacterium] >gi|390526295|gb|AFM02026.1| UDP-N-acetylglucosamine:LPS N-acetylglucosamine transferase [Desulfitobacterium dehalogenans ATCC 51507]
1114	545	0.932653				9.13e-18	75.51	219	Azoarcus sp. KH32C DNA, complete genome	6.63e-32	47.87	phosphoenolpyruvate carboxylase [Microvirga vignae] >gi|826094270|gb|KLK94287.1| phosphoenolpyruvate carboxylase [Microvirga vignae]
1115	545	1.00408				5.38e-46	87.76	311	Rhodopseudomonas palustris BisA53, complete genome	3.93e-14	68.09	hypothetical protein [Rhodopseudomonas palustris]
1116	545	0.930612	0.000277	91.89	35				not available			not available
1117	547	1.17143							not available	6.1e-69	79.65	hypothetical protein [Rhodobacter capsulatus] >gi|564884318|gb|ETD85855.1| hypothetical protein U703
1118	547	2.74898				0	99.64	548	Escherichia coli O55:H7 str. RM12579 plasmid p12579	3.52e-53	98.82	late promoter activating protein [Salmonella enterica subsp. enterica serovar Pomona str. ATCC 10729] >gi|386189067|gb|EIH77842.1| putative late promoter-activating protein [Escherichia coli 4.0522]
1119	546	2.79388							not available	5.53e-31	51.38	conserved membrane protein of unknown function [Candidatus Saccharimonas aalborgensis]
1120	544	0.93865				1.65e-33	86.54	477	Chondromyces crocatus strain Cm c5, complete genome	3e-20	54.43	FAD/FMN-containing dehydrogenase [Myxococcus sp. mixupus]
1121	545	2.13906	4.09e-116	80.34	473	0	88.91	546	Rhodospirillum centenum SW, complete genome	5.52e-104	85.16	3-polyprenyl-4-hydroxybenzoate decarboxylase [Caulobacter vibrioides] >gi|16124568|ref|NP
1122	544	2.40082							not available	1.29e-14	35.14	Holliday junction DNA helicase RuvB [Actinoplanes sp. N902-109]
1123	543	2.28425	5.32e-26	95.24	94	4.12e-41	100	355	Bradyrhizobium oligotrophicum S58 DNA, complete genome	2.95e-05	95.65	hypothetical protein Lani
1124	544	1.31084	0.000964	96.67	30	0.00119	100	52	Cyprinus carpio genome assembly common carp genome ,scaffold 000003928	1.02e-20	66.18	type II secretion system protein E [candidate division WS6 bacterium GW2011
1125	544	2.87526							not available	7.35e-27	37.2	MULTISPECIES: phosphohydrolase [Acinetobacter] >gi|587840468|gb|EXB31097.1| calcineurin-like phosphoesterase family protein [Acinetobacter baumannii 1461402] >gi|587879649|gb|EXB68613.1| calcineurin-like phosphoesterase family protein [Acinetobacter baumannii 230853] >gi|587946816|gb|EXC33138.1| calcineurin-like phosphoesterase family protein [Acinetobacter baumannii 869535] >gi|630420367|gb|KCX3…
1126	545	4.32924							not available			not available
1127	545	1.17828				2.29e-82	80.88	541	Desulfovibrio vulgaris str. 'Miyazaki F', complete genome	8.61e-49	80	GTP-binding protein [Desulfovibrio bastinii]
1128	546	1.60656							not available	3.8e-51	52.22	Cyanophycin synthetase, partial [candidate division WS6 bacterium GW2011
1129	543	3.12705							not available			not available
1130	542	2.80943				6.52e-45	87.93	537	Rhodovulum sulfidophilum DNA, complete genome, strain: DSM 2351	3.05e-74	66.87	MULTISPECIES: hypothetical protein [Labrenzia] >gi|550665439|gb|ERP91227.1| hypothetical protein Q669
1131	543	3.75							not available			not available
1132	541	1.10472	0.000275	69.91	113	1.64e-33	82.09	449	Myxococcus sp. mixupus, complete genome	1.53e-50	63.79	hypothetical protein ACD
1133	542	1.26078				9.69e-05	69.13	146	Marinithermus hydrothermalis DSM 14884, complete genome	1.66e-19	67.14	10 kDa chaperonin [Parcubacteria group bacterium GW2011
1134	541	2.20534							not available			not available
1135	541	2.74743							not available	4.38e-25	42.07	hydroxypyruvate reductase, hydroxypyruvate reductase [Parcubacteria group bacterium GW2011
1136	543	2.75975				0.00413	85.11	47	Methylobacterium extorquens DM4 str. DM4 chromosome, complete genome	1.25e-73	61.88	Single-stranded-DNA-specific exonuclease RecJ [candidate division WS6 bacterium GW2011
1137	539	5.91581							not available			not available
1138	541	2.87885				0.00118	72.63	95	Streptomyces cattleya DSM 46488, complete genome	3.69e-45	51.11	hypothetical protein UU80
1139	540	5.29979							not available			not available
1140	542	1.56584							not available	4.84e-13	70	hypothetical protein UX17
1141	541	1.51029				1.53e-08	75.49	102	Candidatus Saccharimonas aalborgensis, complete genome	2.05e-13	56.04	Tfp pilus assembly protein FimT [Chlamydia trachomatis]
1142	542	1.22222	2.26e-05	84	124	3.86e-16	90	485	Parcubacteria (Wolfebacteria) bacterium GW2011	3.3e-61	72.38	gyrase subunit A protein [Candidatus Yanofskybacteria bacterium GW2011
1143	541	2.42593							not available	1.07e-13	39.81	hypothetical protein UU49
1144	543	1.66872				6.99e-13	97.06	418	Bradyrhizobium oligotrophicum S58 DNA, complete genome	6.24e-38	55.06	D-ribose transporter ATP-binding protein [Rubrobacter xylanophilus]
1145	539	2.14403				9.64e-05	78.38	73	Kangiella geojedonensis strain YCS-5, complete genome	3.23e-26	43.54	hypothetical protein [Hoeflea sp. IMCC20628] >gi|822666589|gb|AKI02266.1| ribonuclease HI [Hoeflea sp. IMCC20628]
1146	541	1.49691							not available	4.84e-22	48.18	Penicillin-binding protein 2 [Parcubacteria group bacterium GW2011
1147	540	1.07629				1.74e-96	89.77	317	Variibacter gotjawalensis DNA, complete genome	8.18e-40	88.16	MULTISPECIES: 30S ribosomal protein S12 [Ahrensia] >gi|928223772|gb|KPA99919.1| 30S ribosomal protein S12 [Ahrensia marina]
1148	541	2.16495	0.00335	84.09	44	3.85e-35	97.37	340	Stigmatella aurantiaca DW4/3-1, complete genome	2.67e-43	49.43	sigma-54-dependent Fis family transcriptional regulator [Nitrospira moscoviensis] >gi|922306772|gb|ALA57595.1| Acetoacetate metabolism regulatory protein AtoC [Nitrospira moscoviensis]
1149	540	1.71134	1.52e-07	75.28	89	4.99e-59	77.25	474	Magnetococcus marinus MC-1, complete genome	3.45e-25	74.63	putative polysaccharide biosynthesis protein [Aeromonas hydrophila]
1150	540	1.74227				7.88e-139	86.25	457	Mesorhizobium ciceri biovar biserrulae WSM1271, complete genome	3.01e-94	93.92	NADH-quinone oxidoreductase subunit D [Variibacter gotjawalensis]
1151	540	2.25979	5.29e-07	82.35	294	0.00411	94.12	59	Acidovorax avenae subsp. avenae ATCC 19860, complete genome	1.19e-25	51.61	hypothetical protein [Rhodopirellula sp. SWK7] >gi|460844883|gb|EMI42471.1| hypothetical protein RRSWK
1152	540	7.0433							not available			not available
1153	540	3.17938	2.74e-23	66.75	416	3.84e-35	78.22	476	Polymorphum gilvum SL003B-26A1, complete genome	4.05e-80	83.02	PIN domain-containing protein [Elioraea tepidiphila]
1154	540	0.997934							not available	6.12e-13	45.07	hypothetical protein [Brevibacillus laterosporus] >gi|548621462|gb|ERM19634.1| hypothetical protein P615
1155	539	1.16322	0.000955	84.31	50	4.09e-22	84.15	438	Sphaerobacter thermophilus DSM 20745 chromosome 1, complete sequence	3.62e-29	73.91	hypothetical protein AMJ88
1156	540	1.03719				1.02e-162	84.98	543	Methylobacterium populi BJ001, complete genome	5.54e-88	79.12	aspartate--tRNA ligase [Methylobacterium sp. Leaf465] >gi|945324942|gb|KQT82394.1| aspartate--tRNA(Asp/Asn) ligase [Methylobacterium sp. Leaf465]
1157	538	1.17769				2.75e-24	76.74	444	Parcubacteria (Wolfebacteria) bacterium GW2011	7.32e-43	65.96	Transketolase domain protein [Parcubacteria group bacterium GW2011
1158	539	1.20455				2.42e-31	88.1	352	Rhodopseudomonas palustris TIE-1, complete genome	4.7e-38	78.57	hypothetical protein [Roseomonas aerilata]
1159	537	0.968944				4.36e-09	94.59	153	Streptomyces venezuelae ATCC 10712 complete genome	1.51e-14	37.7	histidine kinase [Pseudanabaena sp. 'Roaring Creek']
1160	538	0.995859				9.6e-43	86.59	525	Pannonibacter phragmitetus strain 31801, complete genome	5.82e-41	91.11	cytochrome c oxidase, cbb3-type subunit II [Bosea sp. LC85] >gi|668951753|gb|KFC70472.1| Cytochrome c oxidase, cbb3-type, subunit II [Bosea sp. LC85]
1161	538	1.01035	0.000273	89.47	41	0.00409	82.81	60	Hymenolepis nana genome assembly H	3.11e-36	56.49	hypothetical protein UT34
1162	539	2.16563							not available			not available
1163	538	1.73292				0.000336	85.71	53	Natronobacterium gregoryi SP2, complete genome			not available
1164	538	1.9089							not available	8.45e-09	35.29	DNA polymerase III subunit delta [[Clostridium] saccharolyticum] >gi|302195889|gb|ADL03460.1| DNA polymerase III, delta subunit [ [[Clostridium] saccharolyticum WM1]
1165	535	1.15768							not available	2.16e-10	72.5	50S ribosomal protein L34 [Treponema bryantii]
1166	537	1.21369							not available			not available
1167	538	1.39004							not available			not available
1168	537	1.34025	3.32e-22	71.95	242	1.62e-90	85.24	360	Verrucomicrobia bacterium IMCC26134, complete genome	5.56e-39	82.47	deoxyhypusine synthase [Terracidiphilus gabretensis]
1169	538	1.97925	1.72e-19	69.26	244	6.04e-96	83.64	528	Rhodopseudomonas palustris BisA53, complete genome	1.53e-64	75.95	2-oxoglutarate synthase [Azoarcus toluclasticus]
1170	536	4.90871				0	100	536	Enterobacteria phage P1 mod1902::IS5 c1.100 rev dmt(del)MB mutant, complete genome	2.17e-73	98.94	InsA protein, partial [Escherichia coli] >gi|695198340|ref|YP
1171	537	1.8527							not available			not available
1172	536	2.10603	0.00331	66.37	223	4.64e-53	84.46	286	Ruminococcus bromii L2-63 draft genome	2.14e-10	83.33	hypothetical protein HMPREF1015
1173	536	1.00416	1.82e-101	75.36	553	1.85e-07	85	67	Pseudomonas syringae CC1557, complete sequence	7.92e-57	61.76	hypothetical protein [Bradyrhizobium japonicum]
1174	534	1.22661							not available	1.51e-30	46.1	terminase [Kaistia adipata]
1175	536	0.95842	1.23e-08	88.37	195	1.33e-34	94.87	449	Bradyrhizobium japonicum SEMIA 5079 genome	5.62e-43	62.07	diguanylate cyclase/phosphodiesterase (GGDEF & EAL domains) with PAS/PAC sensor(s) [Hyphomicrobium sulfonivorans]
1176	535	1.58004				4.95e-21	77.66	423	Bradyrhizobium diazoefficiens DNA, complete genome, strain: NK6	2.92e-50	57.33	MULTISPECIES: UDP-glucose 4-epimerase [Kamptonema] >gi|300336846|emb|CBN55130.1| NAD-dependent epimerase/dehydratase [ [[Oscillatoria] sp. PCC 6506]
1177	536	2.13514							not available	9.03e-18	68.52	hypothetical protein AMJ57
1178	538	1.57796							not available	8.76e-06	50	ATP synthase F0F1 subunit delta [Paenibacillus sp. FSL R7-0331] >gi|686544493|gb|AIQ55190.1| ATP synthase F0F1 subunit delta [Paenibacillus sp. FSL R7-0331]
1179	536	2.27443	4.31e-08	84.78	211	4.96e-21	82.11	210	Shewanella amazonensis SB2B, complete genome	2.42e-65	59.43	hypothetical protein ACD
1180	536	1.65073	2.37e-144	88.46	471	0	93.47	536	Bradyrhizobium japonicum SEMIA 5079 genome	7.3e-123	99.44	sigma D (sigma 70) factor of RNA polymerase (fragment) [Bradyrhizobium sp. STM 3843]
1181	536	2.23077				1.84e-121	82.5	485	Rhodopseudomonas palustris TIE-1, complete genome	8.06e-67	80	C4-dicarboxylate ABC transporter permease [Rhodopseudomonas palustris]
1182	537	2.62994							not available	7.69e-15	41.38	putative sortase family protein [Candidatus Saccharimonas aalborgensis]
1183	536	4.22245				0.00117	90	40	Methylobacterium extorquens DM4 str. DM4 chromosome, complete genome	1.16e-18	46.77	hypothetical protein [Burkholderia phenoliruptrix]
1184	535	1.18542				2.92e-11	75.44	248	Nitrobacter hamburgensis X14, complete genome	2.42e-07	67.57	MULTISPECIES: flagellar basal body-associated protein FliL [Afipia]
1185	536	1.01042				1.62e-14	89.74	286	Hyphomicrobium nitrativorans NL23, complete genome	5.32e-46	66.98	transferase [Bradyrhizobium sp. th.b2]
1186	535	1.03333	1.4e-20	93.18	98	0	98.52	535	Pseudomonas sp. WCS374 genome	0.000216	38.14	hypothetical protein PMI25
1187	536	1.0625				3.12e-55	79.79	536	Variibacter gotjawalensis DNA, complete genome	3.38e-32	75.61	MBL fold metallo-hydrolase [Rhodovulum sp. PH10] >gi|402500160|gb|EJW11842.1| Metallo-beta-lactamase family protein, RNA-specific [Rhodovulum sp. PH10]
1188	535	1.95417							not available	1.09e-29	62.5	hypothetical protein UX23
1189	535	2.42083							not available			not available
1190	535	2.59167							not available	3.47e-18	68.42	DNA-binding response regulator [candidate division WS6 bacterium GW2011
1191	536	2.48958	4.6e-14	94.29	89	6.04e-20	91.55	111	Alcanivorax sp. NBRC 101098 DNA, complete genome			not available
1192	534	1.09395				6.84e-89	80.65	479	Bradyrhizobium sp. BTAi1, complete genome	3.82e-54	65.47	lactoylglutathione lyase [Variibacter gotjawalensis]
1193	534	1.13361							not available	6.38e-27	73.33	hypothetical protein UF75
1194	533	1.22129	2.7e-23	70.59	254	0	98.33	547	Enterobacteria phage P1 mod1902::IS5 c1.100 rev dmt(del)MB mutant, complete genome	2.03e-97	100	MULTISPECIES: hypothetical protein [Enterobacteriaceae] >gi|46401630|ref|YP
1195	535	1.09186	2.71e-23	69.13	309	3.55e-67	79.87	346	Pseudoxanthomonas spadix BD-a59, complete genome	1.94e-63	80.34	Endonuclease III [Hyphomicrobium sulfonivorans]
1196	535	1.98539	1.95e-31	71.82	286	5.61e-166	88.1	530	Candidatus Methylomirabilis oxyfera complete genome	1.99e-86	94.89	putative Nitrogen assimilation transcription regulatory protein (ntrC)(synonyms:glnT, glnG) [Candidatus Methylomirabilis oxyfera]
1197	532	1.26778							not available			not available
1198	533	1.14017							not available	1.19e-20	35.71	hypothetical protein [Lechevalieria aerocolonigenes]
1199	534	1.63598							not available			not available
1200	532	1.37448							not available			not available
1201	532	2.14435	1e-85	74.38	524	6.37e-102	76.48	534	Paracoccus aminophilus JCM 7686, complete genome	3.59e-55	89.13	L-selenocysteinyl-tRNA(Sec) synthase [Xanthobacter sp. 91]
1202	534	2.68619							not available			not available
1203	532	2.46444	2.21e-05	87.18	45	0.00116	83.02	70	Flavobacterium branchiophilum FL-15, complete genome	2.76e-29	63.39	Acriflavin resistance protein, partial [Candidatus Jorgensenbacteria bacterium GW2011
1204	534	1.15272							not available			not available
1205	532	4.25523							not available			not available
1206	533	6.58577				0.00116	85.11	75	Berkelbacteria bacterium GW2011	3.56e-05	61.54	hypothetical protein UT18
1207	532	1.05451				0.00116	74.12	85	Truepera radiovictrix DSM 17093, complete genome	2.55e-13	62.79	antitoxin [Truepera radiovictrix] >gi|297164805|gb|ADI14516.1| transcriptional regulator, CopG family [Truepera radiovictrix DSM 17093]
1208	531	1.33962				4.31e-09	90.57	90	Pedobacter sp. PACM 27299, complete genome	4.26e-39	52.94	PAS domain-containing sensor histidine kinase [Pedobacter kyungheensis] >gi|742440063|gb|KIA95817.1| hypothetical protein OC25
1209	531	2.19916	0	98.5	526	0	99.58	526	Escherichia coli strain C43(DE3), complete genome	1.69e-46	100	phage DNA packaging protein Nu1, partial [Escherichia coli 907713]
1210	532	1.72327				9.49e-24	86.49	258	Chelatococcus sp. CO-6, complete genome	1.06e-47	49.43	Transcriptional regulatory protein FixJ [Magnetospirillum sp. XM-1]
1211	531	1.24948							not available	4.59e-17	45.16	hypothetical protein UY79
1212	532	1.64151				0.00404	89.74	39	Postia placenta Mad-698-R predicted protein, mRNA			not available
1213	533	2.0566				8.9e-37	74.8	358	Bacterium GW2011	6.84e-98	79.66	Type IV secretory pathway VirB4 component-like protein [Candidatus Magasanikbacteria bacterium GW2011
1214	531	2.20755				0.00403	86.96	46	Schistosoma curassoni genome assembly S			not available
1215	531	1.18697							not available	4.27e-12	40.54	hypothetical protein UX00
1216	529	2.19328	0.00327	76.06	65	2.22e-44	91.89	445	Burkholderia cenocepacia strain DDS 22E-1 chromosome 3, complete sequence	2.84e-79	70.18	hypothetical protein SY88
1217	534	1.04622	0.0033	88.89	36	0.000333	94.29	73	Fischerella sp. NIES-3754 DNA, complete genome	8.91e-20	58.7	hypothetical protein ACD
1218	530	3.29832	0.00327	82.61	46				not available	2.26e-11	56.45	hypothetical protein [Desulfovermiculus halophilus]
1219	532	1.29832	4.87e-20	77.03	158	1.6e-109	79.73	560	Martelella endophytica strain YC6887, complete genome	2.55e-68	86.21	DNA topoisomerase IV subunit A [Bradyrhizobium sp. Tv2a-2]
1220	531	2.29832							not available			not available
1221	530	1.18526	6.74e-31	74.09	220	2.22e-101	82.38	515	Uncultured bacterium clone contig96366 genomic sequence	1e-35	85.71	7-cyano-7-deazaguanine reductase [Bradyrhizobium oligotrophicum] >gi|456355089|dbj|BAM89534.1| NADPH-dependent 7-cyano-7-deazaguanine reductase [Bradyrhizobium oligotrophicum S58]
1222	530	0.928421	5.19e-07	82	105	7.76e-44	90.7	246	Streptomyces sp. 4F, complete genome	1.1e-17	76.36	multidrug ABC transporter permease [Phenylobacterium sp. Root700] >gi|946100440|gb|KRB52851.1| multidrug ABC transporter permease [Phenylobacterium sp. Root700]
1223	529	1.34947							not available			not available
1224	531	4.00632							not available	8.74e-06	34.78	hypothetical protein UR38
1225	530	2.47789							not available			not available
1226	529	1.16667							not available	1.25e-10	62.5	creatinine amidohydrolase [Aminobacterium colombiense] >gi|293616017|gb|ADE56171.1| Creatininase [Aminobacterium colombiense DSM 12261]
1227	529	1.00422				1.23e-09	89.74	153	Xanthobacter autotrophicus Py2, complete genome	7.64e-13	62.07	glutamine amidotransferase [Leptolyngbya sp. JSC-1]
1228	529	0.936709	0.000936	83.67	48	1.7e-39	81.36	331	Sphingomonas wittichii RW1 plasmid pSWIT02, complete sequence	3.12e-12	57.81	transposase [Aquamicrobium defluvii] >gi|612178533|gb|EZQ14504.1| transposase [Pseudomonas bauzanensis]
1229	528	1.10549				0.00401	78.26	69	Sphingomonas sp. WHSC-8, complete genome	6.03e-18	52.58	hypothetical protein [Methylobacterium sp. Leaf99] >gi|944859846|gb|KQP10080.1| hypothetical protein ASF28
1230	529	1.48312	1.48e-07	72.73	120	2.52e-113	92.5	474	Bradyrhizobium sp. BTAi1, complete genome	1.59e-32	87.69	hypothetical protein [Bradyrhizobium sp. WSM4349]
1231	530	3.16034	4.26e-08	76.83	153	5.97e-20	88.24	239	Candidatus Saccharibacteria bacterium RAAC3	1.34e-56	64.33	GTP-binding protein [Candidatus Saccharimonas aalborgensis]
1232	528	0.966173				3.75e-16	81.48	198	Terriglobus roseus DSM 18391, complete genome	1.27e-26	51.16	ABC transporter, ATP-binding cassette, subfamily B, bacterial [Armatimonadetes bacterium CSP1-3]
1233	528	0.928118				3.5e-86	81.99	367	Hyphomicrobium nitrativorans NL23, complete genome	4.6e-27	80.95	sarcosine oxidase subunit beta [Hyphomicrobium nitrativorans] >gi|563344827|gb|AHB48850.1| sarcosine oxidase subunit beta [Hyphomicrobium nitrativorans NL23]
1234	529	1.08245							not available	6.06e-16	66.67	Rod shape-determining protein RodA [Candidatus Yanofskybacteria bacterium GW2011
1235	528	1.36364							not available			not available
1236	526	1.56025				6.75e-13	79.37	142	Sideroxydans lithotrophicus ES-1, complete genome	1.01e-40	64.29	hypothetical protein PHYSODRAFT
1237	529	0.964059	1.81e-06	76.62	82				not available	6.33e-08	66.67	hypothetical protein [Devosia sp. DBB001]
1238	528	1.69345	7.67e-05	77.03	74				not available	0.000361	55.17	hypothetical protein [Chryseobacterium daeguense]
1239	530	1.23679				6.81e-13	91.3	251	Bradyrhizobium japonicum USDA 110 DNA, complete genome	1.46e-23	46.85	cyclic nucleotide-binding protein [Bradyrhizobium japonicum]
1240	532	1.62791							not available			not available
1241	528	2.4334							not available	2e-34	57.35	hypothetical protein ACD
1242	529	2.82241							not available	2.18e-26	60	Glycosyl hydrolase [Candidatus Uhrbacteria bacterium GW2011
1243	528	0.934322	2.5e-17	68.12	416				not available	6.5e-24	53.95	Phage capsid family protein [Microgenomates group bacterium GW2011
1244	527	2.41102				3.97e-174	86.15	554	Pannonibacter phragmitetus strain 31801, complete genome	6.53e-107	91.43	2-oxoglutarate dehydrogenase E1 component [Pseudolabrys sp. Root1462] >gi|945844371|gb|KQY98045.1| 2-oxoglutarate dehydrogenase subunit E1 [Pseudolabrys sp. Root1462]
1245	529	1.18008	0.000936	76.12	67	2.08e-19	75.16	335	Burkholderia ubonensis MSMB22 chromosome I, complete sequence	1.44e-69	69.71	Elongation factor 4, partial [Parcubacteria group bacterium GW2011
1246	526	1.20763							not available			not available
1247	527	1.13983							not available	1.55e-30	77.78	hypothetical protein [Brevundimonas diminuta] >gi|328847228|gb|EGF96790.1| hypothetical protein BDIM
1248	527	1.22458	9.96e-10	93.55	225	4.56e-34	79.55	254	Fimbriimonas ginsengisoli Gsoil 348, complete genome	2.93e-51	77.08	translocase FtsK protein [Candidatus Uhrbacteria bacterium GW2011
1249	527	1.65678				9.41e-05	100	57	Eimeria tenella hypothetical protein partial mRNA			not available
1250	527	1.26483				8.8e-18	87.5	352	Geobacter pickeringii strain G13, complete genome	1.54e-13	41.1	homoserine dehydrogenase [Desulfarculus baarsii] >gi|301639428|gb|ADK84750.1| homoserine dehydrogenase [Desulfarculus baarsii DSM 2075]
1251	525	1.10381				2.06e-76	90.05	228	Burkholderia cepacia GG4 chromosome 1, complete sequence	8.96e-40	92.96	urease subunit beta [Bradyrhizobium sp. th.b2]
1252	527	1.52754				1.07e-16	89.74	241	Deinococcus gobiensis I-0, complete genome	5.52e-59	86.11	Threonine-tRNA ligase [Candidatus Jorgensenbacteria bacterium GW2011
1253	527	3.3178							not available			not available
1254	527	2.84746	2.19e-05	75	133	1.81e-26	88.89	401	Pseudomonas aeruginosa PA7, complete genome	2.2e-25	66.67	uracil-DNA glycosylase [Alistipes obesi]
1255	525	0.974522	9.92e-10	82	308	1.06e-149	86.27	475	Methylobacterium nodulans ORS 2060, complete genome	5.19e-56	92.31	DNA polymerase III subunit beta [Caulobacter henricii]
1256	526	2.76433				2.69e-05	80.95	69	Granulicella tundricola MP5ACTX9, complete genome	9.32e-24	44.03	arginine--tRNA ligase [Methanoregula formicica] >gi|432138897|gb|AGB03824.1| arginyl-tRNA synthetase [Methanoregula formicica SMSP]
1257	524	4.8896	0.00323	80.39	51	6.29e-45	96.67	184	Candidatus Azobacteroides pseudotrichonymphae genomovar. CFP2 DNA, complete genome	5.62e-07	84.62	beta-lactamase [Mucor ambiguus]
1258	524	1.17447				9.31e-100	79.68	447	Bradyrhizobium sp. CCGE-LA001, complete genome	2.19e-64	78.63	nitrogen regulatory protein [Rhodopseudomonas sp. B29]
1259	525	1.13191	1.38e-20	71.71	205	2.06e-57	78.26	525	Chryseobacterium sp. StRB126 DNA, complete genome	2.95e-93	79.89	F0F1 ATP synthase subunit beta [Microgenomates (Woesebacteria) bacterium GW2011
1260	524	0.92766							not available			not available
1261	525	1.01489				2.5e-113	80.95	520	Nitrobacter hamburgensis X14, complete genome	1.81e-59	91.38	transposase [Bradyrhizobium sp. Cp5.3]
1262	526	1.46809				2.69e-05	75.27	112	Streptomyces sp. CFMR 7 strain CFMR-7 plasmid, complete sequence	2.51e-11	76.47	subtype I-E CRISPR-associated endonuclease Cas1 [Aminomonas paucivorans] >gi|310782581|gb|EFQ22979.1| CRISPR-associated protein, Cas1 family [Aminomonas paucivorans DSM 12260]
1263	525	1.48511							not available	2.96e-06	45.71	Fis family transcriptional regulator [Polymorphum gilvum] >gi|326412046|gb|ADZ69109.1| Helix-turn-helix, Fis-type [Polymorphum gilvum SL003B-26A1]
1264	525	2.13404				8.2e-31	80	360	Enterobacter cloacae strain GGT036, complete genome	1.95e-38	74	phenolic acid decarboxylase subunit B [Aromatoleum aromaticum]
1265	523	1.76383				4.24e-09	77.94	123	Trueperella pyogenes strain 2012CQ-ZSH, complete genome	1.03e-23	65.43	50S ribosomal protein L17 [Candidatus Uhrbacteria bacterium GW2011
1266	524	1.08316				8.73e-56	86.73	500	Uncultured bacterium lac84 genomic sequence	4.26e-35	72.53	hypothetical protein [Afipia sp. P52-10] >gi|571921918|gb|ETR78370.1| hypothetical protein X566
1267	524	0.970149	1.79e-06	81.48	146				not available	6.36e-09	83.33	prophage MuMc02 [uncultured Mediterranean phage uvMED]
1268	523	1.03419				9.28e-119	80.49	532	Mesorhizobium loti MAFF303099 DNA, complete genome	9.91e-56	87.69	cytochrome c oxidase subunit II [Bradyrhizobium sp. CCBAU 43298]
1269	522	1.04487				0	99.43	533	Pseudomonas agarici strain NCPPB 2472 genome	7.08e-40	100	2-oxoglutarate dehydrogenase E1 component [Pseudomonas fluorescens]
1270	523	1.20726	8.11e-11	69.4	226	1.68e-96	81.48	503	Methylocella silvestris BL2, complete genome	7.53e-65	91.89	DEAD/DEAH box helicase [Rhizobium etli]
1271	522	1.62393				0	99.24	520	Pseudomonas fluorescens A506, complete genome	1.63e-43	85.71	Phosphate acyltransferase [Pseudomonas fluorescens WH6]
1272	521	1.03419	8.62e-17	91.8	89	7.14e-19	91.14	110	Bacillus clausii strain ENTPro, complete genome	1.24e-12	75	hypothetical protein AMJ56
1273	524	1.57906	6.24e-25	79.85	134	5.52e-33	79.41	424	Paenibacillus sp. Y412MC10, complete genome	2.55e-81	75.29	Protein translocase subunit SecA, partial [Parcubacteria group bacterium GW2011
1274	524	3.2735							not available	1.44e-10	83.33	excinuclease ABC subunit C, partial [Halorubrum kocurii] >gi|445818465|gb|EMA68321.1| excinuclease ABC subunit C, partial [Halorubrum kocurii JCM 14978]
1275	523	3.08974				0	99.62	521	Enterobacteria phage P1 mod1902::IS5 c1.100 rev dmt(del)MB mutant, complete genome	2.72e-81	94.96	type III restriction-modification system StyLTI enzyme res [Escherichia coli] >gi|449312975|gb|EMD03209.1| type III restriction-modification system StyLTI enzyme res [Escherichia coli O08] >gi|553348294|gb|ESA75540.1| type III restriction enzyme, res subunit [Escherichia coli 113290] >gi|729831848|gb|KHH25916.1| restriction endonuclease EcoPI subunit R [Escherichia coli] >gi|729951976|gb|KHI42477…
1276	521	0.948608							not available	4.22e-17	33.95	hypothetical protein [Herpetosiphon geysericola]
1277	522	1.04283				1.8e-07	78.12	123	Rhizobium sp. NT-26 chromosome, complete genome	6.55e-16	64	hypothetical protein AMJ38
1278	523	1.28266							not available			not available
1279	523	1.48394							not available	7.08e-24	43.84	hypothetical protein UX39
1280	521	2.37045				4.78e-135	81.03	522	Azoarcus sp. EbN1 plasmid 2	3.78e-87	91.3	ubiquinone biosynthesis protein UbiD [Hyphomicrobium sp. MC1] >gi|337760743|emb|CCB66576.1| putative UbiD-related subunit of (De) carboxylase [Hyphomicrobium sp. MC1]
1281	521	1.06652	0.00321	79.63	54	0.00395	81.48	54	Cucumis melo genomic scaffold, unanchored			not available
1282	521	1.21459							not available	2.47e-14	47.5	Two-component sensor kinase [Microgenomates group bacterium GW2011
1283	521	1.21674	2.31e-11	90.2	91	4.81e-21	95.71	74	Uncultured bacterium clone LTSP	9.03e-06	80	hypothetical protein X471
1284	520	1.20645				2.18e-06	78.21	78	Hyphomonas neptunium ATCC 15444, complete genome	2.68e-31	51.97	hypothetical protein [Sphingomonas sp. Leaf412] >gi|945274696|gb|KQT32524.1| hypothetical protein ASG29
1285	519	1.10108							not available	2.24e-16	65.79	VanW family protein [Candidatus Magasanikbacteria bacterium GW2011
1286	520	0.926882				5.11e-84	88.64	291	Candidatus Methylomirabilis oxyfera complete genome	7.51e-53	82.69	conserved protein of unknown function [Candidatus Methylomirabilis oxyfera]
1287	520	1.27742							not available	0.000114	44.59	hypothetical protein [Butyrivibrio sp. LB2008]
1288	520	1.20215				7.61e-06	96.97	95	Faecalibacterium prausnitzii SL3/3 draft genome	2.53e-37	60	Elongation factor Ts [candidate division WS6 bacterium GW2011
1289	518	2.10753							not available	9.8e-39	59.02	Phosphoribosylformylglycinamidine cyclo-ligase [Candidatus Kaiserbacteria bacterium GW2011
1290	519	2.34624				1.29e-15	81.44	317	Arthrobacter sp. Hiyo8 DNA, complete genome, strain: Hiyo8	1.57e-53	64.14	Protein translocase subunit SecY [Parcubacteria group bacterium GW2011
1291	520	1.7914				1.68e-20	78.57	282	Lysobacter enzymogenes strain C3 genome	2.41e-27	56.76	preprotein translocase subunit YajC [Desulfobulbus mediterraneus]
1292	520	3.3914	5.8e-19	100	98	1.47e-27	98.7	90	Lutibacter sp. LP1, complete genome	7.43e-13	59.62	hypothetical protein [Lactobacillus crispatus] >gi|983064392|gb|KWU03095.1| phage-shock protein [Lactobacillus crispatus]
1293	520	8.72043							not available	5.91e-17	47.19	50S ribosomal protein L23 [Aestuariivita boseongensis]
1294	520	2.73978				1.68e-20	83.67	352	Salinibacter ruber DSM 13855, complete genome	3.34e-55	82.35	SPFH domain / Band 7 family protein [Peregrinibacteria bacterium GW2011
1295	520	1.6681	8.06e-11	91.89	139	4.21e-09	88.89	148	Serratia liquefaciens ATCC 27592, complete genome	2.37e-08	62	putative uncharacterized protein [Acetobacter sp. CAG:977]
1296	519	1.26293				0.00393	86	49	Zebrafish DNA sequence from clone DKEYP-84E12 in linkage group 12, complete sequence			not available
1297	519	0.926724	1.19e-65	81.03	428	6.2e-140	83.51	521	Rhodopseudomonas palustris BisB5, complete genome	1.68e-70	86.72	type I glyceraldehyde-3-phosphate dehydrogenase [Hyphomicrobium zavarzinii]
1298	518	1.64655							not available			not available
1299	518	1.19397				3.44e-10	90.7	185	Pandoraea faecigallinarum strain DSM 23572, complete genome	1.5e-24	45.07	ATPase [Candidatus Nomurabacteria bacterium GW2011
1300	519	2.56466				4.18e-123	90.24	479	Bradyrhizobium japonicum strain E109, complete genome	6.42e-38	93.33	ABC transporter permease [Bradyrhizobium sp. ARR65]
1301	520	1.57328				1.9e-108	88.37	520	Caulobacter segnis ATCC 21756, complete genome	1.65e-38	86.49	hypothetical protein [Caulobacter vibrioides] >gi|16127795|ref|NP
1302	520	3.15302	1.77e-06	86.54	73	7.61e-06	86.54	57	Thermococcus litoralis DSM 5473, complete genome			not available
1303	519	4.47414				0.00393	75.68	74	Kutzneria albida DSM 43870, complete genome	2.64e-14	62.5	Bifunctional purine biosynthesis protein PurH [Parcubacteria group bacterium GW2011
1304	518	1.17927	0.0032	78.57	56				not available			not available
1305	517	1.00216				9.81e-68	81.69	445	Bradyrhizobium sp. CCGE-LA001, complete genome	4.39e-75	70	LPS biosynthesis protein [Bradyrhizobium sp. WSM1743]
1306	519	1.13391				2.65e-05	88.64	92	Myxococcus sp. mixupus, complete genome			not available
1307	518	2.26566				0.00112	97.14	35	Starkeya novella DSM 506, complete genome			not available
1308	519	3.19006	2.16e-05	69.13	146	9.23e-62	89.13	483	Rhodococcus aetherivorans strain IcdP1, complete genome	1.75e-74	67.82	putative recombinase, partial [Gordonia aichiensis] >gi|441444446|dbj|GAC51276.1| putative recombinase, partial [Gordonia aichiensis NBRC 108223]
1309	519	0.963203	9.16e-42	71.68	343	6.63e-89	87.72	514	Geobacter bemidjiensis Bem, complete genome	5.36e-55	73.68	DNA gyrase subunit A [Geoalkalibacter ferrihydriticus] >gi|748432456|gb|KIH77657.1| DNA gyrase subunit A [Geoalkalibacter ferrihydriticus DSM 17813]
1310	515	1.22944				5.42e-14	77.78	141	Uncultured bacterium clone contig134808 genomic sequence			not available
1311	518	1.10606	0.0032	86.67	45	9.85e-30	89.74	507	Candidatus Acetothermus autotrophicum DNA, large contig sequence, contig 2	2.37e-49	62.77	hypothetical conserved protein [Candidatus Acetothermus autotrophicum]
1312	517	1.24242				1.9e-13	85.42	241	Geoalkalibacter subterraneus strain Red1, complete genome	1.34e-61	56.55	polymerase I protein [Parcubacteria group bacterium GW2011
1313	516	0.980519							not available			not available
1314	516	1.45887				0.00391	81.48	48	Azoarcus sp. CIB, complete genome	9.46e-35	58.73	Sel1 repeat family [Microgenomates (Gottesmanbacteria) bacterium GW2011
1315	517	1.77922				3.43e-48	80	284	Acetobacterium woodii DSM 1030, complete genome	1.17e-48	80	hypothetical protein [Paenibacillus sp. DMB20] >gi|817371916|gb|KKO55102.1| hypothetical protein XI25
1316	516	1.83117	9.73e-10	68.65	246	3.66e-35	73.97	397	Burkholderia gladioli strain ATCC 10248 chromosome 1, complete sequence	1.6e-55	57.86	polyribonucleotide nucleotidyltransferase [uncultured Chloroflexi bacterium]
1317	516	2.55844				0.00391	85.11	47	Coxiella endosymbiont of Amblyomma americanum, complete genome	1.54e-12	54.35	arginine--tRNA ligase [Burkholderia cepacia] >gi|685662254|gb|AIO49381.1| arginine--tRNA ligase [Burkholderia cepacia] >gi|686816338|gb|KGB95822.1| arginine--tRNA ligase [Burkholderia cepacia]
1318	515	2.43506	1.76e-06	69.7	132	9.12e-138	83.05	494	Rhodopseudomonas palustris BisB18, complete genome	1.76e-88	87.84	transcription elongation factor GreA [Rhodovulum sp. PH10] >gi|402498622|gb|EJW10358.1| Transcription elongation factor GreA [Rhodovulum sp. PH10]
1319	517	2.87446				2.82e-11	94.12	130	Myxococcus fulvus HW-1, complete genome			not available
1320	516	1.08894				9.2e-05	86.67	57	Ilumatobacter coccineus YM16-304 DNA, complete genome	1.8e-23	40.27	endonuclease III [Pelobacter propionicus] >gi|118504596|gb|ABL01079.1| HhH-GPD family protein [Pelobacter propionicus DSM 2379]
1321	516	1.12364				1.2e-09	81.48	117	Myxococcus fulvus 124B02, complete genome	2.1e-15	42	Beta-monoglucosyldiacylglycerol synthase [Candidatus Xiphinematobacter sp. Idaho Grape]
1322	516	1.07158	3.4e-09	83.87	152	6.2e-07	83.61	122	Burkholderia glumae LMG 2196 = ATCC 33617 chromosome I, complete sequence	3.95e-29	76.92	phage lysozyme family protein [Brevundimonas diminuta] >gi|328847157|gb|EGF96719.1| phage lysozyme family protein [Brevundimonas diminuta ATCC 11568]
1323	517	1.14317							not available	1.17e-69	89.29	hypothetical protein US11
1324	517	2.16269							not available			not available
1325	516	3.01952							not available	3.6e-26	42.86	hypothetical protein UX68
1326	514	1.22391				2.15e-06	75.27	93	Mycobacterium phage MosMoris, complete genome	1.22e-06	69.7	gp87 [Mycobacterium phage Kugel] >gi|354998691|gb|AER50016.1| gp87 [Mycobacterium phage Kugel]
1327	515	1.81957	5.03e-07	70.27	143	8.57e-56	94.74	505	Azoarcus aromaticum EbN1 complete genome	1.66e-39	77.17	hypothetical protein [Pusillimonas noertemannii]
1328	515	1.53261				0.0039	91.89	37	Uncultured prokaryote clone cs7E6cys formate dehydrogenase (fdhF) gene, partial cds			not available
1329	515	2.41522							not available			not available
1330	516	2.02609	9.73e-10	97.37	68	5.09e-08	95.35	60	Agrobacterium radiobacter K84 chromosome 1, complete sequence			not available
1331	515	2.32174	5.73e-38	78.28	198	1.89e-32	89.74	239	Hyphomicrobium nitrativorans NL23, complete genome	9.01e-37	71.25	Collagen triple helix repeat (20 copies) [Delftia sp. RIT313]
1332	515	1.29412				7.53e-06	75.86	129	Coriobacteriaceae bacterium 68-1-3, complete genome	3.66e-13	65.12	pyrogallol hydroxytransferase large subunit, partial [Dehalococcoidia bacterium SG8
1333	514	0.973856	0.000908	93.75	32				not available	1.79e-13	60.34	hypothetical protein US38
1334	512	1.80392				0	100	512	Pseudomonas putida DOT-T1E, complete genome	9.56e-87	100	MULTISPECIES: cation transporter [Pseudomonas] >gi|324102791|gb|EGC00202.1| cation transporter [Pseudomonas sp. TJI-51] >gi|388560196|gb|AFK69337.1| cation diffusion facilitator family transporter [Pseudomonas putida ND6] >gi|397332288|gb|AFO48647.1| CDF family cobalt/cadmium/zinc transporter [Pseudomonas putida DOT-T1E] >gi|471348247|gb|EMR46212.1| CDF family cobalt/cadmium/zinc transporter [Pse…
1335	513	2.30719							not available	6.43e-08	40.96	membrane protein [Rhodopirellula sp. SWK7] >gi|460847917|gb|EMI45448.1| membrane protein [Rhodopirellula sp. SWK7]
1336	514	1.87582				0.00032	82.14	56	Halophilic archaeon DL31, complete genome	2.06e-15	60	hypothetical protein ws101A12
1337	513	2.33987							not available			not available
1338	514	2.17211				5.76e-77	82.43	372	Bradyrhizobium japonicum USDA 110 DNA, complete genome	2.7e-57	74.36	acetyl-coenzyme A synthetase [Bradyrhizobium retamae] >gi|949371222|gb|KRR28812.1| acetyl-CoA synthetase [Bradyrhizobium retamae] >gi|949371237|gb|KRR28827.1| acetyl-CoA synthetase [Bradyrhizobium retamae]
1339	514	2.60566							not available			not available
1340	513	5.80392				0.00111	76	222	Candidatus Saccharibacteria bacterium GW2011	5.33e-23	58.93	hypothetical protein [Fischerella muscicola]
1341	514	3.09586							not available	4.31e-05	29.41	hypothetical protein [Nocardioides alkalitolerans]
1342	514	1.78821							not available			not available
1343	512	1.14629				2.61e-05	83.02	99	Parvibaculum lavamentivorans DS-1, complete genome	2.96e-15	55.26	Malate synthase [Rhodovulum sp. PH10]
1344	513	1.21179							not available			not available
1345	512	1.14192	9.65e-10	70.35	296	2.59e-157	90.16	518	Myxococcus xanthus DK 1622, complete genome	1.01e-66	91.92	putative serine protein kinase, PrkA [Chloroflexus aggregans DSM 9485]
1346	512	1.3821							not available	1.67e-15	51.65	hypothetical protein XU08
1347	512	1.19651							not available	3.63e-15	51.85	Threonine synthase [Candidatus Magasanikbacteria bacterium GW2011
1348	513	1.22707				2.79e-68	81.67	513	Hyphomicrobium sp. MC1 chromosome, complete genome	1.37e-29	88	hypothetical protein [Methylopila sp. 73B]
1349	513	2.36245	9.67e-29	78	297	1.27e-53	77.83	411	Candidatus Saccharibacteria bacterium GW2011	3.01e-92	83.04	Chaperone protein DnaK [candidate division WS6 bacterium GW2011
1350	513	1.70961	3.38e-09	83.08	172	3.88e-22	80	364	Burkholderia oklahomensis C6786 chromosome I, complete sequence	1.36e-37	51.88	acetoin dehydrogenase [Burkholderia oklahomensis] >gi|975908519|gb|KUY51256.1| acetoin dehydrogenase [Burkholderia oklahomensis C6786]
1351	515	1.68559				3.89e-79	79.37	518	Castellaniella defragrans 65Phen complete genome	1.38e-66	73.84	cytochrome c oxidase subunit I [Mesorhizobium sp. Root552] >gi|945858901|gb|KQZ12504.1| cytochrome C oxidase subunit I [Mesorhizobium sp. Root552]
1352	514	1.53493	1.35e-20	91.18	386	1.45e-46	79.41	416	Hyphomicrobium denitrificans 1NES1, complete genome	4.21e-74	76.4	molecular chaperone GroEL [Candidatus Yanofskybacteria bacterium GW2011
1353	512	2.93013				7.49e-06	85.11	67	Leptosphaeria biglobosa brassicae b35			not available
1354	511	3.69869							not available	1.79e-22	55.17	Phosphoesterase RecJ domain protein [Candidatus Magasanikbacteria bacterium GW2011
1355	512	0.925602	0.00316	84.09	44	2.96e-131	93.97	315	Achromobacter xylosoxidans genome assembly NCTC10807, chromosome : 1	7.18e-09	97.62	membrane protein [Achromobacter sp. DH1f]
1356	513	1.12473							not available			not available
1357	513	2.22976							not available			not available
1358	514	1.34354							not available	4.32e-07	72.41	hypothetical protein UV63
1359	512	1.91028				7.99e-12	71.43	330	Candidatus Saccharibacteria bacterium RAAC3	1.15e-28	75	putative oxidoreductase [Candidatus Saccharimonas aalborgensis]
1360	512	3.40919	6.09e-06	85.71	58	2.14e-44	100	311	Rhodovulum sulfidophilum DNA, complete genome, strain: DSM 2351	3.71e-37	71.26	ferrochelatase [Chelatococcus sambhunathii] >gi|973995711|emb|CUA84765.1| ferrochelatase [Chelatococcus sambhunathii]
1361	514	4.91466				1.88e-51	73.67	356	Candidatus Saccharibacteria bacterium RAAC3	2.05e-85	77.3	recombinase [Candidatus Saccharibacteria bacterium RAAC3
1362	512	1.05263	0.000904	85.71	42	1.19e-09	89.74	235	Gemmatirosa kalamazoonesis strain KBS708, complete genome	1.3e-40	50.31	hypothetical protein [Edaphobacter aggregans]
1363	510	1.71711							not available			not available
1364	512	2.82018				2.61e-05	75.58	112	Anaeromyxobacter sp. Fw109-5, complete genome	5.02e-36	61.16	hypothetical protein UY34
1365	508	1.20833							not available	1.81e-36	75.76	SpoIID/LytB domain protein [Candidatus Uhrbacteria bacterium GW2011
1366	515	0.958333	1.44e-07	93.75	64	2.81e-11	92.98	71	Verrucomicrobia bacterium IMCC26134, complete genome			not available
1367	512	0.986842	6.09e-06	78.79	66	0	89.28	526	Luteipulveratus mongoliensis strain MN07-A0370 genome	7.86e-58	80.79	adenylosuccinate synthase [Microbacterium oxydans] >gi|770639506|gb|KJL25229.1| Adenylosuccinate synthetase [Microbacterium oxydans]
1368	510	2.21711	6.07e-06	77.78	112	0	99.41	511	Enterobacteria phage P1 mod1902::IS5 c1.100 rev dmt(del)MB mutant, complete genome	1.21e-105	93.83	MULTISPECIES: protein kilA [Enterobacteriaceae] >gi|46401671|ref|YP
1369	513	1.5943				1.65e-39	78.79	512	Bordetella sp. N genome	4.89e-58	71.81	xanthine dehydrogenase [Roseomonas aerilata]
1370	512	3.34649							not available	7.58e-33	66.67	DNA mismatch repair protein MutS [Pseudothermotoga thermarum] >gi|335364282|gb|AEH50227.1| DNA mismatch repair protein MutS [Pseudothermotoga thermarum DSM 5069]
1371	511	2.57675							not available	8.98e-13	60.38	hypothetical protein [Chlorogloeopsis fritschii]
1372	510	4.23465				2.43e-56	78.95	254	Candidatus Saccharimonas aalborgensis, complete genome	8.27e-34	89.86	putative copper-exporting P-type ATPase B [Candidatus Saccharimonas aalborgensis]
1373	510	1.14286							not available			not available
1374	509	2.2							not available	5.22e-07	54	exodeoxyribonuclease VII small subunit [Atopococcus tabaci]
1375	510	1.1011				6.09e-102	81.95	509	Sphingomonas taxi strain ATCC 55669, complete genome	5.01e-40	93.22	GTP-binding protein YchF [Chelatococcus sambhunathii] >gi|973995634|emb|CUA84580.1| GTP-binding protein YchF [Chelatococcus sambhunathii]
1376	509	1.26593							not available	8.76e-07	33.53	ABC transporter [Mycobacterium chlorophenolicum] >gi|859089248|gb|KMO67750.1| putative ABC transporter ATP-binding protein [Mycobacterium chlorophenolicum]
1377	508	1.51868				1.43e-08	86.36	92	Candidatus Saccharibacteria bacterium RAAC3	2.1e-24	74.24	Phenylalanine-tRNA ligase beta subunit [Parcubacteria group bacterium GW2011
1378	509	1.52308	0.000257	73.56	85	1.75e-45	86.36	382	Aurantimonas coralicida DNA, ribosomal RNA operon, note: contig containing rrnC	3.28e-26	72	beta-hydroxyacyl-ACP dehydratase [Methylocapsa aurea]
1379	511	1.82418				2e-19	87.23	300	Hyphomonas neptunium ATCC 15444, complete genome	4.39e-40	59.73	Formamidopyrimidine-DNA glycosylase [Hyphomicrobium sulfonivorans]
1380	510	3.19121				3.38e-48	85	323	Bacillus thuringiensis strain CTC, complete genome	1.34e-09	71.05	hypothetical protein [uncultured verrucomicrobium HF0500
1381	510	3.32747				9.08e-05	92.5	40	Dermacoccus nishinomiyaensis strain M25, complete genome	2.18e-06	48.84	hypothetical protein ACD
1382	509	1.56264							not available	8.47e-34	52.27	hypothetical protein UV58
1383	510	1.20879				1.75e-07	77.63	139	Micavibrio aeruginosavorus ARL-13, complete genome	5.88e-46	70.65	hsdr protein probable type i restriction enzyme restrictionchain [Berkelbacteria bacterium GW2011
1384	510	0.96696							not available			not available
1385	509	2.62335	0.00314	89.47	37				not available			not available
1386	511	1.19824				0.00387	96.88	32	Deinococcus actinosclerus strain BM2, complete genome	0.000126	46.81	MULTISPECIES: glutathione S-transferase [Paracoccus]
1387	509	1.32379				1.1e-155	85.6	509	Rhodospirillum rubrum F11, complete genome	2.1e-65	97.3	preprotein translocase subunit SecY [Afipia sp. P52-10] >gi|571919005|gb|ETR75554.1| preprotein translocase subunit SecY [Afipia sp. P52-10]
1388	508	2.75551				2.13e-06	88.64	50	Heliobacterium modesticaldum Ice1, complete genome	7.32e-24	45.67	hypothetical protein HMPREF0731
1389	510	2.85683							not available			not available
1390	509	3.05286				9.67e-11	87.76	207	Thermodesulfobacteriaceae bacterium TF1 DNA, complete genome	2.14e-26	81.48	glycoprotease family metalloendopeptidase, O-sialoglycoprotein endopeptidase [Peregrinibacteria bacterium GW2011
1391	509	4.20705				0.000316	90.24	41	Planctomyces limnophilus DSM 3776, complete genome	7.18e-14	65.91	UDP-N-acetylmuramate-L-alanine ligase, partial [Parcubacteria group bacterium GW2011
1392	508	0.856512				2.42e-37	88.73	327	Ralstonia solanacearum Po82 megaplasmid, complete sequence	2.37e-27	83.33	Glutamine synthetase type I [Hyphomicrobium sulfonivorans]
1393	508	1.5585				7.42e-25	86.36	457	Fibrella aestuarina BUZ 2 drat genome	1.12e-45	63.29	MULTISPECIES: histidinol-phosphatase [Thermoanaerobacter] >gi|166855479|gb|ABY93887.1| PHP C-terminal domain protein [Thermoanaerobacter pseudethanolicus ATCC 33223] >gi|319928163|gb|ADV78848.1| PHP domain protein [Thermoanaerobacter brockii subsp. finnii Ako-1]
1394	509	1.21192							not available	1.18e-10	49.21	MULTISPECIES: DNA-binding protein [Bacillales]
1395	509	1.24503				0	99.21	507	Pseudomonas sp. WCS374 genome	7.65e-101	97.59	non-ribosomal peptide synthetase [Pseudomonas sp. WCS374] >gi|646240762|gb|AIB43121.1| peptide synthase [Pseudomonas sp. WCS374]
1396	509	1.28698							not available			not available
1397	508	3.91391							not available			not available
1398	506	2.4128	1.61e-19	68.73	272	1.25e-72	81.19	503	Rhodopseudomonas palustris BisA53, complete genome	4.43e-73	70.48	mannose-1-phosphate guanylyltransferase/mannose-6-phosphate isomerase [Bradyrhizobium sp. ARR65]
1399	509	3.77483							not available			not available
1400	507	1.47241				1.43e-46	93.18	371	Variovorax paradoxus S110 chromosome 1, complete sequence	7.34e-47	62.4	ABC transporter substrate-binding protein [Variovorax sp. CF313] >gi|398086529|gb|EJL77143.1| ABC-type branched-chain amino acid transport system, periplasmic component [Variovorax sp. CF313]
1401	507	1.76327	7.34e-05	68.59	153	4.37e-15	70	348	Oligotropha carboxidovorans OM5, complete genome	7.66e-30	51.26	hypothetical protein [Afipia felis] >gi|410883374|gb|EKS31214.1| hypothetical protein HMPREF9697
1402	507	0.951327	2.1e-05	69.53	128	5.3e-147	87.5	505	Methylobacterium sp. 4-46, complete genome	1.26e-81	85.33	carbamoyl phosphate synthase large subunit [Afipia sp. Root123D2] >gi|945566905|gb|KQW21941.1| carbamoyl phosphate synthase large subunit [Afipia sp. Root123D2]
1403	510	1.15265				4.12e-09	81.54	235	Myxococcus fulvus HW-1, complete genome	2.22e-24	48.44	hypothetical protein [Rudanella lutea]
1404	507	1.60841							not available			not available
1405	507	1.16814							not available	1.18e-09	55.74	hypothetical protein [Arthrobacter sp. 135MFCol5.1]
1406	507	2.9646				0.0011	85.11	68	Desulfomicrobium baculatum DSM 4028, complete genome	1.08e-43	73	Nitrogen-fixing NifU domain protein [Candidatus Kaiserbacteria bacterium GW2011
1407	508	1.88938				1.86e-89	76.4	507	Rhodopseudomonas palustris BisB5, complete genome	9.69e-42	82.54	4-hydroxybenzoyl-CoA reductase subunit alpha [Rhodopseudomonas palustris] >gi|91682459|gb|ABE38761.1| 4-hydroxybenzoyl-CoA reductase alpha subunit [Rhodopseudomonas palustris BisB5]
1408	505	2.99779	0	100	505	0	100	515	Escherichia coli O103:H2 str. 12009 DNA, complete genome	1.15e-88	100	phage tail assembly protein T, partial [Escherichia coli 908624]
1409	505	2.25				1.42e-08	83.61	94	Thermus scotoductus SA-01, complete genome	4.81e-05	80.95	4Fe-4S ferredoxin iron-sulfur binding domain-containing protein [Sulfobacillus acidophilus DSM 10332]
1410	505	2.24558							not available	1.7e-17	46.81	Sortase, marine proteobacterial type [Parcubacteria group bacterium GW2011
1411	506	2.32743							not available			not available
1412	507	4.30088	2.74e-10	91.43	89	2.76e-11	87.04	97	Rhizobium leguminosarum bv. trifolii WSM1325, complete genome			not available
1413	510	5.79646	0.00314	88.89	36	0.00386	81.03	55	Streptomyces scabiei 87.22 complete genome	9.07e-22	44.2	hypothetical protein AMJ38
1414	507	1.59071							not available			not available
1415	506	1.24169							not available	4.16e-57	65.91	hypothetical protein UT69
1416	506	1.44789	3.33e-09	67.07	242				not available	9.73e-25	38.32	major capsid protein [uncultured Mediterranean phage uvMED] >gi|787057988|dbj|BAR29937.1| major capsid protein [uncultured Mediterranean phage uvMED]
1417	505	0.986696				8.98e-24	81.03	433	Geitlerinema sp. PCC 7407, complete genome	1.08e-44	70.59	GDP-fucose synthetase [Thermosynechococcus sp. NK55a] >gi|564737281|gb|AHB87679.1| GDP-fucose synthetase WcaG [Thermosynechococcus sp. NK55a]
1418	506	1.59424	0.000893	87.5	93				not available	1.46e-14	69.57	possible T4-like proximal tail fiber [uncultured phage MedDCM-OCT-S09-C5]
1419	507	1.7561							not available	6.41e-54	85.25	hypothetical protein [Bradyrhizobium sp. YR681] >gi|398226941|gb|EJN13182.1| hypothetical protein PMI42
1420	506	2.85588							not available			not available
1421	509	1.84035				2.27e-69	88	419	Blastochloris viridis genome assembly Blastochloris viridis genome, chromosome : I	1.67e-33	70.59	hypothetical protein [Bradyrhizobium valentinum] >gi|949341249|gb|KRQ99848.1| hypothetical protein CQ10
1422	506	1.19778				1.02e-73	80.3	387	Dechlorosoma suillum PS, complete genome	1.59e-40	76.47	hypothetical protein [Methyloversatilis thermotolerans]
1423	505	1.18444				0	100	506	Homo sapiens chromosome 17, clone RP11-515O17, complete sequence	7.88e-28	90.91	hypothetical protein EGM
1424	505	1.14444	0.000891	73.63	90	1.52e-14	83.93	332	Candidatus Rhodoluna lacicola strain MWH-Ta8, complete genome	2.47e-39	61.48	LemA-like protein [Candidatus Moranbacteria bacterium GW2011
1425	503	1.57111							not available	1.86e-24	50	hypothetical protein [Caulobacteraceae bacterium PMMR1]
1426	505	1.55778							not available			not available
1427	507	2.34							not available	5.94e-05	33.33	hypothetical protein [uncultured bacterium A1Q1
1428	504	1.50111	2.09e-05	85.42	152	6.42e-108	80.54	484	Rhodopseudomonas palustris BisA53, complete genome	3.89e-45	75.89	restriction endonuclease subunit M [Bradyrhizobium elkanii]
1429	505	1.00445							not available	1.5e-15	38.84	glycosyl transferase family 1 [Pedosphaera parvula] >gi|223896794|gb|EEF63234.1| glycosyl transferase group 1 [bacterium Ellin514]
1430	505	1.41203	2.23e-49	70.73	445	5.64e-96	78.48	478	Starkeya novella DSM 506, complete genome	1.55e-59	75.94	glutamate synthase [Rhodovulum sp. PH10] >gi|402498935|gb|EJW10660.1| Glutamate synthase [NADPH] large chain [Rhodovulum sp. PH10]
1431	504	1.12249							not available			not available
1432	504	0.924276				3.33e-67	75.71	503	Symbiobacterium thermophilum IAM 14863 DNA, complete genome	7e-57	82.61	tyrosine phenol-lyase [Ardenticatena maritima] >gi|913353576|dbj|GAP63810.1| tryptophanase [Ardenticatena maritima]
1433	503	2.99555							not available	6.51e-30	53.33	type 11 methyltransferase [Thermoanaerobacter wiegelii] >gi|344032494|gb|AEM78220.1| Methyltransferase type 11 [Thermoanaerobacter wiegelii Rt8.B1]
1434	505	1.20935							not available	2.8e-14	53.62	hypothetical protein UX16
1435	503	2.14699	7.28e-05	70.31	127	3.54e-149	100	505	Sphingopyxis sp. 113P3, complete genome	8.48e-75	85.61	acyl-CoA dehydrogenase [Acidiphilium cryptum]
1436	501	2.93096	0.00308	76.56	64				not available	4.08e-29	60.36	GDP-L-fucose synthase [Parcubacteria group bacterium GW2011
1437	504	2.43207				8.97e-05	96.88	56	Chondromyces crocatus strain Cm c5, complete genome			not available
1438	502	0.953125				1.5e-109	79.13	491	Rhodopseudomonas palustris BisA53, complete genome	2.65e-48	85.19	putative benzoyl-CoA reductase [Thauera chlorobenzoica]
1439	504	0.944196				0	97.42	504	Pseudomonas sp. WCS374 genome	1.64e-116	100	MULTISPECIES: histidine--tRNA ligase [Pseudomonas] >gi|949236995|gb|KRP97881.1| histidinol dehydrogenase [Pseudomonas sp. DSM 28142] >gi|984330928|gb|KWV80144.1| Histidine--tRNA ligase [Pseudomonas fluorescens]
1440	503	0.924107				6.42e-51	86.11	205	Hyphomicrobium denitrificans 1NES1, complete genome	5.62e-30	90.16	transcription termination factor Rho [Hyphomicrobium zavarzinii]
1441	503	1.16071				2.73e-30	86.3	441	Rhodopseudomonas palustris BisA53, complete genome	2.27e-18	76.25	30S ribosomal protein S5 [Caldilinea aerophila] >gi|381381616|dbj|BAL98432.1| 30S ribosomal protein S5 [Caldilinea aerophila DSM 14535 = NBRC 104270]
1442	502	1.79241				1.72e-07	91.89	181	Coprococcus catus GD/7 draft genome	1.33e-76	75.82	ParB-like protein partition protein [candidate division WS6 bacterium GW2011
1443	503	1.50893				8.33e-113	84	507	Rhodopseudomonas palustris BisB5, complete genome	2.98e-83	79.88	RNA polymerase sigma factor RpoD [Rhodovulum sp. PH10] >gi|402498854|gb|EJW10580.1| RNA polymerase sigma factor RpoD [Rhodovulum sp. PH10]
1444	502	3.42634							not available			not available
1445	502	1.81027							not available	2.76e-19	55.24	hypothetical protein [Chloroflexus aggregans] >gi|219541873|gb|ACL23611.1| conserved hypothetical protein [Chloroflexus aggregans DSM 9485]
1446	503	2.91295	0.000887	82.61	85	6.03e-07	81.82	242	Berkelbacteria bacterium GW2011	4.57e-57	62.59	Single-stranded DNA-binding protein [candidate division CPR2 bacterium GW2011
1447	503	2.98438				1.09e-60	92.68	248	Rhodopseudomonas palustris BisA53, complete genome	2.21e-39	87.8	acetyl-CoA acetyltransferase [Pseudolabrys sp. Root1462] >gi|945844546|gb|KQY98220.1| acetyl-CoA acetyltransferase [Pseudolabrys sp. Root1462]
1448	504	3.64732							not available			not available
1449	501	1.25503				0	98.6	501	Pseudomonas sp. WCS374 genome	1.05e-92	100	ABC transporter permease/ATP-binding protein [Pseudomonas sp. CFT9] >gi|515440488|gb|EPJ88672.1| ABC transporter permease/ATP-binding protein [Pseudomonas sp. CFT9]
1450	502	1.2528				3.54e-92	75.9	501	Bradyrhizobium oligotrophicum S58 DNA, complete genome	7.5e-59	74.36	cytochrome cd1 nitrite reductase [Bradyrhizobium oligotrophicum] >gi|456358340|dbj|BAM92785.1| cytochrome cd1 nitrite reductase [Bradyrhizobium oligotrophicum S58]
1451	502	1.13199							not available			not available
1452	503	1.08725				3.54e-130	91.84	454	Microbacterium sp. CGR1, complete genome	5.1e-59	73.65	methionine ABC transporter substrate-binding protein [Microbacterium sp. ZOR0019]
1453	501	2.10291	7.74e-11	77.89	236	1.4e-141	83.44	500	Bradyrhizobium diazoefficiens DNA, complete genome, strain: NK6	6.06e-67	100	ATP-dependent Clp protease ATP-binding subunit ClpA [Variibacter gotjawalensis]
1454	500	1.71141				3.77e-41	88.1	391	Caldilinea aerophila DSM 14535 = NBRC 104270 DNA, complete genome	2.71e-26	91.18	LuxR family transcriptional regulator [Anaerolineae bacterium SG8
1455	502	2.46309	1.82e-12	70.89	158	1.41e-46	84.31	387	Pantoea vagans C9-1, complete genome	4.21e-62	75.76	formate acetyltransferase [Bacteroides salanitronis DSM 18170]
1456	503	4.30201							not available			not available
1457	502	1.85682							not available	0.000116	57.69	Chromosomal replication initiator protein DnaA [Microgenomates group bacterium GW2011
1458	503	1.82103	1.41e-07	70.54	129				not available	2.01e-13	30.46	GDSL-like Lipase/Acylhydrolase family, partial [uncultured bacterium]
1459	502	2.27517	3.3e-09	81.97	190	1.41e-27	82.35	336	Bradyrhizobium sp. CCGE-LA001, complete genome	3.68e-25	72.53	peptidase [Agrobacterium albertimagni] >gi|407746336|gb|EKF57860.1| peptidase M, neutral zinc metallopeptidase, zinc-binding site [Agrobacterium albertimagni AOL15]
1460	500	2.566	4.27e-14	81.16	134	3.08e-137	94.74	501	Bradyrhizobium sp. BTAi1, complete genome	7.05e-70	87.21	two-component sensor histidine kinase [Afipia clevelandensis] >gi|338232717|gb|EGP07845.1| periplasmic sensor signal transduction histidine kinase [Bradyrhizobiaceae bacterium SG-6C] >gi|410895060|gb|EKS42846.1| hypothetical protein HMPREF9696
1461	501	1.13229							not available	4.03e-27	55.36	hypothetical protein AMJ93
1462	502	1.95964							not available			not available
1463	500	1.96188							not available			not available
1464	501	2.25336	4.01e-08	81.54	65	8.34e-18	84.27	263	Mesorhizobium opportunistum WSM2075, complete genome	9.97e-39	57.24	Mg chelatase-related protein [Parcubacteria group bacterium GW2011
1465	501	1.86996				0.00379	94.12	44	Populus tremula x Populus tremuloides PnLHY2 gene for transcription factor LHY, promoter region			not available
1466	502	1.94843	1.5e-32	69.35	382	2.23e-88	79.18	402	Rhodomicrobium vannielii ATCC 17100, complete genome	8.74e-74	78.83	SsrA-binding protein [Pseudolabrys sp. Root1462] >gi|945847081|gb|KQZ00795.1| SsrA-binding protein [Pseudolabrys sp. Root1462]
1467	500	2.82287	7.73e-11	71.64	159	1.23e-129	81.3	499	Rhodomicrobium vannielii ATCC 17100, complete genome	9.09e-105	89.16	sulfite reductase [Rhodomicrobium vannielii] >gi|311218511|gb|ADP69879.1| sulfite reductase, dissimilatory-type alpha subunit [Rhodomicrobium vannielii ATCC 17100]
1468	501	1.14574							not available	3.31e-07	34.07	glycosyl transferase group 1 family [Bacteroides finegoldii CAG:203]
1469	500	1.28539	1.59e-38	75.61	422	3.3e-67	76.62	425	Bacillus coagulans strain S-lac, complete genome	7.69e-84	83.44	Clp protease ClpX [Caldanaerobius polysaccharolyticus]
1470	502	0.94382				0.000312	94.12	134	Chroococcidiopsis thermalis PCC 7203, complete genome	2.22e-29	60.71	pyruvate kinase [Microcoleus sp. PCC 7113]
1471	499	1.9573				3.51e-149	84.56	498	Streptomyces sp. 4F, complete genome	2.07e-85	87.86	phenylacetate-CoA oxygenase subunit PaaA [Rhizobiales bacterium YIM 77505]
1472	502	0.939326	1.23e-52	70.93	479	4.91e-122	82.81	466	Methylobacterium populi BJ001, complete genome	1.52e-39	90.2	ribosomal protein S12 methylthiotransferase [Afipia birgiae]
1473	500	1.17528				2.9e-36	97.98	101	Pseudomonas fluorescens strain FW300-N2E3, complete genome	8.81e-06	64.29	hypothetical protein ACD
1474	501	1.90787							not available			not available
1475	500	1.57528							not available			not available
1476	499	3.2382							not available			not available
1477	500	2.94831				1.96e-19	84.62	301	Bradyrhizobium japonicum strain E109, complete genome	1.5e-24	67.57	glycine dehydrogenase (aminomethyl-transferring) [Photobacterium damselae]
1478	498	1.27703				5.23e-14	90.7	388	Microterricola viridarii strain ERGS5:02, complete genome	5.06e-38	50	cytochrome d ubiquinol oxidase subunit I [Clostridiales bacterium DRI-13]
1479	498	1.06532							not available			not available
1480	500	0.93018	1.4e-07	72.36	122	2.08e-120	85.42	551	Streptomyces albus J1074, complete genome	1.76e-29	100	daunorubicin resistance protein DrrC [Microbacterium foliorum] >gi|770631873|gb|KJL17703.1| UvrABC system protein A [Microbacterium foliorum]
1481	501	2.90766							not available	7.81e-06	30.07	hypothetical protein AMJ57
1482	500	1.21396				2.38e-18	70.28	272	Caldisericum exile AZM16c01 DNA, complete genome	3.89e-57	61.4	50S ribosomal protein L2 [Microgenomates group bacterium GW2011
1483	499	1.39865	0.00088	84.44	45	4.59e-40	85.88	326	Bradyrhizobium sp. BTAi1, complete genome	6.29e-23	91.67	glutamate synthase domain 2 [uncultured bacterium HF770
1484	499	1.28378							not available	9.31e-16	41.07	hypothetical protein [Afipia clevelandensis] >gi|410887556|gb|EKS35366.1| hypothetical protein HMPREF9696
1485	499	1.28829							not available			not available
1486	498	4.56982							not available	2.1e-24	39.76	Type IV pilus assembly protein PilM [candidate division CPR2 bacterium GW2011
1487	499	1.47973	2.36e-17	74.5	288	1.01e-35	75.83	326	Bacillus coagulans strain S-lac, complete genome	8.13e-34	78.79	ATP-dependent Clp protease proteolytic subunit [Desulfurobacterium thermolithotrophum] >gi|325064664|gb|ADY72671.1| ATP-dependent Clp protease proteolytic subunit [Desulfurobacterium thermolithotrophum DSM 11699]
1488	500	3.46171	2.88e-16	90	150	2.71e-49	92.11	217	Vigna angularis var. angularis DNA, chromosome 8, almost complete sequence, cultivar: Shumari			not available
1489	498	1.1535				3.08e-61	86.67	420	Comamonas testosteroni TK102, complete genome	8.69e-67	72.92	4-hydroxybenzoate--CoA ligase [Pseudolabrys sp. Root1462] >gi|945843828|gb|KQY97505.1| 4-hydroxybenzoate--CoA ligase [Pseudolabrys sp. Root1462]
1490	497	1.80135				0.00108	80.3	68	Aphanomyces invadans 30S ribosomal protein S18 mRNA	0.000161	60	30S ribosomal protein S18 [Candidatus Yanofskybacteria bacterium GW2011
1491	498	0.997743	2.69e-10	86.36	77	2.22e-12	89.36	248	Syntrophus aciditrophicus SB, complete genome	1.53e-27	81.82	hypothetical protein VZ95
1492	498	1.38375							not available			not available
1493	498	0.923251				5.96e-07	89.13	217	Azoarcus sp. CIB, complete genome	8.26e-07	61.9	probable cytosol aminopeptidase [Clostridium sp. CAG:306]
1494	497	2.41535				7.22e-82	81.27	340	Bradyrhizobium japonicum USDA 110 DNA, complete genome	2.75e-44	90.91	bacterioferritin [Azorhizobium doebereinerae]
1495	498	1.27991							not available	4.71e-11	39.13	OmpA/MotB protein [uncultured bacterium]
1496	498	1.68849				0.00376	90.24	41	Thioalkalivibrio sp. K90mix, complete genome	1.14e-05	56.1	hypothetical protein [Aquimarina macrocephali]
1497	497	1.17156	5.17e-13	68.03	241				not available	2.26e-14	68	hypothetical protein [Sinorhizobium meliloti] >gi|334100189|gb|AEG58197.1| hypothetical protein Sinme
1498	498	3.02257				4.27e-129	91.67	462	Stenotrophomonas acidaminiphila strain ZAC14D2	1.55e-57	87.13	TIGR00645 family protein [Bradyrhizobium valentinum] >gi|949344356|gb|KRR02879.1| hypothetical protein CP49
1499	498	1.24887				1.49e-52	83.33	393	Thermaerobacter marianensis DSM 12885, complete genome	6.23e-84	83.44	ATPase [Methylosinus sp. LW3]
1500	497	1.16516							not available			not available
1501	496	4.35068							not available			not available
1502	498	1.16968	2.06e-05	69.53	128	0.00376	71.43	105	Rhodopseudomonas palustris DX-1, complete genome	8.29e-20	49.35	heat shock protein DnaJ-like [Gemmata obscuriglobus]
1503	496	2.50905	9.33e-10	76.34	93	4.56e-21	86.3	274	Candidatus Saccharibacteria bacterium GW2011	2.34e-45	73	peptide chain release factor 1 [Berkelbacteria bacterium GW2011
1504	496	2.95249							not available			not available
1505	496	2.49321							not available			not available
1506	497	3.13122							not available			not available
1507	498	3.10633							not available			not available
1508	496	0.99093	1.21e-14	80.43	92	0	93.57	509	Pseudomonas fluorescens Pf29Arp contig091, whole genome shotgun sequence	1.04e-42	90.22	Ornithine carbamoyltransferase 1, phaseolotoxin-sensitive [Pseudomonas fluorescens] >gi|984340535|gb|KWV89442.1| Ornithine carbamoyltransferase 1, phaseolotoxin-sensitive [Pseudomonas fluorescens]
1509	499	1.11791				0.00031	83.93	55	Gordonia sp. QH-11, complete genome	6.51e-28	59.46	gyrase subunit A protein [Parcubacteria group bacterium GW2011
1510	496	1.1542	5.89e-06	78.69	117	2.07e-44	88.89	238	Cupriavidus taiwanensis str. LMG19424 chromosome 2, complete genome	1.95e-35	88.46	NAD-dependent succinate-semialdehyde dehydrogenase [Pseudolabrys sp. Root1462] >gi|945843648|gb|KQY97325.1| NAD-dependent succinate-semialdehyde dehydrogenase [Pseudolabrys sp. Root1462]
1511	496	2.79138							not available			not available
1512	497	1.65986							not available			not available
1513	496	3.81859				8.81e-05	81.94	80	Porphyromonadaceae bacterium ING2-E5B genome assembly E5B, chromosome : chrI	7.56e-17	45	hypothetical protein [Cryobacterium sp. MLB-32]
1514	496	1.63864				0.00375	82.69	52	Cronobacter condimenti 1330 strain LMG 26250, complete genome	4.58e-18	62.16	phenylalanine--tRNA ligase subunit beta [Thermophagus xiamenensis]
1515	496	0.956818				4.27e-15	66.07	486	Clavibacter michiganensis subsp. sepedonicus plasmid pCSL1	1.01e-27	97.92	hypothetical protein D514
1516	495	1.38636							not available			not available
1517	497	1.59091				1.23e-15	82.35	219	Sphingomonas wittichii RW1, complete genome	3.04e-22	83.33	hypothetical protein AMJ88
1518	495	1.79545							not available	1.85e-30	67.07	hypothetical protein UT53
1519	495	1.79091				1.94e-19	80	243	Rubrobacter radiotolerans strain RSPS-4, complete genome	1.76e-50	73.68	UvrABC system protein B [Microgenomates (Woesebacteria) bacterium GW2011
1520	495	3.97727							not available	3.14e-22	56.32	hypothetical protein UY92
1521	495	2.91136							not available	5e-65	65.36	Replicative DNA helicase [Parcubacteria group bacterium GW2011
1522	494	0.972665							not available	2.55e-12	54.17	phage tail protein [Streptomyces purpureus]
1523	496	0.949886				7.72e-12	83.61	143	Salinibacter ruber M8 chromosome, complete genome	3.56e-22	57.3	Glycine-tRNA ligase [Candidatus Yanofskybacteria bacterium GW2011
1524	495	0.977221				1.38e-141	83.81	494	Bradyrhizobium oligotrophicum S58 DNA, complete genome	4.36e-73	85.29	DNA ligase (NAD(+)) LigA [Bradyrhizobium elkanii]
1525	493	1.31891				0.00372	89.74	39	Aeromonas schubertii strain WL1483, complete genome			not available
1526	494	2.89977							not available			not available
1527	494	2.21868	1.38e-07	70.11	170	0.00373	83.33	59	Aureococcus anophagefferens hypothetical protein partial mRNA	3.13e-05	72.22	hypothetical protein [Desulfovermiculus halophilus]
1528	496	2.47153				2.69e-30	92.31	241	Methylobacterium extorquens AM1, complete genome	1.76e-22	70.37	DNA-binding response regulator [Methylobacterium sp. 77]
1529	491	1.28995				7.14e-44	84.09	368	Bradyrhizobium japonicum strain E109, complete genome	4.27e-35	63.43	c-type cytochrome biogenesis protein CcmF [Rhodopseudomonas palustris]
1530	493	1.08676							not available	2.82e-20	77.78	Fic family protein [Berkelbacteria bacterium GW2011
1531	493	1.47032							not available	5.93e-29	48.91	hypothetical protein CSIRO
1532	493	1.29224							not available	2.22e-36	80	hypothetical protein UT69
1533	493	1.23516							not available			not available
1534	493	1.63699	2.32e-55	86.39	252	1.92e-114	87.76	517	Rhodopseudomonas palustris BisB18, complete genome	3.05e-72	75.61	valine--tRNA ligase [Hyphomicrobium sp. 99]
1535	492	1.65525				4.52e-21	82.46	242	Kuenenia stuttgartiensis genome fragment KUST	7.54e-41	70.83	Nitrite oxidoreductase, alpha subunit (N-terminal fragment) [Nitrospira sp. 2 'RAS filter enrichment']
1536	493	1.87671	0.000868	82.14	55	3.97e-47	97.06	179	Rhodopseudomonas palustris BisB5, complete genome	4.71e-22	92	50S ribosomal protein L33 [Afipia sp. Root123D2] >gi|945567691|gb|KQW22727.1| 50S ribosomal protein L33 [Afipia sp. Root123D2]
1537	494	1.26087				7.69e-12	74.39	282	Azoarcus sp. CIB, complete genome	1.2e-49	61.54	hypothetical protein AMS20
1538	491	1.28146				3.96e-09	65.53	398	Polymorphum gilvum SL003B-26A1, complete genome	5.78e-27	61.11	peptidase [Sediminimonas qiaohouensis]
1539	491	1.05263	2.64e-10	73.11	156	2.67e-11	72.5	297	Sphingopyxis macrogoltabida strain EY-1, complete genome	7.65e-25	49.15	replicative DNA helicase [Roseobacter sp. CCS2] >gi|126714742|gb|EBA11608.1| replicative DNA helicase [Roseobacter sp. CCS2]
1540	491	1.16476				4.22e-15	83.33	288	Blastochloris viridis genome assembly Blastochloris viridis genome, chromosome : I	1.52e-11	73.17	dihydrolipoamide dehydrogenase [Hyphomicrobium nitrativorans NL23]
1541	492	4.16934				4.23e-15	86	399	Parcubacteria (Campbellbacteria) bacterium GW2011	5.08e-62	62.66	hypothetical protein UR94
1542	493	1.4119							not available	0.000106	47.06	hypothetical protein [Cryptosporangium arvum]
1543	495	3.49886				9.37e-49	75.79	459	Parcubacteria (Wolfebacteria) bacterium GW2011	6.94e-66	91.78	ATP synthase subunit alpha [Candidatus Moranbacteria bacterium GW2011
1544	492	1.21053							not available	3.13e-05	64.29	hypothetical protein UU14
1545	491	1.17431							not available			not available
1546	490	1.34404				3.46e-35	86.67	450	Solibacter usitatus Ellin6076, complete genome	5.57e-63	61.69	methionine synthase [Candidatus Solibacter usitatus] >gi|116225596|gb|ABJ84305.1| methionine synthase (B12-independent) [Candidatus Solibacter usitatus Ellin6076]
1547	491	1.70183							not available	1.81e-43	70	hypothetical protein [Ottowia thiooxydans]
1548	491	1.76147	0.000248	69.83	116	4.51e-21	85.19	228	Sphingobium baderi strain DE-13, complete genome	2.1e-25	68.49	MULTISPECIES: heat-shock protein [Afipia] >gi|298592473|gb|EFI52673.1| heat shock protein Hsp20 [Afipia sp. 1NLS2] >gi|697980658|emb|CEG06736.1| Spore protein SP21 [Afipia felis]
1549	488	1.65138							not available			not available
1550	491	2.46789							not available			not available
1551	491	2.55505	1.46e-13	93.55	82	5.15e-14	89.55	85	Sphingobium chlorophenolicum L-1 chromosome 1, complete sequence	6.54e-25	93.48	hypothetical protein UR56
1552	491	1.79128	0.000865	84.44	45	8.72e-05	76.62	77	Hymenobacter sp. DG25A, complete genome	2.99e-32	53.7	hypothetical protein BACPEC
1553	491	2.83716							not available			not available
1554	489	1.31724							not available			not available
1555	489	1.05977				8.66e-43	70.98	473	Chelatococcus sp. CO-6, complete genome	9.8e-56	57.14	guanine deaminase [Sphingomonas sp. MM-1] >gi|469478760|gb|AGH48985.1| guanine deaminase [Sphingomonas sp. MM-1]
1556	490	1.54943							not available	2.46e-09	45.76	hypothetical protein US97
1557	490	1.01609							not available			not available
1558	489	1.37471	1.46e-13	68.35	218	8.11e-56	86.67	421	Burkholderia cepacia ATCC 25416 chromosome 2, complete sequence	3.46e-49	71.93	ABC transporter [Pseudomonas sp. EpSL25] >gi|973600883|gb|KUM44472.1| ABC transporter [Pseudomonas sp. EpSL25]
1559	490	1.61149				5.14e-14	75.36	137	Bradyrhizobium sp. ORS278,complete sequence	1.32e-29	90.16	hypothetical protein [Chelatococcus sambhunathii] >gi|973992083|emb|CUA90584.1| hypothetical protein Ga0061061
1560	490	1.55632							not available	3.56e-18	68.18	UDP-N-acetylglucosamine--N-acetylmuramyl-(pentapeptide) pyrophosphoryl-undecaprenol N-acetylglucosamine transferase [Candidatus Koribacter versatilis] >gi|166224920|sp|Q1IKH0.1|MURG
1561	492	1.85057				1.29e-59	92.06	197	Methylobacterium sp. AMS5, complete genome	6.61e-29	90	homospermidine synthase [Rhodopseudomonas palustris]
1562	489	2.82299							not available	1.6e-15	39.13	hypothetical protein US74
1563	489	2.33641	0.000247	82.35	51	2.04e-25	100	273	Magnetospirillum magneticum AMB-1 DNA, complete genome	1.11e-19	60.67	septum formation inhibitor Maf [Afipia felis] >gi|410882365|gb|EKS30205.1| septum formation protein Maf [Afipia felis ATCC 53690]
1564	489	0.93318	2.31e-17	90	98	9.26e-11	87.32	101	Rhodopseudomonas palustris DX-1, complete genome	8.43e-05	100	hypothetical protein [Deinococcus misasensis]
1565	488	1.79954				1.2e-53	86.27	430	Castellaniella defragrans 65Phen complete genome	9.05e-63	70	ABC transporter permease [Pseudolabrys sp. Root1462] >gi|945844505|gb|KQY98179.1| ABC transporter permease [Pseudolabrys sp. Root1462]
1566	488	1.2235				1.78e-70	81.33	478	Mesorhizobium opportunistum WSM2075, complete genome	9.26e-34	71.91	hydrogenase 4 subunit B [Sinorhizobium fredii]
1567	489	1.79493				2.18e-31	91.49	387	Microbacterium sp. XT11, complete genome	2.93e-41	58.42	AMP-dependent synthetase [Jiangella muralis]
1568	489	2.53687				8.68e-05	78.38	138	Desulfurella acetivorans A63, complete genome	6.63e-11	73.08	Membrane protein [Parcubacteria group bacterium GW2011
1569	489	1.66282				4.48e-59	88.89	300	Bradyrhizobium japonicum SEMIA 5079 genome	8.49e-24	63.83	aerobic cobaltochelatase subunit CobS [Rhodopseudomonas palustris] >gi|115516112|gb|ABJ04096.1| hydrogenobyrinic acid a,c-diamide cobaltochelatase [Rhodopseudomonas palustris BisA53]
1570	489	1.1709				1.47e-14	81.52	109	Nitrobacter winogradskyi Nb-255, complete genome	9.86e-10	72.22	hypothetical protein [Nitrobacter sp. Nb-311A]
1571	486	1.73672							not available			not available
1572	489	1.79215				5.85e-07	84.75	100	Acidithiobacillus ferrivorans SS3, complete genome	8.6e-72	75	MULTISPECIES: hypothetical protein [Proteobacteria]
1573	487	1.84296				8.64e-05	80.65	62	Human PAC clone DJ302C05 from Xq23, complete sequence			not available
1574	489	2.20092	0	97.98	492	0	98.33	493	Escherichia coli strain ST2747, complete genome	2.23e-45	100	phage portal protein, lambda family, partial [Escherichia coli 907889]
1575	488	0.972286				1.13e-09	84.21	102	Mycobacterium chelonae genome	1.31e-48	65.71	Cell division ATP-binding protein FtsE [Parcubacteria group bacterium GW2011
1576	487	1.29861				0.000302	73.53	123	Marinobacter hydrocarbonoclasticus str. ATCC 49840 chromosome, complete genome	2.53e-24	79.1	DNA methyltransferase [Acinetobacter venetianus] >gi|167046802|ref|YP
1577	487	1.74769	3.89e-08	88.89	117	0.00105	92.11	85	Ostreococcus tauri unnamed protein product (Ot11g01370) mRNA, complete cds			not available
1578	487	1.27778							not available	7.35e-17	45.83	phytoene dehydrogenase [uncultured bacterium]
1579	488	1.7037				2.16e-107	79.09	475	Bradyrhizobium sp. S23321 DNA, complete genome	7.86e-50	87.37	50S ribosomal protein L23 [Rhodopseudomonas palustris]
1580	488	1.98611							not available	4.38e-12	56.67	hypothetical protein ACD
1581	488	1.82639				3.93e-09	88.89	460	Tistrella mobilis KA081020-065 plasmid pTM1, complete sequence	1.82e-37	53.09	C4-dicarboxylate ABC transporter permease [Marinobacter sp. CP1] >gi|914752137|gb|AKV98141.1| C4-dicarboxylate ABC transporter permease [Marinobacter sp. CP1]
1582	487	1.11574							not available			not available
1583	487	1.29698							not available	2.74e-36	60	ABC-2 type transporter [Parcubacteria group bacterium GW2011
1584	488	0.99536							not available			not available
1585	485	1.46636	1.76e-12	78.67	127	7.05e-25	83.33	436	Uncultured actinobacterium Rifle	4.7e-63	91.3	DNA-directed RNA polymerase subunit beta [Candidatus Yanofskybacteria bacterium GW2011
1586	486	1.82135							not available	7.96e-33	43.84	transcription initiation factor sigma 70 [Candidatus Yanofskybacteria bacterium GW2011
1587	488	1.62413	1.55e-76	81.48	422	6.19e-165	96.88	485	Bradyrhizobium sp. CCGE-LA001, complete genome	6.39e-78	87.58	molecular chaperone GroEL [Afipia clevelandensis] >gi|338234913|gb|EGP10024.1| heat shock protein 60 family chaperone GroEL [Bradyrhizobiaceae bacterium SG-6C] >gi|410887487|gb|EKS35297.1| chaperonin 3 [Afipia clevelandensis ATCC 49720]
1588	484	1.3093							not available	5.15e-07	63.89	hypothetical protein [Mesorhizobium sp. LNHC232B00] >gi|563146197|gb|ESY70018.1| hypothetical protein X742
1589	485	1.13488				4.17e-34	84.48	341	Azorhizobium caulinodans ORS 571 DNA, complete genome	5.39e-38	65.81	zinc protease [Lutibaculum baratangense]
1590	484	1.17442				8.02e-56	88.64	453	Mastigamoeba balamuthi sulfate adenylyltransferase mRNA, complete cds	4.7e-62	77.6	predicted sulfate adenylyltransferase [uncultured alpha proteobacterium EBAC2C11]
1591	485	2.61628	7.98e-17	91.07	90	1.05e-22	94.83	113	Alpha proteobacterium HIMB59, complete genome			not available
1592	487	0.962704	0.00299	82.61	46	8.08e-18	85.14	348	Salinispora arenicola CNS-205, complete genome	8.8e-28	71.19	thioredoxin reductase [Rubinisphaera brasiliensis] >gi|324967198|gb|ADY57976.1| thioredoxin reductase [Rubinisphaera brasiliensis DSM 5305]
1593	486	1.75058							not available			not available
1594	486	1.48485	2.29e-55	75.36	446	4.44e-116	79.75	483	Methylocella silvestris BL2, complete genome	7.13e-68	95.41	MULTISPECIES: DEAD/DEAH box helicase [Ensifer] >gi|945686452|gb|KQX40935.1| DEAD/DEAH box helicase [Ensifer sp. Root1298] >gi|945715948|gb|KQX70256.1| DEAD/DEAH box helicase [Ensifer sp. Root1312] >gi|946162548|gb|KRC14496.1| DEAD/DEAH box helicase [Ensifer sp. Root74] >gi|946305809|gb|KRD57034.1| DEAD/DEAH box helicase [Ensifer sp. Root954]
1595	485	2.36597				2.8e-74	87.23	256	Variovorax paradoxus EPS, complete genome	1.94e-43	87.5	C4-dicarboxylate ABC transporter [Bradyrhizobium sp. ORS 278]
1596	485	2.1049							not available	6.51e-13	66.67	glycosyl transferase [Caenimonas sp. SL110]
1597	485	2.37296							not available			not available
1598	483	1.28738				2.45e-05	89.36	80	Cellulomonas flavigena DSM 20109, complete genome			not available
1599	483	0.939252				1.54e-115	82.02	473	Rhodopseudomonas palustris BisB18, complete genome	7.75e-51	71.43	ATP-dependent Clp protease ATP-binding subunit ClpA [Pseudolabrys sp. Root1462] >gi|945846954|gb|KQZ00668.1| ATP-dependent Clp protease ATP-binding subunit ClpA [Pseudolabrys sp. Root1462]
1600	483	1.0257	5.72e-06	91.18	228				not available	1.92e-20	52	hypothetical protein [Clostridium tyrobutyricum]
1601	483	0.96028				1.18e-110	86.67	484	Acidovorax sp. KKS102, complete genome	8.09e-49	74.84	ABC transporter permease [Pseudolabrys sp. Root1462] >gi|945846910|gb|KQZ00624.1| ABC transporter permease [Pseudolabrys sp. Root1462]
1602	487	0.96729							not available			not available
1603	484	1.25935				3.88e-104	78.75	478	Rhodopseudomonas palustris BisB5, complete genome	6.71e-63	87.5	outer membrane assembly lipoprotein YfiO [Bradyrhizobium sp. BR 10303]
1604	483	2.84813	5.02e-13	77.48	110				not available	5.34e-09	64.52	hypothetical protein UW94
1605	483	1.92523				7.01e-63	81.25	401	Blastochloris viridis genome assembly Blastochloris viridis genome, chromosome : I	5.29e-44	85.19	oligosaccharide deacetylase [Afipia massiliensis] >gi|821051519|gb|KKY09415.1| oligosaccharide deacetylase [Afipia massiliensis]
1606	486	1.77804							not available	0.000486	32.58	hypothetical protein [Pseudacidovorax intermedius]
1607	480	1.71729							not available	3.12e-05	56.25	zinc metalloprotease [Thermomicrobium roseum] >gi|221156440|gb|ACM05567.1| putative membrane-associated zinc metalloprotease [Thermomicrobium roseum DSM 5159]
1608	481	1.28571				8.52e-05	92.5	51	Achromobacter xylosoxidans NH44784-1996 complete genome	6.9e-35	44.67	hypothetical protein [Sulfitobacter noctilucicola] >gi|751942440|gb|KIN63392.1| putative dicarboxylate-binding periplasmic protein [Sulfitobacter noctilucicola]
1609	482	1.06557							not available	8.1e-13	65	hypothetical protein [Deinococcus wulumuqiensis]
1610	482	0.922717				5.35e-153	97.58	329	Pseudomonas fluorescens PICF7, complete genome	1.03e-23	100	dihydropyrimidine dehydrogenase [Pseudomonas fluorescens] >gi|984335736|gb|KWV84817.1| NAD-dependent dihydropyrimidine dehydrogenase subunit PreT [Pseudomonas fluorescens]
1611	482	1.70023				1.44e-128	87.04	475	Bradyrhizobium sp. S23321 DNA, complete genome	1.54e-31	95.24	peptide ABC transporter permease [Bradyrhizobium sp. LTSP885] >gi|763878069|gb|KJC39289.1| peptide ABC transporter permease [Bradyrhizobium sp. LTSP885]
1612	483	2.1452							not available	4.94e-22	39.47	putative inorganic polyphosphate/ATP-NAD kinase [candidate division WS6 bacterium GW2011
1613	481	1.46838				1.88e-19	89.06	404	Blastochloris viridis genome assembly Blastochloris viridis genome, chromosome : I	4.64e-34	57.14	hypothetical protein BV133
1614	481	1.76815							not available	5.11e-27	55.88	hypothetical protein [Achromobacter sp.] >gi|928681872|emb|CUJ02942.1| DNA primase (bacterial type) [Achromobacter sp.]
1615	481	2.37471							not available			not available
1616	483	1.93911				1.45e-14	80.7	207	Variibacter gotjawalensis DNA, complete genome	2.33e-50	78.49	hypothetical protein [Bradyrhizobium yuanmingense]
1617	482	1.28337	7.93e-17	75.37	229	2.44e-43	77.04	351	Idiomarina loihiensis GSL 199, complete genome	9.05e-73	81.2	excinuclease ABC subunit B, excinuclease ABC subunit B [candidate division WS6 bacterium GW2011
1618	483	2.06323							not available	6.68e-26	46.09	phytoene dehydrogenase [Cystobacter violaceus]
1619	482	1.5082							not available	2.43e-18	54	DNA-binding transcriptional antiterminator [Marinobacter santoriniensis] >gi|469612826|gb|EMP55961.1| DNA-binding transcriptional antiterminator [Marinobacter santoriniensis NKSG1]
1620	482	1.59016				5.37e-96	77.99	487	Pandoraea pnomenusa strain DSM 16536, complete genome	8.16e-54	82.56	MULTISPECIES: F0F1 ATP synthase subunit gamma [Methyloversatilis] >gi|333442497|gb|EGK70467.1| ATP synthase gamma subunit [Methyloversatilis universalis FAM5]
1621	481	2.87822							not available	2.18e-08	58.33	MULTISPECIES: 50S ribosomal protein L33 [Leuconostocaceae] >gi|122271344|sp|Q03WG8.1|RL332
1622	483	1.93677							not available	6.05e-25	41.25	hypothetical protein US52
1623	481	1.19484				0.000298	88.37	46	Mouse DNA sequence from clone RP23-391F9 on chromosome 2, complete sequence			not available
1624	480	1.17136				9.04e-106	79.2	482	Bradyrhizobium japonicum strain E109, complete genome	6.36e-57	100	oligoendopeptidase F [Oligotropha carboxidovorans] >gi|209872429|gb|ACI92225.1| oligoendopeptidase, PepF/M3 family [Oligotropha carboxidovorans OM5] >gi|336096161|gb|AEI03987.1| oligoendopeptidase F [Oligotropha carboxidovorans OM4] >gi|336099742|gb|AEI07565.1| oligoendopeptidase F [Oligotropha carboxidovorans OM5]
1625	480	1.11502	1.1e-08	69.19	170	7.92e-113	80	477	Oligotropha carboxidovorans OM5, complete genome	9.08e-63	75.32	RNA degradosome polyphosphate kinase [Bosea sp. 117]
1626	480	1.45775							not available	1.27e-07	50.77	purine-nucleoside phosphorylase [Pseudomonas fluorescens]
1627	481	2.57746				0.00104	96.97	33	Triticum aestivum chromosome 3B, genomic scaffold, cultivar Chinese Spring			not available
1628	481	1.24883				7.98e-18	85.39	166	Bradyrhizobium sp. CCGE-LA001, complete genome	4.48e-29	48.53	transglycosylase [Rhodovulum sp. PH10] >gi|402501433|gb|EJW13081.1| Membrane-bound lytic murein transglycosylase A precursor [Rhodovulum sp. PH10]
1629	481	1.83568				4.4e-59	77.35	476	Bradyrhizobium sp. CCGE-LA001, complete genome	2.12e-38	80.77	NAD(FAD)-utilizing dehydrogenase [Rhodopseudomonas palustris]
1630	481	1.22535				1.44e-71	83.76	269	Bradyrhizobium sp. CCGE-LA001, complete genome	1.5e-36	91.89	glutamine synthetase, type I [Xanthobacter autotrophicus Py2]
1631	481	0.992958							not available			not available
1632	481	0.924883				4.38e-154	100	323	Pseudomonas fluorescens A506, complete genome	2.62e-34	100	16S rRNA (uracil(1498)-N(3))-methyltransferase [Pseudomonas fluorescens] >gi|567821178|gb|ETK42379.1| 16S rRNA methyltransferase [Pseudomonas fluorescens FH5]
1633	481	1.15258							not available	0.000413	37.5	hypothetical protein [Bradyrhizobium sp. LTSP885] >gi|763872293|gb|KJC33528.1| hypothetical protein UP09
1634	480	1.65493				0	100	486	Escherichia coli strain ST2747, complete genome	2.32e-95	100	structural lytic transglycosylase [enterobacteria phage P1]
1635	480	1.32629				1.64e-07	94.29	221	Nocardioides sp. JS614, complete genome	6.32e-26	58.9	hypothetical protein AMJ38
1636	481	1.777				2.44e-05	88.64	125	Berkelbacteria bacterium GW2011	3.77e-57	73.95	30S ribosomal protein S13 [Microgenomates group bacterium GW2011
1637	485	3.83333				0.00105	90	156	Legionella oakridgensis ATCC 33761 = DSM 21215, complete genome	2.6e-35	76.19	chromosomal replication initiator protein DnaA [candidate division CPR2 bacterium GW2011
1638	481	0.976471				2.14e-12	90.74	219	Aerococcus urinaeequi strain CCUG28094, complete genome	5.93e-46	87.5	UvrABC system protein B [Microgenomates group bacterium GW2011
1639	480	1.65647				1.11e-09	91.89	216	Enterobacter asburiae strain ATCC 35953, complete sequence	4.07e-32	47.76	4-aminobutyrate aminotransferase [Streptomyces auratus]
1640	480	1.53176				2.14e-12	91.49	142	Thermomicrobium roseum DSM 5159, complete genome	1.41e-14	75	peptide ABC transporter substrate-binding protein [Ornatilinea apprima]
1641	479	1.70353				1.43e-33	88.1	460	Dechlorosoma suillum PS, complete genome	3.11e-23	72.06	branched-chain amino acid ABC transporter substrate-binding protein [Azoarcus sp. BH72] >gi|119671204|emb|CAL95117.1| putative leucine-specific binding protein [Azoarcus sp. BH72]
1642	479	3.76471				2.27e-37	75.29	286	Magnetospirillum sp. XM-1 genome assembly XM-1, chromosome : I	6.19e-24	63.33	endoribonuclease L-PSP [Bradyrhizobium sp. LTSP857] >gi|763890035|gb|KJC50860.1| endoribonuclease L-PSP [Bradyrhizobium sp. LTSP857]
1643	479	1.94353							not available			not available
1644	480	1.81412	0.00295	88.89	49	1.18e-53	82.24	294	Burkholderia caribensis MBA4 chromosome 2, complete sequence	9.25e-24	90.91	hypothetical protein HMPREF9710
1645	479	1.53882	4.66e-07	83.93	126	6.51e-38	75.29	255	Oligotropha carboxidovorans OM5, complete genome	2.51e-42	63.91	phage tail protein [Chelatococcus sambhunathii] >gi|973992103|emb|CUA90619.1| protein C . Serine peptidase. MEROPS family S49 [Chelatococcus sambhunathii]
1646	479	2.25412	2.26e-17	76.8	334	3.85e-47	75.81	434	Paenibacillus naphthalenovorans strain 32O-Y, complete genome	1e-73	76.98	Holliday junction ATP-dependent DNA helicase RuvB [Candidatus Uhrbacteria bacterium GW2011
1647	481	1.72							not available	6.56e-36	57.85	aspartate--tRNA(Asn) ligase [Candidatus Saccharibacteria bacterium RAAC3
1648	481	2.53412				3.62e-22	77.38	227	Uncultured bacterium clone S06	3.03e-75	75.17	Thymidylate synthase complementing protein [uncultured bacterium]
1649	479	1.13915	9.6e-16	74.63	134				not available			not available
1650	477	1.30189							not available			not available
1651	481	2.29717							not available			not available
1652	479	2.25236							not available	3.22e-08	55.88	hypothetical protein AMJ57
1653	479	3.19811							not available			not available
1654	479	0.995272							not available			not available
1655	478	0.962175				3.37e-16	90	183	Myxococcus stipitatus DSM 14675, complete genome	3.39e-22	46.58	hypothetical protein ACD
1656	478	1.03546				1.18e-15	74.36	179	Singulisphaera acidiphila DSM 18658, complete genome	2.68e-32	69.57	hypothetical protein [Scytonema tolypothrichoides]
1657	478	0.919622							not available			not available
1658	477	1.79669				1.98e-44	83.67	416	Xanthobacter autotrophicus Py2, complete genome	8.11e-67	67.3	2-dehydro-3-deoxygluconokinase [Variibacter gotjawalensis]
1659	479	2.20804				1.03e-136	84.7	480	Variibacter gotjawalensis DNA, complete genome	7.46e-71	81.82	30S ribosomal protein S4 [Azorhizobium caulinodans] >gi|189045363|sp|A8I889.1|RS4
1660	477	2.04019				1.34e-08	94.44	215	Parcubacteria (Wolfebacteria) bacterium GW2011	4.73e-42	75.79	Preprotein translocase subunit SecD [Candidatus Nomurabacteria bacterium GW2011
1661	478	1.11848	0.00084	73.86	87	1.53e-20	93.44	252	Azospirillum brasilense strain Sp7 plasmid ABSP7	2.68e-29	64.77	adenine phosphoribosyltransferase [Nitratifractor salsuginis] >gi|319419241|gb|ADV46351.1| adenine phosphoribosyltransferase [Nitratifractor salsuginis DSM 16511]
1662	476	1.20142				1.42e-71	88.33	456	Ammonifex degensii KC4, complete genome	2.06e-82	76.58	excinuclease ABC subunit C [Anaerolineae bacterium SM23
1663	477	1.2654							not available	3.99e-32	58.75	Peptidase M16 domain protein [Parcubacteria group bacterium GW2011
1664	477	1.20379	3.81e-08	86.79	117	1.98e-25	88.24	209	Oligotropha carboxidovorans OM5, complete genome	1.76e-33	75	hypothetical protein [Rhizobiales bacterium YIM 77505]
1665	477	1.38152							not available			not available
1666	478	1.19431				0.0036	78.79	65	Sorangium cellulosum So0157-2, complete genome			not available
1667	477	1.22038							not available	2.3e-23	55.06	Bifunctional protein FolD [Microgenomates group bacterium GW2011
1668	476	0.93128				2.75e-17	92.11	181	Uncultured bacterium 1042 genomic sequence	2.51e-29	65.08	Crp/Fnr family transcriptional regulator [Bradyrhizobium jicamae] >gi|949344284|gb|KRR02811.1| Crp/Fnr family transcriptional regulator [Bradyrhizobium jicamae]
1669	476	1.47156				2.26e-18	80.65	368	Dechlorosoma suillum PS, complete genome	1e-30	61.62	chemotaxis protein CheW [Azovibrio restrictus]
1670	475	1.25592				2.11e-50	88.46	475	Rhodopseudomonas palustris TIE-1, complete genome	3.65e-48	79.62	Acriflavin resistance protein [Hyphomicrobium sulfonivorans]
1671	479	1.95972				7.42e-50	80	481	Blastochloris viridis genome assembly Blastochloris viridis genome, chromosome : I	7.45e-55	73.95	hemolysin secretion protein D [Pseudolabrys sp. Root1462] >gi|945848675|gb|KQZ02389.1| hemolysin secretion protein D [Pseudolabrys sp. Root1462]
1672	478	5.72749	1.09e-08	76.84	94				not available			not available
1673	477	1.35782				0	98.32	471	Enterobacteria phage P1 mod1902::IS5 c1.100 rev dmt(del)MB mutant, complete genome	4.05e-43	71.43	norphogenetic protein [Escherichia albertii]
1674	476	0.926366							not available	3.92e-06	35.71	hypothetical protein ACD
1675	475	1.87648							not available	3.89e-18	35.92	phage tail tape measure protein, TP901 family [Herpetosiphon aurantiacus DSM 785]
1676	476	0.91924				0.00103	96.97	34	Burkholderia gladioli strain ATCC 10248 chromosome 2, complete sequence	8.73e-10	52.38	hypothetical protein [Nitratireductor aquibiodomus]
1677	475	1.20903	1.41e-70	91.67	438	4.05e-148	86.24	475	Caulobacter crescentus NA1000, complete genome	6.84e-82	82.89	molecular chaperone DnaK [Phenylobacterium zucineum] >gi|196476941|gb|ACG76469.1| Heat shock protein Hsp70 [Phenylobacterium zucineum HLK1]
1678	476	2.69596							not available			not available
1679	476	1.05938							not available			not available
1680	476	1.57957				2.25e-75	94	512	Methylobacterium nodulans ORS 2060, complete genome	2.4e-37	76.62	aminoacyl-tRNA hydrolase [Bradyrhizobium valentinum] >gi|949343145|gb|KRR01706.1| peptidyl-tRNA hydrolase [Bradyrhizobium valentinum] >gi|949351499|gb|KRR09762.1| peptidyl-tRNA hydrolase [Bradyrhizobium valentinum]
1681	477	3.79097							not available			not available
1682	476	3.08551							not available	2.81e-16	40.5	hypothetical protein AMJ57
1683	476	2.72447				1.33e-65	81.54	300	Rhodopseudomonas palustris BisB5, complete genome	4.15e-36	91.67	methionine synthase [Pseudolabrys sp. Root1462] >gi|945843767|gb|KQY97444.1| methionine synthase [Pseudolabrys sp. Root1462]
1684	475	1.34524							not available			not available
1685	473	1.18333							not available	1.12e-40	45.57	Glycosyl transferase group 1 [Parcubacteria group bacterium GW2011
1686	475	1.53095							not available	6.9e-10	67.44	NAD-dependent epimerase/dehydratase family protein [Candidatus Uhrbacteria bacterium GW2011
1687	475	1.3119	9.51e-16	80	232	0	96.64	491	Xylanimonas cellulosilytica DSM 15894, complete genome	3.33e-93	100	elongation factor G [Arthrobacter sp. NIO-1057] >gi|959336805|gb|KSU67243.1| elongation factor G [Arthrobacter sp. NIO-1057]
1688	475	1.37143	6.84e-24	73.1	254	1.97e-44	75.85	378	Bifidobacterium dentium JCM 1195 = DSM 20436 DNA, complete genome	8.72e-71	89.83	DNA-directed RNA polymerase subunit beta' [Candidatus Uhrbacteria bacterium GW2011
1689	475	1.33571				3.13e-10	70.19	305	Polaromonas naphthalenivorans CJ2 plasmid pPNAP02, complete sequence	1.71e-24	52.31	haloacid dehalogenase [Polaromonas naphthalenivorans] >gi|120596336|gb|ABM39773.1| conserved hypothetical protein [Polaromonas naphthalenivorans CJ2]
1690	476	1.99762				2.26e-18	76.77	319	Piscirickettsia salmonis strain CGR02, complete genome	2.43e-27	78.26	ribonucleoside-diphosphate reductase beta chain [Parcubacteria bacterium C7867-001]
1691	475	1.81905				0.000293	75.29	99	Pelobacter carbinolicus DSM 2380, complete genome	0.000101	53.97	hypothetical protein UU38
1692	474	1.36993	3.78e-08	71.09	128	1.61e-102	78.68	472	Rhodopseudomonas palustris DX-1, complete genome	4e-82	80	ABC transporter permease [Pseudolabrys sp. Root1462] >gi|945846494|gb|KQZ00208.1| ABC transporter permease [Pseudolabrys sp. Root1462]
1693	474	1.15513				1.42e-33	90.24	273	Catenulispora acidiphila DSM 44928, complete genome	6.11e-39	54.74	thiazole synthase [Sphingomonas sp. Ag1] >gi|814987939|gb|KKI17881.1| thiazole synthase [Sphingomonas sp. Ag1]
1694	474	0.921241				4.94e-71	95.03	181	Candidatus Methylomirabilis oxyfera complete genome	2.06e-27	58.26	2-oxoglutarate ferredoxin oxidoreductase subunit beta [Candidatus Methylomirabilis oxyfera]
1695	474	1.98807	0.00291	73.75	80				not available	1.4e-09	53.85	hypothetical protein [Deinococcus misasensis]
1696	472	2.60621							not available	0.000188	46.67	hypothetical protein UW10
1697	478	1.99045				1.63e-64	95.56	478	Rhodococcus aetherivorans strain IcdP1, complete genome	1.51e-72	74.21	AMP-dependent ligase [Methylosinus trichosporium]
1698	477	2.59189				1.17e-72	95.24	481	Mesorhizobium australicum WSM2073, complete genome	7.18e-47	81.55	inner membrane amino-acid ABC transporter permease protein YhdY [Variibacter gotjawalensis]
1699	473	3.36516				6.87e-06	92	50	Nitrobacter hamburgensis X14 plasmid 1, complete sequence			not available
1700	474	1.36124							not available	4.24e-22	52.08	histidine kinase [Caulobacter sp. UNC358MFTsu5.1]
1701	473	1.86842				4.92e-109	80.71	473	Methylobacterium nodulans ORS 2060, complete genome	2.38e-62	92.78	polyprenyl synthetase [Pseudolabrys sp. Root1462] >gi|945848107|gb|KQZ01821.1| polyprenyl synthetase [Pseudolabrys sp. Root1462]
1702	473	1.50957	1.95e-05	100	31				not available	0.000451	66.67	metal dependent phosphohydrolase [bacterium JGI-14] >gi|951283363|emb|CUT06331.1| metal dependent phosphohydrolase [bacterium JGI-11] >gi|962434342|emb|CUU05510.1| metal dependent phosphohydrolase [bacterium JGI-4] >gi|980003337|emb|CUS78227.1| metal dependent phosphohydrolase [bacterium JGI-10] >gi|980121429|emb|CUS94824.1| metal dependent phosphohydrolase [bacterium JGI-12] >gi|980152427|emb|CU…
1703	474	1.28469				5.27e-96	79.23	452	Hyphomicrobium sp. MC1 chromosome, complete genome	4.79e-60	93.33	Outer membrane protein assembly factor YaeT precursor [Hyphomicrobium sulfonivorans]
1704	474	1.60048	3.78e-08	76.04	99	2.25e-18	84.95	291	Halobacterium sp. DL1 plasmid, complete sequence	1.07e-33	60.47	Heavy metal translocating P-type ATPase [Microgenomates (Levybacteria) bacterium GW2011
1705	473	1.80144	4.9e-32	68.3	440	4.93e-52	95.24	477	Burkholderia sp. RPE64 DNA, chromosome 2, complete genome	2.54e-39	75.56	NAD-dependent succinate-semialdehyde dehydrogenase [Pseudolabrys sp. Root1462] >gi|945843669|gb|KQY97346.1| NAD-dependent succinate-semialdehyde dehydrogenase [Pseudolabrys sp. Root1462]
1706	471	4.40909	0	99.79	472	0	99.79	477	Escherichia coli strain RM9387, complete genome	2.05e-73	100	tail protein, partial [Escherichia coli]
1707	473	1.01679				0.00356	83.67	49	Altererythrobacter marensis strain KCTC 22370, complete genome			not available
1708	472	1.27338	7.26e-11	68.42	226	3.54e-79	89.36	458	Thalassolituus oleivorans R6-15, complete genome	9.27e-90	89.17	SNF2-like protein [Thauera aminoaromatica] >gi|479296962|gb|ENO85062.1| SNF2-like protein [Thauera aminoaromatica S2]
1709	472	0.918465				3.11e-10	89.8	102	Myxococcus stipitatus DSM 14675, complete genome			not available
1710	472	1.34293				0.000291	75	104	Palaeococcus pacificus DY20341, complete genome	3.46e-24	76.92	RNA methylase, NOL1/NOP2/sun family [candidate division WS6 bacterium GW2011
1711	472	2.94484	8.85e-10	70	169	3.55e-22	84.38	291	Berkelbacteria bacterium GW2011	7.62e-54	65.96	hypothetical protein [Candidatus Saccharibacteria bacterium GW2011
1712	471	1.34375				5.61e-07	74.75	99	Conexibacter woesei DSM 14684, complete genome	1.23e-23	45.38	patatin [Plesiocystis pacifica] >gi|149816316|gb|EDM75820.1| phospholipase, patatin family protein [Plesiocystis pacifica SIR-1]
1713	471	0.942308							not available			not available
1714	473	1.13462							not available			not available
1715	473	1.39183							not available			not available
1716	470	2.06971	8.81e-10	83.67	80	4.6e-08	85.71	98	Parcubacteria (Wolfebacteria) bacterium GW2011	2.06e-07	83.33	SPFH domain / Band 7 family protein [Parcubacteria group bacterium GW2011
1717	471	1.78606	0.000237	91.89	34	5.61e-07	100	63	Tistrella mobilis KA081020-065, complete genome	6.48e-24	57.69	similar to moaA/nifB/ppqE/nirJ protein family for cofactor bionsynthesis [Candidatus Kuenenia stuttgartiensis]
1718	471	2.24519				0.00354	94.12	34	Rhodopseudomonas palustris TIE-1, complete genome	1.38e-37	46.94	MULTISPECIES: GTP pyrophosphokinase [Mesorhizobium] >gi|562994702|gb|ESX20179.1| GTP pyrophosphokinase [Mesorhizobium sp. LSJC255A00] >gi|563053145|gb|ESX78130.1| GTP pyrophosphokinase [Mesorhizobium sp. LSHC414A00] >gi|563110231|gb|ESY34685.1| hypothetical protein X747
1719	472	1.73558							not available	5.06e-35	67.05	hypothetical protein AMJ88
1720	471	1.84615				0.000291	83.33	54	Candidatus Saccharibacteria oral taxon TM7x, complete genome			not available
1721	471	0.971084				3.77e-85	76.38	451	Oligotropha carboxidovorans OM5, complete genome	2.55e-74	84.38	MULTISPECIES: sulfate ABC transporter substrate-binding protein [Afipia]
1722	470	1.92048							not available	1.06e-06	42.65	Cysteine-rich repeat protein [Parcubacteria group bacterium GW2011
1723	470	3.33735	3.75e-08	65.5	258	2.23e-37	76.22	364	Nitratifractor salsuginis DSM 16511, complete genome	2.78e-47	88	Elongation factor G [candidate division CPR2 bacterium GW2011
1724	470	0.918072							not available	2.06e-12	66.67	histidine kinase [Hyalangium minutum]
1725	471	1.15422				1.61e-07	85.42	254	Spirochaeta africana DSM 8902, complete genome	2.4e-41	60.26	hypothetical protein [Aneurinibacillus tyrosinisolvens]
1726	470	1.2988	2.07e-11	65.29	426	1.31e-65	74.84	508	Streptomyces albus strain DSM 41398, complete genome	5.74e-44	100	GTP pyrophosphokinase RelA [Thermoanaerobacterales bacterium 50
1727	468	1.54217							not available	6.87e-17	61.11	Multimodular transpeptidase-transglycosylase, partial [Candidatus Yanofskybacteria bacterium GW2011
1728	471	1.92289							not available			not available
1729	469	2.28916				2.53e-30	94.59	232	Variibacter gotjawalensis DNA, complete genome	3.94e-20	92.86	transcriptional regulator [Rhodopseudomonas palustris] >gi|119372137|sp|Q20X07.1|Y4807
1730	469	2.00241							not available	6.96e-27	46.09	hypothetical protein [Bradyrhizobium pachyrhizi] >gi|949250917|gb|KRQ11644.1| hypothetical protein AOQ73
1731	470	3.39036							not available	2.23e-14	39.13	phosphoribosyltransferase [candidate division WS6 bacterium 36
1732	468	1.35749							not available	5.72e-21	39.87	hypothetical protein UU76
1733	469	1.33092				0	99.15	470	Pseudomonas fluorescens A506, complete genome	2.82e-57	93.88	helix-turn-helix transcriptional regulator [Pseudomonas sp. CFT9]
1734	468	0.934783	2.34e-80	75	482	1.93e-158	87.93	482	Variibacter gotjawalensis DNA, complete genome	2.02e-91	93.24	MULTISPECIES: adenosylhomocysteinase [Methylobacterium] >gi|857480728|gb|KMO17693.1| S-adenosyl-L-homocysteine hydrolase [Methylobacterium platani] >gi|857484621|gb|KMO21297.1| S-adenosyl-L-homocysteine hydrolase [Methylobacterium platani] >gi|968327409|gb|KTS30804.1| S-adenosyl-L-homocysteine hydrolase [Methylobacterium aquaticum] >gi|968339874|gb|KTS42195.1| S-adenosyl-L-homocysteine hydrolase …
1735	467	0.992754	1.39e-13	74.22	170	3.51e-22	80.65	234	Micavibrio aeruginosavorus ARL-13, complete genome	8.7e-32	66.29	aTP-dependent DNA helicase RecG [Clostridium leptum CAG:27]
1736	469	0.951691							not available	1.04e-09	52	Hypothetical protein, putative [Bodo saltans]
1737	468	0.917874				8.25e-62	84.62	323	Bradyrhizobium sp. S23321 DNA, complete genome	8.32e-15	46.15	ATPase [Bradyrhizobium sp. ARR65]
1738	471	1.54831				2.39e-05	83.93	56	Aeromonas media WS, complete genome			not available
1739	468	1.38647				2.53e-11	87.72	184	Paenibacillus sp. 32O-W, complete genome	3.44e-20	78.69	hypothetical protein AMJ93
1740	470	1.80193							not available	1.06e-08	74.19	MULTISPECIES: hypothetical protein [Bacteria] >gi|170656063|gb|ACB25118.1| conserved hypothetical protein [Methylobacterium radiotolerans JCM 2831] >gi|758507624|gb|KIU32251.1| large exoprotein involved in heme utilization or adhesion [Methylobacterium radiotolerans] >gi|767164220|dbj|GAN46857.1| hypothetical protein ME121
1741	468	2.4372	0.000235	73.49	83	4.89e-14	85.71	333	Bifidobacterium longum subsp. longum strain CCUG30698, complete genome	5.01e-55	62.82	Elongation factor 4 [Candidatus Uhrbacteria bacterium GW2011
1742	469	1.91546				1.5e-20	86.36	141	Pandoraea thiooxydans strain DSM 25325, complete genome	7.72e-19	77.78	cation transporter [Pseudolabrys sp. Root1462] >gi|945846508|gb|KQZ00222.1| cation transporter [Pseudolabrys sp. Root1462]
1743	469	2.45169							not available			not available
1744	470	1.23671							not available			not available
1745	470	1.48551	2.21e-36	69.14	419	1.4e-90	81.71	450	Rhodopseudomonas palustris BisB18, complete genome	4.76e-73	80.29	molecular chaperone [Bosea sp. Leaf344] >gi|945395939|gb|KQU52505.1| molecular chaperone [Bosea sp. Leaf344]
1746	468	2.98792				1.95e-06	82.54	63	Berkelbacteria bacterium GW2011	6.69e-09	51.02	CHAP domain-containing protein [Candidatus Saccharibacteria oral taxon TM7x] >gi|734569534|gb|AJA06751.1| hypothetical protein TM7x
1747	468	1.2276	4.25e-20	100	96	5.95e-32	100	93	Pannonibacter phragmitetus strain 31801, complete genome	9.4e-14	84	conserved hypothetical protein [Rhizobium leguminosarum bv. viciae 3841]
1748	468	1.76998							not available			not available
1749	471	1.12107				1.96e-06	79.45	181	Kosmotoga olearia TBF 19.5.1, complete genome	1.44e-17	91.67	DNA polymerase III, subunit gamma and tau [Thermobaculum terrenum] >gi|269790152|gb|ACZ42293.1| DNA polymerase III, subunits gamma and tau [Thermobaculum terrenum ATCC BAA-798]
1750	469	1.15012							not available			not available
1751	466	1.25424				1.22e-116	80.95	475	Blastochloris viridis genome assembly Blastochloris viridis genome, chromosome : I	2.88e-91	86.45	general L-amino acid-binding periplasmic protein AapJ precursor [Variibacter gotjawalensis]
1752	468	2.82809				5.95e-13	92.98	251	Chlorobium tepidum TLS, complete genome	3.25e-29	60.87	preprotein translocase subunit SecD, partial [uncultured bacterium]
1753	467	1.3293				4.26e-59	88.24	468	Brevundimonas subvibrioides ATCC 15264, complete genome	1.16e-40	72.41	3-hydroxybutyryl-CoA dehydrogenase [Plesiocystis pacifica] >gi|149814874|gb|EDM74439.1| 3-hydroxybutyryl-CoA dehydrogenase [Plesiocystis pacifica SIR-1]
1754	467	1.79177				1.31e-08	86.79	310	Streptomyces hygroscopicus subsp. jinggangensis TL01, complete genome	2.14e-23	73.08	hypothetical protein AMJ77
1755	468	3.06538				0.00352	81.48	54	Pandoraea pnomenusa strain RB38, complete genome	4.86e-10	55.07	UDP-N-acetylglucosamine-N-acetylmuramyl- (pentapeptide) pyrophosphoryl-undecaprenol N- acetylglucosamine transferase [Candidatus Uhrbacteria bacterium GW2011
1756	467	2.46489				2.53e-11	85.96	282	Anabaena variabilis ATCC 29413, complete genome	7.09e-49	62.75	hypothetical protein [Aliihoeflea sp. 2WW]
1757	466	1.35437				4.86e-14	92.31	177	Dehalogenimonas lykanthroporepellens BL-DC-9, complete genome	4.02e-21	75.44	hypothetical protein AMJ77
1758	468	1.93932	6.74e-05	77.27	186	9.41e-74	91.89	468	Bradyrhizobium japonicum strain E109, complete genome	1.25e-68	66.23	diguanylate cyclase, partial [Methylobacterium radiotolerans] >gi|968307763|gb|KTS12442.1| diguanylate cyclase, partial [Methylobacterium radiotolerans]
1759	467	1.01214				0.00101	88.64	49	PREDICTED: Aplysia californica uncharacterized LOC101860377 (LOC101860377), mRNA	6.56e-08	70.73	gyrase subunit A protein [Candidatus Falkowbacteria bacterium GW2011
1760	467	0.968447				5.56e-07	83.67	216	Beutenbergia cavernae DSM 12333, complete genome	3.79e-22	65.85	transcriptional regulator [Paenibacillus sp. DMB20] >gi|817369526|gb|KKO52737.1| transcriptional regulator [Paenibacillus sp. DMB20]
1761	467	0.934466				6.78e-06	92.5	102	Mycobacterium neoaurum VKM Ac-1815D, complete genome	9.64e-07	75.86	hypothetical protein AMJ88
1762	467	1.5				6.78e-06	78.46	105	Gloeobacter violaceus PCC 7421 DNA, complete genome	1.99e-12	75.61	beta-lactamase [Gloeobacter kilaueensis JS1]
1763	469	1.30825							not available			not available
1764	467	0.946602				4.57e-08	80.33	202	Clostridium scatologenes strain ATCC 25775, complete genome	4.84e-38	82.86	Transcription termination factor NusA [candidate division WS6 bacterium 34
1765	467	1.3309				1.31e-08	88.1	168	Thauera aromatica strain AR1 3,5-dihydroxybenzoate anaerobic degradation pathways gene cluster, partial sequence	6.74e-58	63.87	hypothetical protein SY88
1766	465	1.29927				5.52e-64	80.95	458	Hyphomicrobium denitrificans 1NES1, complete genome	2.6e-53	72.03	hypothetical protein [Afipia felis] >gi|410883137|gb|EKS30977.1| hypothetical protein HMPREF9697
1767	465	1.00973				7.2e-12	74.34	150	Xanthobacter autotrophicus Py2, complete genome	8.21e-29	50	hypothetical protein [Pseudolabrys sp. Root1462] >gi|945844501|gb|KQY98175.1| hypothetical protein ASD45
1768	466	0.917275				1.59e-07	91.89	170	Ramlibacter tataouinensis TTB310, complete genome	2.41e-22	45.83	hypothetical protein ACD
1769	467	2.01217	0.00998	84.09	44	4.25e-116	80.56	467	Bradyrhizobium sp. S23321 DNA, complete genome	2.79e-81	80	3-hydroxyacyl-CoA dehydrogenase [Afipia sp. Root123D2] >gi|945566237|gb|KQW21277.1| 3-hydroxyacyl-CoA dehydrogenase [Afipia sp. Root123D2]
1770	470	1.03163							not available	2.75e-08	51.52	hypothetical protein UR32
1771	467	1.26764	0.000235	93.75	58	0.000288	82.76	69	Elaeophora elaphi genome assembly E	5.3e-52	81.25	Arginine-tRNA ligase [Microgenomates (Daviesbacteria) bacterium GW2011
1772	466	1.6253				3.28e-16	78.85	464	Rhodopseudomonas palustris BisA53, complete genome	1.44e-35	74.29	hypothetical protein [Rhodopseudomonas palustris]
1773	466	1.24331	6.71e-05	82.69	52	9.37e-55	72.75	438	Burkholderia plantarii strain ATCC 43733 chromosome 1, complete sequence	5.33e-42	74.36	elongation factor G [Propionispora sp. Iso2/2] >gi|927436316|emb|CUH97845.1| Elongation factor G [Propionispora sp. Iso2/2]
1774	466	1.33333				5.92e-32	90.24	210	Methyloceanibacter caenitepidi DNA, complete genome, strain: Gela4	2.07e-37	73.97	hypothetical protein [Hyphomicrobium zavarzinii]
1775	467	1.81265							not available			not available
1776	465	2.04136							not available			not available
1777	465	2.50852							not available	0.000484	60.71	GTP-binding protein YchF [Smithella sp. F21] >gi|675588221|gb|KFN40097.1| hypothetical protein KN63
1778	465	3.86618							not available	1.41e-41	57.98	Peptidase M23B [Parcubacteria group bacterium GW2011
1779	462	1.09756	0.00987	84.78	45				not available			not available
1780	464	0.980488	1.67e-50	96.55	315	3.95e-167	88.74	465	Paracoccus denitrificans PD1222 chromosome 1, complete sequence	3.48e-98	93.46	ketol-acid reductoisomerase [Bradyrhizobium sp. ARR65]
1781	465	1.24146	1.92e-05	88.89	125	5.54e-07	80.65	117	Candidatus Cloacamonas acidaminovorans str. Evry provisional genome sequence from WWE1 candidate division	2.57e-67	83.95	Ribonucleoside-diphosphate reductase [Microgenomates group bacterium GW2011
1782	465	1.40244	3.46e-40	91.18	368	1.48e-115	81.31	468	Anaeromyxobacter sp. K, complete genome	4.78e-78	80.14	Cpn60, partial [uncultured soil bacterium]
1783	465	2.94878				4.54e-46	91.89	457	Nitrobacter hamburgensis X14, complete genome	4.15e-47	59.48	glutamate-ammonia-ligase adenylyltransferase [Afipia broomeae ATCC 49717]
1784	466	2.8561							not available	9.46e-42	52.94	hypothetical protein UT34
1785	464	2.02927							not available	2.62e-08	42.11	Cytochrome c [Microgenomates (Gottesmanbacteria) bacterium GW2011
1786	465	3.34146							not available	1.87e-29	71.43	hypothetical protein UW14
1787	464	2.73659							not available			not available
1788	464	1.97555							not available	2.17e-33	47.14	hypothetical protein ACD
1789	464	1.38631	0.00284	83.33	58	3.72e-28	84.44	386	Thioflavicoccus mobilis 8321, complete genome	6.56e-38	81.48	MULTISPECIES: DNA-binding response regulator [Hyphomicrobium] >gi|337758913|emb|CCB64738.1| Transcriptional regulatory protein fixJ [Hyphomicrobium sp. MC1]
1790	464	1.08802	9.28e-16	83.52	88	1.06e-180	100	402	Pseudomonas fluorescens PICF7, complete genome	5e-31	100	phosphohydrolase [Pseudomonas sp. ICMP 19500] >gi|962131224|gb|KTC30805.1| phosphohydrolase [Pseudomonas sp. ICMP 19500]
1791	463	1.31051							not available	4.11e-29	53.57	hypothetical protein [Rhizobium tropici]
1792	463	1.33741							not available	1e-10	60.98	hypothetical protein UY66
1793	463	2.49389							not available			not available
1794	465	1.29657	7.15e-11	86.84	94	1.81e-19	86.52	99	Chlamydia pneumoniae genome assembly YK41, chromosome : 1	2.14e-21	64.29	adenosine deaminase [Epilithonimonas lactis] >gi|668741548|gb|KFC22769.1| adenine deaminase [Epilithonimonas lactis]
1795	461	1.18873							not available			not available
1796	462	1.48039							not available			not available
1797	464	1.91422							not available	1.91e-18	35.19	B12-binding domain-containing radical SAM protein [Magnetospirillum magnetotacticum] >gi|751364410|gb|KIL97790.1| Fe-S oxidoreductase [Magnetospirillum magnetotacticum MS-1]
1798	464	2.54657	0.000814	85.11	47	1.48e-58	79.75	465	Azoarcus sp. BH72, complete genome	3.43e-69	70.47	4Fe-4S ferredoxin [Betaproteobacteria bacterium SG8
1799	463	1.26716							not available			not available
1800	463	1.67892	0.00283	69.12	134	6.71e-25	82.86	359	Rhodopseudomonas palustris HaA2, complete genome	2.25e-73	79.31	diguanylate cyclase/phosphodiesterase (GGDEF & EAL domains) with PAS/PAC sensor(s) [Hyphomicrobium sulfonivorans]
1801	463	1.48039				0.00348	74.16	88	Arthrobacter alpinus strain ERGS4:06, complete genome	4.37e-10	40.86	Cation-transporting P-type ATPase, partial [Candidatus Nomurabacteria bacterium GW2011
1802	463	2.23529							not available			not available
1803	462	1.13268				1.79e-38	84.31	358	Rubrobacter xylanophilus DSM 9941, complete genome	2.33e-17	76.92	hypothetical protein [Meiothermus rufus]
1804	462	1.00491	0.00987	93.75	31				not available			not available
1805	462	0.923833	1.12e-33	76.54	448	2.48e-125	97.06	459	Thiobacillus denitrificans ATCC 25259, complete genome	4.06e-61	93.65	Chaperone protein DnaK [Hyphomicrobium sulfonivorans]
1806	460	1.40786	2.63e-35	70.24	366	8.11e-43	84.21	441	Methylococcus capsulatus str. Bath, complete genome	3.54e-56	63.43	restriction endonuclease subunit R [Pseudoxanthomonas suwonensis]
1807	461	2.61179							not available			not available
1808	462	2.27273	1.05e-08	78.05	82	1.06e-28	83.02	246	Bradyrhizobium oligotrophicum S58 DNA, complete genome	1.46e-29	68.29	hypothetical protein [Bradyrhizobium jicamae] >gi|949351882|gb|KRR10127.1| hypothetical protein CQ12
1809	462	2.61425				3.46e-60	74.14	444	Meiothermus ruber DSM 1279 genome	2.95e-76	82.07	enoyl-CoA hydratase [Betaproteobacteria bacterium SG8
1810	460	1.13793	0.000806	67.46	244	1.37e-33	80.95	449	Sandaracinus amylolyticus strain DSM 53668, complete genome	4.39e-44	70	hypothetical protein AMJ77
1811	460	1.33251				5.47e-07	86.27	239	Symbiobacterium thermophilum IAM 14863 DNA, complete genome	1.16e-21	71.43	formate dehydrogenase [Geobacter sp. M18] >gi|320125866|gb|ADW13426.1| 4Fe-4S ferredoxin iron-sulfur binding domain protein [Geobacter sp. M18]
1812	461	1.48768				1.68e-32	77.87	311	Bradyrhizobium sp. S23321 DNA, complete genome	5.1e-32	53.78	sugar ABC transporter ATP-binding protein [Azospirillum brasilense] >gi|46241637|gb|AAS83022.1| putative ATP-transporter ATP-binding component [Azospirillum brasilense] >gi|938475301|gb|ALJ39534.1| sugar ABC transporter ATP-binding protein (plasmid) [Azospirillum brasilense]
1813	460	1.2734	0.00982	83.72	43				not available	4.29e-38	61.76	hypothetical protein [Vibrio parahaemolyticus]
1814	462	0.995074				0.000285	91.89	41	Eimeria maxima cell cycle control protein, putative partial mRNA	1.29e-06	46.67	Cartilage oligomeric matrix protein [Candidatus Magasanikbacteria bacterium GW2011
1815	461	0.923645	3e-66	75.06	389	1.2e-97	81.03	462	Thiobacillus denitrificans ATCC 25259, complete genome	4.49e-56	89.53	cation transporter [Sphingobium sp. Ant17] >gi|593811445|gb|EXS70594.1| cation transporter [Sphingobium sp. Ant17]
1816	461	2.07143							not available	1.04e-14	50.59	translation initiation factor IF-2 [Candidatus Saccharibacteria bacterium RAAC3
1817	462	3.23399	4.78e-13	72.48	146	0	99.78	462	Escherichia coli genome assembly FHI87, scaffold scaffold-11	4.64e-93	99.35	hypothetical protein L369
1818	460	1.23951				6.67e-06	89.74	148	Herbaspirillum seropedicae strain Z67, complete genome	2.89e-40	69.88	Nitrogen-fixing NifU domain protein [Parcubacteria group bacterium GW2011
1819	461	1.34321							not available	3.11e-07	35.34	hypothetical protein UT34
1820	460	1.25679	0.00982	100	25	7.56e-132	83.59	455	Uncultured bacterium CBNPD1 BAC clone 67 genomic sequence	1.16e-91	87.5	leucine-, isoleucine-, valine-, threonine-, and alanine-binding protein precursor [Variibacter gotjawalensis]
1821	459	2.86914	4.45e-07	84.91	53				not available			not available
1822	459	1.34321	4.75e-13	88.1	102	2.31e-138	90.48	437	Bradyrhizobium sp. ORS278,complete sequence	9.38e-68	93.75	nitrate ABC transporter ATP-binding protein [Bradyrhizobium jicamae] >gi|949357071|gb|KRR15146.1| nitrate ABC transporter ATP-binding protein [Bradyrhizobium jicamae]
1823	460	1.18519	0.00281	82.61	46	5.47e-07	96.88	120	Propionibacterium acidipropionici ATCC 4875, complete genome	2.79e-16	47.52	DNA-binding response regulator [Leptospirillum ferriphilum] >gi|406773701|gb|AFS53126.1| putative two component transcriptional regulator, winged helix family [Leptospirillum ferriphilum ML-04]
1824	460	2.72099	3e-09	70.55	227	7.58e-75	83.65	415	Bradyrhizobium diazoefficiens DNA, complete genome, strain: NK6	1.84e-41	87.34	30S ribosomal protein S15 [Variibacter gotjawalensis]
1825	459	1.18765							not available	1.93e-33	49.64	group 1 glycosyl transferase [Rhodopseudomonas palustris]
1826	459	3.6716				4.78e-14	90.48	309	Thiobacillus denitrificans ATCC 25259, complete genome	1.59e-65	67.61	hypothetical protein ACD
1827	461	1.93086				2.49e-30	77.22	288	Caulobacter crescentus NA1000, complete genome	2.89e-45	53.02	hypothetical protein [Salinarimonas rosea]
1828	459	2.4				5.45e-45	81.58	371	Nitrobacter hamburgensis X14, complete genome	1.75e-21	68.97	hypothetical protein [Bradyrhizobium elkanii]
1829	460	3.87407				4.49e-27	78.16	172	Bradyrhizobium sp. BTAi1, complete genome	2.69e-06	80	putative transposase [Bradyrhizobium sp. BTAi1]
1830	460	1.88642							not available			not available
1831	458	2.11111							not available			not available
1832	461	3.65679				5.86e-13	85.11	310	Melioribacter roseus P3M, complete genome	1.03e-40	63.89	50S ribosomal protein L13 [Eggerthella sp. CAG:298]
1833	458	2.02963				5.81e-13	71.26	174	Thauera aromatica strain AR1 3,5-dihydroxybenzoate anaerobic degradation pathways gene cluster, partial sequence	7.62e-36	63.79	RuBisCO transcriptional regulator [Magnetospirillum sp. SO-1] >gi|452963071|gb|EME68158.1| putative RuBisCO transcriptional regulator [Magnetospirillum sp. SO-1]
1834	458	3.14321				5.81e-13	94.12	251	Gordonibacter pamelaeae 7-10-1-b draft genome	3.44e-22	58.97	hypothetical protein SY88
1835	461	2.51111							not available	1.37e-40	65.14	50S ribosomal protein L22 [Candidatus Uhrbacteria bacterium GW2011
1836	460	1.32099							not available			not available
1837	460	1.33827				2.03e-107	80.26	458	Bradyrhizobium oligotrophicum S58 DNA, complete genome	5.16e-58	100	ferredoxin oxidoreductase [Pseudolabrys sp. Root1462] >gi|945846872|gb|KQZ00586.1| ferredoxin oxidoreductase [Pseudolabrys sp. Root1462]
1838	458	1.89604	1.89e-24	71.49	239	1.37e-14	86.36	144	Uncultured bacterium plasmid pB12, complete sequence	5.2e-36	58.18	DNA methylase [delta proteobacterium PSCGC 5451]
1839	460	1.26733				4.2e-21	81.36	214	Variibacter gotjawalensis DNA, complete genome	2.37e-09	77.97	ATPase [Pseudolabrys sp. Root1462] >gi|945848851|gb|KQZ02565.1| ATPase [Pseudolabrys sp. Root1462]
1840	459	1.03465	1.12e-52	85	430	2.03e-107	85.11	465	Chelatococcus sp. CO-6, complete genome	4.66e-53	69.93	DNA polymerase III subunit alpha [Pseudolabrys sp. Root1462] >gi|945847272|gb|KQZ00986.1| DNA polymerase III subunit alpha [Pseudolabrys sp. Root1462]
1841	459	1.87376				4.19e-59	81.11	392	Bradyrhizobium japonicum SEMIA 5079 genome	3.31e-28	75.86	MULTISPECIES: LPS export ABC transporter permease LptF [Bradyrhizobium]
1842	459	1.067	1.19e-39	69.43	432	8.6e-125	83.07	462	Hyphomicrobium denitrificans 1NES1, complete genome	3.78e-57	100	phosphoribosylpyrophosphate synthetase [Bradyrhizobium sp. Ai1a-2]
1843	457	1.04467				0.00343	80.7	57	Mycobacterium haemophilum DSM 44634 strain ATCC 29548, complete genome	1.92e-17	40	MULTISPECIES: cyclase [Mycobacterium] >gi|674791047|gb|AHC24104.2| cyclase [Mycobacterium neoaurum VKM Ac-1815D] >gi|772771402|gb|KJQ52323.1| cyclase [Mycobacterium neoaurum] >gi|973452918|gb|KUM10596.1| cyclase [Mycobacterium neoaurum]
1844	459	2.20347				8.08e-62	78.92	464	Methylobacterium sp. 4-46, complete genome	8e-43	70.83	nitrate reductase molybdenum cofactor assembly chaperone [Afipia felis]
1845	459	1.87097							not available	3.05e-34	52.27	UDP-N-acetylmuramoylalanine-D-glutamate ligase [Parcubacteria group bacterium GW2011
1846	457	1.18114				1.28e-08	91.89	192	Desulfotomaculum ruminis DSM 2154, complete genome	1.24e-10	68.57	mannose-1-phosphate guanyltransferase [Magnetospirillum magneticum] >gi|82944123|dbj|BAE48987.1| ABC-type multidrug transport system [Magnetospirillum magneticum AMB-1]
1847	458	3.16129							not available	3.09e-33	46.98	UDP-N-acetylglucosamine 1-carboxyvinyltransferase [bacterium GW2011
1848	458	2.76675							not available	5.93e-54	73.11	Rod shape-determining protein [candidate division WS6 bacterium GW2011
1849	457	1.74627				3e-10	74.22	122	Bradyrhizobium oligotrophicum S58 DNA, complete genome	1.24e-11	81.08	cytochrome cd1 nitrite reductase [Bradyrhizobium oligotrophicum S58]
1850	455	4.42537							not available			not available
1851	456	1.39801							not available	1.69e-14	50	MarR family transcriptional regulator [Limnohabitans planktonicus] >gi|918150256|gb|KOF06323.1| MarR family transcriptional regulator [Limnohabitans planktonicus II-D5]
1852	457	2.40796							not available	3.58e-42	92.16	hypothetical protein UU41
1853	457	2.43781							not available			not available
1854	455	3.38308							not available	1.57e-26	42.45	Undecaprenyl-phosphate glucose phosphotransferase [Candidatus Uhrbacteria bacterium GW2011
1855	457	3.73881				6.62e-06	94.87	39	Homo sapiens BAC clone RP11-768E13 from 4, complete sequence			not available
1856	455	0.967662				6.59e-06	87.23	142	Burkholderia vietnamiensis LMG 10929 chromosome I, complete sequence	4.09e-41	52.55	GntR family transcriptional regulator [Lutibaculum baratangense]
1857	457	0.967581	1.18e-58	74.76	449	1.05e-09	69.15	197	Brevundimonas sp. DS20, complete genome	3.17e-37	67.44	hypothetical protein [Brevundimonas diminuta] >gi|328847166|gb|EGF96728.1| hypothetical protein BDIM
1858	456	1.1995	2.14e-17	74.83	150	0	98.68	451	Pseudomonas sp. WCS374 genome	3.64e-55	96	MULTISPECIES: 30S ribosomal protein S4 [Pseudomonas] >gi|756407412|gb|KIQ59581.1| 30S ribosomal protein S4 [Pseudomonas fluorescens] >gi|829492284|gb|AKJ98156.1| 30S ribosomal protein S4 [Pseudomonas chlororaphis]
1859	456	1				6.15e-133	87.94	401	Acidiphilium multivorum AIU301 DNA, complete genome	5.65e-33	100	PREDICTED: citrate synthase, peroxisomal-like [Pantholops hodgsonii]
1860	456	1.53616	0.00279	80.39	51	0.00342	73.56	87	Amycolatopsis mediterranei RB, complete genome	5.4e-26	45.53	hypothetical protein US42
1861	455	1.14963				1.36e-14	77.39	178	Desulfomonile tiedjei DSM 6799, complete genome	1.31e-60	95.12	sensory transduction histidine kinase [Candidatus Methanoperedens sp. BLZ1]
1862	456	1.83791							not available	3.94e-24	43.93	Radical SAM domain protein [Geobacter uraniireducens Rf4]
1863	456	1.5611							not available			not available
1864	456	1.31172				2.16e-18	94.29	292	Solibacter usitatus Ellin6076, complete genome	6.52e-20	82.14	cation transporter [Paludibacter propionicigenes] >gi|312442123|gb|ADQ78479.1| cation diffusion facilitator family transporter [Paludibacter propionicigenes WB4]
1865	456	1.0675							not available	6.15e-26	50	PREDICTED: uncharacterized protein KIAA0895-like homolog [Xenopus tropicalis]
1866	455	0.9875				0.00341	79.17	68	Onchocerca ochengi genome assembly O	1.64e-13	35.06	Peptidase M23B [uncultured bacterium]
1867	455	1.03	1.54e-06	85.11	133	2.79e-80	76.41	506	Starkeya novella DSM 506, complete genome	1.16e-19	83.67	Rnase H [Hyphomicrobium zavarzinii]
1868	455	0.915				7.48e-113	98.77	242	Pseudomonas fluorescens A506, complete genome	3.67e-27	100	orotate phosphoribosyltransferase [Pseudomonas sp. KG01] >gi|873534731|gb|KMT55734.1| orotate phosphoribosyltransferase [Pseudomonas sp. KG01]
1869	455	1.4225				2.01e-31	88.37	222	Nitrospira moscoviensis strain NSP M-1, complete genome	1.28e-39	75.44	universal stress protein UspA [endosymbiont of Ridgeia piscesae] >gi|952307578|gb|KRT55340.1| Nucleotide-binding universal stress protein, UspA family [endosymbiont of Ridgeia piscesae]
1870	456	1.8975				4.16e-40	86.15	431	Rhodopseudomonas palustris BisB5, complete genome	2.22e-47	62.33	hypothetical protein [Pseudolabrys sp. Root1462] >gi|945847681|gb|KQZ01395.1| hypothetical protein ASD45
1871	456	2.37	0.000229	84.78	106	2.99e-86	84.21	422	Desulfobulbus propionicus DSM 2032, complete genome	1.6e-51	75	phosphate ABC transporter substrate-binding protein [Chelatococcus sambhunathii] >gi|973993215|emb|CUA89039.1| phosphate ABC transporter substrate-binding protein, PhoT family (TC 3.A.1.7.1) [Chelatococcus sambhunathii]
1872	455	3.0675				0	100	455	Enterobacteria phage P1 mod1902::IS5 c1.100 rev dmt(del)MB mutant, complete genome	2.31e-108	100	hypothetical protein [Escherichia coli] >gi|46401698|ref|YP
1873	454	3.4775							not available			not available
1874	455	1.39098				5.39e-64	74.94	399	Hyphomicrobium nitrativorans NL23, complete genome	2.3e-45	81.13	cytochrome b561 [Hyphomicrobium nitrativorans] >gi|563343822|gb|AHB47845.1| cytochrome B561 [Hyphomicrobium nitrativorans NL23]
1875	453	2.88221							not available	1.72e-08	50	hypothetical protein AMJ57
1876	455	1.21053				2.45e-11	88.68	105	Myxococcus sp. mixupus, complete genome	1.11e-07	55.56	hypothetical protein [Cystobacter fuscus]
1877	454	0.914787				2.01e-12	75.95	301	Thermobacillus composti KWC4, complete genome	6.57e-35	78.26	Cell division protein FtsZ [Parcubacteria group bacterium GW2011
1878	454	2.58897							not available	7.03e-17	55.68	amino acid permease-associated region [gamma proteobacterium IMCC1989] >gi|330419796|gb|EGG94153.1| amino acid permease-associated region [gamma proteobacterium IMCC1989]
1879	454	1.39599				2.29e-62	92.45	426	Bradyrhizobium sp. S23321 DNA, complete genome	1.25e-69	71.72	membrane protein insertase YidC [Rhodovulum sp. PH10] >gi|402497919|gb|EJW09703.1| Inner membrane protein translocase component YidC, long form [Rhodovulum sp. PH10]
1880	454	1.39098				1.27e-27	86	350	Microgenomates (Beckwithbacteria) bacterium GW2011	3.5e-81	82	Lon protease [Microgenomates group bacterium GW2011
1881	453	1.88221							not available			not available
1882	456	1.98246				2.3e-24	86.54	217	Filomicrobium sp. Y genome assembly Y1, chromosome : 1	3.3e-33	94.44	hypothetical protein APY04
1883	453	1.85464							not available			not available
1884	454	1.6817							not available			not available
1885	454	2.03008	7.93e-42	80.75	187	9.1e-74	89.86	444	Sorangium cellulosum So0157-2, complete genome	2.74e-60	64.47	DNA-directed RNA polymerase subunit beta [Haliangium ochraceum] >gi|262080546|gb|ACY16515.1| DNA-directed RNA polymerase, beta subunit [Haliangium ochraceum DSM 14365]
1886	454	1.09548				4.42e-27	86.44	296	Thermomicrobium roseum DSM 5159, complete genome	1.91e-19	82.35	hypothetical protein QT06
1887	453	1.35427	2.13e-17	92.98	86	7.47e-18	92	73	Chlamydia trachomatis strain Ia/CS190/96, complete genome	4.75e-10	73.33	RNA polymerase sigma factor [Candidatus Uhrbacteria bacterium GW2011
1888	452	1.09799							not available	7.6e-12	57.14	rod shape-determining protein RodA [Lachnospiraceae bacterium 10-1] >gi|507818633|gb|EOS75035.1| rod shape-determining protein RodA [Lachnospiraceae bacterium 10-1]
1889	453	1.38693				9.71e-42	82.26	246	Azospirillum lipoferum 4B main chromosome, complete genome	1.68e-21	83.87	molybdopterin-guanine dinucleotide biosynthesis protein MobB [Bosea sp. Root483D1] >gi|946373280|gb|KRE24081.1| molybdopterin-guanine dinucleotide biosynthesis protein MobB [Bosea sp. Root483D1]
1890	451	2.0201				9.05e-36	82.35	445	Rhodopseudomonas palustris HaA2, complete genome	1.65e-29	51.82	acyl-[acyl-carrier-protein]--UDP-N-acetylglucosamine O-acyltransferase [Pseudolabrys sp. Root1462] >gi|945847283|gb|KQZ00997.1| UDP-N-acetylglucosamine O-acyltransferase [Pseudolabrys sp. Root1462]
1891	453	1.80653	7.42e-17	73.45	292	3.38e-79	79.65	427	Bradyrhizobium sp. CCGE-LA001, complete genome	3.17e-27	53.51	GTP cyclohydrolase I [Bradyrhizobium manausense] >gi|949255052|gb|KRQ15672.1| GTP cyclohydrolase [Bradyrhizobium manausense]
1892	452	1.32997	0.00276	75.36	69	1.54e-07	81.82	270	Opitutaceae bacterium TAV5, complete genome	1.91e-16	60.34	MULTISPECIES: peptidyl-prolyl cis-trans isomerase [Leptospira] >gi|529313366|gb|EQA37097.1| peptidyl-prolyl cis-trans isomerase, FKBP-type [Leptospira inadai serovar Lyme str. 10]
1893	453	1.57935	0.000793	81.48	54	2.98e-10	94.12	183	Sphingopyxis macrogoltabida strain EY-1 plasmid 3, complete sequence	5.92e-09	70.91	nucleotidyltransferase [Phenylobacterium sp. Root700] >gi|946100434|gb|KRB52845.1| nucleotidyltransferase [Phenylobacterium sp. Root700]
1894	453	1.31234				0.0034	68.94	132	Uncultured bacterium clone S17	1.25e-21	66.07	hypothetical protein UR66
1895	450	1.31486	2.11e-17	85.11	231	2.59e-55	89.74	305	Paracoccus denitrificans PD1222 chromosome 2, complete sequence	3.69e-19	97.44	ABC transporter [Nitrobacter sp. Nb-311A]
1896	451	2.07809							not available			not available
1897	453	1.60705							not available	1.78e-13	44.83	hypothetical protein AMJ57
1898	451	1.89169				0.000277	87.5	70	Phycisphaera mikurensis NBRC 102666 DNA, complete genome	6.31e-25	84.62	NAD-dependent dehydratase [Azospirillum sp. B4]
1899	452	1.44836							not available			not available
1900	451	1.98741							not available	2.44e-41	54.74	50S ribosomal protein L25 [Candidatus Magasanikbacteria bacterium GW2011
1901	451	2.6801				1.1e-53	94.59	426	Haliangium ochraceum DSM 14365, complete genome	2.71e-55	64.49	phosphoenolpyruvate--protein phosphotransferase [Clostridium aceticum] >gi|765683065|gb|KJF27773.1| phosphoenolpyruvate-protein phosphotransferase [Clostridium aceticum] >gi|831186645|gb|AKL94839.1| phosphoenolpyruvate-protein phosphotransferase PtsI [Clostridium aceticum]
1902	452	2.15617				1.04e-28	83.33	449	Variibacter gotjawalensis DNA, complete genome	5.63e-32	62.96	hypothetical protein [Pseudolabrys sp. Root1462] >gi|945847685|gb|KQZ01399.1| hypothetical protein ASD45
1903	450	1.18136							not available	2.56e-30	69.81	hypothetical protein UX00
1904	451	1.76574							not available	1.01e-09	66.67	LemA family protein [Parcubacteria group bacterium GW2011
1905	452	2.16919							not available	5.61e-34	60.87	Glycosyl transferase family protein [Candidatus Yanofskybacteria bacterium GW2011
1906	451	1.41667				1.26e-08	78.12	213	Chlorobium phaeovibrioides DSM 265, complete genome	2.03e-44	54.79	AMP-binding enzyme, partial [bacterium JGI-17]
1907	450	1.26768	0.00959	79.25	53				not available	5.96e-19	50	hypothetical protein [Croceicoccus naphthovorans] >gi|831207529|gb|AKM09365.1| hypothetical protein AB433
1908	450	1.06061							not available	1.65e-32	45.64	hypothetical protein [Mesorhizobium sp. Root552] >gi|945858903|gb|KQZ12506.1| hypothetical protein ASD50
1909	451	1.19949	5.68e-12	80	85	1.34e-128	83.48	450	Rhodopseudomonas palustris BisB5, complete genome	5.09e-54	95.45	ABC-ATPase UvrA [Rhodopseudomonas palustris] >gi|315601739|gb|ADU44274.1| excinuclease ABC, A subunit [Rhodopseudomonas palustris DX-1]
1910	451	0.916667	1.1e-14	82.69	108				not available			not available
1911	451	1.17929	6.9e-68	75	447	7.91e-100	80.77	452	Variibacter gotjawalensis DNA, complete genome	3.69e-65	84.8	endopeptidase La [Bradyrhizobium lablabi] >gi|949369228|gb|KRR26961.1| DNA-binding protein [Bradyrhizobium lablabi]
1912	450	1.59343				2.27e-43	79.45	428	Thauera aromatica strain AR1 3,5-dihydroxybenzoate anaerobic degradation pathways gene cluster, partial sequence	2.51e-32	72.73	pyrogallol hydroxytransferase large subunit [Gracilibacter sp. BRH
1913	452	1.36111	0.00964	88.57	35	1.35e-14	94.44	171	Sinorhizobium medicae WSM419, complete genome	2.32e-14	68.42	hypothetical protein [Paenibacillus vortex] >gi|315277397|gb|EFU40726.1| hypothetical protein PVOR
1914	450	1.42172	2.93e-09	80.43	89	3.15e-35	88.17	440	Nitrobacter hamburgensis X14, complete genome	2.57e-25	83.05	phosphoribosylamine--glycine ligase [Bradyrhizobium sp. URHD0069]
1915	451	1.84848							not available	1.41e-10	46.15	R3H domain protein [Candidatus Yanofskybacteria bacterium GW2011
1916	453	1.84596	6.95e-11	65.98	332	3.38e-98	85.11	423	Mesorhizobium huakuii 7653R genome	3.22e-43	100	acetyl-CoA carboxylase [Hyphomicrobium nitrativorans] >gi|563344431|gb|AHB48454.1| acetyl-CoA carboxylase [Hyphomicrobium nitrativorans NL23]
1917	452	2.30051	1.86e-05	86.05	50	1.54e-07	90	50	Zobellia galactanivorans strain DsiJT chromosome, complete genome	1.98e-11	45	hypothetical protein UT34
1918	450	1.5202	4.65e-13	69.9	195	1.52e-121	90	456	Hyphomicrobium denitrificans ATCC 51888, complete genome	1.93e-85	92.03	SSU ribosomal protein S2p (SAe) [Hyphomicrobium sulfonivorans]
1919	451	1.28354							not available			not available
1920	448	1.32658				1.09e-110	86.22	390	Microbacterium sp. CGR1, complete genome	2.88e-61	100	C4-dicarboxylate transporter [Microbacterium sp. ZOR0019]
1921	449	1.28608	1.52e-06	81.25	63	7.91e-05	87.23	47	Eimeria maxima adenylate kinase, putative partial mRNA	9.22e-64	96.15	hypothetical protein ACD
1922	451	1.13418				0	96.24	452	Pseudomonas fluorescens strain UK4, complete genome	1.02e-72	100	MULTISPECIES: DNA polymerase III subunit beta [Pseudomonas fluorescens group] >gi|567645572|gb|ETK20909.1| DNA polymerase III subunit beta [Pseudomonas sp. FH4] >gi|666088028|gb|AIG03948.1| DNA polymerase III subunit beta [Pseudomonas fluorescens]
1923	450	1.39494							not available	6.28e-09	30.28	ABC transporter, ATP-binding protein, possible subtilin transporter [candidate division WS6 bacterium GW2011
1924	450	2.26835							not available	2.39e-08	47.62	hypothetical protein UX17
1925	451	1.34937				3.16e-16	77.69	171	Martelella endophytica strain YC6887, complete genome	5.31e-53	72.48	C4-dicarboxylate transporter [Skermanella stibiiresistens] >gi|587640098|gb|EWY39119.1| hypothetical protein N825
1926	449	2.16709				0.000276	88.64	82	Aureococcus anophagefferens hypothetical protein partial mRNA			not available
1927	450	2.77468							not available			not available
1928	452	3.30886	0.00964	76.12	62				not available			not available
1929	452	1.08354				3.61e-28	83.56	290	Blastochloris viridis genome assembly Blastochloris viridis genome, chromosome : I	2.59e-15	61.9	lipoprotein [Oligotropha carboxidovorans] >gi|209872727|gb|ACI92523.1| putative lipoprotein [Oligotropha carboxidovorans OM5] >gi|336095879|gb|AEI03705.1| hypothetical protein OCA4
1930	449	1.43401							not available			not available
1931	449	0.989848				1.63e-13	82.14	276	Mycobacterium chubuense NBB4, complete genome	7.54e-12	53.16	chloride channel protein [Streptomyces aureus]
1932	450	1.50761				1.03e-28	76.88	420	[Clostridium] sordellii genome assembly ATCC9714	5.13e-55	69.13	Pyruvate formate-lyase [candidate division WS6 bacterium GW2011
1933	450	0.961929				4.39e-08	73.19	134	Anaerolinea thermophila UNI-1 DNA, complete genome	2.31e-28	74.19	membrane proteins related to metalloendopeptidases [Longilinea arvoryzae]
1934	448	1.59645				7.35e-113	84	448	Hyphomicrobium sp. MC1 chromosome, complete genome	7.31e-73	79.19	elongation factor G [Hyphomicrobium zavarzinii]
1935	450	2.04822	3.34e-21	73.08	195	4.99e-77	80.88	454	Leptothrix cholodnii SP-6, complete genome	6.32e-68	77.54	UDP-N-acetyl-D-galactosamine dehydrogenase [Bradyrhizobium sp. STM 3843] >gi|365424287|emb|CCE05629.1| putative UDP-glucose/GDP-mannose dehydrogenase family protein; Capsular polysaccharide biosynthesis protein [Bradyrhizobium sp. STM 3843]
1936	449	1.36802							not available	6.19e-32	58.23	hypothetical protein AMJ56
1937	449	4.11675							not available			not available
1938	448	3.04822				2.94e-10	86.36	226	Blastochloris viridis genome assembly Blastochloris viridis genome, chromosome : I	3.3e-25	54.35	Chemotaxis protein CheY [bacterium YEK0313]
1939	446	1.4173				0	100	446	Pseudomonas sp. WCS374 genome	7.29e-65	100	hypothetical protein PFLuk1
1940	448	1.3944				1.24e-103	90.24	364	Ruegeria pomeroyi DSS-3, complete genome	4.48e-47	74.29	crotonyl-CoA reductase [Microvirga sp. JC119]
1941	446	0.966921				3.8e-72	76.99	427	Starkeya novella DSM 506, complete genome	4.21e-28	78.12	ribose-phosphate pyrophosphokinase [Bradyrhizobium sp. CCBAU 43298]
1942	448	1.13232				2.57e-36	90.24	224	Rhodopseudomonas palustris BisA53, complete genome	0.000292	56.41	alcohol dehydrogenase [Mycobacterium avium 10-5560]
1943	449	1.12214	0.000785	96.67	38				not available	1.4e-07	47.83	adhesin, nonfunctional [Microgenomates (Daviesbacteria) bacterium GW2011
1944	447	2.66158							not available	1.73e-31	57.73	Aspartyl/glutamyl-tRNA(Asn/Gln) amidotransferase subunit C [Candidatus Yanofskybacteria bacterium GW2011
1945	447	1.35115				3.57e-09	77.46	204	Thiocystis violascens DSM 198, complete genome	4.79e-12	58.7	permease [Achromatium sp. WMS2]
1946	448	2.69211	0.000225	77.27	66	1.52e-07	89.74	147	Thermosulfidibacter takaii ABI70S6 DNA, complete genome	4.95e-36	57.6	Thioredoxin reductase [Candidatus Moranbacteria bacterium GW2011
1947	448	1.02551							not available			not available
1948	448	1.21684	0.00955	83.72	43				not available	2.75e-15	66.67	lysyl-tRNA synthetase [Parcubacteria group bacterium GW2011
1949	447	1.125	1.51e-25	77.94	271	6.02e-114	86.78	371	Variibacter gotjawalensis DNA, complete genome	5.55e-73	95	MULTISPECIES: DNA topoisomerase IV subunit A [Afipia]
1950	447	1.30612				3.56e-66	77.94	432	Bradyrhizobium diazoefficiens DNA, complete genome, strain: NK6	2.21e-46	62.88	LPS biosynthesis protein [Rhodopseudomonas palustris] >gi|86572806|gb|ABD07363.1| Lipopolysaccharide biosynthesis [Rhodopseudomonas palustris HaA2]
1951	448	1.19643	6.43e-05	80.3	65	6.04e-76	88.41	401	Bradyrhizobium japonicum strain E109, complete genome	2.5e-36	100	aspartate aminotransferase [Bradyrhizobium retamae] >gi|949371886|gb|KRR29368.1| aspartate aminotransferase [Bradyrhizobium retamae]
1952	446	2.08673				8.95e-17	91.89	414	Azoarcus sp. KH32C DNA, complete genome	3.08e-40	61.87	phosphoenolpyruvate carboxylase [Ensifer sp. BR816]
1953	447	1.8852							not available			not available
1954	446	3.08673	2.91e-09	83.08	65	4.62e-90	88.64	449	Methylobacterium aquaticum plasmid pMaq22A	1.01e-57	80.8	transposase [Gemmobacter nectariphilus]
1955	446	1.46036	1.51e-06	72.73	140	8.94e-55	84.62	399	Magnetospirillum magneticum AMB-1 DNA, complete genome	3.38e-44	95.65	sodium-independent anion transporter [Aminobacterium mobile]
1956	446	1.35294				6.45e-06	90.24	183	Methylobacterium nodulans ORS 2060, complete genome	9.11e-29	46.72	diguanylate cyclase [Terriglobus saanensis] >gi|319926606|gb|ADV83681.1| diguanylate cyclase with PAS/PAC sensor [Terriglobus saanensis SP1PR4]
1957	445	1.41432				2.1e-37	87.23	439	Rhodopseudomonas palustris DX-1, complete genome	2.63e-53	63.27	hypothetical protein [Pseudolabrys sp. Root1462] >gi|945846170|gb|KQY99837.1| hypothetical protein ASD45
1958	446	1.81586				1.16e-40	94.34	401	Oceanithermus profundus DSM 14977, complete genome	1.17e-37	77.78	glycerol-3-phosphate dehydrogenase [Truepera radiovictrix] >gi|297163607|gb|ADI13318.1| Glycerol-3-phosphate dehydrogenase [Truepera radiovictrix DSM 17093]
1959	446	0.920716							not available			not available
1960	446	1.2532	1.51e-06	84.75	79	0.000274	86.67	196	Bacillus selenitireducens MLS10, complete genome	9.53e-16	73.33	thymidylate synthase [Neorhizobium galegae] >gi|659655255|emb|CDN48300.1| Thymidylate synthase [Neorhizobium galegae bv. orientalis str. HAMBI 540] >gi|816170423|emb|CDZ46226.1| Thymidylate synthase [Neorhizobium galegae bv. orientalis]
1961	446	1.08696	4.31e-07	85.71	86	3.56e-09	88.37	198	Elusimicrobium minutum Pei191, complete genome	1.01e-24	78.05	S-adenosylmethionine synthase [Microgenomates (Gottesmanbacteria) bacterium GW2011
1962	446	0.953964	4.31e-07	78.08	135	1.72e-114	88.89	420	Methylobacterium sp. 4-46, complete genome	8.01e-44	89.66	ATP-dependent RNA helicase RhlE [bacterium YEK0313]
1963	446	0.913043	0.0095	79.25	53	1.02e-47	90.32	231	Bradyrhizobium diazoefficiens DNA, complete genome, strain: NK6	5.82e-31	63.92	hypothetical protein AMJ76
1964	446	1.41432	1.95e-68	82.26	319	3.8e-72	80.51	322	Polymorphum gilvum SL003B-26A1, complete genome	3.9e-17	100	hypothetical protein [Oligotropha carboxidovorans] >gi|209872168|gb|ACI91964.1| phage portal protein of lambda family [Oligotropha carboxidovorans OM5] >gi|336096352|gb|AEI04178.1| putative phage portal protein [Oligotropha carboxidovorans OM4] >gi|336099985|gb|AEI07808.1| putative phage portal protein [Oligotropha carboxidovorans OM5]
1965	448	1.3734	5.64e-12	82.98	204	1.85e-25	74.27	242	Bordetella avium 197N complete genome	6.32e-18	75.68	50S ribosomal protein L7/L12 [Parcubacteria group bacterium GW2011
1966	448	2.09207							not available	2.15e-05	55.56	hypothetical protein [Geothrix fermentans]
1967	445	2.04859	2.71e-22	100	107	3.79e-34	96.81	117	Bradyrhizobium japonicum strain E109, complete genome	1.34e-08	87.1	hypothetical protein BRAS3809
1968	446	1.25831	1.08e-71	75	432	1.73e-19	71.12	381	Rhizobium phage 16-3, complete genome	4.34e-20	75	hypothetical protein [Rhizobium leguminosarum] >gi|574589973|gb|AHG45132.1| hypothetical protein RLEG12
1969	447	1.69565				8.4e-11	76.92	167	Rhodopseudomonas palustris BisA53, complete genome	1.25e-44	60.83	hypothetical protein [Pseudoalteromonas piscicida]
1970	446	1.08951				6.45e-06	79.45	126	Brevundimonas subvibrioides ATCC 15264, complete genome	6.48e-16	45.61	TonB-dependent receptor [Sphingomonas sp. Leaf67] >gi|944731756|gb|KQN82871.1| TonB-dependent receptor [Sphingomonas sp. Leaf67]
1971	445	1.42564				0.000273	68.13	180	Alicyclobacillus acidocaldarius subsp. acidocaldarius Tc-4-1, complete genome	1.22e-35	52.94	Aspartyl/glutamyl-tRNA(Asn/Gln) amidotransferase subunit B [Candidatus Yanofskybacteria bacterium GW2011
1972	445	1.07179				3.12e-16	91.67	234	Streptomyces sp. SirexAA-E, complete genome	4.35e-32	61.29	propionyl-CoA carboxylase [Candidatus Rokubacteria bacterium CSP1-6]
1973	445	0.982051							not available	3.7e-18	55.13	hypothetical protein UT14
1974	444	1.4641	0.00945	87.18	39	6.38e-120	85.32	452	Rhodopseudomonas palustris DX-1, complete genome	7.46e-44	100	30S ribosomal protein S3 [Rhodopseudomonas sp. B29]
1975	444	1.34872	2.53e-35	81.67	437				not available	2.2e-24	76.32	hypothetical protein [Bradyrhizobium sp. DOA9] >gi|608614524|dbj|GAJ35170.1| hypothetical protein BDOA9
1976	445	1.36154	0.00948	71.91	89	2.73e-42	86.54	180	Mesorhizobium australicum WSM2073, complete genome	1.93e-15	92.5	pyridine nucleotide-disulfide oxidoreductase family protein [Brucella suis bv. 3 str. 686]
1977	444	1.41538	0.00271	74.32	74	1.41e-20	73	203	Lactobacillus rhamnosus LOCK908, complete genome	1.72e-62	65.99	hypothetical protein ACD
1978	443	1.39487				1.95e-88	89.11	313	Azorhizobium caulinodans ORS 571 DNA, complete genome	3.31e-52	88.17	MULTISPECIES: acyl carrier protein [Xanthobacter] >gi|154159296|gb|ABS66512.1| phosphopantetheine-binding [Xanthobacter autotrophicus Py2]
1979	445	3.23846							not available			not available
1980	445	3.8641				4.33e-08	72.67	137	Thermaerobacter marianensis DSM 12885, complete genome	7.05e-60	70.09	hypothetical protein UY36
1981	444	1.05141				8.32e-68	100	411	Rhizobium leguminosarum bv. viciae chromosome complete genome, strain 3841	6.5e-58	69.47	spermidine/putrescine ABC transporter permease [Afipia sp. P52-10] >gi|571922174|gb|ETR78626.1| putrescine/spermidine ABC transporter permease [Afipia sp. P52-10]
1982	446	1.42674				3.56e-09	91.3	113	Sinorhizobium meliloti GR4, complete genome	6.79e-24	55.56	NAD(P)-dependent oxidoreductase [Chondromyces crocatus] >gi|908354709|gb|AKT37284.1| dehydrogenase [Chondromyces crocatus]
1983	443	1.27249							not available	1.95e-22	45.83	hypothetical protein [Bosea sp. Root483D1] >gi|946361408|gb|KRE12270.1| hypothetical protein ASE66
1984	445	0.974293				1.33e-14	71.5	211	Parcubacteria (Campbellbacteria) bacterium GW2011	9.45e-20	41.73	hypothetical protein UY03
1985	444	1.12853							not available			not available
1986	444	0.915167				5.26e-45	88.68	179	Parvibaculum lavamentivorans DS-1, complete genome	1.08e-21	90.2	DNA topoisomerase I [Rhodovulum sp. PH10] >gi|402500388|gb|EJW12063.1| DNA topoisomerase I [Rhodovulum sp. PH10]
1987	444	1.79949				6e-38	81.67	447	Variibacter gotjawalensis DNA, complete genome	4.54e-37	61.17	linear gramicidin synthase subunit D [Variibacter gotjawalensis]
1988	443	1.41902							not available	1.39e-12	61.02	RNA polymerase sigma factor [Candidatus Kaiserbacteria bacterium GW2011
1989	445	1.68895	0.00272	82.61	46	0.000273	73.48	127	Chlorobium chlorochromatii CaD3, complete genome			not available
1990	444	2.2365	3.52e-08	71.31	188	3.11e-16	81.94	312	Selenomonas sp. oral taxon 478, complete genome	1.38e-33	71.43	lysyl-tRNA synthetase, class II [bacterium JGI-25]
1991	444	1.41902				5.26e-26	86.3	392	Haliangium ochraceum DSM 14365, complete genome	4.29e-22	76.92	Protein-export membrane protein SecF [Enhygromyxa salina]
1992	446	1.60668				4.63e-52	94.12	386	Oligotropha carboxidovorans OM5, complete genome	2.47e-30	77.92	ABC transporter permease protein [Oligotropha carboxidovorans OM4] >gi|336097454|gb|AEI05277.1| ABC transporter permease protein [Oligotropha carboxidovorans OM5]
1993	443	1.22165	0.000774	70	110	9.47e-61	81.36	433	Bradyrhizobium sp. BTAi1 plasmid pBBta01, complete sequence	3.56e-40	63.83	peptide ABC transporter permease [Bradyrhizobium sp. WSM2793]
1994	443	1.11598							not available			not available
1995	441	1.27062							not available	0.000607	30.61	hypothetical protein [Desulfobulbus propionicus] >gi|320120831|gb|ADW16377.1| hypothetical protein Despr
1996	442	1.35825				1.15e-78	84.42	276	Hyphomicrobium nitrativorans NL23, complete genome	2.85e-55	91.3	cytochrome c [Hyphomicrobium nitrativorans] >gi|563344229|gb|AHB48252.1| cytochrome C [Hyphomicrobium nitrativorans NL23]
1997	444	2.10309	7.75e-23	93.75	104	6.84e-31	95.56	104	Actinobacillus succinogenes 130Z, complete genome	4.2e-08	85.71	hypothetical protein BRAS3809
[truncated: 97 more rows]
