# Supplementary material for: Ultrastructure and Viral Metagenome of Bacteriophages from an Anaerobic Methane Oxidizing Methylomirabilis Bioreactor Enrichment Culture
Source: Front Microbiol. 2016 Nov 8;7:1740. doi: 10.3389/fmicb.2016.01740 (PMC5099504; doi:10.3389/fmicb.2016.01740)
Supplement: Supplementary file 7 [file DataSheet6.XLSX]

## Sheet: Sheet1
Supplementary File 5A: Curated automatic annotation for genome 1
ORF	Start	End	Size (aa)	Mass (kDa)	Conserved domains (aa position, E-value)	Sequence features (aa position)	First annotated/validated hit	Organism matched	Size (aa)	E-value	Pairwise alignment (query:hit)	% ID	Putative function	Final annotation
1	C127	C354	75	8.2	none		No hits						unknown	hypothetical protein
2	C358	C606	73	8.4	none		no hits						unknown	hypothetical protein
3	C616	C1968	450	50	deoxycytidylate deaminase domain (24-113, 2,31e-18) (IPR016193), hedgehog/Intein domain (115-177, 2,16e-05) (IPR028992), cytidine and deoxycytidylate deaminase zinc-binding region (406-447, 2,60e-04) (IPR002125)	none	WP_010962121 (prophage MuMc02, F protein)	Methylococcus capsulatus	765	1e-13	131-412:200-502	28.3	phage head morphogenesis protein	putative head morphogenesis protein
4	C1956	C2405	149	17.7	zinc ribbon domain (86-123, 1,21e-06) (IPR013429)	coiled coil (107-127)	YP_007392646 (hypothetical protein phiTE_184)	Pectobacterium phage phiTE	58	0.001	86-119:1-34	50	regulatory protein	hypothetical protein
5	C2402	C2854	150	16.3	none	TM helix (124-146)	WP_013742308 (poly-beta-1,6 N-acetyl-D-glucosamine export porin PgaA)	Pusillimonas sp. T7-7	819	0.94	17-110:108-208	27.7	unknown	hypothetical protein
6	C2886	C3212	108	12.4	DUF (3-95, 8,81e-21)	none	YP_006906329 (hypothetical protein My1_077)	Pectobacterium phage My1	90	9e-17	1-102:1-90	42.2	unknown	hypothetical protein
7	C3213	C4058	281	30.2	none	none	WP_031038396 (membrane protein)	Streptomyces sp. NRRL WC-3774	340	5e-49	1-281:89-340	40.5	membrane protein	putative membrane protein
8	C4055	C4321	88	10	none	none	XP_002678627 (bacterial integral membrane protein-like protein)	Naegleria gruberi	429	7e-22	16-88:55-127	56.2	membrane protein	putative membrane protein
9	C4318	C4707	129	14.7	none	none	ESA05383 (hypothetical protein GLOINDRAFT_4123)	Rhizophagus irregularis DAOM 181602	265	1.3	16-80:174-227	29.2	unknown	hypothetical protein
10	C4704	C5198	164	17.6	deoxycytidylate deaminase domain (54-133, 4,85e-03)	none	KKS14167 (hypothetical protein UU67_C0006G0007)	Microgenomates (Daviesbacteria) bacterium GW2011 GWB1 41 5	154	4e-13	1-164:3-154	31.5	unknown	hypothetical protein
11	C5198	C6409	403	45.4	DUF (47-325, 5,78e-106)	none	WP_012234898 (hypothetical protein)	Sorangium cellulosum	363	9e-92	3-342:4-362	44.6	unknown	conserved hypothetical protein
12	C6443	C8323	626	70.2	none	none	WP_038671352 (flagellar protein)	Pelosinus sp. UFO1	133	0.28	215-287:37-107	34.2	unknown	hypothetical protein
13	C8326	C8823	165	18.5	macro domain, Poa1p-like family (6-154, 9,50e-24)	none	WP_010943011 (ADP-ribose-binding protein)	Geobacter sulfurreducens	142	5e-17	6-198:24-192	35.2	unknown	similar to ADP-ribose-binding protein
14	C8816	C10372	518	57.8	UvrD-like helicase C-terminal domain (407-504, 1,03e-05) (IPR014016), part of AAA domain (47-106, 4,53e-04)	signal peptide TM (1-27), non-cytoplasmic domain (28-518)	AKQ67993 (ATP-dependent DNA helicase UvrD/PcrA)	Myxococcus	431	2e-64	101-507:13-417	35.9	ATP-dependent DNA helicase (34-504, 4,66e-21)	similar to DNA helicase II
15	C10369	C10662	97	11.5	RuvA domain 2-like (63-123) (IPR010994), helix-hairpin-helix DNA-binding motif (66-85, 101-120, 164-183) (IPR003583), RecD helicase-like helix-hairpin-helix domain (126-212) (IPR029493)	coiled coil (32-35)	no hit					29.7	DNA repair	hypothetical protein
16	C10757	C11173	138	15.4	helix-turn-helix XRE-family like protein (59-113, 4,23e-07) (IPR010982)	none	WP_011388057 (XRE family transcriptional regulator)	Rhodospirillum rubrum	96	3e-08	54-118:35-94	44.6	DNA binding protein	putative XRE family transcriptional regulator
17	C11518	C12438	306	34.3	DNA adenine methylase (dam) domain (3-284, 1,16e-51) (IPR029063)	none	WP_041918501 (DNA methyltransferase)	Gloeocapsa sp. PCC 7428	278	8e-40	4-283:13-276	34.9	DNA adenine methylase	similar to methylase
18	C12524	C12811	95	11	none	none	KKZ12786 (hypothetical protein TE42_02945)	Candidatus Synechococcus spongiarum SP3	158	0.046	25-95:72-133	33.8	unknown	hypothetical protein
19	C12845	C13414	189	19.1	none	alanine rich region (4-187, 5,6e-12)	no hits						unknown	hypothetical protein
20	C13411	C13734	107	11.8	helix-turn-helix XRE-family like proteins (31-86, 2,43e-11) (IPR010982)	none	EDN78081 (DNA-binding helix-turn-helix protein)	Ruminococcus gnavus ATCC 29149	118	3e-07	28-86:10-68	44.1	DNA binding transcriptional regulator	strongly similar to XRE family transcriptional regulatorulator
21	C13758	C15569	603	65.1	AAA domain (93-254, 9,79e-36) (IPR003593), UvrD-like helicase C-terminal domain (467-558, 3,19e-14) (IPR027785)	none	WP_019087304 (ATPase AAA)	Komagataeibacter europaeus	728	4e-65	9-585:245-724	33.8	helicase	similar to ATP-dependent RecD-like DNA helicase
22	C15603	C16268	221	24	helix-hairpin-helix containing domain (120-212, 6,83e-21) (IPR003583)	signal peptide TM (1-20)	WP_051682595 (recombinase RecD)	Synergistes jonesii	813	1e-28	29-212:60-244	33.7	recombinase or helicase	similar to recombinase
23	C16808	C19075	755	84	none	none	KGL00061 (ATPase)	Thalassobacter	976	4e-52	250-652:367-766	32.3	ATPase	putative ATPase
24	19211	22480	1089	123	Hint (Hedgehog/Intein) domain N-terminal region (403-489, 5,75e-07) (IPR028992), P-loop containing nucleoside triphosphate hydrolase (IPR027417)	none	WP_051513405 (radical SAM protein)	Microbacterium sp. C448	695	1e-19	395-812:46-457	29	endonuclease activity and ATP binding	similar to radical SAM protein
25	22586	23464	292	34.1	none	none	XP_003030897 (expressed protein, partial)	Schizophyllum commune H4-8	727	1.6	14-130:559-676	28.6	unknown	conserved hypothetical protein
26	23489	24295	268	30	AAA domain (7-211, 1,91e-08) superfamily P-loop containing Nucleoside Triphosphate Hydrolases	none	WP_050664378 (AAA family ATPase)	Roseovarius tolerans	282	0.22	4-229:18-230	26.2	unknown	hypothetical protein
27	24388	25029	213	22.6	none	none	XP_008200216 (PREDICTED: tonsoku-like protein isoform X2)	Tribolium castaneum	1129	1.2	82-177:835-924	31.3	unknown	hypothetical protein
28	25140	28088	982	111.1	DNA polymerase family A (511-960, 1,61e-41), DEDDy 3'-5' exonuclease domain (311-436, 3,48e-07), uracil-DNA glycosylase (UDG) (34-273, 4,75e-12) (IPR005122)	none	WP_024081270 (DNA polymerase I)	Magnetospirillum gryphiswaldense	925	9e-32	318-980:336-922	27.3	DNA polymerase (DNA replication)	similar to DNA polymerase I
29	28128	30326	732	80.4	P-loop containing nucleoside triphosphate hydrolase (IPR027417)	coiled coil (317-344, 416-476, 481-518, 538-558)	no hits						unknown	hypothetical protein
30	30327	30545	72	7.8	none	none	XP_004337132 (hypothetical protein ACA1_216010)	Acanthamoeba castellanii str. Neff	239	3.7	8-65:185-234	43.1	unknown	hypothetical protein
31	30542	30919	125	13.9	none	none	WP_050782082 (hypothetical protein)	Burkholderia vietnamiensis	137	1e-17	9-114:11-117	43.9	unknown	conserved hypothetical protein
32	30923	31246	107	11.6	none	none	NP_001033578 (Uncharacterized protein CELE_ZK380.5)	Caenorhabditis elegans	136	0.12	3-90:40-126	30.3	unknown	hypothetical protein
33	31281	31625	114	12.6	none	none	WP_048818780 (hypothetical protein)	Streptomyces turgidiscabies	811	0.33	29-96:189-257	36.6	unknown	hypothetical protein
34	31633	33048	471	50.2	none	zinc-containing alcohol dehydrogenases signature (393-407)	no hits						unknown	hypothetical protein
35	33045	35411	788	82	Topoisomerase II-associated protein PAT1 (265-399, 4,73e-03)	Proline-rich region profile (340-471, 0,0001)	no hits						unknown	hypothetical protein
36	35420	38389	989	105.6	none	coiled coil (445-477)	no hits						unknown	hypothetical protein
37	38376	38978	200	21.4	none	none	no hits						unknown	hypothetical protein
38	38975	39865	296	32.9	none	none	WP_002707847 (type II secretion system protein GspE)	Thiothrix nivea	507	0.91	50-235:29-221	28.1	unknown	hypothetical protein
39	39862	40143	93	10.5	none	none	WP_030265609 (hypothetical protein)	Streptomyces violens	135	1.9	13-49:76-112	42.3	unknown	hypothetical protein
40	40144	40992	282	24.4	none	none	KKT24355 (hypothetical protein UW07_C0017G0011)	Parcubacteria (Nomurabacteria) bacterium GW2011 GWF2 43 8	232	1e-38	86-279:35-232	47.5	unknown	hypothetical protein
41	40989	41183	64	7.1	none	coiled coil (3-23)	no hits						unknown	hypothetical protein
42	41147	42454	435	47.6	DUF 192 (31-129, 5,16e-26)	none	WP_051908227 (hypothetical protein)	Sphingobium herbicidovorans	169	8e-12	32-128:48-146	45	unknown	hypothetical protein
43	42445	44049	534	58	zinc finger domain of DnaJ and HSP40 (240-271, 5,35e-06) (IPR001305)	none	WP_035586917 (hypothetical protein)	Hippea jasoniae	369	0.001	225-304:171-242	37	heat shock protein binding, unfolded protein binding	hypothetical protein
44	44046	46142	698	79.4	none	none	YP_008433440 (putative terminase)	Pseudomonas phage PaBG	720	3e-40	38-574:83-602	28	terminase	similar to terminase
45	46139	52666	2175	242.4	Acyl-CoA N-acyltransferase (GNAT domain) (775-1815, 2,58e-04) (IPR016181, IPR000182), HAD-like domain (2012-2056, 1,37e-04) (IPR023214)	none	WP_012965065 (haloacid dehalogenase)	Ferroglobus placidus	120	4e-10	2006-2115:7-115	39.8	N-acetyltransferase activity	hypothetical protein
46	52666	55050	794	88.1	none	none	YP_009015325 (gp14)	Bacillus phage G	648	1e-48	91-662:13-571	30.4	unknown	hypothetical protein
47	55254	58250	998	107.6	cytadhesin P30/P32 (331-415, 5,11e-03)	coiled coil (325-356, 788-820)	YP_009015330 (gp19)	Bacillus phage G	300	6e-10	84-232:102-207	26.8	unknown	hypothetical protein
48	58288	59088	266	27.7	none	none	KII26975 (HNH endonuclease, partial)	Arthrobacter sp. AK-YN10	362	0.015	94-227:96-243	32.4	unknown	hypothetical protein
49	59131	60489	452	50.7	none	none	YP_009015338 (gp27)	Bacillus phage G	282	9e-32	166-451:2-280	32.8	unknown	hypothetical protein
50	60618	61757	379	42	none	none	AKJ11323 (AMP-dependent synthetase)	Streptomyces incarnatus	448	1.5	107-269:176-334	25.4	unknown	hypothetical protein
51	61779	62120	113	11.9	none	signal peptide TM (1-21), non-cytoplasmic domain (22-113)	WP_026410108 (IclR family transcriptional regulator)	Actinomyces dentalis	245	0.44	3-113:15-144	29.8	unknown	hypothetical protein
52	62124	62720	198	20.6	none	signal peptide TM (1-19), non-cytoplasmic domain (20-198)	XP_005515627 (IgGFc-binding protein-like, partial)	Columba livia	381	0.2	10-191:127-299	27	unknown	hypothetical protein
53	62702	64774	690	72.6	SGNH hydrolase-type esterase domain (IPR013830)	signal peptide TM (1-23), non-cytoplasmic domain (24-690)	AKU99528 (Endo-1,4-beta-xylanase Z precursor)	Labilithrix luteola	410	4e-24	66-432:16-399	31.8	unknown	hypothetical protein
54	64786	65154	122	13.6	none	none	XP_012194123 (CAMKK protein kinase)	Saprolegnia parasitica CBS 223.65	471	2.6	79-115:179-211	45.9	unknown	hypothetical protein
55	65151	65627	158	16.4	none	signal peptide (1-19), non-cytoplasmic domain ( 20-54), TM helix (58-75, 85-104, 109-131), cytoplasmic domain (74-84, 105-109, 132, 158)	WP_041096775 (hypothetical protein)	Bacillus badius	94	0.007	62-143:13-92	32.9	unknown	hypothetical protein
56	65630	65953	107	11.8	none	non-cytoplasmic domain (1-5), TM helix (4-36), cytoplasmic domain (27-107)	WP_022670151 (phosphate transporter permease subunit PtsA)	Hippea alviniae	281	0.38	5-105:72-174	27.2	unknown	hypothetical protein
57	65961	66407	148	15.6	none	non-cytoplasmic domain (1-117), TM helix (118-140), cytoplasmic domain (140-148)	WP_013252515 (restriction modification system DNA specificity domain-containing protein)	Olsenella uli	525	0.76	11-115:206-318	36	unknown	hypothetical protein
58	66404	66727	107	11.6	none	signal peptide (1-15), non cytoplasmic domain (16-24), TM helix (24-46), cytoplasmic domain (47-107)	WP_029330174 (hypothetical protein)	Mycoplasma cloacale	2772	0.37	2-70:1840-1919	30	unknown	hypothetical protein
59	66705	67016	103	11.3	none	none	WP_012615645 (hypothetical protein)	Chloroflexus aggregans	191	5.6	5-73:102-174	37.2	unknown	hypothetical protein
60	67023	67883	286	31.6	none	none	KDA45798 (DP-N-acetylglucosamine 2-epimerase)	Lactobacillus animalis	382	0.22	86-173:42-136	28.4	unknown	hypothetical protein
61	67920	69020	366	40.9	none	none	KJU84462 (bacillolysin)	Candidatus Magnetobacterium bavaricum	1069	0.63	104-202:596-691	30.7	unknown	hypothetical protein
62	69027	69215	62	7.5	none	none	WP_024106745 (phosphate ABC transporter permease)	Dickeya dianthicola	548	2.1	1-58:182-238	37.9	unknown	hypothetical protein
63	69354	71048	564	60.4	none	none	CAN92106 (hypothetical protein predicted by Glimmer/Critica)	Sorangium cellulosum So ce56	409	6.1	329-428:140-241	31.7	unknown	hypothetical protein
64	71045	71932	295	33.3	LAGLIDADG homing endonuclease (73-134, 2,63e-07) (IPR004860), helix-turn-helix domain (255-292, 2,97e-03)	none	KKT52817 (LAGLIDADG homing endonuclease)	bacterium GW2011 GWA1 44 22	209	1e-05	10-175:25-193	26.2	homing endonuclease	putative homing endonuclease
65	71999	74782	927	96.7	none	none	YP_009015481 (gp178)	Bacillus phage G	579	3e-06	543-885:235-561	24.5	unknown	hypothetical protein
66	74840	75571	243	27.3	none	none	CCV12974 (hypothetical protein MESS4_510141)	Mesorhizobium sp. STM 4661	165	6e-36	133-242:64-163	60	unknown	conserved hypothetical protein
67	75612	76118	168	18.6	none	none	WP_055108269 (hypothetical protein)	Paenibacillus sp. AT5	392	1.2	17-155:132-282	26.1	unknown	hypothetical protein
68	76179	76811	210	22.4	none	TM helix (109-131, 141-163)	no hits						unknown	hypothetical protein
69	76827	77384	185	21	none	none	WP_013293393 (secretion protein HylD'	Gallionella capsiferriformans	474	2.1	1-110:298-402	33.6	unknown	hypothetical protein
70	77408	78061	217	23.3	none	none	KKQ52136 (glycosyl transferase family 2)	Microgenomates bacterium GW2011 GWC1 38 12	257	2.4	83-131:33-81	42.9	unknown	hypothetical protein
71	78062	80071	669	71	none	coiled coil (51-71)	no hits						unknown	hypothetical protein
72	80071	80907	287	30	none	none	CDB41453 (lon protease)	Ruminococcus sp. CAG:177	2.8	814	34-262:549-767	23.5	unknown	hypothetical protein
73	80904	83252	782	85.6	none	none	WP_043169501 (ABC transporter permease)	Bifidobacterium pullorum	0.51	1196	58-321:867-1107	26	unknown	hypothetical protein
74	83252	84442	396	41.9	none	none	EFB32705 (hypothetical protein HMPREF0971_00937, partial)	Prevotella oris F0302	1.2	288	33-206:57-237	22.2	unknown	hypothetical protein
75	84446	84946	166	16.6	none	non-cytoplasmic region (1-58, 118-166), cytoplasmic region (84-94), TM helix (23-45, 58-80, 95-117)	WP_013960567 (asparagine synthase)	Roseobacter litoralis	0.48	630	1-162:153-312	27.5	unknown	hypothetical protein
76	84948	85391	147	15.3	none	TM helix (7-29), non-cytoplasmic domain (23-147)	WP_041979925 (FAD-binding protein)	Pseudomonas mendocina	2.8	469	54-138:29-107	31	unknown	hypothetical protein
77	85388	85810	140	15	DUF2590 (7-35, 2,51e-03)		EEX71995 (superoxide dismutase, Mn/Fe family)	Alloprevotella tannerae ATCC 51259	194	1.4	25-84:123-185	36.5	unknown	hypothetical protein
78	85820	87256	478	50	Base-plate protein J-like (72-212) (IPR006949)	none	WP_012940863 (baseplate J family protein)	Archaeoglobus profundus	391	7e-08	58-386:57-347	25.5	baseplate protein	hypothetical protein
79	87265	88101	287	28.8	none	none	WP_019500840 (hypothetical protein)	Pseudanabaena sp. PCC 6802	268	5e-24	3-262:2-249	38	unknown	conserved hypothetical protein
80	88510	88938	142	15.1	none	none	ALG67875 (hypothetical protein AL038_09330)	Beggiatoa leptomitiformis	265	0.0006	18-84:145-213	40.6	unknown	hypothetical protein
81	88938	89765	275	28.8	none	none	ALG67875 (hypothetical protein AL038_09330)	Beggiatoa leptomitiformis	265	2e-08	3-249:2-248	28.1	unknown	hypothetical protein
82	89762	90799	345	36.7	none	none	EKE15915 (PKD protein)	uncultured bacterium	2880	0.09	55-262:708-920	26.8	unknown	hypothetical protein
83	90809	91240	143	14.7	none	none	WP_046970308 (hypothetical protein)	Dyella japonica	137	2e-41	2-143:3-137	50.7	unknown	conserved hypothetical protein
84	91249	91569	106	12	none	none	KNA08030 (hypothetical protein SOVF_166390)	Spinacia oleracea	387	3.1	44-93:278-327	34	unknown	hypothetical protein
85	91581	91868	95	11	none	none	WP_018097216 (hypothetical protein)	Sinorhizobium meliloti	219	1.9	4-81:96-170	30.8	unknown	hypothetical protein
86	91861	92394	177	18.7	none	none	WP_046497713 (hypothetical protein)	Syntrophomonas zehnderi	203	3e-07	4-164:41-189	28.4	unknown	conserved hypothetical protein
87	92404	92946	180	19.7	none	non-cytoplasmic domain (1-42), TM (43-62), cytoplasmic domain (63-180)	WP_027980284 (histidine kinase)	gamma proteobacterium L18	474	6.1	38-121:5-91	26.7	unknown	hypothetical protein
88	92959	94224	421	45.2	none	none	WP_051094137 (LLM class F420-dependent oxidoreductase)	Streptomyces sp. MspMP-M5	347	0.26	89-192:36-148	33.3	unknown	hypothetical protein
89	94233	94751	172	17.8	none	none	KKQ13942 (NLP/P60 protein)	Parcubacteria (Moranbacteria) bacterium GW2011 GWF1 36 78	4046	8e-06	100-170:2620-2690	40.8	unknown	hypothetical protein
90	94761	95996	411	42.2	Polyomavirus coat protein (1-83, 2,38e-03)	none	WP_013677831 (hypothetical protein)	Pseudonocardia dioxanivorans	828	3e-13	14-165:306-456	41	unknown	hypothetical protein
91	95997	100868	1623	170.2	none	none	no hits						unknown	hypothetical protein
92	100877	103240	787	82.1	none	none	no hits						unknown	hypothetical protein
93	C103237	C103878	213	22.6	none	signal peptide (1-12), non cytoplasmic domain (13-213)	AKV02244 (hypothetical protein AKJ09_08907)	Labilithrix luteola	601	0.9	16-205:22-209	27.9	unknown	hypothetical protein
94	103942	104640	232	26	none	none	WP_035669504 (hypothetical protein)	Azospirillum brasilense	248	0.011	15-202:4-204	30.1	PG binding domain (174-222, 1,93e-03), Hedgehog signalling/DD-peptidase zinc-binding domain (IPR009045) (32-141)	hypothetical protein
95	104641	105027	128	14.6	none	none	WP_020478937 (hypothetical protein)	Myxococcus xanthus	113	5e-24	6-115:5-109	53.6	unknown	conserved hypothetical protein
96	105031	105666	211	23.6	none	signal peptide (1-23), non cytoplasmic domain (24-211)	XP_007327023 (hypothetical protein AGABI1DRAFT_111687)	Agaricus bisporus var. burnettii JB137-S8	595	0.16	127-210:146-222	32.1	unknown	hypothetical protein
97	105650	105916	88	10	none	none	WP_053669385 (multidrug ABC transporter ATP-binding protein )	Streptomyces sp. NRRL B-1140	529	0.53	27-88:460-511	38.7	unknown	hypothetical protein
98	105955	106425	156	18.1	none	none	WP_013258240 (peptidase U62)	Desulfarculus baarsii	486	0.11	43-117:120-197	40.7	unknown	hypothetical protein
99	106426	106989	187	20.7	none	none	WP_035072273 (ATPase AAA)	Anditalea andensis	420	0.026	11-106:6-99	28.6	P-loop containing nucleoside triphosphate hydrolase (IPR027417)	hypothetical protein
100	106986	108083	365	41.4	none	none	WP_046735570 (tRNA(Ile)-lysidine synthase)	Xanthomonas fuscans	433	3.5	120-344:189-409	25.1	unknown	hypothetical protein
101	108080	108490	136	15	none	none	EKD05120 (hypothetical protein A1Q2_00586)	Trichosporon asahii var. asahii CBS 8904	403	0.061	32-122:222-321	31.7	B-Box-type zinc finger (111-136, 3,14e-04)	hypothetical protein
102	108622	109032	136	15.5	none	none	WP_023517429 (SCO2-like protein)	Shinella sp. DD12	202	8.9	18-125:9-121	29.7	unknown	hypothetical protein
103	109029	109226	65	7.2	none	signal peptide (1-24), non cytoplasmic domain (25-65)	XP_008045913 (hypothetical protein TRAVEDRAFT_137787, partial)	Trametes versicolor FP-101664 SS1	758	6	1-63:62-131	30	unknown	hypothetical protein
104	109385	109846	153	17.8	none	coiled coil (6-26)	WP_045520173 (phage tail tape measure protein, partial)	Clostridium sporogenes	810	9.9	11-103:495-578	28	unknown	hypothetical protein
105	109846	110058	70	7.7	none	none	AKC60499 (protein TolQ)	Blochmannia endosymbiont of Camponotus (Colobopsis) obliquus	242	4.9	5-68:44-107	25	unknown	hypothetical protein
106	110055	110462	135	14.5	none	none	WP_029706396 (hypothetical protein)	Rhodoferax saidenbachensis	261	1.4	3-112:125-237	28.2	unknown	hypothetical protein
107	110480	110740	86	9.9	none	none	XP_012793181 (FERM, RhoGEF and pleckstrin domain-containing protein 2)	Schistosoma haematobium	969	1.5	45-71:576-602	51.9	unknown	hypothetical protein
	112351	114219
108	112351	114219	622	70.6	putative transposase DNA-binding domain (535-571, 3,16e-04)	coiled coil (58-85, 113-133)	WP_013159911 (transposase)	Meiothermus silvanus	536	2e-57	13-575:5-530	33.4	transposase	similar to transposase
109	C114367	C114870	167	18	putative molybdenum carrier (10-160, 1,59e-53) (IPR024755)	none	WP_028575021 (hypothetical protein)	Desulfonatronovibrio hydrogenovorans	169	1e-34	1-163:1-157	42.3	unknown	conserved hypothetical protein
110	C114873	C115610	245	27.3	none	none	WP_051003149 (hypothetical protein)	Bradyrhizobium elkanii	138	0.011	148-186:28-68	51.2	unknown	hypothetical protein
111	C116532	C116795	87	9.5	none	none	WP_025473768 (thiol-disulfide oxidoreductase, partial)	Yersinia pestis	111	1.8	1-76:3-82	26.2	unknown	hypothetical protein
112	C116792	C117598	268	30.2	none	none	WP_050028961 (hypothetical protein)	Verrucomicrobium sp. BvORR034	232	0.0001	121-225:115-229	33.3	unknown	hypothetical protein
113	C117616	C118044	142	15.6	none	none	WP_019140182 (hypothetical protein)	Herbaspirillum massiliense	83	8e-05	67-133:15-81	29.9	unknown	hypothetical protein
114	C118019	C118312	97	10.1	none	none	BAD58854 (hypothetical protein)	Nocardia farcinica IFM 10152	80	7.6	8-95:3-77	37.5	unknown	hypothetical protein
115	C118480	C118758	92	9.9	predicted periplasmic protein (DUF2092) (10-38, 8,64e-03)	none	WP_036209474 (hypothetical protein)	Massilia sp. LC238	89	2e-17	11-84:11-84	47.3	unknown	conserved hypothetical protein
116	C118755	C119246	163	18.2	none	none	WP_033234439 (MULTISPECIES: 3-methyladenine DNA glycosylase)	Rhodococcus	190	0.49	11-84:43-119	37.2	unknown	hypothetical protein
	119281	119535
117	C119773	C121176	467	52.6	putative transposase DNA-binding domain (366-443, 1,62e-05) (IPR010095)	none	WP_021296160 (hypothetical protein)	Alicyclobacillus acidoterrestris	447	2e-15	1-440:1-434	23.8	transposase	similar to transposase
118	C121227	C121844	205	23.1	none	coiled coil (11-31, 148-189)	XP_007777726 (hypothetical protein W97_01631)	Coniosporium apollinis CBS 100218	162	0.52	107-202:37-132	32	unknown	hypothetical protein
119	C121846	C122094	82	8.9	none	coiled coil (15-42)	KQK83380 (mediator of RNA polymerase II transcription subunit 22 isoform X2)	Amazona aestiva	140	0.92	11-72:8-76	39.1	unknown	hypothetical protein
120	C122105	C122860	251	28.1	none	coiled coil (174-208)	no hits						unknown	hypothetical protein
121	C122857	C123183	108	11.8	none	none	WP_046022400 (hypothetical protein)	Magnetospira sp. QH-2	103	1e-09	10-80:8-75	46.6	unknown	hypothetical protein
122	C123180	C123557	125	14	none	none	ACC97992 (CoA-substrate-specific enzyme activase)	Elusimicrobium minutum Pei191	1406	0.55	3-77:986-1051	26.7	unknown	hypothetical protein
123	C123560	C124225	221	25.2	none	none	XP_012560324 (PREDICTED: uncharacterized protein LOC105846292)	Hydra vulgaris	376	1.9	67-175:276-373	30.7	unknown	hypothetical protein
124	C124180	C124455	91	10.6	none	coiled coil (41-75)	WP_007114105 (hypothetical protein)	Halomonas boliviensis	356	0.51	3-79:140-216	29.9	unknown	hypothetical protein
125	C124488	C124925	145	16	none	none	KDO72095 (hypothetical protein CISIN_1g0000094mg, partial)	Citrus sinensis	1426	0.077	3-87:847-938	29.5	unknown	hypothetical protein
126	C124922	C125263	113	13.3	none	none	WP_052209906 (4-hydroxybenzoyl-CoA thioesterase)	Kocuria sp. ZOR0020	143	0.99	10-58:69-116	44	unknown	hypothetical protein
127	C125260	C125622	120	13.5	none	none	CDD68277 (putative uncharacterized protein)	Firmicutes bacterium CAG:475	572	0.6	54-105:5-53	37	unknown	hypothetical protein
128	C125625	C126071	148	16.6	none	none	WP_020525869 (hypothetical protein)	Catelliglobosispora koreensis	156	9e-15	1-148:1-156	37.8	unknown	conserved hypothetical protein
129	C126264	C126560	98	11	none	none	ALM90289 (hypothetical protein AOR13_1246)	Alteromonas stellipolaris LMG 21856	110	2.2	21-79:20-79	32.3	unknown	hypothetical protein
130	C126593	C127945	450	50	PEP-utilizing enzyme, mobile domain (374-437, 2,08e-08) (IPR008279)	coiled coil (222-242)	AKU43628 (hypothetical protein)	Caulobacter phage Seuss	471	3e-30	1-449:1-452	26.9	phosphorilase	hypothetical protein
131	C127942	C128064	40	4.6	none	none	WP_049876362 (hypothetical protein)	Sorangium cellulosum	311	0.064	9-40:280-311	53.1	unknown	hypothetical protein
132	C128061	C128285	74	8.3	none	none	WP_035082391 (nitrate transporter)	Devosia riboflavina	407	3	12-70:3-62	30.2	unknown	hypothetical protein
133	C128299	C128577	92	10.2	none	none	WP_042371609 (hypothetical protein)	Bacteroidaceae bacterium MS4	243	0.084	4-71:47-115	34.3	unknown	hypothetical protein
134	128649	129029	126	14.1	none	none	KHO45993 (archaeon GW2011_AR1)	archaeon GW2011_AR1	113	0.51	20-111:7-102	27.1	unknown	hypothetical protein
135	128992	129222	76	8.6	heat shock protein DnaJ, cysteine-rich domain (7-54, 6,27e-04) (IPR001305), tryptophan RNA-binding attenuator protein inhibitory protein (7-54, 6,27e-04) (IPR031538)	none	EQB27337 (hypothetical protein SOV_2c02330)	Sporomusa ovata DSM 2662	55	0.15	1-49:1-45	38.8	heat shock protein binding, unfolded protein binding	hypothetical protein
136	129219	129377	52	6.1	none	cytoplasmic domain (1-28), TM helix (29-51), non-cytoplasmic domain (51-52)	no hits						unknown	hypothetical protein
137	129377	129583	68	7.6	none	cytoplasmic domain (1-8, 62-68), non-cytoplasmic domain (30-40), TM helix (7-29, 39-61)	WP_039464023 (methylenetetrahydrofolate dehydrogenase)	Photobacterium gaetbulicola	268	2.9	16-55:107-153	42.6	unknown	hypothetical protein
138	129613	129888	91	10.3	none	none	WP_051261395 (hypothetical protein)	Desulfovibrio inopinatus	963	2.2	1-71:791-869	26.6	unknown	hypothetical protein
139	129934	130143	69	7.6	none	none	WP_033489528 (pyridoxal biosynthesis lyase PdxS)	Bifidobacterium pseudolongum	291	1.3	7-58:170-222	34	unknown	hypothetical protein
140	130150	130548	132	14.8	none	none	WP_045521947 (hypothetical protein)	Bacillus niacini	97	1.2	42-76:44-78	37.1	unknown	hypothetical protein
141	130552	130809	85	9.3	none	none	EHM23251 (putative transcriptional regulator, MarR)	Mycobacterium abscessus subsp. bolletii BD	140	2.3	17-74:26-87	59.7	unknown	hypothetical protein
142	130823	131032	69	8.1	none	none	XP_008895307 (hypothetical protein PPTG_04772)	Phytophthora parasitica INRA-310	145	9.2	3-24:108-129	54.5	unknown	hypothetical protein
143	131067	131357	96	10.8	none	none	CDE51661 (tetratricopeptide repeat)	Faecalibacterium sp. CAG:74	652	0.24	19-96:145-215	33.3	unknown	hypothetical protein
144	131808	132113	101	11.1	none	non-cytoplasmic domain (1-24), TM region (25-46), cytoplasmic domain (47-101)	WP_042680387 (hypothetical protein)	Thermococcus paralvinellae	256	2.2	6-98:160-249	27.1	unknown	hypothetical protein
145	132110	132946	278	31.5	none	coiled coil (125-145, 156-210)	WP_052403818 (hypothetical protein)	Acetobacter malorum	303	1e-08	8-78:159-229	70.4	unknown	hypothetical protein
146	132977	133219	80	8.9	none	none	WP_020948983 (hypothetical protein)	Paracoccus aminophilus	209	6.8	24-74:90-140	58.8	unknown	hypothetical protein
147	133216	133434	72	82.9	none	none	WP_029332525 (galactokinase)	Exiguobacterium oxidotolerans	390	9.3	2-70:24-104	31.3	unknown	hypothetical protein
148	133436	133954	172	20	none	none	GAP85659 (putative era-like gtp-binding protein)	Rosellinia necatrix	1071	6.6	35-132:535-623	26.3	unknown	hypothetical protein
149	133958	134266	102	11.3	none	none	WP_046767367 (FAD-binding protein)	Jiangella alkaliphila	406	2	33-92:2-59	35	unknown	hypothetical protein
150	134270	134686	138	15.1	none	none	KPJ77412 (hypothetical protein AMS14_00635)	Planctomycetes bacterium DG 20	203	1e-12	1-88:1-95	42.8	unknown	hypothetical protein
151	134683	134904	73	7.8	restriction alleviation protein Lar (6-56, 3,76e-05)	none	WP_036905425 (hypothetical protein)	Proteus mirabilis	62	0.99	1-61:1-61	37.5	unknown	hypothetical protein
152	134908	135333	141	15.8	none	none	WP_034473794 (hypothetical protein)	Burkholderia zhejiangensis	86	2e-07	68-138:14-81	37	unknown	hypothetical protein
153	135356	135634	92	10.4	none	none	WP_041138560 (polynucleotide phosphorylase)	Clostridiaceae bacterium GM1	716	2.1	7-85:257-340	31	unknown	hypothetical protein
154	135634	135996	120	13.5	none	coiled coil (63-83)	EJY85240 (Serine/threonine-protein phosphatase)	Oxytricha trifallax	492	0.39	20-115:346-445	30.4	unknown	hypothetical protein
155	136026	136337	103	11.5	urease accessory protein UreE, C-terminal domain (IPR007864)	none	WP_004949589 (hypothetical protein)	Acinetobacter junii	168	0.074	4-71:106-168	33.3	unknown	hypothetical protein
156	136334	136783	149	16.7	fumarylacetoacetase (78-142, 4,60e-04)	non-cytoplasmic domain (1-14), TM helix (15-33), cytoplasmic domain (34-149)	WP_023632175 (dienelactone hydrolase)	Pseudomonas mosselii	263	4.3	24-146:140-259	31	unknown	hypothetical protein
157	136916	137224	102	11.2	beta-N-acetylhexosaminidases of glycosyl hydrolase family 20 (GH20) (61-97, 4,40e-04), Methyltransferase domain (24-96, 3,73e-03)	none	KFO22299 (Kinesin-like protein KIF26A)	Fukomys damarensis	2340	1.1	11-88:1669-1740	34.4	unknown	hypothetical protein
158	137221	137766	181	20.5	none	none	WP_013377808 (hypothetical protein)	Stigmatella aurantiaca	83	0.015	14-77:14-76	35.5	unknown	hypothetical protein
159	137756	138064	102	11.1	none	none	no hits						unknown	hypothetical protein
160	138061	1387050	214	24.2	P-loop containing nucleoside triphosphate hydrolase (IPR027417) / ATP-binding cassette domain of non-transporter proteins (30-155, 4,19e-06)	none	WP_003595982 (hypothetical protein)	Methylobacterium extorquens	228	1e-27	15-207:15-210	31.5	unknown	hypothetical protein
161	138702	139097	131	14.4	none	none	WP_027549015 (precorrin-6Y methyltransferase)	Bradyrhizobium sp. WSM2254	393	0.84	12-125:261-364	28.7	unknown	hypothetical protein
162	139094	139711	205	23.3	none	none	KKR87423 (hypothetical protein UU35_C0003G0050)	Parcubacteria (Uhrbacteria) bacterium GW2011 GWC2 41 11	386	5e-18	1-203:1-152	35.1	unknown	hypothetical protein
163	139708	140043	111	12.7	myo-inosose-2 dehydratase (4-51, 3,29e-03)	coiled coil (89-109)	WP_055402082 (hypothetical protein)	Acidovorax sp. SD340	88	0.045	1-107:1-87	34.5	unknown	hypothetical protein
164	140107	140502	131	14.1	none	none	WP_050626121 (ABC transporter ATP-binding protein)	Bradyrhizobium sp. SEMIA 690	234	1.7	19-90:162-229	29.2	unknown	hypothetical protein
165	140529	140807	92	10.5	none	none	WP_011831626 (hypothetical protein)	Methylibium petroleiphilum	140	1.7	194-251:11-78	30	unknown	hypothetical protein
166	140804	141559	251	28	none	none	KFH18417 (hypothetical protein)	Brucella abortus LMN1	139	5e-24	39-79:98-134	43.8	unknown	hypothetical protein
167	141590	141937	115	13	none	none	WP_026791913 (molybdopterin molybdenumtransferase MoeA)	Pleomorphomonas oryzae	399	1.4	21-79:208-267	40	unknown	hypothetical protein
168	141970	142218	82	8.9	PRTRC system protein A (17-76, 3,30e-03)	none	KPJ82672 (hypothetical protein AMJ58_00495)	Gammaproteobacteria bacterium SG8 30	321	0.36	2-68:206-272	35.8	unknown	hypothetical protein
169	142215	142619	134	15.1	none	none	no hits						unknown	hypothetical protein
170	142616	143242	208	23.3	none	none	KIJ94436 (hypothetical protein K443DRAFT_683734)	Laccaria amethystina LaAM-08-1	242	1.1	12-119:92-189	31.8	unknown	hypothetical protein
171	C143253	C143612	119	12.2	none	none	WP_026793137 (hypothetical protein)	Pleomorphomonas oryzae	161	0.011	4-114:39-154	34.7	unknown	hypothetical protein
172	144362	146011	549	57.5	none	none	no hits						unknown	hypothetical protein
173	146011	152130	2039	226.6	ParB (434-508, 1,97e-05) (IPR003115), RNA ligase/cyclic nucleotide phosphodiesterase (1768-1888, 4,38e-10) (IPR009097)	none	YP_009042773 (hypothetical protein A4L_03)	Anabaena phage A-4L	228	4e-15	1111-1301:30-219	31.7	unknown	hypothetical protein
174	152127	152567	146	15.7	none	none	XP_001259150 (C6 transcription factor, putative)	Neosartorya fischeri NRRL 181	561	2.6	16-65:513-559	40	unknown	hypothetical protein
175	122564	153199	211	21.9	Multicopper oxidases signature (117-137)	TM helix (112-134, 139-161)	WP_041005494 (hypothetical protein)	Mesorhizobium plurifarium	338	0.004	34-203:18-175	29.3	unknown	hypothetical protein
176	153196	154419	407	4.4	none	none	YP_008320327 (putative phage structural protein)	Puniceispirillum phage HMO-2011	419	4e-57	1-340:10-351	38.3	structural protein	similar to structural protein
177	154419	155003	194	20.9	excinuclease ABC subunit A (46-123, 4,37e-03)	none	WP_017815140 (dioxygenase)	Paenibacillus sp. A9	256	8.6	32-136:111-218	27.7	unknown	hypothetical protein
178	155025	157442	805	84	none	none	KKR87641 (Structural protein)	Microgenomates (Woesebacteria) bacterium GW2011 GWB1 41 10	613	5e-40	107-805:16-613	33.5	structural protein	hypothetical protein
179	157451	158968	505	52.6	pectin lyase fold/virulence factor (IPR011050)	none	KKR87644 (hypothetical protein)	Microgenomates (Woesebacteria) bacterium GW2011 GWB1 41 10	523	4e-43	3-505:5-523	31.7	unknown	hypothetical protein
180	158972	159373	133	14.7	none	none	KKW45638 (hypothetical protein UY96_C0017G0039)	Parcubacteria bacterium GW2011 GWB1 56 8	192	3e-15	20-119:20-119	41.6	unknown	conserved hypothetical protein
181	159389	162160	923	100.8	DUF3293 (742-820, 7,95e-06)	none	WP_050372285 (diguanylate cyclase)	Streptomyces acidiscabies	408	0.0005	288-467:173-342	36.2	unknown	hypothetical protein
182	162153	162395	80	9.1	none	none	no hits						unknown	hypothetical protein
183	162388	162813	141	15.2	none	none	WP_032724830 (branched chain amino acid aminotransferase)	Bacillus subtilis	356	1.2	43-118:250-330	38.3	unknown	hypothetical protein
184	162819	163187	122	14.1	none	none	WP_027448027 (hypothetical protein)	Pontibacillus marinus	387	2	33-116:235-310	28.6	unknown	hypothetical protein
185	163197	164042	281	32	deoxynucleoside monophosphate kinase/P-loop containing Nucleoside Triphosphate Hydrolases (1-278, 1,48e-09) (IPR027417)	none	AKI80245 (deoxynucleotide monophosphate kinase)	Acanthamoeba polyphaga mimivirus	187	1e-08	63-279:25-183	27.2	unknown	hypothetical protein
186	164039	164287	82	9.3	none	none	KPC87598 (membrane protein, partial)	Streptomyces sp. NRRL WC-3753	127	1.2	7-62:82-125	41.1	unknown	hypothetical protein
187	164287	164586	99	11.1	none	none	EKD22712 (hypothetical protein ACD_84C00001G0004)	uncultured bacterium	134	8e-10	17-99:37-132	39.2	unknown	hypothetical protein
188	164583	164951	122	13.7	none	none	WP_016758115 (MULTISPECIES: hypothetical protein)	Leptospira	94	1e-18	29-101:6-78	47.9	unknown	conserved hypothetical protein
189	164948	165184	78	8.3	none	none	KIN07078 (hypothetical protein)	Oidiodendron maius Zn	1552	1.6	25-61:595-631	43.2	unknown	hypothetical protein
190	165181	165363	60	6.4	none	none	WP_017014933 (C4-dicarboxylate ABC transporter substrate-binding protein)	Enterovibrio calviensis	326	7.6	1-53:245-303	37.3	unknown	hypothetical protein
191	165387	165956	189	21	zinc-dependent metalloprotease (107-187, 1,16e-08) (IPR001818, IPR024079)	cytoplasmic domain (1-6), TM helix (7-29), non-cytoplasmic domain (29-189)	WP_014608400 (Zn-dependent protease)	Streptococcus thermophilus	239	0.001	1-179:51-231	27.7	proteolysis/metallopeptidase	hypothetical protein
192	165953	166153	66	8	none	none	WP_012554356 (hypothetical protein)	Gluconacetobacter diazotrophicus	91	0.07	5-52:43-89	43.8	unknown	hypothetical protein
193	166157	166579	140	14.9	chaperonin 10 Kd subunit, GroES-like (20-115, 1,61e-05) (IPR011032)	none	WP_038073842 (molecular chaperone GroES)	Thioclava pacifica	103	0.0004	19-123:1-102	37.4	chaperonin	conserved hypothetical protein
194	166579	167181	200	22.1	exonuclease, RNase T/DNA polymerase III/ Ribonuclease H-like domain (13-168, 1,96e-38) (IPR013520, IPR012337)	none	WP_012966819 (DNA polymerase III subunit epsilon)	Ferroglobus placidus	200	2e-21	7-196:1-195	31.8	nucleic acid binding	similar to DNA polymerase III subunit epsilon
195	C167158	C167532	124	13.7	none	none	EME54685 (non-ribosomal peptide synthetase, partial)	Rhodococcus ruber BKS 20-38	3255	1.3	9-114:2258-2350	26.4	unknown	hypothetical protein
196	C167529	C167876	115	13.2	none	none	CUO83083 (Uncharacterised protein)	Prevotella copri	47	0.002	6-48:2-44	41.9	unknown	hypothetical protein
197	C167855	C168364	169	18.9	2OG-Fe(II) oxygenase superfamily (79-152, 3,92e-04) (IPR005123)	signal peptide (1-16), non-cytoplasmic domain (17-169)	YP_006382886 (hypothetical protein Lu11_0349)	Pseudomonas phage Lu11	122	7e-10	27-157:5-114	36.4	unknown	hypothetical protein
198	C168370	C168513	47	5.4	none	none	WP_034894434 (DNA mismatch repair protein MutT)	Erwinia typographi	138	0.12	17-35:106-124	78.9	unknown	hypothetical protein
199	C168510	C168749	79	9	none	none	WP_046353480 (MarR family transcriptional regulator)	Janthinobacterium sp. B9-8	140	0.047	9-75:29-107	34.2	unknown	hypothetical protein
200	C168759	C169259	166	18.7	none	coiled coil (44-78)	WP_011812301 (acyl-CoA dehydrogenase)	Verminephrobacter eiseniae	393	3.9	33-147:248-358	30.8	unknown	hypothetical protein
201	C169291	C169971	226	23.7	none	none	EKO25398 (hypothetical protein LEP1GSC104_3486)	Leptospira interrogans str. UI 12621	246	2e-11	39-192:74-229	34.5	unknown	conserved hypothetical protein
202	C170080	C169971	102	11.4	peptidase S24-like (22-52, 1,30e-03) (IPR019759, IPR028360)	none	WP_014092604 (phage repressor protein )	Listeria ivanovii	105	4e-11	3-136:12-148	32.6	unknown	similar to repressor protein
203	C170404	C171153	249	26.5	ribonuclease H-like domain (IPR012337)	none	WP_015490480 (crossover junction endodeoxyribonuclease)	Clavibacter michiganensis	202	0.059	8-115:4-97	30.6	nucleic acid binding	hypothetical protein
204	171416	171628	70	7.9	none	none	WP_031518004 (agmatinase)	Desulfotomaculum alkaliphilum	286	4.6	20-69:45-93	34	unknown	hypothetical protein
205	C171625	C172146	173	19.2	protein-tyrosine phosphatase-like (25-158, 1,06e-19) (IPR029021)	none	WP_007007248 (protein-tyrosine-phosphatase)	Nitratireductor aquibiodomus	168	7e-14	20-158:12-146	33.1	tyrosine protein phosphatase	similar to tyrosine phosphatase
206	C172218	C172766	182	20.8	HNH nuclease (69-125, 5,34e-11) (IPR002711), 5-methylcytosine-specific restriction endonuclease McrA (18-144, 1,36e-16)	none	WP_044190605 (HDH endonuclease)	Hyalangium minutum	180	6e-61	1-181:1-180	52.7	HNH endonuclease	strongly similar to HNH endonuclease
207	C172788	C172860												tRNA-Leu (caa)
208	C173057	C173132												tRNA-Leu (taa)
209	C173136	C173215												tRNA-Leu (tag)
210	C173292	C173365												tRNA-Leu (gag)
211	C173458	C173533												tRNA-Ser (cag)
212	C173931	C174002												tRNA-Val (tac)
213	C174003	C174079												tRNA-Met (cat)
214	C174081	C174153												tRNA-Gly (tcc)
215	C174156	C174231												tRNA-Arg (cct)
216	C174253	C174552	99	11.6	none	none	WP_012623346 (hypothetical protein)	Arthrobacter chlorophenolicus	112	6e-08	5-97:4-100	35.7	unknown	conserved hypothetical protein
217	C174882	C174956												tRNA-Arg (tct)
218	C175344	C175418												tRNA-Met (cat)
219	C175695	C176759	354	39.2	none	none	WP_050764696 (hypothetical protein)	Subdoligranulum variabile	847	0.035	47-211:289-454	26	unknown	hypothetical protein
220	C176756	C177379	207	22.3	THIF-type NAD/FAD binding fold (2-113, 7,05e-24) (IPR000594)	signal peptide (1-17), non-cytoplasmic domain (18-207)	WP_011551610 (thiazole biosynthesis protein ThiF)	Myxococcus xanthus	190	3e-42	3-202:2-188	42.3	small protein activating enzyme activity	strongly similar to thiamine biosynthesis protein ThiF
221	C177376	C177813	145	15.9	none	none	WP_034806292 (hypothetical protein)	Ensifer adhaerens	87	8e-17	67-140:2-79	52.6	unknown	hypothetical protein
222	C177810	C178412	200	22.6	succinylglutamic semialdehyde dehydrogenase (48-81, 3,22e-03)	coiled coil (55-75)	WP_057167616 (hypothetical protein)	Mycobacterium sp. Root265	296	5e-06	84-181:67-152	35.7	unknown	hypothetical protein
223	C178409	C178837	142	15.4	none	none	WP_010111860 (hypothetical protein)	Acinetobacter sp. P8-3-8	139	4e-07	6-139:4-130	28.3	unknown	hypothetical protein
224	C178843	C179343	166	18.4	none	none	WP_002638332 (hypothetical protein)	Myxococcus	82	1e-06	28-105:2-80	42.2	unknown	hypothetical protein
225	C179356	C180033	225	24.6	none	none	WP_041651723 (two-component system response regulator)	Marinomonas posidonica	346	2.4	51-107:294-346	42.1	unknown	hypothetical protein
226	C180030	C180428	132	15	JAB1/Mov34/MPN/PAD-1 ubiquitin protease (40-73, 5,52e-03)	none	WP_002629099 (hypothetical protein)	Cystobacter fuscus	118	9e-06	3-127:5-113	36	unknown	conserved hypothetical protein
227	C180425	C180628	67	7.8	predicted neuraminidase (sialidase) (15-63, 2,3e-03)	signal peptide (1-27), non-cytoplasmic domain (28-67)	KJS33038 (hypothetical protein VR64_03750)	Desulfatitalea sp. BRH_c12	1038	2.7	10-63:135-187	37.5	unknown	hypothetical protein
228	C180625	C181518	297	32.9	nanoRNase/pAp phosphatase, hydrolyzes c-di-AMP and oligoRNAs (246-294, 1,80e-05)	none	WP_056842293 (phosphohydrolase)	Pseudomonas sp. Leaf129	287	3e-57	6-297:11-279	41.2	phosphohydrolase	strong similarity to phosphohydrolase
229	C181515	C181748	77	8.9	none	none	GAB14361 (hypothetical protein ARGLB_064_01260, partial)	Arthrobacter globiformis NBRC 12137	439	0.72	36-70:399-437	46.2	unknown	hypothetical protein
230	C181759	C182142	127	14.5	none	none	WP_033390612 (hypothetical protein)	Kibdelosporangium aridum	449	0.11	10-112:319-418	29.9	unknown	hypothetical protein
231	C182161	C182628	155	17.4	DUF972 (10-64, 4,32e-04), DNA replication intiation control protein YabA (10-43, 1,90e-03), basic leucine zipper (bZIP) domain of X-box binding protein 1 (XBP1) and similar proteins (8-32, 3,15e-03)	coiled coil (10-30)	WP_016881772 (hypothetical protein)	Rhodococcus sp. DK17	221	0.0002	56-151:21-98	35.4	unknown	hypothetical protein
232	C182641	C183024	127	14.2	none	coiled coil (7-27)	CCX48313 (putative cystathionine beta-lyase PatB)	Bacteroides sp. CAG:927	387	2.3	62-112:138-190	32.1	unknown	hypothetical protein
233	C183034	C183279	81	9	none	none	WP_010838334 (linoleoyl-CoA desaturase)	Rhodococcus rhodnii	405	0.58	4-54:24-74	33.3	unknown	hypothetical protein
234	C183311	C183763	150	16.3	none	none	WP_054008610 (branched-chain alpha-keto acid dehydrogenase subunit E2)	Pseudorhodobacter sp. PAMC 27389	391	1.1	1-129:18-153	28.4	unknown	hypothetical protein
235	C184234	C186183	649	71.7	von Willebrand factor, type A (428-548, 1,52e-10) (IPR002035)	coiled coil (406-426)	WP_044199141 (hypothetical protein)	Hyalangium minutum	601	2e-120	8-636:14-601	38.4	unknown	conserved hypothetical protein
236	C186267	C186341												tRNA-Arg (acg)
237	C186395	C186468												tRNA-Arg (ccg)
238	C186470	C186545												tRNA-Ala (tgc)
239	C186547	C186618												tRNA-Ala (cgc)
240	C186641	C186712												tRNA-Val (gac)
241	C186825	C186897												tRNA-Ala (ggc)
242	C187034	C187438	134	16	none	none	XP_008305283 (PREDICTED: RAS guanyl-releasing protein 4-like)	Cynoglossus semilaevis	202	0.42	89-131:68-111	43.2	unknown	hypothetical protein
243	C187455	C187526												tRNA-Phe (gaa)
244	C187531	C187607												tRNA-Asp (gtc)
245	C187610	C187681												tRNA-Gly (ccc)
246	C187685	C187758												tRNA-His (gtg)
247	C187763	C187835												tRNA-Gly (gcc)
248	C187836	C187911												tRNA-Met (cat)
249	C187914	C187989												tRNA-Pro (cgg)
250	C188038	C188111												tRNA-Pro (tgg)
251	C188204	C188280												tRNA-Glu (ttc)
252	C188600	C188674												tRNA-Cys (gca)
253	C188678	C188753												tRNA-Glu (ctc)
254	C188765	C188833												tRNA-Trp (cca)
255	C188894	C188979												tRNA-Ser (gct)
256	C188990	C189062												tRNA-Thr (cgt)
257	C189168	C189239												tRNA-Thr (ggt)
258	C189244	C189316												tRNA-Asn (gtt)
259	C189317	C189389												tRNA-Thr (tgt)
260	C189393	C189465												tRNA-Gln (ctg)
261	C189466	C189539												tRNA-Gln (ttg)
262	C189540	C189625												tRNA-Ser (gga)
263	C189718	C189804												tRNA-Ser (cga)
264	C189805	C189877												tRNA-Lys (ttt)
265	C189922	C189996												tRNA-Ile (gat)
266	C190020	C190096												tRNA-Lys (ctt)
267	C190625	C191089	154	16.8	none	none	WP_052819592 (SARP family transcriptional regulator)	Agrobacterium sp. SUL3	650	2.2	27-151:231-371	27.6	unknown	hypothetical protein
268	C191122	C191454	110	12.7	none	none	WP_046148075 (S26 family signal peptidase)	Parabacteroides sp. HGS0025	291	2	16-110:139-236	23.5	unknown	hypothetical protein
269	C191447	C191905	152	17	NTP pyrophosphohydrolase-like domain (6-143, 8,01e-24) (IPR023292)	none	WP_050356145	[Clostridium] purinilyticum	129	6e-12	51-186:53-165	35	phosphoribosyl-ATP pyrophosphohydrolase	similar to HAD hydrolase
270	C191922	C193721	599	68.3	HNH endonuclease (207-265, 9,69e-09) (IPR002711), intein C-terminal splicing region (117-179, 1,43e-05) (IPR030934)	none	YP_009007422 (thymidylate synthase)	Erwinia phage Ea9-2	317	2e-54	304-591:27-317	43.1	endonuclease	putative HNH endonuclease
271	C193759	C193992	77	9.5	none	none	WP_034665746 (hypothetical protein)	Corynebacterium tuscaniense	586	2.8	22-75:95-151	33.9	unknown	hypothetical protein
272	C193989	C194177	62	6.9	none	none	EPS59014 (hypothetical protein M569_15797, partial)	Genlisea aurea	389	9.4	11-62:14-66	39.6	unknown	hypothetical protein
273	C194174	C194356	60	6.9	none	non cytoplasmic domain (1-5), cytoplasmic domain (25-60)	XP_011257795 (PREDICTED: putative nuclease HARBI1)	Camponotus floridanus	388	8.8	1-55:321-369	38.2	unknown	hypothetical protein
274	C194356	C194763	135	14.9	none	none	WP_056305078 (hypothetical protein)	Lysobacter sp. Root96	257	4e-11	54-121:168-233	47.1	unknown	hypothetical protein
275	C194763	C195842	359	40	von Willebrand factor type A (vWA) domain (7-193, 4,29e-16) (IPR002035)	none	WP_014394323 (hypothetical protein)	Corallococcus coralloides	363	5e-156	6-357:10-357	60.5	small GTPase superfamily, Ras type	conserved hypothetical protein
276	C195875	C196090	71	8.1	none	signal peptide (1-20), non cytoplasmic domain (21-71)	XP_001901531 (hypothetical protein Bm1_50315)	Brugia malayi	436	6.3	26-69:50-94	33.3	unknown	hypothetical protein
277	C196133	C196570	145	16.5	none	none	WP_052559109 (hypothetical protein)	Gemmata sp. IIL30	120	0.067	12-131:2-110	31.5	unknown	hypothetical protein
278	C196563	C196775	70	8	none	none	CEJ57779 (hypothetical protein PMG11_06460)	Penicillium brasilianum	1053	5.5	2-61:805-869	32.3	unknown	hypothetical protein
279	C196786	C197061	91	10.3	none	none	no hits						unknown	hypothetical protein
280	C197058	C197162	34	3.9	none	cytoplasmic domain (1-6), TM helix (7-29), non-cytoplasmic domain (28-34)	BAE83808.1 (hypothetical protein)	Desulfitobacterium hafniense Y51	682	9.8	1-31:1-31	45.2	unknown	hypothetical protein
