# Supplementary material for: Ultrastructure and Viral Metagenome of Bacteriophages from an Anaerobic Methane Oxidizing Methylomirabilis Bioreactor Enrichment Culture
Source: Front Microbiol. 2016 Nov 8;7:1740. doi: 10.3389/fmicb.2016.01740 (PMC5099504; doi:10.3389/fmicb.2016.01740)
Supplement: Supplementary file 8 [file DataSheet7.XLSX]

## Sheet: Sheet1
Supplementary File 5B: Curated automatic annotation for genome 2
ORF	Start	End	Size (aa)	MW (kDa)	Conserved domains (aa position, E-value)	Sequence features (aa position)	First annotated/validated hit	Organism matched	Size (aa)	E-value	Pairwise alignment (query:hit)	% ID	Putative function	Final annotation
1	C692	C45	215	23.9	none	none	no hits						unknown	hypothetical protein
2	C1825	C692	377	41.8	none	none	no hit						unknown	hypothetical protein
3	C5901	C1828	1357	141.9	phage-related protein (185-601, 6,57e-04)	signal peptide (1-15), coiled coil (1082-1107), non-cytoplasmic domain (16-1357)	WP_035396819 (hypothetical protein)	Bacillus sp. JCM 19047	646	0.024	207-770:12-529	21.2	unknown	hypothetical protein
4	C9889	C5852	1345	143.6	tail tape measure protein (843-1087, 4,31e-26) (IPR010090)	cytoplasmic domain (1-11, 194-317, 1302-1345), coiled coil (14-41, 1126-1146), non-cytoplasmic domain (138-172, 340-1267), TM helix (113-135, 181-203, 255-277, 317-339, 1279-1301)	WP_052476533 (phage tail protein)	Bacillus subtilis	1823	2e-18	604-1307:18-729	23.9	tail protein	putative tail protein
5	C10546	C9929	205	23.3	none	coiled coil (25-45)	WP_020210180 (hypothetical protein)	Gilvimarinus chinensis	277	1.4	27-197:105-274	23.2	unknown	hypothetical protein
6	C10676	C11020	114	13.7	none	none	XP_007134263 (hypothetical protein PHAVU_010G032400g)	Phaseolus vulgaris	1701	3.3	7-65:142-198	28.8	unknown	hypothetical protein
7	C11651	C11010	213	24	none	none	WP_013287654 (urease accessory protein UreF)	Micromonospora aurantiaca	228	3.4	5-93:68-158	27.5	unknown	hypothetical protein
8	C13279	C11786	497	51.9	none	none	WP_053236790 (hypothetical protein)	Sandaracinus amylolyticus	421	0.004	129-479:37-379	24.2	unknown	hypothetical protein
9	C14760	C13384	458	51.5	none	none	WP_054704038 (dipeptide/oligopeptide/nickel ABC transporter ATP-binding protein)	Bacillus sp. JCM 19041	349	1.4	64-251:135-322	26.5	unknown	hypothetical protein
10	C15296	C14757	179	20.6	none	TM helix (7-24, 126-1484)	WP_046614552 (arylsulfotransferase)	Pseudomonas putida	558	4.6	33-106:401-488	35.2	unknown	hypothetical protein
11	C16235	C15594	213	22.7	PKD domain (142-210, 2,89e-05)	none	KOV87627 (microbial collagenase, secreted)	Nocardia sp. NRRL S-836	832	6e-07	139-200:643-707	49.2	unknown	PKD containing protein
12	C16828	C16265	187	20	none	none	no hits						unknown	hypothetical protein
13	C18364	C16916	482	53.2	none	none	WP_007627989 (2-hydroxyacid dehydrogenase)	Dietzia cinnamea	330	0.1	70-205:186-321	27	unknown	hypothetical protein
14	C19503	C18433	356	38.7	none	none	KKW13406 (hypothetical protein)	Candidatus Gottesmanbacteria bacterium	312	1.3	559-630:303-380	22.8	unknown	hypothetical protein
15	C21609	C19771	612	68.1	none	none	XP_010779872 (PREDICTED: RING finger protein 165-like)		316	2.9	494-597:170-266	25.5	unknown	hypothetical protein
16	C22084	C21602	160	18.2	type VI secretion ATPase, ClpV1 family (79-155, 2,76e-05)	coiled coil (77-150)	XP_011484907 (PREDICTED: uncharacterized protein)		2657	0.15	48-148:612-716	27.7	unknown	hypothetical protein
17	C23573	C22569	334	37.4	cytochrome oxidase subunit II (113-204, 4,84e-03)	cytoplasmic domain (1-60, 133-152, 204-334), non/cytoplasmic domain (81-112, 172-182), TM helix (64-86, 106-128, 155-177, 182-204)	XP_001742515 (hypothetical protein)	Monosiga brevicollis MX1	393	1.4	129-220:229-318	27.2	unknown	hypothetical protein
18	C25181	C23691	496	57.8	phage uncharacterized protein (putative large terminase), C-terminal domain (340-478, 6,10e-05)	coiled coil (194-214)	YP_007006119 (terminase large subunit)	Cyanophage S-TIM5	529	2e-15	28-469:35-466	24.6	terminase	similar to terminase
19	C25551	C25147	134	16.2	none	none	XP_013258802 (hypothetical protein A1O9_07793)	Exophiala aquamarina CBS 119918	285	0.55	7-68:169-236	32.4	unknown	hypothetical protein
20	C25792	C25490	100	11.7	none	none	XP_002264540 (PREDICTED: cytochrome b561 and DOMON domain-containing protein At3g25290-like)	Vitis vinifera	414	2.1	12-56:151-195	40	unknown	hypothetical protein
21	C26429	C25779	216	24.6	none	coiled coil (190-210)							unknown	hypothetical protein
22	C26652	C26386	88	10.3	none	none	KNZ77342 (hypothetical protein J132_05770)	Termitomyces sp. J132	436	0.074	1-80:152-227	31.7	unknown	hypothetical protein
23	C27014	C26649	121	13.4	none	none	WP_005742264 (hypothetical protein)	Pseudomonas amygdali	125	1e-20	1-117:1-115	41.2	unknown	conserved hypothetical protein
24	C27322	C27011	103	11.7	none	none	WP_034580684 (hypothetical protein)	Clostridium acetobutylicum	242	2.2	40-62:131-153	47.8	unknown	hypothetical protein
25	C27942	C27481	153	16.3	none	none	WP_026923513 (amidase)	Glycomyces arizonensis	466	2.4	8-135:310-438	31.2	unknown	hypothetical protein
26	C28637	C27945	230	24.8	none	none	KKT83641 (Glycoside hydrolase family 48)	candidate division WWE3 bacterium GW2011_GWC2_44_9	868	9e-08	3-190:634-818	29.9	unknown	hypothetical protein
27	C29161	C28733	142	15.8	none	none	WP_024727715 (hypothetical protein)	Clostridiales bacterium VE202-09	1156	0.23	13-133:1055-1156	27	unknown	hypothetical protein
28	29471	29722	83	9.4	none	none	EFH79745 (hypothetical protein Krac_0242)	Ktedonobacter racemifer DSM 44963	163	5e-08	11-78:76-143	47.1	unknown	conserved hypothetical protein
29	30376	31056	226	25	none	none	WP_010123652 (Sphingomonas sp. KC8)	dimethylallyladenosine tRNA methylthiotransferase	438	7.7	46-92:210-256	34	unknown	hypothetical protein
30	31162	31746	194	22.6	none	none	WP_054265737 (hypothetical protein)	Janthinobacterium sp. CG23_2	217	0.45	35-136:43-148	29.7	unknown	hypothetical protein
31	31807	32010	67	8	none	none	WP_020577042 (hypothetical protein)	Actinopolymorpha alba	539	4	3-48:263-307	38.3	unknown	hypothetical protein
32	32428	33162	244	27.5	HNH nuclease (75-110, 2,23e-09 and 201-240, 3,68e-03) (IPR003615'	none	YP_009094846 (conserved HNH homing endonuclease)	Melbournevirus	537	1e-07	22-239:276-515	28.6	unknown	putative HNH endonuclease
33	33372	33689	105	12.1	none	none	EFX80171 (hypothetical protein DAPPUDRAFT_243916)	Daphnia pulex	472	0.54	47-98:221-272	43.4	unknown	hypothetical protein
34	33686	33820	44	5.3	none	non-cytoplasmic region (25-44), signal peptide (1-24), TM helix (4-18)	WP_054578994 (hypothetical protein)	Vibrio alginolyticus	208	9.4	4-37:5-38	41.2	unknown	hypothetical protein
35	33817	34200	127	15.3	none	none	WP_028845487 (hypothetical protein)	Thermodesulfovibrio thiophilus	89	0.0001	1-93:1-87	31.2	unknown	hypothetical protein
36	34206	34535	109	12.5	none	none	XP_002025074 (GL26777)	Drosophila persimilis	211	0.82	42-95:66-124	32.2	unknown	hypothetical protein
37	34539	34892	117	13.3	none	none	WP_036069475 (hypothetical protein)	Listeria rocourtiae	1752	0.59	62-117:906-965	38.3	unknown	hypothetical protein
38	34896	35135	79	9.4	none	none	WP_022704364 (hypothetical protein)	Pseudorhodobacter ferrugineus	342	3.5	24-64:79-117	51.2	unknown	hypothetical protein
39	35135	35398	87	10	none	none	WP_037700599 (hypothetical protein)	Streptomyces lavenduligriseus	161	0.28	11-84:43-111	33.8	unknown	hypothetical protein
40	35401	35907	168	18.8	none	none	WP_026464034 (stage II sporulation protein E)	Adhaeribacter aquaticus	340	1.2	19-105:1-84	29.2	unknown	hypothetical protein
41	35910	36194	94	10.7	catalytic GIY-YIG domain (7-77, 2,44e-07) (IPR000305)	none	WP_053457983 (endonuclease)	Hapalosiphon sp. MRB220	96	4e-08	54-130:37-121	35.3	unknown	similar to endonuclease
42	36315	36809	164	19.7	none	none	WP_053336726 (hypothetical protein)	bacterium UASB270	196	0.16	119-145:124-150	59.3	unknown	hypothetical protein
43	36912	37000											tRNA-Glu (ctc)	tRNA-Glu (ctc)
44	37102	37383	93	10.5	none	none	WP_044101721 (radical SAM protein)	Lewinella persica	816	0.14	28-93:275-340	31.8	unknown	hypothetical protein
45	37380	37997	205	24.5	none	none	WP_015168227 (hypothetical protein)	Synechococcus sp. PCC 7502	101	3e-16	134-203:32-101	54.3	unknown	hypothetical protein
46	38020	38649	209	22.5	none	non-cytoplasmic region (32-209), signal peptide TM helix (1-31)	WP_054831238 (amidohydrolase)	Rhodococcus erythropolis]	288	0.6	80-205:56-183	26.3	unknown	hypothetical protein
47	38653	39267	204	22.9	none	none	WP_003440824(xanthine dehydrogenase molybdopterin-binding subunit)	Clostridium pasteurianum	857	0.12	5-129:173-288	27.8	unknown	hypothetical protein
48	39264	39485	73	8.3	none	none	WP_045518150 (glucosamine-6-phosphate deaminase)	Bacillus niacini	241	1.4	5-55:166-218	37.7	unknown	hypothetical protein
49	39482	40321	279	31.6	none	none	WP_034328016 (tRNA-dihydrouridine synthase)	Helicobacter sp. MIT 03-1616	328	0.67	6-102:207-292	33.7	unknown	hypothetical protein
50	40318	42048	576	66.9	none	cytoplasmic domain (357-576), non-cytoplasmic domain (1-336), TM (337-356)	AFU59709 (hypothetical protein Ngar_c27880)	Candidatus Nitrososphaera gargensis Ga9.2	262	6e-12	78-298:11-217	28.9	unknown	hypothetical protein
51	42106	42675	189	21.4	none	none	ESZ60243 (acetyl-CoA acetyltransferase)	Mesorhizobium sp. L103C119B0	446	0.25	1-147:140-296	30.5	unknown	hypothetical protein
52	42656	43360	234	26.3	none	none	WP_030069147 (hypothetical protein)	Halomonas alkaliantarctica	135	2.6	70-175:14-121	28.4	unknown	hypothetical protein
53	43457	43894	145	16.8	none	non-cytoplasmic domain (20-145), signal peptide (1-19)	WP_016953945 (hypothetical protein)	Catenovulum agarivorans	713	1.8	81-133:85-136	40.7	unknown	hypothetical protein
54	43891	44928	345	39.4	none	none	KPK50620 (hypothetical protein AMS22_11940)	Thiotrichales bacterium SG8_50	205	0.0004	244-311:121-187	41.2	unknown	hypothetical protein
55	44921	45304	127	14.1	none	none	AFA40053 (putative glycosyltransferase)	Pyrobaculum oguniense TE7	318	0.13	27-117:235-318	33.7	unknown	hypothetical protein
56	45285	45839	184	21.6	none	none	XP_011672239 (PREDICTED: uncharacterized protein LOC105442109)	Strongylocentrotus purpuratus	152	1.3	70-145:48-119	30.3	unknown	hypothetical protein
57	45836	46309	157	18.2	none	none	WP_015168227 (hypothetical protein)	Synechococcus sp. PCC 7502	101	2e-07	87-144:41-98	47.5	unknown	hypothetical protein
58	46444	47010	188	22	none	none	CDD34954 (aDP-ribose pyrophosphatase)	Roseburia sp. CAG:309	141	0.05	2-55:82-137	33.9	unknown	hypothetical protein
59	47194	47634	146	16.5	none	cytoplasmic domain (37-146), non cytoplasmic domain (1-14), TM helix (15-37)	WP_034484299 (molecular chaperone GroEL)	Agrobacterium rhizogenes	543	206	27-133:329-432	29.4	unknown	hypothetical protein
60	47656	48018	120	13.5	DinB superfamily (24-73, 3,67e-03)	coiled coil (1-42)	XP_006017600 (PREDICTED: Usher syndrome type-1C protein-binding protein 1)	Alligator sinensis	725	3.3	4-53:202-251	32	unknown	hypothetical protein
61	48376	48471											tRNA-Lys (ttt)	tRNA-Lys (ttt)
62	49698	49910	70	7.7	none	none	XP_007068826 (PREDICTED: probable ATP-dependent DNA helicase HFM1-like)	Chelonia mydas	875	4.1	20-65:459-504	37	unknown	hypothetical protein
63	49903	50499	198	22.5	none	none	WP_026403637 (phosphomannomutase)	Actinomadura rifamycini	451	0.17	48-168:116-230	29.3	unknown	hypothetical protein
64	50505	51044	179	20.2	none	coiled coil (17-37, 46-66)	WP_008047492 (hypothetical protein)	Pseudomonas sp. GM74	91	2.4	2-86:1-91	28.6	unknown	hypothetical protein
65	51028	51357	109	12	none	none	XP_006825630 (PREDICTED: neurogenic locus Notch protein-like)		1493	2.8	1-65:10-78	30.4	unknown	hypothetical protein
66	51350	52081	243	27.5	S-adenosylmethionine-dependent methyltransferases, class I (49-145, 3,87e-07) (IPR029063)	none	WP_024725564 (hypothetical protein)	Clostridiales bacterium VE202-07	187	7e-07	11-246:8-236	32.8	methyltransferase	putative methyltransferase
67	52086	53111	341	38.5	none	none	WP_017718346 (hypothetical protein)	Oscillatoria sp. PCC 10802	228	4e-18	1-235:1-212	30.5	unknown	hypothetical protein
68	53116	53952	278	31.8	none	none	WP_008032006 (hypothetical protein)	Rhodobacter sp. SW2	200	3.5	137-223:23-101	37.5	unknown	hypothetical protein
69	53956	54576	206	23.2	none	none	WP_046295202 (hydrolase)	Mycobacterium sp. UM_Kg17	252	0.5	53-130:144-223	34.5	unknown	hypothetical protein
70	54579	55502	307	33.7	none	none	WP_008274277 (apolipoprotein acyltransferase)	Cyanothece sp. CCY0110	296	2.9	4-134:21-148	28.4	unknown	hypothetical protein
71	55499	55786	95	11.2	none	none	EGM79662 (hypothetical protein Rhein_0122)	Rheinheimera sp. A13L	946	6.9	35-81:285-330	40.4	unknown	hypothetical protein
72	55830	56441	203	22.9	none	none	CDW54462 (PDZ domain containing protein)	Trichuris trichiura	388	6.6	30-103:24-104	31.7	unknown	hypothetical protein
73	56462	57106	214	24.4	none	none	EYU31489 (hypothetical protein MIMGU_mgv1a000779mg)	Erythranthe guttata	988	2.7	113-202:670-764	27.4	unknown	hypothetical protein
74	57045	57296	83	9	none	none	WP_038679443 (hypothetical protein)	Pimelobacter simplex	66	6.8	17-77:3-63	31.3	unknown	hypothetical protein
75	57248	57979	243	27.2	none	none	XP_004866942 (PREDICTED: testis-specific serine kinase substrate isoform X3)	Heterocephalus glaber	590	1.7	35-223:314-508	26.7	unknown	hypothetical protein
76	58058	59467	469	50.3	none	none	EJQ44217 (hypothetical protein IEI_04632)	Bacillus cereus BAG5X2-1	118	0.25	207-283:22-96	31.2	unknown	hypothetical protein
77	59537	62794	1085	123	topoisomerase-primase (TORPIM) nucleotidyl transferase/hydrolase domain (206-278, 7,52e-07)	none	WP_054537095 (hypothetical protein)	Herpetosiphon geysericola	674	3e-08	378-1009:29-578	23.2	topoisomerase	putative topoisomerase/primase
78	62822	63031	69	7.8	none	none	AEA66780 (Hypothetical protein; putative outer membrane protein)	Pseudomonas brassicacearum subsp. brassicacearum NFM421	1179	1.3	11-62:172-221	28.5	unknown	hypothetical protein
79	63028	65190	720	79.6	DEAD-like helicases (28-88, 2,49e-04), P-loop containing nucleoside triphosphate hydrolases (372-429, 2,71e-06) (IPR027417)	coiled coil (637-657)	BAQ85913 (DNA or RNA helicases of superfamily II (SSL2))	uncultured Mediterranean phage uvMED	497	1e-23	204-450:114-339	33.2	DNA binding, ATP binding, hydrolase activity, putative helicase	putative helicase
80	65204	65563	119	13.8	none	none	WP_010282243 (RNA-binding protein hfq)	Bacillus timonensis	74	0.42	48-100:6-65	33.3	unknown	hypothetical protein
81	65547	66134	195	22.7	none	none	ABV44614 (trehalose-6-phosphate synthase)	Locusta migratoria manilensis	813	0.64	23-170:530-685	22.6	unknown	hypothetical protein
82	66131	66838	235	26.8	none	none	WP_051442080 (hypothetical protein)	Arthrobacter sp. H14	130	4e-24	113-235:10-130	44.7	unknown	hypothetical protein
83	66869	67498	209	22.4	none	none	XP_002978356 (hypothetical protein SELMODRAFT_108745)	Selaginella moellendorffii	564	8.6	2-132:419-557	25	unknown	hypothetical protein
84	67556	67903	115	13.2	none	none	XP_007758433 (hypothetical protein A1O7_06240)	Cladophialophora yegresii CBS 114405	569	0.66	3-103:332-443	28.9	unknown	hypothetical protein
85	67949	68185	78	9.1	none	none	WP_012455948 (hypothetical protein)	Methylobacterium populi	128	0.89	1-70:19-88	31.4	unknown	hypothetical protein
86	68213	68896	227	26.1	β-clamp domain (102-203, 3,52e-04)	none	WP_013702822 (DNA polymerase III subunit beta)	Marinithermus hydrothermalis	361	0.21	12-189:165-344	26.7	unknown	hypothetical protein
87	68903	69130	75	9.1	none	none	WP_026980604 (glutamate--tRNA ligase)	Flavobacterium suncheonense	503	4	1-47:231-282	38.5	unknown	hypothetical protein
88	69127	70068	313	35	DNA breaking-rejoining enzymes, C-terminal catalytic domain (133-295, 9,84e-30), tyrosine recombinase XerC (28-294, 1,64e-28)	none	WP_015179927 (integrase family protein)	Crinalium epipsammum	341	1e-76	16-312:43-340	46.9	tyrosine recombinase	strongly similar to tyrosine recombinase XerD
89	70332	73604	1090	125.4	DNA polymerase family A (598-871, 3,71e-28) (IPR002298), ribonuclease H-like domain (15-166, 224-256) (IPR012337)	coiled coil (1061-1081)	WP_038672745 (DNA polymerase I)	Ruminococcus bicirculans	851	1e-19	450-847:421-808	25.9	DNA polymerase	putative DNA polymerase
90	73579	74142	187	21.5	none	none	WP_026698720 (hypothetical protein)	Bacillus chagannorensis	123	0.12	11-148:2-120	27	unknown	hypothetical protein
91	74219	75133	304	34.8	none	metallo-dependent phosphatase-like domain (37-77, 106-234)	WP_011684416 (glycoside hydrolase family 3 protein)	Candidatus Solibacter usitatus	850	0.054	20-210:618-811	24.3	unknown	hypothetical protein
92	75130	75267	45	5.8	none	none	no hits						unknown	hypothetical protein
93	75267	75773	148	19	none	cytoplasmic domain (1-100, 146-168), non-cytoplasmic domain (121-125), TM helix (101-120, 126-145)	WP_013565309 (hypothetical protein)	Isosphaera pallida	129	2e-12	69-158:29-118	45.6	unknown	conserved hypothetical protein
94	75770	76072	100	11.2	none	none	WP_010892577 (prepilin)	Xylella fastidiosa	187	2.9	1-69:39-104	30	unknown	hypothetical protein
95	76083	76604	173	20	none	non-cytoplasmic domain (24-173), signal peptide TM helix (1-23)	WP_050533000 (oxidoreductase)	Klebsiella quasipneumoniae	362	0.088	72-154:263-343	31.3	unknown	hypothetical protein
96	76853	77266	137	14.4	none	cytoplasmic domain (1-8, 54-72, 130-137), non cytoplasmic domain (29-33, 96-106), TM helix (9-26, 31-53, 75-97, 107-129)	WP_010752608 (ABC transporter membrane protein)	Enterococcus villorum	312	4.6	23-125:205-306	33.3	unknown	hypothetical protein
97	C78531	C77326	401	46.3	none	non-cytoplasmic domain (24-401), signal peptide (1-23)	XP_005767331 (hypothetical protein EMIHUDRAFT_461655)	Emiliania huxleyi CCMP1516	497	0.042	213-275:375-438	37.5	unknown	hypothetical protein
98	C79362	C78553	269	29.1	none	none	WP_011372715 (NAD kinase)	Sulfurimonas denitrificans	284	1.3	83-195:64-187	23.2	unknown	hypothetical protein
99	C81787	C79334	817	90	putative iron-regulated outer membrane virulence protein (270-452, 4,93e-05)	none	WP_033489153 (sucrose phosphorylase)	Bifidobacterium pseudolongum	507	0.83	474-702:120-353	21.3	unknown	hypothetical protein
100	C82770	C81787	327	35.6	phenylalanine-4-hydroxylase (16-77, 5,76e-03)	none	WP_027419961 (phosphopantothenoylcysteine decarboxylase)	Crocinitomix catalasitica	399	1.6	72-222:171-330	23.8	unknown	hypothetical protein
101	C83543	C82767	258	27.7	none	none	WP_047384158 (MULTISPECIES: hypothetical protein)	Cetobacterium	760	2.9	25-163:348-476	28.8	unknown	hypothetical protein
102	C84361	C83540	273	30.3	none	none	KOF65594 (hypothetical protein OCBIM_22014886mg)	Octopus bimaculoides	215	1.6	42-113:49-117	37.5	unknown	hypothetical protein
103	C85815	C84370	481	52.7	none	none	no hits						unknown	hypothetical protein
