# Supplementary material for: Ultrastructure and Viral Metagenome of Bacteriophages from an Anaerobic Methane Oxidizing Methylomirabilis Bioreactor Enrichment Culture
Source: Front Microbiol. 2016 Nov 8;7:1740. doi: 10.3389/fmicb.2016.01740 (PMC5099504; doi:10.3389/fmicb.2016.01740)
Supplement: Supplementary file 9 [file DataSheet8.XLSX]

## Sheet: Sheet1
Supplementary File 5C: Curated automatic annotation for genome 3
ORF	Start	End	Size (aa)	MW (kDa)	Conserved domains (aa position, E-value)	Sequence features (aa position)	First annotated/validated hit	Species	Size (aa)	E-value	Pairwise alignment (query:hit)	% ID	Putative function	Final annotation
1	C311	C670	119	12.06	none	none	XP_012721667.1 (Predicted: GTPase-activating Rap/Ran-GAP domain-like protein	Fundulus heteroclitus	1023	7.9	897-995:2-97	52.5	unknown	hypothetical protein
2	C813	C944	43	4.7	none	none	KIW72993 (hypothetical protein)	Capronia semiimmersa	146	8.1	3-43:60-100	29.3	unknown	hypothetical protein
3	C948	C1310	120	12.6	none	none	WP_026784195 (hypothetical protein)	Pleomorphomonas koreensis	122	7e-07	2-113:1-114	30.8	unknown	hypothetical protein
4	C1314	C1553	79	8.8	none	cytoplasmic domain (1-6, 50-79), non-cytoplasmic domain (27-31), TM domain (7-26, 32-49)	WP_014216869 (SusC/RagA family TonB-linked outer membrane protein)	Niastella koreensis	1111	5.4	1-61:653-712	32.8	unknown	hypothetical protein
5	C1564	C2358	264	29.2	none	non-cytoplasmic domain (1-239), TM helix (241-263)	WP_012022780 (hypothetical protein)	Flavobacterium johnsoniae	118	3.1	169-237:41-112	34.7	unknown	hypothetical protein
6	C2382	C4040	552	62.8	none	none	WP_028315191 (hypothetical protein)	Desulfatibacillum aliphaticivorans	507	8e-06	83-511:91-500	23.3	unknown	hypothetical protein
7	C4075	C5106	343	39.4	none	none	EHA99837 (Gag polyprotein, partial)	Heterocephalus glaber	244	0.17	126-266:70-213	26.8	unknown	hypothetical protein
8	C5099	C5425	108	12.1	none	coiled coil (85-105)	WP_052141470 (hypothetical protein)	Burkholderia sp. ABCPW 1	89	2e-12	41-106:21-87	49.3	unknown	conserved hypothetical protein
9	5483	5791	102	11.4	none	none	WP_002417417 (major tail protein, Phi13 family, partial)	Enterococcus faecalis	186	3.2	2-91:72-155	30	unknown	hypothetical protein
10	5733	6824	363	41.7	transposase central region (227-305, 4,48e-16), transposase putative N-terminal domain (6-74, 2.89e-03)	none	WP_006560574 (transposase)	Oscillochloris trichoides	365	1e-131	1-362:1-361	54	transposase	strongly similar to transposase
11	C6851	C7462	203	23.5	DUF1064 (protein of unknown function) (94-182, 8,38e-10)	none	EPS50159 (hypothetical protein)	Clostridium botulinum A1 str. CFSAN002368	140	2e-09	94-199:20-116	40.2	unknown	conserved hypothetical protein
12	C7742	C8125	127	13.8	none	none	WP_051444590 (methyltransferase)	Ralstonia solanacearum	360	4e-13	22-60:293-331	79.5	putative methyltransferase	conserved hypothetical protein
13	C8136	C8354	72	8	none	none	XP_010006837 (predicted: starch-binding domain-containing protein 1)	Chaetura pelagica	218	3.2	27-67:63-103	43.9	unknown	hypothetical protein
14	C8774	C8947	57	6.9	none	helix-turn-helix (5-53)	CBL10053 (hypothetical protein)	Roseburia intestinalis M50/1	66	0.0004	1-48:1-49	40.8	unknown	hypothetical protein
15	C8953	C9528	191	20.9	none	cytoplasmic domain (46-56), non-cytoplasmic domain (1-24, 79-191), TM helix (27-49, 56-78)	WP_036194826 (MFS transporter)	Lysobacter concretionis	294	0.45	19-119:14-96	24.8	unknown	hypothetical protein
16	C9541	C9810	89	9.6	none	cytoplasmic domain (39-89), non-cytoplasmic domain (1-16), TM helix (15-37)	no hits						unknown	hypothetical protein
17	C9812	C10054	80	9	none	none	WP_035599333 (conjugal transfer protein Tral)	Edwardsiella tarda	1745	0.52	21-66:1511-1557	36.2	unknown	hypothetical protein
18	C10170	C10868	232	26.3	none	coiled coil (84-104)	WP_018006778 (hypothetical protein)	Cupriavidus taiwanensis	190	0.003	120-225:84-183	29	unknown	hypothetical protein
19	C10850	C12196	448	49.5	FtsK/SpoIIIE domain (133-267, 1,51e-19), translocase FtsK (96-341, 3,47e-16), P-loop containing NTP hydrolase (130-284, 5,44e-07), type VII secretion protein EssC (C-terminal domain) (136-354, 2,14e-16)	coiled coil (360-388)	CDA82198 (cell division protein FtsK)	Firmicutes bacterium CAG:176	539	7e-25	11-344:50-398	58.2	nucleotide binding, DNA binding, ATP binding	putative DNA translocase FtskA
20	C12193	C12477	94	11	none	none	no hits						unknown	hypothetical protein
21	14430	14681	83	9.6	none	none	no hits						unknown	hypothetical protein
22	14768	15049	93	11	none	none	CQD16273 (conserved hypothetical protein)	Corynebacterium striatum	104	0.19	23-64:12-52	50	unknown	hypothetical protein
23	15012	15230	72	8.3	none	none	XP_007786392 (hypothetical protein)	Endocarpon pusillum Z07020	257	1.1	8-38:14-43	54.8	unknown	hypothetical protein
24	15227	15667	146	16.8	none	none	XP_001695210 (predicted protein)	Chlamydomonas reinhardtii	7560	1.2	19-93:3300-3375	55.3	unknown	hypothetical protein
25	C15689	C15871	60	6.8	none	none	KHN96655 (Major facilitator superfamily domain, general substrate transporter)	Metarhizium album ARSEF 1941	1593	3.8	3-52:340-384	36	unknown	hypothetical protein
26	15939	16187	82	9.8	none	none	WP_041915120 (hypothetical protein)	Sinorhizobium meliloti	73	1e-15	13-81:4-73	54.3	unknown	conserved hypothetical protein
27	16190	16390	66	7.2	none	none	XP_001562035 (putative kinesin)	Leishmania braziliensis MHOM/BR/75/M2904	883	9.4	9-65:769-825	33.3	unknown	hypothetical protein
28	16360	16851	163	19.2	none	none	WP_032830139 (magnesium/cobalt efflux protein CorC)	Legionella pneumophila	296	0.2	12-121:20-127	53.6	unknown	hypothetical protein
29	16848	17351	167	19.4	none	none	WP_019406481 (hypothetical protein)	Pseudomonas stutzeri	209	2e-21	7-146:11-142	43.8	unknown	conserved hypothetical protein
30	17372	18007	211	24.4	none	none	WP_013627499 (hypothetical protein)	Rubinisphaera brasiliensis	202	6e-48	9-204:12-201	46.8	unknown	conserved hypothetical protein
31	18004	18168	54	5.7	none	none	WP_015143283.1 (RNA 3''-phosphate cyclase)	Pleurocapsa minor	346	2.7	5-53:102-151	36	unknown	hypothetical protein
32	18172	18873	233	26.4	none	none	no hits						unknown	hypothetical protein
33	18880	19230	116	13.8	SDR, subgroup 8 (30-112, 2,20e-03)	none	KKR96236 (Thymidine kinase)	candidate division TM6 bacterium GW2011_GWE2_41_16	192	0.3	22-96:70-143	29.3	unknown	hypothetical protein
34	19268	19453	61	6.5	none	none	WP_039410262 (hypothetical protein)	Pandoraea pulmonicola	584	5.1	7-48:461-505	37.8	unknown	hypothetical protein
35	19490	20032	180	20.6	none	none	WP_020961600 (6-phospho-beta-glucosidase)	Geobacillus sp. JF8	476	0.092	82-167:278-368	29.7	unknown	hypothetical protein
36	20032	21657	541	59.8	DEAD/DEAH box helicase with P-loop domain (96-222, 4,11e-15), helicase C-terminal domain (390-465, 7,38e-07), SNF2 family N-terminal domain (81-349, 3,96e-30)	none	WP_012936286 (helicase)	Conexibacter woesei	726	4e-58	8-504:179-691	31	ATP binding helicase	similar to helicase
37	21833	22576	247	27.6	KorB domain (127-199, 4,67e-05), ParB-like nuclease domain in chromosome segregation protein Spo0J (56-241, 8,84e-03)	none	WP_045499887 (chromosome partitioning protein)	Streptococcus cristatus	253	6e-07	38-223:34-218	27.1	transcriptional represson/chromosome partition	similar to chromosome partitioning protein ParB
38	22555	23133	192	21.6	HAD-like hydrolases (7-169, 2,09e-13), PNK3P (polynucleotide kinase 3 phosphatase) (7-168, 1,97e-09)	none	WP_013893574.1 (haloacid dehalogenase)	Mesorhizobium opportunistum	215	0.0001	47-207:84-224	27.5	hydrolase/phosphatase	similar to HAD hydrolase
39	23145	23870	241	27.4	none	none	WP_051307685 (hypothetical protein)	Deinococcus ficus	244	3e-24	4-220:28-223	31.6	unknown	conserved hypothetical protein
40	23870	24091	73	8.5	none	none	WP_027901628 (polysaccharide deacetylase)	Pseudomonas syringae	300	1.4	39-72:145-178	41.2	unknown	hypothetical protein
41	24101	24673	190	21.3	none	none	WP_027441069 (hypothetical protein)	Lachnospiraceae bacterium AC2031	2456	1.3	17-185:1234-1393	26.6	unknown	hypothetical protein
42	24822	25388	188	22.1	none	none	WP_054568440 (hypothetical protein)	Frankia sp. R43	301	0.84	70-160:178-261	31.5	unknown	hypothetical protein
43	25385	26128	247	28.3	THYX (FAD-dependent thymidylate synthase) (25-227, 2,71e-23)	none	BAQ63460 (thymidylate synthase thyX)	Geminocystis sp. NIES-3709	232	3e-22	19-239:6-228	34.2	Thymidylate synthase	similar to Thymidylate synthase ThyX
44	26121	26846	241	28.1	none	coiled coil (181-210)	CDC29579 (2-haloacid dehalogenase)	Firmicutes bacterium CAG:466	234	7.2	139-205:55-120	30.4	unknown	hypothetical protein
45	26843	27730	295	33.7	queuine/archaeosine tRNA-ribosyltransferase (143-258, 8.36e-04) (IPR002616)	none	WP_017654910 (hypothetical protein)	Microchaete sp. PCC 7126	315	5e-58	2-289:3-293	37.7	tRNA modification	conserved hypothetical protein putative tRNA modification function
46	27727	28131	134	15.3	none	none	WP_052335483 (hypothetical protein)	Tolypothrix sp. PCC 7601	140	1e-27	3-133:4-137	40.3	unknown	conserved hypothetical protein
47	28128	28676	182	19.5	DUF165 (uncharacterized ACR, YhhQ family) (43-157, 1,29e-07)	TM region (5-23, 33-55, 67-89, 113-135, 142-164)	WP_008389938 (beta-carotene 15,15'-monooxygenase)	Rhodovulum sp. PH10	191	7e-53	5-165:17-180	57.3	beta-carotene 15,15'-monooxygenase	strongly similar to beta-carotene 15,15'-monooxygenase
48	28726	28833	35	4	none	TM region (9-31)	no hits						unknown	hypothetical protein
49	29121	29981	286	32.9	none	cytoplasmic domain (1-11), non-cytoplasmic domain (32-35), TM helix (9-31)	KPK13576 (hypothetical protein AMJ56_01640)	Anaerolineae bacterium SG8_19	440	0.03	82-244:219-401	27.7	unknown	hypothetical protein
50	30291	30551	86	10.2	HNH nuclease (9-64, 8,49e-04)	none	WP_021411688 (HNH endonuclease)	Peptoclostridium difficile	213	2e-08	37-103:67-131	41.8	nuclease (involved in DNA packaging)	putative HNH endonuclease
51	30569	30766	65	7.3	none	none	WP_015480044 (DNA recombination protein RecF)	Polaribacter sp. MED152	359	3.2	13-64:155-217	36.9	unknown	hypothetical protein
52	30763	31242	159	18.1	ribonuclease H-like domain (10-146, 3,60e-69)		WP_036348331 (ribonuclease H)	Microvirga lupini	155	8e-47	11-142:9-139	58.3	ribonuclease	strongly similar to ribonuclease H
53	31239	31622	127	14.8	none	none	XP_011118013 (hypothetical protein AOL_s00006g402)	Arthrobotrys oligospora ATCC 24927	984	2.8	51-127:429-500	32.5	unknown	hypothetical protein
54	31640	32068	142	16.1	none	coiled coil (37-64)	CDQ66941 (unnamed protein product)	Oncorhynchus mykiss	837	0.97	5-99:495-597	26.2	unknown	hypothetical protein
55	32071	32316	81	9	none	none	WP_035967926 (hypothetical protein)	Burkholderia grimmiae	102	0.089	7-54:8-55	39.6	unknown	hypothetical protein
56	32313	32528	71	8.3	none	none	WP_033755915 (hypothetical protein)	Pantoea sp. NGS-ED-1003	154	0.96	9-69:81-139	27.9	unknown	hypothetical protein
57	32528	32827	99	10.6	none	none	WP_025091477 (hypothetical protein)	Ochrobactrum intermedium	120	1.8	7-97:15-119	29.2	unknown	hypothetical protein
58	32824	32994	56	6.4	none	none	WP_054493081 (hypothetical protein)	Ardenticatena maritima	83	0.99	3-55:26-83	32.8	unknown	hypothetical protein
59	32984	33487	167	18.9	none	none	WP_051669921 (hypothetical protein)	Methylomonas sp. LW13	798	1.2	11-63:524-578	40.4	unknown	hypothetical protein
60	33487	33930	147	16.5	none	none	WP_008480265 (hypothetical protein)	Nitrolancea hollandica	126	5e-16	1-131:1-118	43.7	unknown	hypothetical protein
61	33927	34409	160	18.2	Macro Poa1p-like (1-129, 2.28e-15)	none	WP_024428304 (Appr-1-p processing protein)	Bacillus pumilus	155	3e-24	1-127:4-141	38.6	unknown	similar to Appr-1-p processing protein
62	34358	34570	70	7.9	none	none	WP_036617629 (thioredoxin reductase)	Paenibacillus sp. FSL H7-689	341	4	10-65:146-201	33.9	unknown	hypothetical protein
63	34592	35089	165	18.6	none	none	WP_014625464 (1-deoxy-D-xylulose-5-phosphate synthase)	Spirochaeta thermophila	631	0.55	64-120:284-337	34.5	unknown	hypothetical protein
64	35108	35275	55	6.2	none	none	no hits						unknown	hypothetical protein
65	35272	36408	378	42.3	Putative transposase DNA-binding domain C-terminus (278-344, 6,20e-21)	none	WP_006561830 (transposase)	Oscillochloris trichoides	370	4e-142	1-357:1-357	56.3	transposase	strongly similar to transposase
66	36488	36934	148	16.7	none	none	XP_001782633 (predicted protein)	Physcomitrella patens	787	0.32	24-102:180-258	31.2	unknown	hypothetical protein
67	36888	38390	500	55.6	DnaB helicase C-terminal domain (177-257, 3,40e-06), P-loop containing nucleoside triphosphate hydrolase (177-257, 3,40e-06)	none	CDD23684 (replicative DNA helicase)	Firmicutes bacterium CAG:345	487	0.0003	153-281:172-301	26.2	DNA helicase, DNA replication, ATP binding	putative DNA helicase
68	38341	38955	204	23.2	CHC2 zinc finger (134-186, 9,70e-04)	coiled coil (85-105)	WP_052730434 (hypothetical protein)	Sphingomonas sp. SRS2	364	8e-05	123-202:23-101	34.6	DNA binding	hypothetical protein
69	38955	39680	241	27	DNA methylase (22-229, 1,43e-39)	none	AGN51381 (DNA methylase)	Vibrio phage jenny 12G5	241	9e-86	3-231:2-238	58.6	DNA methylase	strongly similar to methyltransferase
70	39682	39912	76	8	none	cytoplasmic domain (75-76), non-cytoplasmic domain (19-49), TM helix (1-18, 50-72)	AFO83364 (nonstructural protein 1)	Influenza A virus (A/chicken/Iran/SS5/2009(H9N2)	230	5.4	9-50:145-185	40.5	unknown	hypothetical protein
71	39930	40094	54	6.1	none	cytoplasmic domain (1-6), non-cytoplasmic domain (27-54), TM helix (4-26)	XP_006400399 (hypothetical protein EUTSA_v10013401mg)	Eutrema salsugineum	484	0.89	4-47:18-64	36.2	unknown	hypothetical protein
72	40091	41236	381	41.7	ribulose bisophosphate carboxylase (partial, 280-336, 8,70e-03)	none	KPL76616 (hypothetical protein AC812_04655)	Bellilinea caldifistulae	270	7e-14	8-248:9-252	28.6	unknown	hypothetical protein
73	41223	41957	244	28	none	none	WP_006523526 (DNA-binding protein)	Desulfotomaculum gibsoniae	162	1.2	111-198:33-144	27.7	unknown	hypothetical protein
74	41971	42153	60	6.7	none	none	no hits						unknown	hypothetical protein
75	42153	42611	152	16.5	nucleic acid-binding domain (IPR012340) (7-148)	none	XP_011255429 (predicted: protein argonaute-2-like)	Camponotus floridanus	1167	0.41	85-147:162-223	46.2	unknown	hypothetical protein
76	C42650	C43039	129	13.1	none	coiled coil (41-61)	WP_003444998 (hypothetical protein)	Clostridium pasteurianum	125	3e-09	31-129:25-123	34	unknown	hypothetical protein
77	C43092	C43538	148	16.3	none	none	WP_004518492 (hypothetical protein)	Haloarcula vallismortis	221	0.38	40-148:95-213	30.6	unknown	hypothetical protein
78	C43538	C43753	71	7.9	none	none	WP_011311378 (GTPase Obg)	Thiobacillus denitrificans	350	32.3	12-70:144-207	1.6	unknown	hypothetical protein
79	C43764	C48344	1526	157.9	Concanavalin A-like lectin/glucanases superfamily (916-1043 ,5,89e-07), Carbohydrate-binding, CenC-like (IPR003305) (Galactose-binding domain-like (IPR008979)) (740-861, 4,33e-04)	none	KKP76348 (Surface protein 26-residue repeat-containing protein, partial)	candidate division WS6 bacterium GW2011 GWF1 35 23	1073	6e-44	671-1299:137-795	29.1	hydrolase activity, acting on glycosyl bonds	putative carbohydrate-binding protein
80	C48347	C51940	1197	127.4	none	none	KKQ98831 (hypothetical protein UT24_C0034G0009)	Microgenomates (Woesebacteria) bacterium GW2011_GWB1_39_12	1270	1e-75	98-885:288-1036	33.4	unknown	conserved hypothetical protein
81	C51989	C55012	1007	107.4	none	none	no hits						unknown	hypothetical protein
82	C55016	C55369	117	12.7	none	non-cytoplasmic domain (15-117), signal peptide (1-14)	WP_019240237 (hypothetical protein)	Bacillus massilioanorexius	531	0.09	21-94:356-433	32.1	unknown	hypothetical protein
83	C55366	C55728	120	13.3	none	none	WP_014318597 (hydrolase)	Corynebacterium diphtheriae	262	2.1	44-110:102-159	34.3	unknown	hypothetical protein
84	C55725	C59198	1157	125	phage tail tape measure protein (342-597, 8,93e-05)	none	WP_044792329 (phage tail tape measure protein)	(Bacillus thuringiensis)	1138	0.01	203-779:157-714	22.1	tail protein	similar to phage tail tape measure protein
85	C59398	C60141	247	27.6	none	coiled coil (35-55, 113-133)	no hits						unknown	hypothetical protein
86	C60160	C61044	294	30.4	none	none	WP_012206426 (MULTISPECIES: hypothetical protein)	Delftia	230	0.57	66-211:42-200	25.6	unknown	hypothetical protein
87	C61053	C61619	188	20.8	none	none	WP_026793693 (heterocyst differentiation control protein)	Planktothrix mougeotii	301	0.79	1-62:176-238	33.8	unknown	hypothetical protein
88	C61616	C62128	170	19	none	none	WP_039186974 (type VI secretion protein)	Leisingera sp. ANG-M7	640	1.3	47-147:255-369	31.9	unknown	hypothetical protein
89	C62094	C62300	68	7.9	none	none	WP_031515595 (thioredoxin)	Desulfotomaculum alkaliphilum	109	0.37	1-60:39-101	34.4	unknown	hypothetical protein
90	C62281	C62709	142	15.9	none	none	XP_011871095 (PREDICTED: selenocysteine Se-methyltransferase-like)	Vollenhovia emeryi	318	0.21	55-134:151-228	31.2	unknown	hypothetical protein
91	C62706	C63467	253	27.9	none	none	WP_023639827 (histidine kinase)	Dickeya zeae	546	0.44	77-149:416-484	37.3	unknown	hypothetical protein
92	C63471	C64031	186	21.1	none	none	BAB77903 (alr1537)	Nostoc sp. PCC 7120	398	2.7	15-171:102-260	23.2	unknown	hypothetical protein
93	C64055	C65035	326	36.7	none	none	WP_049419463 (hypothetical protein)	Stenotrophomonas maltophilia	404	5.7	92-284:13-214	24	unknown	hypothetical protein
94	C65052	C65507	151	15.9	putative fimbrial protein StkG (13-101, 7,71e-03)	none	WP_021266277 (hypothetical protein)	Bacteriovorax sp. BAL6_X	456	0.1	16-125:310-417	27	unknown	hypothetical protein
95	C65520	C66557	345	37.2	zinc finger, C2H2 (IPR007087) (131-151)	coiled coil (222-263)	AEQ18747 (head maturation protease)	Acinetobacter phage Abp53	251	0.021	225-336:137-238	31.9	putative head protein	putative head protein
96	C66567	C67007	146	15.8	none	non-cytoplasmic region (33-146), signal peptide (1-32), TM helix (5-27)	WP_015176597 (hypothetical protein)	Oscillatoria nigro-viridis	171	5	1-112:6-113	27	unknown	hypothetical protein
97	C67077	C68660	527	59.9	none	coiled coil (48-76)	WP_034539801 (portal protein)	Lactobacillus mucosae	467	0.57	342-511:296-466	28.2	unknown	hypothetical protein
98	C68661	C68891	76	8.9	none	coiled coil (43-75)	WP_012455098 (hypothetical protein)	Methylobacterium populi	139	0.006	18-66:79-125	42.9	unknown	hypothetical protein
99	C68950	C69927	325	37.2	metallophosphatase domain YbbF/LpxH (80-175, 7,85e-03)	none	WP_012963179 (metallophosphoesterase)	Hydrogenobacter thermophilus	315	1e-19	73-298:80-300	28.7	metallophosphoesterase	similar to metallophosphatase
100	C69937	C70305	122	13.3	none	none	WP_033312276 (phosphohydrolase)	Streptomyces iakyrus	185	1.1	19-97:59-138	32.5	unknown	hypothetical protein
101	C70310	C70519	69	7.6	none	none	no hits						unknown	hypothetical protein
102	C70529	C70762	77	8.6	none	none	XP_008292864 (PREDICTED: cell cycle control protein 50A-like)	Stegastes partitus	368	6.5	33-70:222-259	42.1	unknown	hypothetical protein
