# Supplementary material for: Ultrastructure and Viral Metagenome of Bacteriophages from an Anaerobic Methane Oxidizing Methylomirabilis Bioreactor Enrichment Culture
Source: Front Microbiol. 2016 Nov 8;7:1740. doi: 10.3389/fmicb.2016.01740 (PMC5099504; doi:10.3389/fmicb.2016.01740)
Supplement: Supplementary file 10 [file DataSheet9.XLSX]

## Sheet: Sheet1
Supplementary File 5D: Curated automatic annotation for genome 4
ORF	Start	End	Size (aa)	MW (kDa)	Conserved domains (aa position, E-value)	Sequence features (aa position)	First annotated/validated hit	Organism matched	Size (aa)	E-value	Pairwise alignment (query:hit)	% ID	Putative function	Final annotation
1	68	439	123	12.9	none	none	WP_032075648.1 (hypothetical protein)	Clostridium drakei	197	4.8	51-95:98-138	44.4	unknown	hypothetical protein
2	486	1094	202	22.7	none	cytoplasmic domain (1-20, 68-202), non-cytoplasmic domain (42-46), transmembrane domains (20-42, 47-64)	WP_041464514 (membrane protein)	Clavibacter michiganensis	1804	4	18-67:939-986	43.1	unknown	hypothetical protein
3	1143	2108	321	35.3	plasmid segregation protein ParM (7-315, 2,80e-31)	none	GAP40929 (hypothetical protein ATC1_13911)	Anaerolineaceae bacterium TC1	330	7e-85	1-316:1-320	45.6	stability and segregation of plasmid	hypothetical protein
4	2317	2604	95	10.8	none	non-cytoplasmic domain (1-11), TM helix (15-37), cytoplasmic domain (33-95)	WP_013631965 (hypothetical protein)	Pseudopedobacter saltans	190	4e-15	1-78:73-165	45.2	unknown	hypothetical protein
5	2597	2872	91	10.4	none	none	WP_028276154 (aminotransferase)	Arthrobacter sp. I3	372	2.2	32-68:47-83	43.2	unknown	hypothetical protein
6	2869	3057	62	66.2	none	none	no hit						unknown	hypothetical protein
7	3076	3324	82	98.6	Nrap superfamily (12-55, 6,16e-03)	none	EAR24231 (transferase)	marine actinobacterium PHSC20C1	243	0.47	18-81:115-175	37.5	unknown	hypothetical protein
8	3337	3777	164	16.3	none	none	AHH09945 (Hypothetical protein BPA_0014000)	Borrelia parkeri SLO	81	1.4	41-91:20-69	33.3	unknown	hypothetical protein
9	3843	4229	128	14.1	none	none	KKM08410 (hypothetical protein)	Clostridiales bacterium PH28_bin88	91	9e-07	3-67:6-69	45.5	unknown	hypothetical protein
10	4216	4683	155	18	ASCH yqfb-like (6-116, 1,58e-05)	none	ABX02850 (hypothetical protein)	Herpetosiphon aurantiacus DSM 785	116	2e-15	1-122:1-116	36.9	unknown	conserved hypothetical protein
11	4680	5678	332	38.3	integrase, SAM-like, N-terminal (4-88, 3,15e-73) (IPR023109, IPR004107)	none	WP_027458328 (integrase)	Dechloromonas agitata	345	3e-91	3-326:23-344	46.5	DNA binding, recombination, integration	strongly similar to integrase
12	5748	6446	232	26.1	P-loop containing nucleoside triphosphate hydrolase (11-121) (IPR027417)	none	WP_015406851 (hypothetical protein)	Dehalococcoides mccartyi	722	3e-22	2-215:321-524	32.3	DNA binding protein, ATP hydrolases	hypothetical protein
13	6412	6693	93	10.2	helix-turn-helix XRE-family like proteins (36-64, 1,78e-04) (IPR010982)	none	WP_043766091 (XRE family transcriptional regulator)	Methylobacterium extorquens	70	4e-06	12-77:3-68	31.8	DNA binding	similar to transcriptional regulator
14	6792	7991	399	43.1	SAM-dependent MTase C5-type (1-378)	none	CEP67864 (C-5 cytosine methyltransferase)	Moorella glycerini	298	3e-84	1-375:1-295	44.3	C-5 cytosine methyltransferase	similar to methyltransferase
15	8073	8420	115	13.4	none	none	KHO52356 (hypothetical protein)	archaeon GW2011_AR17	76	0.45	10-63:1-56	33.9	unknown	hypothetical protein
16	8568	8798	76	8.6	RNA polymerases M/15 Kd subunit (50-70, 5,67e-03)	none	WP_015359167 (hypothetical protein)	Ruminiclostridium	112	0.36	1-71:31-110	30	unknown	hypothetical protein
17	8880	9155	91	10.6	none	none	WP_003518571 (hypothetical protein)	Agrobacterium tumefaciens		0.51	11-90:11-94	37.2	unknown	hypothetical protein
18	9675	9824	49	5.7	none	TM helix (12-31)	no hit						unknown	hypothetical protein
19	10114	10842	242	27.4	S-adenosyl-L-methionine-dependent methyltransferase (80-192, 7,22e-80)	none	WP_009136581 (O-methyltransferase)	Odoribacter laneus	210	4e-06	23-192:2-162	28.6	methyltransferase	similar to methyltransferase
20	10842	11528	228	26.7	P-loop containing nucleoside triphosphate hydrolase (9-212) (IPR027417), Stf0 sulphotransferase (62-187, 2,62e-05)	none	KKQ75276 (Hypothetical protein)	Microgenomates bacterium GW2011_GWF1_38_5	236	1e-12	7-219:1-228	27.7	sulphotransferase	conserved hypothetical protein
21	11504	12904	466	52.6	HAD-like domain (10-173, 1,49e-08) (IPR023214)	none	EKD86496 (HAD superfamily hydrolase-like protein)	uncultured bacterium	472	2e-30	9-403:3-413	27.4	hydrolase	similar to HAD superfamily hydrolase-like protein
22	12855	13673	272	30.1	none	none	WP_040776331 (Hypothetical protein)	Nocardia pneumoniae	350	9e-23	1-269:1-272	31.7	unknown	hypothetical protein
23	13670	13909	79	8.8	none	none	WP_013034633 (amidohydrolase)	Nitrosococcus halophilus	305	1.2	1-46:125-172	39.6	unknown	hypothetical protein
24	14034	15407	457	52.6	metallophosphatase domain (203-366, 3,61e-03)	none	YP_007006770 (gp163)	Sphingomonas phage PAU		1e-63	155-456:114-413	41.2	phosphoesterase	similar to phosphoesterase
25	15794	16084	96	10.4	none	cytoplasmic domain (30-40, 87-96), non cytoplasmic domain (1-11, 60-64), TM helix (5-27, 34-56, 66-85)	WP_024520344 (tripartite tricarboxylate transport(TTT) family subunit TctB)	Bradyrhizobium sp. Tv2a-2	166	0.78	10-83:85-152	34.7	unknown	hypothetical protein
26	16149	16409	86	10.5	none	cytoplasmic domain (24-29, 77-86), non-cytoplasmic domain (1-5, 48-58), TM helix (4-23, 30-47, 5-76)	GAB14254 (putative MmyB family DNA-binding protein)	Arthrobacter globiformis NBRC 12137	321	2	6-57:107-159	40	unknown	hypothetical protein
27	16396	16716	106	12.2	none	non-cytoplasmic domain (1-5), TM helix (5-24), cytoplasmic domain (25-106), coiled coil (61-102)	XP_007340013 (hypothetical protein AURDEDRAFT_181694)	Auricularia delicata TFB-10046 SS5	528	0.22	2-97:42-137	28.9	unknown	hypothetical protein
28	16713	17417	234	26.1	none	coiled coil (197-217)	KKM08403 (hypothetical protein SY88_23735)	Clostridiales bacterium PH28_bin88	209	5e-30	19-206:22-204	38.1	unknown	conserved hypothetical protein
29	17410	18996	528	59.6	terminase, large subunit (74-492, 1,69e-04)	none	WP_034338133 (terminase)	Commensalibacter sp. MX01	486	2e-64	9-496:17-464	32.1	terminase	similar to terminase
30	19013	21628	871	96.4	Prohead core protein serine protease (17-170, 1,80e-20), peptidase U9 (123-298, 1,13e-15), phage capsid protein (639-812, 1,55e-04) (IPR005082)	none	KKM08402 (hypothetical protein)	Clostridiales bacterium PH28_bin88	852	0	1-869:1-852	50.1	Prohead core protein protease	putative phage capsid protein and protease
31	21718	22359	213	23.2	none	none	KKM08400 (hypothetical protein)	Clostridiales bacterium PH28_bin88	205	2e-30	9-208:1-197	37.7	unknown	conserved hypothetical protein
32	22356	23324	322	36.5	LPS N-acetylglucosamine transferase (137-273, 1,44e-03)	none	ACU88246 (glycosyl transferase family 2)	Desulfomicrobium baculatum DSM 4028	777	2e-43	11-306:3-292	31.6	unknown	hypothetical protein
33	23294	23407	37	4.2	none	none	WP_016306219 (hypothetical protein)	Lachnospiraceae bacterium A2	104	6.8	8-36:14-42	44.8	unknown	hypothetical protein
34	23404	27715	103	11.4	none	none	KKM08399 (hypothetical protein SY88_23710)	Clostridiales bacterium PH28_bin88	107	4e-11	2-102:6-106	38.6	unknown	conserved hypothetical protein
35	23712	24146	144	15.6	none	none	KKM08398 (hypothetical protein)	Clostridiales bacterium PH28_bin88	146	2e-48	2-143:4-144	54.2	unknown	conserved hypothetical protein
36	24153	25451	432	49	none	none	WP_003337126 (phage head morphogenesis protein)	Brevibacillus laterosporus	715	5e-27	40-412:38-445	27.5	head morphogenesis protein	similar to phage head morphogenesis protein
37	25462	26634	390	43.8	none	none	EQG32411 (putative head morphogenesis protein)	Peptoclostridium difficile DA00126	337	5e-17	131-346:114-315	31	head morphogenesis protein	putative head morphogenesis protein
38	26668	27081	137	15.6	none	none	KKM0839 (hypothetical protein SY88_23690)	Clostridiales bacterium PH28_bin88	138	1e-15	7-137:6-138	41	unknown	conserved hypothetical protein
39	27173	27700	175	18.9	none	none	YP_009007304 (majot tail subunit)	Mycobacterium phage Oaker	282	4e-18	9-172:10-183	33.3	tail protein	similar to major tail subunit
40	27765	28184	139	15.5	none	none	KKM08390 (hypothetical protein SY88_23660)	Clostridiales bacterium PH28_bin88	127	2e-07	10-135:3-126	32	unknown	conserved hypothetical protein
41	28150	28440	96	10.9	none	none	WP_053069203 (hypothetical protein)	Bizionia psychrotolerans	109	0.42	22-75:40-90	37	unknown	hypothetical protein
42	28421	30082	553	58.5	phage tail tape measure protein, core region (193-295, 9,68e-03)	cytoplasmic domain (1-244, 307-317, 366-553), non-cytoplasmic domain (263-281, 339-343), TM helix (242-261, 281-303, 316-338, 343-365)	WP_049925371 (phage tail tape measure protein)	Halopiger goleamassiliensis	651	1e-31	13-534:19-543	26.1	phage tail tape measure protein	similar to phage tail tape measure protein
43	30075	30461	128	14.2	none	none	KPL74983 (hypothetical protein AC812_10745)	Bellilinea caldifistulae	125	3e-08	3-107:2-113	28.6	hypothetical protein	hypothetical protein
44	30461	33391	976	105.6	PKD domain (153-234) (IPR000601)	none	KPL74984 (hypothetical protein AC812_10750)	Bellilinea caldifistulae	937	1e-91	1-642:1-628	34.2	unknown	hypothetical protein
45	33388	35679	763	81.5	none	none	WP_046665233 (hypothetical protein)	Neorhizobium galegae	451	1e-18	274-532:51-335	31.3	unknown	hypothetical protein
46	35691	37670	659	71.4	spherulation-specific family 4 (392-605, 1,23e-40) (IPR021986); right handed beta helix region (103-285, 1,29e-03); nitrous oxide reductase family maturation protein NosD (225-343, 5,64e-04); pectin lyase fold/virulence factor (33-369) (IPR011050)	parallel beta-helix repeat (108-128, 142-163, 224-245, 253-274, 275-296, 333-364) (IPR006626), non-cytoplasmic domain (23-659)	WP_011565598 (hypothetical protein)	Rubrobacter xylanophilus	495	2e-28	396-594:43-248	39.8	unknown	hypothetical protein
47	C37684	C38319	211	23.3	DUF3138 protein of unknown function (61-146, 6,54e-04)	coiled coil (80-110)	WP_029632002 (hypothetical protein)	Zavarzinella formosa	673	0.0007	40-170:427-561	30.4	unknown	hypothetical protein
48	38420	38707	95	11.2	lambda repressor-like and DNA-binding domain (4-56) (IPR010982); Helix-turn-helix XRE-family like proteins (8-56, 6,70e-04)	none	WP_005948861 (transcription regulator)	Fusobacterium varium	144	0.72	1-49:1-48	34.7	transcriptional regulator	hypothetical protein
49	38975	39142	55	5.9	none	none	no hits						none	hypothetical protein
50	39187	39486	99	11.2	none	non-cytoplasmic domain (1-5), TM region (6-24), cytoplasmic domain (25-99)	WP_036181236 (LuxR family transcriptional regulator)	Maribius sp. MOLA 401	178	108	7-67:58-116	34.4	unknown	hypothetical protein
51	39498	39570												tRNA -Thr (cgt)
52	39740	39991	83	9.3	none	none	XP_013800772 (PREDICTED: CUB and sushi domain-containing protein 1)	Apteryx australis mantelli	3368	0.11	32-82:2698-2750	35.8	unknown	hypothetical protein
53	39975	40220	81	10.5	none	coiled coil (13-62), Arginine-rich reagion (15-76)	no hits						unknown	hypothetical protein
54	40239	41114	291	33.5	recombinase, N-terminal (19-92, 1,72e-25) (IPR023109), integrase-like, catalytic domain (113-289) (IPR013762)	none	WP_013560562 (recombinase)	Anaerolinea thermophila	307	4e-35	19-289:16-287	35	Integrase/Tyrosine recombinase XerC	similar to Tyrosine recombinase/integrase
