# Supplementary material for: Ultrastructure and Viral Metagenome of Bacteriophages from an Anaerobic Methane Oxidizing Methylomirabilis Bioreactor Enrichment Culture
Source: Front Microbiol. 2016 Nov 8;7:1740. doi: 10.3389/fmicb.2016.01740 (PMC5099504; doi:10.3389/fmicb.2016.01740)
Supplement: Supplementary file 11 [file DataSheet10.XLSX]

## Sheet: Sheet1
Supplementary File 5E: Curated automatic annotation for genome 5
ORF	Start	End	Size (aa)	MW (kDa)	Conserved domains (aa position, E-value)	Sequence features (aa position)	First annotated/validated hit	Organism matched	Size (aa)	E-value	Pairwise alignment (query:hit)	% ID	Putative function	Final annotation
1	16	1758	580	59.3	phage tail tape-measure protein (172-245, 1,50e-05) (IPR013491)	TM helix (45-67)	OAO68417.1 (tail protein	Escherichia coli	1093	3e-08	351-585:779-1017	28.1	phage tail tape measure protein	putative phage tail protein
2	1762	3018	418	44.3	none	none	WP_052351551 (hypothetical protein)	Deinococcus pimensis	401	3e-17	4-398:5-391	30.4	unknown	hypothetical protein
3	3053	3316	87	9.6	none	none	ETB03020 (short-chain dehydrogenase, partial)	Mycobacterium avium subsp. paratuberculosis 10-4404	256	5.6	14-55:151-206	42.9	unknown	hypothetical protein
4	3343	3708	121	13	none	none	WP_026610732 (hypothetical protein)	Methylocaldum szegediense	100	9e-20	5-112:1-92	46.3	unknown	hypothetical protein
5	3710	4066	118	13.6	none	coiled coil region (73-100)	XP_001305832 (hypothetical protein)	Trichomonas vaginalis G3	518	2.8	5-111:217-310	29.1	unknown	hypothetical protein
6	4057	4236	59	7	none	none	AKV02335 (hypothetical protein AKJ09_08998)	Labilithrix luteola	51	0.002	1-46:1-46	47.8	unknown	hypothetical protein
7	4302	4643	113	12.5	none	none	WP_049494782 (short-chain dehydrogenase)	Streptococcus pseudopneumoniae	251	0.68	55-109:31-87	38.6	unknown	hypothetical protein
8	4640	4981	113	12	none	none	ABP47405 (glutamine--fructose-6-phosphate transaminase)	Mycobacterium gilvum PYR-GCK	624	2.5	12-103:85-184	33.7	unknown	hypothetical protein
9	4974	5240	88	9.4	none	none	CDF82552 (WecB/TagA/CpsF family glycosyl transferase)	Pseudomonas knackmussii B13	246	0.68	19-84:35-93	28.8	unknown	hypothetical protein
10	5237	5758	173	19.1	none	none	WP_010798571 (hypothetical protein)	Pseudomonas sp. HPB0071	154	7	22-166:2-139	26.2	unknown	hypothetical protein
11	5761	6966	401	46	integrase (196-363, 1,05e-14) (IPR011010, IPR013762, IPR002104)	none	CAN96248 (probable integrase/recombinase)	Sorangium cellulosum So ce56	500	4e-110	6-390:1-419	48	DNA integrase	strongly similar to integrase
12	C6963	C7310	115	13.6	none	none	WP_032072114 (superfamily I DNA and RNA helicase)	Acinetobacter pittii	724	0.42	49-92:241-284	36.4	unknown	hypothetical protein
13	7748	8416	222	24.3	none	none	XP_011091114 (protein transport protein SEC23)	Sesamum indicum	788	0.4	91-165:530-596	65.3	unknown	hypothetical protein
14	8705	9031	108	12	none	none	AKV01657 (hypothetical protein)	Labilithrix luteola	164	0.041	37-138:115-208	34.3	unknown	hypothetical protein
15	9304	10179	291	32.1	P-loop NTPase (131-274) (IPR027417, IPR002611)	coiled coil region (84-115)	WP_009080264 (DNA replication protein DnaC)	Peptostreptococcaceae bacterium AS15	345	5e-07	103-308:169-390	22.8	DNA replication protein / ATP binding protein / DNA recombination	putative DNA replication protein
16	10169	11173	334	36.1	none	helix-turn-helix (23-74)	WP_034374335 (hypothetical protein)	Comamonas testosteroni	284	3e-05	16-208:9-197	31.6	unknown	hypothetical protein
17	11526	12044	172	18.2	none	Ala-rich region (7-144)	CAN94229 (hypothetical protein)	Sorangium cellulosum So ce56	191	4e-13	2-169:23-187	43.2	unknown	hypothetical protein
18	12041	12322	93	99.8	none	none	WP_030166498 (DNA glycosylase)	Spirillospora albida	182	7.3	5-88:54-132	37.6	unknown	hypothetical protein
19	12319	13893	524	56.5	terminase-like family (69-465, 2,36e-07)	none	WP_008524154 (terminase)	Rhizobium sp. Pop5	495	3e-16	60-490:67-499	26.5	terminase	similar to terminase
20	13890	14483	197	22.8	none	coiled coil region (28-76)	EYC42502 (hypothetical protein Y032_0529g2993)	Ancylostoma ceylanicum	1673	8.2	30-129:697-806	32.7	unknown	hypothetical protein
21	14483	15391	302	32.3	Mu-like prophage (25-244, 3,51e-16)	none	AKV01661 (Mu-like prophage I protein)	Labilithrix luteola	390	2e-26	26-187:19-180	41.2	unknown	hypothetical protein
22	15412	15684	87	9.9	none	none	WP_018501707 (acyl-CoA dehydrogenase)	Frankia sp. BCU110501	401	3.9	34-76:254-299	43.5	unknown	hypothetical protein
23	15689	15934	81	8.7	none	none	WP_047157119 (hypothetical protein)	Trichodesmium erythraeum	116	1.1	25-76:36-88	35.8	unknown	hypothetical protein
24	C15944	C16138	64	6.8	none	none	WP_010040024 (signal transduction protein)	Gemmata obscuriglobus	313	5.4	20-59:156-195	37.5	unknown	hypothetical protein
25	16393	16719	108	11.8	none	none	WP_013615556 (NAD(FAD)-dependent dehydrogenase)	Deinococcus proteolyticus	327	4.1	37-89:20-70	43.4	unknown	hypothetical protein
