# Supplementary material for: Ultrastructure and Viral Metagenome of Bacteriophages from an Anaerobic Methane Oxidizing Methylomirabilis Bioreactor Enrichment Culture
Source: Front Microbiol. 2016 Nov 8;7:1740. doi: 10.3389/fmicb.2016.01740 (PMC5099504; doi:10.3389/fmicb.2016.01740)
Supplement: Supplementary file 12 [file DataSheet11.XLSX]

## Sheet: Sheet1
Supplementary File 6: Prediction of the Methylomirabilis- infecting bacteriophage
				M. oxyfera							New Methylomirabilis sp.
#nr	node	length		blastn	tblastx	2mers	4mers	6mers	CRISPRs		blastn	tblastx	2mers	4mers	6mers	CRISPRs
1	NODE_1_length_197311_cov_254.185_ID_1.fasta	197311		0	13932.8	0.108402	0.13386	0.134062	112.6		0	174083	0.110179	0.123089	0.11211	234.8
2	NODE_2_length_85871_cov_213.396_ID_3.fasta	85871		0	725.7	0.178815	0.172628	0.12624	25.4		0	16881.8	0.191124	0.184374	0.125658	25.4	LEGEND
3	NODE_3_length_70820_cov_32.0546_ID_5.fasta	70820		0	335.8	0.128077	0.190935	0.155356	80.8		0	15167.7	0.140212	0.206544	0.163148	25.4	blastn	summed bitscore of blastn search of host genome against viral contig
4	NODE_4_length_41271_cov_67.2323_ID_7.fasta	41271		0	2888.3	0.0922977	0.114997	0.139722	26.9		0	35843	0.0975078	0.0995631	0.115059	28.5	tblastx	summed bitscore of tblastx search of host genome against viral contig
5	NODE_5_length_16794_cov_173.132_ID_9.fasta	16794		0	0	0.163538	0.203166	0.188555	52.3		0	31335.7	0.156174	0.184209	0.160441	0	2mers	Euclidean distance between 2mer profiles of host genome and viral contig
6	NODE_6_length_16015_cov_23.418_ID_11.fasta	16015		0	0	0.100302	0.128827	0.144637	26.9		0	9811.8	0.0961363	0.113906	0.120596	26.9	4mers	Euclidean distance between 4mer profiles of host genome and viral contig
7	NODE_7_length_9808_cov_13.6447_ID_13.fasta	9808		0	0	0.0894659	0.117866	0.145319	0		0	6500.8	0.0892018	0.102918	0.123085	0	6mers	Euclidean distance between 6mer profiles of host genome and viral contig
8	NODE_8_length_9566_cov_13.2039_ID_15.fasta	9566		0	0	0.0957213	0.137286	0.167597	25.4		0	10299	0.0889684	0.119167	0.140192	0	CRISPRs	summed bitscore of blastn-short search of viral contig against host CRISPR spacers
9	NODE_9_length_8037_cov_29.953_ID_17.fasta	8037		0	0	0.14605	0.143859	0.161197	0		0	1862.2	0.152862	0.146293	0.152394	0
10	NODE_10_length_7453_cov_16.8842_ID_19.fasta	7453		0	0	0.0884854	0.109086	0.148514	0		0	6303.1	0.0812459	0.100344	0.127237	0
11	NODE_11_length_6595_cov_22.0816_ID_21.fasta	6595		0	0	0.297661	0.258896	0.221252	25.4		0	387.1	0.298222	0.255512	0.203574	25.4
12	NODE_12_length_6165_cov_9.46177_ID_23.fasta	6165		0	0	0.0973685	0.146984	0.157805	0		0	1915.2	0.107512	0.157643	0.149454	0
13	NODE_13_length_5689_cov_36.5843_ID_25.fasta	5689		0	0	0.152724	0.221689	0.206322	0		0	12054.7	0.142987	0.200462	0.176827	0
14	NODE_14_length_4977_cov_16.222_ID_27.fasta	4977		0	0	0.210493	0.253055	0.204335	0		0	571.2	0.218817	0.264222	0.191126	0
15	NODE_15_length_4818_cov_25.7856_ID_29.fasta	4818		0	137.5	0.125398	0.142527	0.184112	0		0	2380	0.126373	0.132046	0.15996	0
16	NODE_16_length_4764_cov_10.9709_ID_31.fasta	4764		0	0	0.0885196	0.125688	0.168682	25.4		0	5229.4	0.0897815	0.112536	0.144777	25.4
17	NODE_17_length_4505_cov_14.8373_ID_33.fasta	4505		0	0	0.248658	0.278331	0.227653	0		0	251.8	0.252871	0.286089	0.218199	0
18	NODE_18_length_4373_cov_17.6397_ID_35.fasta	4373		0	0	0.260342	0.278088	0.226317	0		0	197.6	0.262909	0.284949	0.215092	26.9
19	NODE_19_length_4274_cov_12.9528_ID_37.fasta	4274		0	0	0.0959284	0.149317	0.177503	0		0	4027.7	0.08929	0.132311	0.152733	49.2
20	NODE_20_length_3815_cov_51.4402_ID_39.fasta	3815		0	0	0.0921187	0.166313	0.192138	0		0	4611.1	0.0843352	0.150839	0.168059	0
21	NODE_21_length_3770_cov_15.3664_ID_41.fasta	3770		0	0	0.18873	0.235449	0.219613	0		0	15964.8	0.172442	0.213486	0.189709	0
22	NODE_22_length_3676_cov_12.2584_ID_43.fasta	3676		0	0	0.0642168	0.129023	0.180552	0		0	3340.7	0.055258	0.111622	0.154653	0
23	NODE_23_length_3579_cov_19.1847_ID_45.fasta	3579		0	0	0.123349	0.137654	0.176494	0		0	1160.6	0.130283	0.139755	0.160016	0
24	NODE_24_length_3578_cov_19.9197_ID_47.fasta	3578		0	0	0.131321	0.21763	0.22645	0		0	4151	0.119286	0.198151	0.19766	0
25	NODE_25_length_3563_cov_10.9516_ID_49.fasta	3563		0	0	0.124706	0.143832	0.176544	0		0	866.7	0.134092	0.149258	0.160296	0
26	NODE_26_length_3379_cov_17.0021_ID_51.fasta	3379		0	0	0.0698395	0.121074	0.178333	0		0	5458.2	0.0692323	0.108479	0.15382	0
27	NODE_27_length_3208_cov_11.1351_ID_53.fasta	3208		0	0	0.103501	0.116807	0.186914	0		0	795.7	0.118034	0.118073	0.164683	0
28	NODE_28_length_3195_cov_63.4127_ID_55.fasta	3195		0	0	0.148545	0.201629	0.191183	0		0	4442.3	0.144555	0.181742	0.164738	0
29	NODE_29_length_3146_cov_10.66_ID_57.fasta	3146		0	0	0.102736	0.104807	0.184918	0		0	1300.1	0.111991	0.103288	0.161096	0
30	NODE_30_length_3141_cov_12.1241_ID_59.fasta	3141		0	0	0.131584	0.210609	0.190123	0		0	6184.5	0.115468	0.189951	0.162638	0
31	NODE_31_length_2997_cov_10.3277_ID_61.fasta	2997		0	0	0.081533	0.12642	0.183049	0		0	1981.8	0.0820156	0.114332	0.160324	0
32	NODE_32_length_2938_cov_9.59605_ID_63.fasta	2938		0	0	0.14307	0.177867	0.2061	0		0	7095.2	0.136442	0.162476	0.178716	0
33	NODE_33_length_2825_cov_45.3431_ID_65.fasta	2825		0	0	0.0989937	0.161807	0.185243	0		0	3892.9	0.0900391	0.142873	0.159367	0
34	NODE_34_length_2793_cov_15.4094_ID_67.fasta	2793		0	478.8	0.211115	0.269813	0.211926	26.9		0	288.5	0.223918	0.284412	0.196107	0
35	NODE_35_length_2750_cov_19.6236_ID_69.fasta	2750		0	0	0.299611	0.26791	0.238756	0		0	0	0.297857	0.258082	0.215031	0
36	NODE_36_length_2680_cov_9.86286_ID_71.fasta	2680		0	0	0.11868	0.169632	0.189247	0		0	3382.7	0.108481	0.150033	0.163613	0
37	NODE_37_length_2670_cov_68.9629_ID_73.fasta	2670		0	0	0.124805	0.211513	0.208463	0		0	3985.1	0.11742	0.191815	0.181307	0
38	NODE_38_length_2583_cov_26.7133_ID_75.fasta	2583		0	471.6	0.179798	0.235213	0.219682	0		0	7497.4	0.16492	0.213566	0.190447	0
39	NODE_39_length_2525_cov_15.7498_ID_77.fasta	2525		0	0	0.0719444	0.153139	0.185	0		0	2885.1	0.0639502	0.136615	0.162004	0
40	NODE_40_length_2472_cov_17.8668_ID_79.fasta	2472		0	0	0.108264	0.157795	0.187774	0		0	2008.5	0.106793	0.141154	0.165011	50.8
41	NODE_41_length_2398_cov_25.5342_ID_81.fasta	2398		0	0	0.14193	0.154944	0.1917	0		0	1396.8	0.155569	0.16776	0.178734	0
42	NODE_42_length_2355_cov_12.4835_ID_83.fasta	2355		0	0	0.121953	0.174767	0.208202	0		0	7666.2	0.117007	0.157326	0.180587	25.4
43	NODE_43_length_2343_cov_3.45466_ID_85.fasta	2343		0	0	0.145676	0.150873	0.188203	0		0	4971.6	0.131382	0.143062	0.172265	0
44	NODE_44_length_2337_cov_8.81096_ID_87.fasta	2337		0	0	0.231756	0.265212	0.239961	0		0	12404.9	0.215123	0.244391	0.210655	0
45	NODE_45_length_2296_cov_9.72321_ID_89.fasta	2296		0	0	0.119856	0.154269	0.195084	0		0	426.1	0.131287	0.162221	0.180748	26.9
46	NODE_46_length_2258_cov_7.5892_ID_91.fasta	2258		0	0	0.139046	0.192239	0.219965	0		0	883.3	0.141158	0.17539	0.193143	0
47	NODE_47_length_2252_cov_9.6151_ID_93.fasta	2252		0	0	0.129677	0.154812	0.206932	0		0	710.1	0.14142	0.157126	0.192262	0
48	NODE_48_length_2219_cov_15.2232_ID_95.fasta	2219		0	0	0.135984	0.134786	0.197441	28.5		0	446.7	0.147412	0.122986	0.174927	0
49	NODE_49_length_2206_cov_5.75337_ID_97.fasta	2206		71.3	1026.4	0.214312	0.267718	0.237383	26.9		75	1768.6	0.223533	0.275682	0.221821	0
50	NODE_50_length_2205_cov_6.75361_ID_99.fasta	2205		0	0	0.112685	0.159746	0.197072	0		0	2556	0.101389	0.143428	0.172103	0
51	NODE_51_length_2135_cov_1.71821_ID_101.fasta	2135		0	0	0.236081	0.276947	0.230977	0		0	10413	0.221386	0.255423	0.201347	0
52	NODE_52_length_2126_cov_4.02365_ID_103.fasta	2126		0	0	0.264087	0.283061	0.242069	0		0	11000.8	0.247684	0.261943	0.212573	0
53	NODE_53_length_2122_cov_8.9265_ID_105.fasta	2122		0	723.2	0.206004	0.230403	0.208949	0		0	9918.1	0.19152	0.208853	0.180121	0
54	NODE_54_length_2079_cov_2.24963_ID_107.fasta	2079		0	0	0.309681	0.309136	0.251199	0		0	22207.2	0.293315	0.287918	0.221643	0
55	NODE_55_length_2075_cov_18.0213_ID_109.fasta	2075		0	1141.7	0.261864	0.274307	0.244917	0		0	1057.5	0.263746	0.27589	0.228028	0
56	NODE_56_length_2074_cov_3.75867_ID_111.fasta	2074		0	0	0.195188	0.245053	0.249259	0		0	920.3	0.189838	0.228332	0.221173	0
57	NODE_57_length_2034_cov_19.6564_ID_113.fasta	2034		0	0	0.387205	0.32381	0.259397	0		0	0	0.383809	0.312921	0.235654	0
58	NODE_58_length_1994_cov_28.0815_ID_115.fasta	1994		0	0	0.262932	0.252142	0.238486	0		0	189.4	0.263274	0.247125	0.216418	0
59	NODE_59_length_1961_cov_8.86583_ID_117.fasta	1961		0	172.3	0.255679	0.307194	0.253889	0		0	265.7	0.260254	0.312604	0.23882	0
60	NODE_60_length_1954_cov_9.13217_ID_119.fasta	1954		0	0	0.185637	0.228915	0.222967	0		0	262.6	0.19631	0.237507	0.204934	0
61	NODE_61_length_1849_cov_11.9777_ID_121.fasta	1849		0	0	0.149731	0.223251	0.21397	0		0	6599.5	0.145308	0.205313	0.187137	0
62	NODE_62_length_1850_cov_5.69565_ID_123.fasta	1850		0	0	0.171083	0.182254	0.214775	0		0	886.3	0.175583	0.167589	0.192367	0
63	NODE_63_length_1834_cov_24.3378_ID_125.fasta	1834		0	0	0.0944194	0.177542	0.208678	0		0	1736.7	0.0863171	0.159456	0.182313	0
64	NODE_64_length_1822_cov_25.385_ID_127.fasta	1822		0	0	0.237206	0.284615	0.246321	0		0	376.3	0.244967	0.290876	0.230671	0
65	NODE_65_length_1799_cov_12.7885_ID_129.fasta	1799		0	0	0.162871	0.235598	0.2237	0		0	3858.1	0.149012	0.21398	0.19444	0
66	NODE_66_length_1793_cov_3.50862_ID_131.fasta	1793		0	0	0.118516	0.162738	0.18684	0		0	3227.5	0.104082	0.143262	0.166743	0
67	NODE_67_length_1747_cov_13.6024_ID_133.fasta	1747		0	0	0.127156	0.219267	0.211244	0		0	1506.9	0.111545	0.198863	0.183746	0
68	NODE_68_length_1740_cov_13.2933_ID_135.fasta	1740		0	0	0.189389	0.252807	0.242637	25.4		0	12387.6	0.172648	0.233192	0.213925	0
69	NODE_69_length_1739_cov_37.9899_ID_137.fasta	1739		0	0	0.303362	0.306963	0.253484	0		0	935.8	0.304144	0.308295	0.23246	0
70	NODE_70_length_1623_cov_8.27279_ID_139.fasta	1623		0	0	0.290914	0.292915	0.255512	0		0	345.5	0.293846	0.284214	0.233039	0
71	NODE_71_length_1586_cov_9.41411_ID_141.fasta	1586		0	0	0.0914086	0.146214	0.203207	0		0	725.1	0.0987536	0.132254	0.179813	0
72	NODE_72_length_1580_cov_3.36763_ID_143.fasta	1580		0	0	0.283887	0.305123	0.258913	0		0	0	0.283386	0.30412	0.240357	0
73	NODE_73_length_1566_cov_10.1721_ID_145.fasta	1566		0	0	0.152977	0.240254	0.227218	0		0	458.1	0.145375	0.221218	0.200264	0
74	NODE_74_length_1554_cov_7.3482_ID_147.fasta	1554		0	0	0.186614	0.263542	0.233291	0		0	484.5	0.187942	0.245053	0.206245	0
75	NODE_75_length_1523_cov_17.1969_ID_149.fasta	1523		0	0	0.103173	0.157817	0.210034	0		0	1825.5	0.0902541	0.139929	0.18378	25.4
76	NODE_76_length_1511_cov_9.26612_ID_151.fasta	1511		0	0	0.153612	0.182378	0.209194	0		0	2656.4	0.151514	0.166882	0.18308	0
77	NODE_77_length_1494_cov_4.97295_ID_153.fasta	1494		0	279.2	0.0952947	0.171774	0.213962	0		0	775.6	0.107939	0.170856	0.193665	0
78	NODE_78_length_1493_cov_9.80501_ID_155.fasta	1493		0	0	0.123252	0.169359	0.207225	0		0	2562.4	0.113867	0.153786	0.181777	0
79	NODE_79_length_1480_cov_3.03782_ID_157.fasta	1480		0	0	0.0721378	0.123159	0.202279	0		0	1045.1	0.0607387	0.114651	0.180083	0
80	NODE_80_length_1482_cov_14.8845_ID_159.fasta	1482		0	0	0.154809	0.237771	0.227343	0		0	9082.1	0.144068	0.216494	0.198178	0
81	NODE_81_length_1480_cov_9.40785_ID_161.fasta	1480		0	0	0.1263	0.170786	0.21452	0		0	256.9	0.134921	0.175616	0.195099	0
82	NODE_82_length_1479_cov_8.80126_ID_163.fasta	1479		0	0	0.122541	0.176001	0.213582	0		0	2683.8	0.11359	0.160665	0.187218	0
83	NODE_83_length_1473_cov_9.77362_ID_165.fasta	1473		0	0	0.12368	0.259665	0.255281	0		0	689	0.134323	0.252206	0.229284	0
84	NODE_84_length_1469_cov_3.51204_ID_167.fasta	1469		0	209.4	0.255775	0.292571	0.255714	0		0	238.3	0.256087	0.29748	0.240618	0
85	NODE_85_length_1410_cov_10.3697_ID_169.fasta	1410		0	0	0.130335	0.184152	0.211125	25.4		0	2585.4	0.121543	0.166529	0.185051	0
86	NODE_86_length_1410_cov_3.64671_ID_171.fasta	1410		0	189.7	0.303296	0.280432	0.252606	0		0	249.4	0.301822	0.27477	0.228913	0
87	NODE_87_length_1399_cov_1.12211_ID_173.fasta	1399		0	0	0.0833428	0.149789	0.217567	0		0	310	0.0877819	0.15164	0.194867	0
88	NODE_88_length_1385_cov_2.73498_ID_175.fasta	1385		0	0	0.117239	0.158727	0.213242	0		0	611.9	0.122182	0.150258	0.192298	0
89	NODE_89_length_1384_cov_1.40015_ID_177.fasta	1384		0	0	0.139933	0.189483	0.222682	25.4		0	236.7	0.145122	0.184919	0.202591	0
90	NODE_90_length_1387_cov_2.93383_ID_179.fasta	1387		0	0	0.194416	0.179311	0.224407	0		0	625.8	0.204129	0.166897	0.201426	0
91	NODE_91_length_1377_cov_7.08768_ID_181.fasta	1377		0	0	0.0960535	0.187987	0.222022	0		0	848.6	0.0997537	0.17643	0.197696	0
92	NODE_92_length_1372_cov_12.8227_ID_183.fasta	1372		0	0	0.148623	0.204317	0.221424	0		0	5030	0.142432	0.186876	0.193755	0
93	NODE_93_length_1376_cov_3.64091_ID_185.fasta	1376		0	0	0.109365	0.157368	0.211669	0		0	1343.5	0.095729	0.144026	0.191009	0
94	NODE_94_length_1368_cov_1.92437_ID_187.fasta	1368		0	446	0.175681	0.195456	0.222327	0		0	733.8	0.180111	0.192986	0.199476	0
95	NODE_95_length_1361_cov_12.3642_ID_189.fasta	1361		0	0	0.124559	0.185724	0.217963	0		0	3428.6	0.120488	0.171848	0.191977	0
96	NODE_96_length_1354_cov_5.79353_ID_191.fasta	1354		0	277.3	0.0678967	0.134926	0.207251	0		0	964.8	0.0771978	0.144371	0.18768	0
97	NODE_97_length_1348_cov_1.15932_ID_193.fasta	1348		0	0	0.179325	0.205924	0.225605	0		0	619.2	0.182123	0.187862	0.198382	0
98	NODE_98_length_1340_cov_13.7486_ID_195.fasta	1340		0	0	0.109907	0.181363	0.220458	0		0	432.2	0.123117	0.191242	0.199566	0
99	NODE_99_length_1333_cov_11.4058_ID_197.fasta	1333		0	0	0.127244	0.177795	0.211389	25.4		0	4723.1	0.118595	0.159718	0.184646	0
100	NODE_100_length_1331_cov_9.05251_ID_199.fasta	1331		0	0	0.0530138	0.151522	0.219421	0		0	838.4	0.0443678	0.13502	0.194062	0
101	NODE_101_length_1331_cov_8.70219_ID_201.fasta	1331		0	546.8	0.150762	0.201116	0.214208	0		0	3761.3	0.143652	0.184218	0.188307	0
102	NODE_102_length_1326_cov_4.42801_ID_203.fasta	1326		0	0	0.223168	0.23707	0.245493	0		0	159.9	0.227173	0.234768	0.225315	0
103	NODE_103_length_1318_cov_8.62549_ID_205.fasta	1318		0	0	0.193219	0.195489	0.225741	0		0	135.4	0.203894	0.201829	0.203102	0
104	NODE_104_length_1309_cov_2.93869_ID_207.fasta	1309		0	0	0.10089	0.140323	0.204512	0		0	1181.2	0.107529	0.129228	0.18353	0
105	NODE_105_length_1305_cov_1.78_ID_209.fasta	1305		0	0	0.109969	0.161949	0.213818	0		0	440.2	0.113892	0.164802	0.193175	0
106	NODE_106_length_1301_cov_2.07846_ID_211.fasta	1301		0	0	0.124487	0.183873	0.221727	0		0	338.1	0.132164	0.173473	0.201012	0
107	NODE_107_length_1300_cov_6.1246_ID_213.fasta	1300		0	0	0.132204	0.167918	0.211885	0		0	2779.9	0.1192	0.155578	0.188293	0
108	NODE_108_length_1292_cov_2.00324_ID_215.fasta	1292		0	0	0.0661267	0.144545	0.212974	0		0	1008.4	0.0592642	0.144937	0.19218	0
109	NODE_109_length_1287_cov_2.38979_ID_217.fasta	1287		0	0	0.282759	0.26714	0.262912	0		0	150.6	0.29126	0.269279	0.245484	0
110	NODE_110_length_1285_cov_2.13068_ID_219.fasta	1285		0	0	0.132803	0.168847	0.22768	0		0	177.9	0.140962	0.160218	0.202495	0
111	NODE_111_length_1278_cov_2.06536_ID_221.fasta	1278		0	0	0.22903	0.262838	0.243907	0		0	12220.7	0.213123	0.242314	0.214908	0
112	NODE_112_length_1250_cov_7.84087_ID_223.fasta	1250		0	0	0.165972	0.180918	0.22651	0		0	31.8	0.175978	0.179131	0.205162	0
113	NODE_113_length_1249_cov_7.28751_ID_225.fasta	1249		0	0	0.131504	0.190409	0.226514	25.4		0	2264.2	0.127094	0.173225	0.198785	0
114	NODE_114_length_1243_cov_2.45707_ID_227.fasta	1243		0	0	0.133285	0.2058	0.224501	0		0	3445.7	0.127157	0.190912	0.198661	0
115	NODE_115_length_1240_cov_5.1231_ID_229.fasta	1240		0	0	0.142594	0.173228	0.219843	0		0	115.1	0.154563	0.17199	0.199337	0
116	NODE_116_length_1237_cov_5.29272_ID_231.fasta	1237		0	0	0.0913473	0.181049	0.223135	0		0	783.7	0.0961228	0.163436	0.196977	0
117	NODE_117_length_1223_cov_10.1352_ID_233.fasta	1223		0	0	0.171045	0.243017	0.239004	0		0	3917.1	0.157095	0.221832	0.20988	0
118	NODE_118_length_1222_cov_3.73625_ID_235.fasta	1222		0	236.6	0.13854	0.212245	0.221046	0		0	1912.7	0.136625	0.192365	0.193355	0
119	NODE_119_length_1212_cov_2.6615_ID_237.fasta	1212		0	883.8	0.134688	0.166581	0.221378	0		0	1063.6	0.141245	0.15869	0.198976	0
120	NODE_120_length_1212_cov_2.04659_ID_239.fasta	1212		0	0	0.177633	0.243016	0.234077	0		0	515.8	0.167763	0.223296	0.206316	0
121	NODE_121_length_1213_cov_1.72083_ID_241.fasta	1213		0	446.2	0.106484	0.211919	0.231216	0		0	1334.9	0.110096	0.198156	0.206945	0
122	NODE_122_length_1204_cov_4.98693_ID_243.fasta	1204		0	0	0.0944539	0.148802	0.223073	0		0	471.6	0.094417	0.143257	0.198953	0
123	NODE_123_length_1198_cov_6.54641_ID_245.fasta	1198		0	0	0.184201	0.223948	0.240858	0		0	740.9	0.18064	0.206743	0.213144	0
124	NODE_124_length_1192_cov_10.0931_ID_247.fasta	1192		0	0	0.0704286	0.181214	0.216583	0		0	599.4	0.0618293	0.163753	0.192485	0
125	NODE_125_length_1179_cov_7.03022_ID_249.fasta	1179		0	0	0.183765	0.206315	0.232203	0		0	471.6	0.189913	0.193956	0.208205	0
126	NODE_126_length_1165_cov_8.94324_ID_251.fasta	1165		0	0	0.182167	0.228507	0.216647	0		0	2806.9	0.173455	0.210211	0.19125	0
127	NODE_127_length_1159_cov_8.11041_ID_253.fasta	1159		0	0	0.137159	0.195081	0.232253	0		0	2337.1	0.130095	0.178954	0.204441	0
128	NODE_128_length_1158_cov_2.81984_ID_255.fasta	1158		0	268.8	0.283791	0.273965	0.260174	0		0	447.9	0.284653	0.271663	0.241214	0
129	NODE_129_length_1152_cov_3.23679_ID_257.fasta	1152		0	110.7	0.275649	0.316308	0.259049	0		0	110.7	0.277933	0.320616	0.239834	0
130	NODE_130_length_1152_cov_1.19671_ID_259.fasta	1152		0	0	0.148151	0.221649	0.224374	0		0	1861.1	0.143331	0.204472	0.198385	0
131	NODE_131_length_1142_cov_14.4784_ID_261.fasta	1142		0	0	0.121254	0.166255	0.220996	0		0	1131.9	0.11495	0.151879	0.19541	0
132	NODE_132_length_1137_cov_2.07486_ID_263.fasta	1137		0	0	0.193381	0.235222	0.225507	0		0	3414.7	0.184516	0.216527	0.197921	0
133	NODE_133_length_1132_cov_3.95729_ID_265.fasta	1132		0	0	0.364506	0.310404	0.272936	0		0	235.1	0.360114	0.298023	0.254294	0
134	NODE_134_length_1128_cov_1.95429_ID_267.fasta	1128		0	0	0.184922	0.225054	0.232676	0		0	306	0.19198	0.208662	0.207041	0
135	NODE_135_length_1126_cov_4.65765_ID_269.fasta	1126		0	0	0.14389	0.153933	0.225882	0		0	281	0.154563	0.153245	0.20621	0
136	NODE_136_length_1123_cov_1.96445_ID_271.fasta	1123		0	168.6	0.171097	0.19812	0.231777	0		0	351.9	0.177508	0.193487	0.209269	0
137	NODE_137_length_1121_cov_2.29428_ID_273.fasta	1121		0	0	0.143559	0.188454	0.225554	0		0	203.6	0.151057	0.186748	0.203467	0
138	NODE_138_length_1122_cov_7.52439_ID_275.fasta	1122		0	0	0.340763	0.296188	0.267015	0		0	510.1	0.337071	0.288293	0.245375	0
139	NODE_139_length_1109_cov_1.36493_ID_277.fasta	1109		0	609.1	0.119444	0.198706	0.225177	0		0	3383.3	0.113412	0.181314	0.19792	0
140	NODE_140_length_1105_cov_8.35048_ID_279.fasta	1105		0	0	0.199318	0.218962	0.245166	0		0	59.8	0.201922	0.211679	0.224615	0
141	NODE_141_length_1103_cov_2.14218_ID_281.fasta	1103		0	0	0.161892	0.239825	0.236332	0		0	222.9	0.152998	0.221206	0.209295	0
142	NODE_142_length_1106_cov_8.60401_ID_283.fasta	1106		0	0	0.226699	0.267378	0.244338	0		0	4826.6	0.212083	0.247086	0.215165	0
143	NODE_143_length_1097_cov_3.58925_ID_285.fasta	1097		0	0	0.201125	0.226964	0.237836	0		0	113.9	0.205101	0.21072	0.21314	0
144	NODE_144_length_1097_cov_3.67019_ID_287.fasta	1097		0	0	0.118323	0.183372	0.222186	0		0	1033.3	0.120079	0.182639	0.199727	0
145	NODE_145_length_1091_cov_2.3513_ID_289.fasta	1091		0	0	0.13633	0.170905	0.22924	0		0	26.7	0.148024	0.17765	0.206764	0
146	NODE_146_length_1095_cov_4.20328_ID_291.fasta	1095		0	0	0.126138	0.159851	0.217855	0		0	443.4	0.127058	0.150767	0.195001	0
147	NODE_147_length_1080_cov_8.92203_ID_293.fasta	1080		0	0	0.264191	0.29017	0.262882	0		0	90	0.268075	0.283782	0.241146	0
148	NODE_148_length_1073_cov_7.22692_ID_295.fasta	1073		0	0	0.240056	0.227538	0.244827	0		0	0	0.244913	0.22409	0.220584	0
149	NODE_149_length_1070_cov_2.72244_ID_297.fasta	1070		0	0	0.111945	0.170463	0.224238	0		0	868.8	0.109019	0.168232	0.201689	0
150	NODE_150_length_1071_cov_16.7037_ID_299.fasta	1071		0	0	0.12468	0.162645	0.219971	0		0	535.9	0.113486	0.150821	0.196089	0
151	NODE_151_length_1067_cov_3.32478_ID_301.fasta	1067		0	0	0.253987	0.273848	0.245845	0		0	6066.7	0.237231	0.252928	0.216714	0
152	NODE_152_length_1063_cov_1.03472_ID_303.fasta	1063		0	0	0.121421	0.184271	0.214494	28.5		0	914.1	0.114848	0.165574	0.188366	0
153	NODE_153_length_1063_cov_3.35154_ID_305.fasta	1063		0	0	0.122498	0.187262	0.228251	0		0	926.9	0.126615	0.177194	0.206137	0
154	NODE_154_length_1059_cov_8.70577_ID_307.fasta	1059		0	0	0.1494	0.223742	0.228353	0		0	2617.6	0.142663	0.204521	0.200202	0
155	NODE_155_length_1057_cov_1.59363_ID_309.fasta	1057		0	0	0.080151	0.147957	0.226646	0		0	454.7	0.0820373	0.135924	0.201037	0
156	NODE_156_length_1053_cov_2.88855_ID_311.fasta	1053		0	0	0.144161	0.216501	0.238754	0		0	143.7	0.152066	0.219625	0.215938	0
157	NODE_157_length_1051_cov_8.08936_ID_313.fasta	1051		0	0	0.0815544	0.156328	0.223566	0		0	631.8	0.0908032	0.15564	0.201072	0
158	NODE_158_length_1048_cov_12.1045_ID_315.fasta	1048		0	0	0.14607	0.187721	0.22559	0		0	1023.9	0.145912	0.17095	0.198584	0
159	NODE_159_length_1049_cov_11.2616_ID_317.fasta	1049		0	0	0.173257	0.241902	0.234701	0		0	144.2	0.185048	0.252186	0.214293	0
160	NODE_160_length_1041_cov_6.07201_ID_319.fasta	1041		0	0	0.179546	0.249528	0.235527	0		0	279.7	0.180985	0.231562	0.209908	0
161	NODE_161_length_1035_cov_3.72967_ID_321.fasta	1035		0	0	0.17108	0.208363	0.23572	0		0	141	0.180398	0.212611	0.215648	0
162	NODE_162_length_1037_cov_2.6446_ID_323.fasta	1037		0	0	0.138361	0.231021	0.219756	0		0	843.5	0.127651	0.211425	0.193946	0
163	NODE_163_length_1036_cov_1.39653_ID_325.fasta	1036		0	1595.2	0.164742	0.218616	0.223942	0		0	2772.8	0.155727	0.200187	0.196821	0
164	NODE_164_length_1035_cov_1.17449_ID_327.fasta	1035		0	0	0.0628652	0.139564	0.219909	0		0	462.6	0.071359	0.141937	0.198376	0
165	NODE_165_length_1027_cov_12.7718_ID_329.fasta	1027		0	0	0.124975	0.149772	0.228848	0		0	546.3	0.109101	0.134569	0.201884	0
166	NODE_166_length_1027_cov_2.08025_ID_331.fasta	1027		0	0	0.111072	0.193544	0.23961	0		0	355.4	0.118766	0.198568	0.22256	0
167	NODE_167_length_1022_cov_7.17355_ID_333.fasta	1022		0	0	0.128272	0.194315	0.227676	0		0	1230.6	0.120569	0.175824	0.200821	0
168	NODE_168_length_1020_cov_1.26294_ID_335.fasta	1020		0	0	0.140324	0.188954	0.22824	0		0	183.7	0.150811	0.175803	0.205047	0
169	NODE_169_length_1010_cov_2.72176_ID_337.fasta	1010		0	0	0.152912	0.194817	0.238832	26.9		0	2039.8	0.163602	0.193031	0.219195	0
170	NODE_170_length_1003_cov_1.94328_ID_339.fasta	1003		0	0	0.134145	0.172622	0.218936	0		0	594.9	0.141277	0.161411	0.198568	0
171	NODE_171_length_1005_cov_1.53838_ID_341.fasta	1005		0	184.6	0.0441396	0.147549	0.229916	0		0	580.6	0.0482325	0.145694	0.204652	0
172	NODE_172_length_1002_cov_2.21859_ID_343.fasta	1002		0	0	0.186299	0.199888	0.230819	0		0	28.6	0.196478	0.199616	0.21035	0
173	NODE_173_length_999_cov_1.97669_ID_345.fasta	999		0	0	0.126285	0.186428	0.218658	0		0	595.5	0.127028	0.169888	0.194772	0
174	NODE_174_length_999_cov_7.17903_ID_347.fasta	999		0	0	0.129953	0.164846	0.229361	0		0	585.5	0.11676	0.157366	0.204617	0
175	NODE_175_length_998_cov_2.04149_ID_349.fasta	998		0	0	0.0851635	0.181377	0.229441	0		0	120.1	0.0837737	0.170829	0.209196	0
176	NODE_176_length_997_cov_3.15106_ID_351.fasta	997		0	272.2	0.18251	0.194235	0.226586	0		0	312.7	0.185566	0.178996	0.200705	0
177	NODE_177_length_994_cov_9.89883_ID_353.fasta	994		0	0	0.0907551	0.180613	0.217909	0		0	1505.7	0.0839396	0.16298	0.193366	0
178	NODE_178_length_985_cov_2.77551_ID_355.fasta	985		0	0	0.310765	0.312219	0.258491	0		0	0	0.308084	0.298016	0.234715	0
179	NODE_179_length_987_cov_1.41398_ID_357.fasta	987		0	1127	0.149317	0.203146	0.248411	0		0	1272.8	0.15167	0.206032	0.23055	0
180	NODE_180_length_981_cov_2.24595_ID_359.fasta	981		0	0	0.197573	0.206686	0.234245	0		0	287.5	0.202246	0.198409	0.210645	0
181	NODE_181_length_982_cov_5.09935_ID_361.fasta	982		0	0	0.152344	0.185519	0.231268	0		0	284.3	0.160027	0.174629	0.205162	0
182	NODE_182_length_978_cov_1.48108_ID_363.fasta	978		0	246.2	0.141148	0.183099	0.228594	0		0	502.1	0.144654	0.175835	0.205875	0
183	NODE_183_length_978_cov_3.88108_ID_365.fasta	978		0	537.7	0.123579	0.159921	0.21785	25.4		0	3501.7	0.112081	0.15065	0.194055	0
184	NODE_184_length_978_cov_2.87676_ID_367.fasta	978		0	66.1	0.181273	0.240915	0.238127	0		0	93.3	0.193276	0.252063	0.217403	0
185	NODE_185_length_980_cov_2.22186_ID_369.fasta	980		0	489	0.159001	0.219788	0.233591	0		0	1220.2	0.156763	0.200399	0.205495	0
186	NODE_186_length_978_cov_2.13651_ID_371.fasta	978		0	1013.6	0.109106	0.233516	0.228879	0		0	2611.1	0.10894	0.214597	0.201373	0
187	NODE_187_length_976_cov_2.13464_ID_373.fasta	976		0	0	0.0717839	0.147624	0.221161	0		0	1868.2	0.0590006	0.134687	0.19839	0
188	NODE_188_length_976_cov_10.4169_ID_375.fasta	976		0	0	0.247515	0.287112	0.258492	0		0	33.1	0.255961	0.284102	0.235712	0
189	NODE_189_length_970_cov_2.80131_ID_377.fasta	970		0	271.3	0.14703	0.192587	0.234804	0		0	653.7	0.151895	0.182419	0.209607	0
190	NODE_190_length_971_cov_10.9716_ID_379.fasta	971		0	0	0.268276	0.285076	0.242516	0		0	6357.4	0.251417	0.265227	0.214766	0
191	NODE_191_length_966_cov_1.67289_ID_381.fasta	966		0	0	0.175838	0.202195	0.237744	0		0	138.2	0.185974	0.200293	0.212633	0
192	NODE_192_length_961_cov_2.27643_ID_383.fasta	961		0	0	0.127173	0.188776	0.227373	0		0	744.5	0.115647	0.182862	0.20339	0
193	NODE_193_length_958_cov_1.23119_ID_385.fasta	958		0	0	0.0893857	0.163356	0.224687	0		0	683.3	0.0900892	0.156291	0.203309	0
194	NODE_194_length_955_cov_3.01556_ID_387.fasta	955		0	164.9	0.0997513	0.196642	0.230943	0		0	560.8	0.10103	0.185101	0.207619	0
195	NODE_195_length_949_cov_2.72768_ID_389.fasta	949		0	0	0.255963	0.296579	0.250477	0		0	4291.3	0.240959	0.275858	0.221425	0
196	NODE_196_length_953_cov_5.94196_ID_391.fasta	953		0	0	0.215699	0.218557	0.244361	0		0	279.7	0.220547	0.213451	0.218451	0
197	NODE_197_length_945_cov_2.982_ID_393.fasta	945		0	0	0.359237	0.304117	0.270592	0		0	39.1	0.356764	0.296009	0.249854	0
198	NODE_198_length_942_cov_1.09347_ID_395.fasta	942		0	0	0.114913	0.169236	0.221749	0		0	332.3	0.107463	0.154274	0.19527	0
199	NODE_199_length_942_cov_3.54566_ID_397.fasta	942		0	0	0.153314	0.214633	0.22839	0		0	1405.7	0.148614	0.198816	0.202605	0
200	NODE_200_length_938_cov_2.33032_ID_399.fasta	938		0	744.1	0.107147	0.192285	0.230956	0		0	1065	0.104832	0.180691	0.209916	0
201	NODE_201_length_938_cov_12.9989_ID_401.fasta	938		0	0	0.0850542	0.147286	0.223376	0		0	1064.9	0.0930897	0.141417	0.199297	0
202	NODE_202_length_936_cov_1.28685_ID_403.fasta	936		0	390.6	0.156141	0.192287	0.224729	0		0	1786	0.161615	0.177052	0.200243	0
203	NODE_203_length_936_cov_10.4586_ID_405.fasta	936		0	0	0.18991	0.191117	0.235324	0		0	374.8	0.200387	0.177226	0.210582	25.4
204	NODE_204_length_932_cov_0.969248_ID_407.fasta	932		0	0	0.129983	0.173119	0.228037	0		0	654.3	0.14088	0.161618	0.206088	26.9
205	NODE_205_length_929_cov_1.70091_ID_409.fasta	929		0	0	0.148215	0.195177	0.227118	0		0	923.2	0.143325	0.179606	0.200772	0
206	NODE_206_length_928_cov_1.1373_ID_411.fasta	928		0	0	0.145729	0.213038	0.223888	0		0	1880.7	0.14058	0.193699	0.197498	0
207	NODE_207_length_926_cov_1.14679_ID_413.fasta	926		0	1329.1	0.0968803	0.186205	0.221106	25.4		0	4764.8	0.0923313	0.169547	0.196125	0
208	NODE_208_length_924_cov_1.6916_ID_415.fasta	924		0	0	0.107636	0.199927	0.236579	0		0	660.4	0.0950583	0.182131	0.209658	0
209	NODE_209_length_924_cov_1.69435_ID_417.fasta	924		0	2132.1	0.115084	0.182112	0.219349	0		0	3499.6	0.112285	0.166423	0.19536	0
210	NODE_210_length_921_cov_2.02076_ID_419.fasta	921		0	0	0.174635	0.185636	0.23505	0		0	321.9	0.18241	0.179175	0.212689	0
211	NODE_211_length_921_cov_2.56171_ID_421.fasta	921		0	0	0.158537	0.183194	0.228157	0		0	242.3	0.164455	0.167213	0.20339	0
212	NODE_212_length_922_cov_6.31488_ID_423.fasta	922		0	0	0.165488	0.208078	0.233084	0		0	215.4	0.170875	0.193857	0.210797	0
213	NODE_213_length_923_cov_3.92272_ID_425.fasta	923		0	0	0.0736048	0.164727	0.236221	0		0	959.2	0.0755053	0.154232	0.209616	0
214	NODE_214_length_922_cov_1.72486_ID_427.fasta	922		0	0	0.121501	0.20096	0.223387	0		0	1014.5	0.114942	0.181344	0.196783	0
215	NODE_215_length_919_cov_1.89919_ID_429.fasta	919		0	0	0.160934	0.206505	0.24047	0		0	250.7	0.159369	0.190807	0.213204	0
216	NODE_216_length_915_cov_1.44651_ID_431.fasta	915		0	0	0.195413	0.194421	0.230453	0		0	2794.7	0.180466	0.179746	0.204265	0
217	NODE_217_length_915_cov_8.04535_ID_433.fasta	915		0	0	0.225677	0.273831	0.250595	0		0	7886.8	0.209672	0.252773	0.22142	0
218	NODE_218_length_917_cov_1.35082_ID_435.fasta	917		0	0	0.155141	0.226629	0.223252	0		0	114.7	0.161136	0.208041	0.200191	0
219	NODE_219_length_914_cov_2.0641_ID_437.fasta	914		0	431	0.134271	0.180822	0.227908	0		0	454.7	0.136534	0.170311	0.203327	0
220	NODE_220_length_914_cov_3.98135_ID_439.fasta	914		0	0	0.346768	0.33786	0.271257	0		0	25.8	0.34614	0.325639	0.246198	0
221	NODE_221_length_912_cov_7.35664_ID_441.fasta	912		0	503.1	0.272834	0.262099	0.258548	0		0	526	0.269632	0.254795	0.236468	0
222	NODE_222_length_911_cov_2.10152_ID_443.fasta	911		0	0	0.130267	0.212314	0.233055	0		0	122.6	0.132294	0.198719	0.210865	0
223	NODE_223_length_911_cov_3.98133_ID_445.fasta	911		0	0	0.19606	0.208667	0.247241	0		0	89.8	0.198259	0.2074	0.228279	0
224	NODE_224_length_910_cov_1.8269_ID_447.fasta	910		0	788.6	0.161579	0.237089	0.230472	0		0	2250.3	0.150539	0.216937	0.202619	0
225	NODE_225_length_909_cov_2.32042_ID_449.fasta	909		0	0	0.0732151	0.16646	0.228328	0		0	415.1	0.0799641	0.1634	0.206553	0
226	NODE_226_length_906_cov_3.53991_ID_451.fasta	906		0	0	0.169043	0.204477	0.235524	0		0	1255.4	0.156444	0.185754	0.207494	0
227	NODE_227_length_905_cov_3.7074_ID_453.fasta	905		0	0	0.1233	0.178892	0.222718	0		0	584.8	0.124686	0.170971	0.200744	0
228	NODE_228_length_906_cov_5.66588_ID_455.fasta	906		0	0	0.138226	0.170698	0.218633	0		0	2268.1	0.123564	0.155291	0.19578	0
229	NODE_229_length_904_cov_1.88693_ID_457.fasta	904		0	0	0.117039	0.206794	0.245222	0		0	598.8	0.1216	0.206351	0.219704	0
230	NODE_230_length_907_cov_10.2721_ID_459.fasta	907		0	0	0.148582	0.207198	0.248821	0		0	425.6	0.156421	0.201528	0.222099	0
231	NODE_231_length_902_cov_1.27745_ID_461.fasta	902		0	0	0.11592	0.179797	0.240886	0		0	113.3	0.117931	0.171834	0.213572	0
232	NODE_232_length_898_cov_1.98819_ID_463.fasta	898		0	0	0.137843	0.205299	0.222739	0		0	818.5	0.135543	0.185727	0.19601	0
233	NODE_233_length_894_cov_1.37664_ID_465.fasta	894		0	6476.6	0.117508	0.196349	0.229981	0		0	9089.7	0.107793	0.180271	0.203253	0
234	NODE_234_length_893_cov_3.07867_ID_467.fasta	893		0	0	0.0897752	0.176946	0.22579	0		0	318.9	0.0816009	0.169537	0.203706	25.4
235	NODE_235_length_892_cov_1.26882_ID_469.fasta	892		0	0	0.127593	0.176793	0.225756	0		0	984.8	0.112005	0.161291	0.200508	0
236	NODE_236_length_891_cov_4.7491_ID_471.fasta	891		0	957.7	0.253549	0.256201	0.257327	0		0	1035.8	0.25503	0.251429	0.235803	0
237	NODE_237_length_889_cov_2.58134_ID_473.fasta	889		0	703.2	0.182533	0.196085	0.235936	0		0	1126.6	0.188078	0.191297	0.211533	0
238	NODE_238_length_888_cov_1.747_ID_475.fasta	888		0	412.2	0.13984	0.194794	0.240306	0		0	563.9	0.131898	0.180782	0.220548	0
239	NODE_239_length_890_cov_2.7482_ID_477.fasta	890		0	0	0.206618	0.220965	0.251579	0		0	87	0.217313	0.214102	0.232082	0
240	NODE_240_length_888_cov_5.17386_ID_479.fasta	888		0	0	0.297221	0.300545	0.264518	0		0	109.1	0.299131	0.300765	0.242616	0
241	NODE_241_length_888_cov_2.41396_ID_481.fasta	888		0	214.3	0.0518482	0.185792	0.229124	0		0	752.9	0.0560336	0.172378	0.204572	0
242	NODE_242_length_885_cov_1.92169_ID_483.fasta	885		0	0	0.129094	0.23755	0.244392	0		0	799.4	0.131997	0.24585	0.222261	0
243	NODE_243_length_885_cov_1.45356_ID_485.fasta	885		0	0	0.145605	0.192903	0.221044	0		0	348.4	0.150146	0.175059	0.197672	0
244	NODE_244_length_882_cov_6.17291_ID_487.fasta	882		0	0	0.396158	0.362336	0.283183	0		0	30.4	0.393899	0.358895	0.262526	0
245	NODE_245_length_881_cov_2.82767_ID_489.fasta	881		0	748.6	0.110317	0.173484	0.22094	0		0	1959.2	0.106838	0.161481	0.198497	0
246	NODE_246_length_878_cov_4.61893_ID_491.fasta	878		0	0	0.127676	0.206449	0.236775	0		0	348.2	0.121761	0.191624	0.213947	0
247	NODE_247_length_879_cov_1.63183_ID_493.fasta	879		0	720.4	0.188257	0.178621	0.236263	0		0	1454.6	0.199366	0.17268	0.213266	0
248	NODE_248_length_877_cov_1.73358_ID_495.fasta	877		0	0	0.137942	0.175057	0.231286	0		0	318.7	0.145013	0.169116	0.208106	0
249	NODE_249_length_877_cov_14.8904_ID_497.fasta	877		0	159.6	0.15835	0.207795	0.231349	0		0	1950.7	0.14272	0.187662	0.21017	0
250	NODE_250_length_873_cov_5.11873_ID_499.fasta	873		0	0	0.169337	0.215609	0.247269	0		0	542.4	0.17119	0.198509	0.219309	0
251	NODE_251_length_869_cov_1.13145_ID_501.fasta	869		0	0	0.0977835	0.210938	0.227933	0		0	1889.5	0.0856658	0.191339	0.201529	0
252	NODE_252_length_868_cov_1.95203_ID_503.fasta	868		0	460.9	0.0470399	0.189545	0.236763	0		0	1035.9	0.0566417	0.180741	0.212546	0
253	NODE_253_length_864_cov_3.06158_ID_505.fasta	864		0	0	0.124437	0.20046	0.235196	0		0	385.8	0.125231	0.203251	0.212543	0
254	NODE_254_length_863_cov_51.1163_ID_507.fasta	863		0	0	0.117764	0.233071	0.229881	0		0	2076.4	0.107951	0.212551	0.201989	0
255	NODE_255_length_861_cov_10.3598_ID_509.fasta	861		0	508.9	0.291618	0.299543	0.270227	0		0	579.4	0.290154	0.29877	0.251128	0
256	NODE_256_length_858_cov_7.00124_ID_511.fasta	858		0	0	0.175172	0.240403	0.250568	0		0	107.9	0.177752	0.237381	0.225766	0
257	NODE_257_length_860_cov_1.67786_ID_513.fasta	860		0	199.1	0.0585866	0.163637	0.240706	0		0	605.6	0.0675191	0.154537	0.213924	0
258	NODE_258_length_857_cov_1.01743_ID_515.fasta	857		0	80.9	0.0940053	0.167172	0.224328	0		0	620.3	0.0914418	0.152746	0.200185	0
259	NODE_259_length_858_cov_1.29177_ID_517.fasta	858		0	0	0.12784	0.223361	0.238039	0		0	5967.4	0.119968	0.204577	0.210114	0
260	NODE_260_length_854_cov_1.3775_ID_519.fasta	854		0	0	0.0913691	0.179002	0.226988	0		0	925.5	0.0863002	0.163743	0.201928	0
261	NODE_261_length_855_cov_5.29625_ID_521.fasta	855		0	0	0.0956622	0.19866	0.231219	0		0	532.7	0.0973925	0.18323	0.206338	0
262	NODE_262_length_854_cov_1.0438_ID_523.fasta	854		0	0	0.0666955	0.173709	0.232381	0		0	179.2	0.0648203	0.160499	0.211976	0
263	NODE_263_length_854_cov_1.78723_ID_525.fasta	854		0	131.6	0.186079	0.214117	0.242723	0		0	413.9	0.187104	0.203183	0.224004	0
264	NODE_264_length_854_cov_5.07895_ID_527.fasta	854		0	486.5	0.199338	0.258497	0.252229	0		0	639.6	0.205758	0.265498	0.233438	0
265	NODE_265_length_848_cov_1.17211_ID_529.fasta	848		0	0	0.159562	0.169469	0.241221	0		0	602	0.168062	0.158204	0.213902	0
266	NODE_266_length_851_cov_6.16352_ID_531.fasta	851		0	0	0.267369	0.256633	0.263448	0		0	0	0.268713	0.254564	0.244014	0
267	NODE_267_length_851_cov_1.00629_ID_533.fasta	851		0	0	0.137471	0.19932	0.226105	0		0	2140.1	0.123673	0.179035	0.198565	0
268	NODE_268_length_850_cov_1.76352_ID_535.fasta	850		0	0	0.334528	0.290507	0.266439	0		0	65.9	0.330981	0.280352	0.24389	0
269	NODE_269_length_849_cov_3.92065_ID_537.fasta	849		0	80.5	0.40625	0.341775	0.269754	0		0	72.7	0.401423	0.327349	0.245503	0
270	NODE_270_length_848_cov_1.56242_ID_539.fasta	848		0	0	0.200077	0.217024	0.240319	0		0	756.5	0.20513	0.208741	0.215585	0
271	NODE_271_length_847_cov_12.4318_ID_541.fasta	847		0	0	0.0676913	0.16284	0.236284	0		0	188.5	0.0657713	0.155863	0.212234	0
272	NODE_272_length_843_cov_1.59418_ID_543.fasta	843		0	0	0.130703	0.210885	0.241405	0		0	103.6	0.141906	0.21828	0.221668	0
273	NODE_273_length_845_cov_1.57016_ID_545.fasta	845		0	65.7	0.16342	0.176012	0.238956	25.4		0	545.7	0.172698	0.170346	0.212731	0
274	NODE_274_length_844_cov_1.35443_ID_547.fasta	844		0	0	0.139407	0.243579	0.227243	0		0	815.5	0.136389	0.225552	0.202304	0
275	NODE_275_length_844_cov_2.12294_ID_549.fasta	844		0	0	0.0943888	0.162241	0.232099	0		0	664.3	0.104924	0.155041	0.208757	0
276	NODE_276_length_841_cov_1.3944_ID_551.fasta	841		0	0	0.127445	0.17336	0.233218	0		0	476.9	0.138785	0.176983	0.214055	0
277	NODE_277_length_841_cov_1.75954_ID_553.fasta	841		0	403.7	0.193004	0.215305	0.245427	0		0	403.8	0.200076	0.218327	0.225528	0
278	NODE_278_length_841_cov_1.70446_ID_555.fasta	841		0	0	0.121155	0.179957	0.232675	0		0	666.3	0.118265	0.173576	0.207681	0
279	NODE_279_length_838_cov_2.96561_ID_557.fasta	838		0	0	0.308859	0.32693	0.272554	0		0	33.1	0.307806	0.328515	0.252624	0
280	NODE_280_length_839_cov_1.37245_ID_559.fasta	839		0	956.7	0.109704	0.188907	0.227076	0		0	3920.5	0.101018	0.175923	0.202827	0
281	NODE_281_length_838_cov_1.97066_ID_561.fasta	838		0	0	0.131182	0.219318	0.224957	0		0	2324.1	0.12715	0.199925	0.198152	0
282	NODE_282_length_837_cov_1.72286_ID_563.fasta	837		0	0	0.330024	0.305364	0.268722	0		0	29.9	0.327316	0.295161	0.245982	0
283	NODE_283_length_837_cov_2.70754_ID_565.fasta	837		0	0	0.142658	0.210471	0.229642	0		0	697.8	0.127738	0.193676	0.206563	0
284	NODE_284_length_835_cov_1.08846_ID_567.fasta	835		0	0	0.0933568	0.182913	0.230798	0		0	471.1	0.0913567	0.167429	0.205206	0
285	NODE_285_length_831_cov_1.44602_ID_569.fasta	831		0	118.1	0.134053	0.221486	0.255044	0		0	243.4	0.131975	0.220146	0.235391	0
286	NODE_286_length_832_cov_0.981982_ID_571.fasta	832		0	0	0.0700592	0.190318	0.230022	0		0	1009.5	0.0664783	0.172606	0.203449	0
287	NODE_287_length_831_cov_2.94595_ID_573.fasta	831		0	0	0.361737	0.33184	0.26805	0		0	0	0.356262	0.31964	0.243235	0
288	NODE_288_length_831_cov_0.95232_ID_575.fasta	831		0	0	0.114097	0.213808	0.233386	0		0	912.3	0.113661	0.196661	0.206806	0
289	NODE_289_length_831_cov_3.58634_ID_577.fasta	831		0	0	0.157199	0.189178	0.232828	0		0	56.2	0.164729	0.190472	0.2106	0
290	NODE_290_length_831_cov_2.1471_ID_579.fasta	831		0	0	0.161548	0.198828	0.228638	0		0	275.5	0.158644	0.1903	0.203681	0
291	NODE_291_length_829_cov_11.1148_ID_581.fasta	829		0	0	0.137712	0.191509	0.227319	0		0	2062.1	0.127789	0.175081	0.201862	0
292	NODE_292_length_828_cov_2.21677_ID_583.fasta	828		0	0	0.104201	0.192154	0.232117	0		0	226.6	0.103785	0.175774	0.206316	0
293	NODE_293_length_827_cov_1.48771_ID_585.fasta	827		0	0	0.107243	0.15181	0.237999	26.9		0	473.1	0.117187	0.146952	0.217497	0
294	NODE_294_length_827_cov_1.35705_ID_587.fasta	827		0	175.2	0.134506	0.209993	0.22525	0		0	1087.6	0.129272	0.193838	0.200473	0
295	NODE_295_length_828_cov_1.91979_ID_589.fasta	828		0	0	0.122413	0.21683	0.244072	0		0	379.1	0.127486	0.215076	0.225232	0
296	NODE_296_length_828_cov_2.50648_ID_591.fasta	828		0	0	0.119749	0.182478	0.22832	0		0	632.7	0.126472	0.16572	0.204179	0
297	NODE_297_length_829_cov_3.50777_ID_593.fasta	829		0	0	0.211062	0.247948	0.254051	0		0	90.3	0.211221	0.236047	0.227672	0
298	NODE_298_length_828_cov_3.23316_ID_595.fasta	828		0	0	0.189197	0.245875	0.235341	0		0	1339.1	0.179189	0.225982	0.207215	0
299	NODE_299_length_824_cov_1.5987_ID_597.fasta	824		0	1168.8	0.127125	0.212619	0.218897	0		0	2843	0.118098	0.194272	0.193676	0
300	NODE_300_length_824_cov_1.38571_ID_599.fasta	824		0	0	0.0984226	0.185384	0.218599	0		0	1425.6	0.0929284	0.167312	0.194741	0
301	NODE_301_length_825_cov_0.986996_ID_601.fasta	825		0	0	0.200317	0.204526	0.233805	0		0	818.8	0.185405	0.188734	0.208438	0
302	NODE_302_length_823_cov_1.02734_ID_603.fasta	823		0	0	0.0859352	0.174949	0.23261	0		0	460.7	0.0906831	0.16067	0.207216	0
303	NODE_303_length_825_cov_2.19922_ID_605.fasta	825		0	0	0.141562	0.191276	0.233614	0		0	203.3	0.13948	0.185907	0.210926	0
304	NODE_304_length_821_cov_2.4267_ID_607.fasta	821		0	0	0.139093	0.195101	0.237702	0		0	87.1	0.148946	0.180366	0.212169	0
305	NODE_305_length_816_cov_1.46124_ID_609.fasta	816		0	3378.6	0.138858	0.18087	0.224996	0		0	6695.5	0.128909	0.164742	0.198127	0
306	NODE_306_length_817_cov_2.65177_ID_611.fasta	817		0	265.2	0.147341	0.199119	0.236134	0		0	535.4	0.144321	0.198034	0.213508	0
307	NODE_307_length_815_cov_68.9289_ID_613.fasta	815		0	0	0.268558	0.310114	0.269122	0		0	29.9	0.275426	0.312967	0.249316	0
308	NODE_308_length_813_cov_4.81818_ID_615.fasta	813		0	0	0.118223	0.175811	0.224293	0		0	472.4	0.116354	0.168627	0.202124	0
309	NODE_309_length_813_cov_0.951252_ID_617.fasta	813		0	0	0.155054	0.20524	0.240463	0		0	215.6	0.149725	0.201067	0.216493	0
310	NODE_310_length_808_cov_1.34176_ID_619.fasta	808		0	0	0.140934	0.213762	0.229074	0		0	900.8	0.126208	0.193677	0.202375	0
311	NODE_311_length_807_cov_4.60771_ID_621.fasta	807		0	0	0.0708125	0.1553	0.229032	0		0	1038.6	0.0788065	0.150694	0.209084	0
312	NODE_312_length_804_cov_1.45467_ID_623.fasta	804		0	299.3	0.17999	0.209268	0.241152	0		0	466.2	0.186375	0.196834	0.220467	0
313	NODE_313_length_804_cov_9.3725_ID_625.fasta	804		0	0	0.107424	0.18327	0.241463	0		0	0	0.113638	0.191444	0.223152	0
314	NODE_314_length_804_cov_9.94793_ID_627.fasta	804		0	0	0.222731	0.238822	0.254305	0		0	0	0.231338	0.240427	0.23376	0
315	NODE_315_length_805_cov_5.87717_ID_629.fasta	805		0	0	0.0914316	0.187481	0.224004	0		0	1343.4	0.0837354	0.168716	0.199094	0
316	NODE_316_length_803_cov_12.6257_ID_631.fasta	803		0	0	0.118166	0.194063	0.227441	0		0	1552.8	0.108021	0.177059	0.201461	0
317	NODE_317_length_801_cov_1.14075_ID_633.fasta	801		0	273.2	0.113631	0.180787	0.237162	0		0	338.7	0.118987	0.172508	0.213752	0
318	NODE_318_length_798_cov_1.68591_ID_635.fasta	798		0	0	0.137611	0.234577	0.229172	0		0	1058.6	0.132493	0.216013	0.202779	0
319	NODE_319_length_798_cov_2.35349_ID_637.fasta	798		0	0	0.206441	0.222633	0.246639	0		0	0	0.218662	0.221394	0.22393	0
320	NODE_320_length_798_cov_1.66353_ID_639.fasta	798		0	0	0.210096	0.233178	0.250602	0		0	27.6	0.213706	0.236377	0.230675	0
321	NODE_321_length_795_cov_1.01488_ID_641.fasta	795		0	928.3	0.0617158	0.154125	0.224132	0		0	3243.6	0.0642934	0.148583	0.200762	0
322	NODE_322_length_794_cov_3.94993_ID_643.fasta	794		0	0	0.192954	0.246201	0.250249	0		0	64.5	0.196135	0.24343	0.22682	0
323	NODE_323_length_793_cov_1.0542_ID_645.fasta	793		0	0	0.166864	0.216425	0.240786	0		0	380.8	0.164976	0.202302	0.215306	0
324	NODE_324_length_791_cov_8.21332_ID_647.fasta	791		0	0	0.15947	0.189185	0.233522	0		0	1397.4	0.144623	0.174081	0.208172	0
325	NODE_325_length_785_cov_1.3429_ID_649.fasta	785		0	0	0.121096	0.159272	0.221616	0		0	3434.7	0.113651	0.149155	0.196196	0
326	NODE_326_length_785_cov_1.40629_ID_651.fasta	785		0	0	0.140644	0.266516	0.24109	0		0	1525.5	0.131197	0.246021	0.212563	0
327	NODE_327_length_788_cov_1.19562_ID_653.fasta	788		0	0	0.0757913	0.174684	0.237586	0		0	274	0.069289	0.163118	0.211694	0
328	NODE_328_length_788_cov_4.28493_ID_655.fasta	788		0	0	0.196985	0.229547	0.251141	0		0	171.5	0.202265	0.227327	0.22815	0
329	NODE_329_length_786_cov_1.51852_ID_657.fasta	786		0	0	0.13703	0.186848	0.238923	0		0	212.4	0.14314	0.17936	0.215095	0
330	NODE_330_length_784_cov_6.39095_ID_659.fasta	784		0	0	0.121765	0.201475	0.23926	0		0	413.5	0.123687	0.18962	0.216043	0
331	NODE_331_length_782_cov_1.19093_ID_661.fasta	782		0	0	0.151315	0.190057	0.237848	0		0	350.2	0.155719	0.183998	0.213998	0
332	NODE_332_length_782_cov_1.73214_ID_663.fasta	782		0	0	0.220271	0.273823	0.24206	0		0	2521.8	0.204135	0.254051	0.214174	0
333	NODE_333_length_781_cov_3.36813_ID_665.fasta	781		0	0	0.122994	0.190071	0.237695	0		0	312.7	0.117745	0.185082	0.21685	0
334	NODE_334_length_781_cov_1.85144_ID_667.fasta	781		0	359.1	0.0721777	0.1772	0.234206	0		0	691.8	0.0750062	0.172072	0.214337	0
335	NODE_335_length_783_cov_1.81568_ID_669.fasta	783		0	0	0.109662	0.207545	0.241695	0		0	674.1	0.116267	0.195094	0.216719	0
336	NODE_336_length_783_cov_1.24656_ID_671.fasta	783		0	0	0.0840956	0.187115	0.245424	0		0	323.5	0.0903506	0.181335	0.222371	0
337	NODE_337_length_782_cov_1.82069_ID_673.fasta	782		0	228.8	0.137726	0.191457	0.238427	0		0	641.9	0.140746	0.180123	0.214522	25.4
338	NODE_338_length_780_cov_7.39862_ID_675.fasta	780		0	0	0.252584	0.245273	0.252062	0		0	119.8	0.253632	0.24411	0.22782	0
339	NODE_339_length_779_cov_2.52486_ID_677.fasta	779		0	0	0.114166	0.198084	0.226826	0		0	321.1	0.108031	0.180248	0.202526	0
340	NODE_340_length_777_cov_1.0083_ID_679.fasta	777		0	0	0.180173	0.199434	0.246064	0		0	150.6	0.192389	0.196051	0.222313	0
341	NODE_341_length_779_cov_4.18672_ID_681.fasta	779		0	0	0.266733	0.287242	0.250065	0		0	2682.4	0.251015	0.267424	0.22159	0
342	NODE_342_length_778_cov_3.22268_ID_683.fasta	778		0	0	0.193179	0.255886	0.243702	0		0	2029.5	0.178088	0.234847	0.214749	0
343	NODE_343_length_776_cov_2.70678_ID_685.fasta	776		0	0	0.120267	0.208241	0.235267	0		0	406.1	0.11797	0.191161	0.208636	0
344	NODE_344_length_774_cov_1.55756_ID_687.fasta	774		0	566.8	0.182102	0.222836	0.24323	0		0	763.3	0.185486	0.214538	0.218241	0
345	NODE_345_length_776_cov_2.18863_ID_689.fasta	776		0	173.2	0.184316	0.230922	0.242736	0		0	358.5	0.185406	0.217232	0.219403	0
346	NODE_346_length_776_cov_1.67684_ID_691.fasta	776		0	0	0.0858739	0.181944	0.229016	0		0	1031.7	0.0722332	0.164251	0.20417	0
347	NODE_347_length_776_cov_1.70874_ID_693.fasta	776		0	351.9	0.0762911	0.169029	0.237776	0		0	1032.4	0.0825639	0.164676	0.213746	0
348	NODE_348_length_775_cov_1.39167_ID_695.fasta	775		0	468.8	0.134069	0.204351	0.235936	0		0	866.5	0.136798	0.190107	0.214403	0
349	NODE_349_length_776_cov_2.14028_ID_697.fasta	776		0	0	0.221268	0.269636	0.245679	0		0	3220.1	0.206601	0.249698	0.21702	0
350	NODE_350_length_777_cov_2.25869_ID_699.fasta	777		0	0	0.208626	0.239256	0.255924	0		0	406.3	0.21695	0.235132	0.232751	0
351	NODE_351_length_775_cov_1.32869_ID_701.fasta	775		0	0	0.113734	0.187055	0.229467	0		0	305.9	0.113235	0.172734	0.205697	0
352	NODE_352_length_771_cov_5.95543_ID_703.fasta	771		0	0	0.0922075	0.170129	0.235678	0		0	295.3	0.090385	0.163138	0.211593	0
353	NODE_353_length_773_cov_1.00838_ID_705.fasta	773		0	0	0.201214	0.271212	0.261066	0		0	152	0.208539	0.2689	0.238091	0
354	NODE_354_length_769_cov_2.53073_ID_707.fasta	769		0	0	0.34524	0.325169	0.271559	0		0	0	0.343757	0.32289	0.249027	0
355	NODE_355_length_770_cov_7.94266_ID_709.fasta	770		0	0	0.256196	0.246245	0.259573	0		0	51.6	0.256498	0.241041	0.238831	0
356	NODE_356_length_770_cov_3.63636_ID_711.fasta	770		0	0	0.15295	0.226385	0.222368	0		0	1744.1	0.137115	0.207119	0.196439	0
357	NODE_357_length_770_cov_1.21569_ID_713.fasta	770		0	0	0.0805154	0.168657	0.238288	0		0	509.8	0.0786718	0.163553	0.218245	0
358	NODE_358_length_770_cov_2.78852_ID_715.fasta	770		0	0	0.131548	0.205414	0.229391	0		0	716.7	0.133237	0.18962	0.205336	0
359	NODE_359_length_769_cov_7.72829_ID_717.fasta	769		0	0	0.231343	0.231484	0.257735	0		0	189.3	0.243996	0.23323	0.23741	0
360	NODE_360_length_767_cov_1.5582_ID_719.fasta	767		0	0	0.137514	0.20238	0.233774	0		0	1121.1	0.133249	0.186925	0.208143	0
361	NODE_361_length_767_cov_1.16713_ID_721.fasta	767		0	0	0.160627	0.201336	0.233612	0		0	932.9	0.156916	0.192296	0.210541	0
362	NODE_362_length_766_cov_2.16034_ID_723.fasta	766		0	0	0.114111	0.214751	0.232209	0		0	488.3	0.109059	0.19715	0.20632	0
363	NODE_363_length_766_cov_1.06479_ID_725.fasta	766		0	0	0.177612	0.202115	0.221112	0		0	1287.9	0.161109	0.181943	0.195963	0
364	NODE_364_length_764_cov_1.86037_ID_727.fasta	764		0	216.4	0.280617	0.254862	0.274632	0		0	372.4	0.280033	0.249659	0.258719	0
365	NODE_365_length_763_cov_3.67842_ID_729.fasta	763		0	0	0.0915167	0.207062	0.245444	0		0	333.7	0.0939679	0.209796	0.225151	0
366	NODE_366_length_762_cov_1.46751_ID_731.fasta	762		0	0	0.344102	0.307361	0.26867	0		0	0	0.343153	0.296682	0.246024	0
367	NODE_367_length_763_cov_8.23023_ID_733.fasta	763		0	0	0.203047	0.220772	0.247222	0		0	62.2	0.207164	0.216881	0.223242	0
368	NODE_368_length_762_cov_1.57284_ID_735.fasta	762		0	0	0.12857	0.18768	0.235221	0		0	615	0.130204	0.175952	0.211195	0
369	NODE_369_length_761_cov_2.25496_ID_737.fasta	761		0	0	0.121554	0.168899	0.251952	0		0	351	0.133463	0.165205	0.235516	0
370	NODE_370_length_758_cov_4.67801_ID_739.fasta	758		0	0	0.165064	0.212906	0.242796	0		0	393.1	0.161695	0.200346	0.218654	0
371	NODE_371_length_759_cov_1.0825_ID_741.fasta	759		0	0	0.0959931	0.223549	0.236777	0		0	2576.6	0.093049	0.206726	0.209765	0
372	NODE_372_length_755_cov_10.0886_ID_743.fasta	755		0	0	0.221949	0.266728	0.254606	0		0	204.5	0.227394	0.2689	0.233543	0
373	NODE_373_length_755_cov_2.05722_ID_745.fasta	755		0	423.5	0.134494	0.226881	0.222738	0		0	1453	0.119071	0.206511	0.197512	26.9
374	NODE_374_length_753_cov_1.91845_ID_747.fasta	753		0	701.6	0.172693	0.215223	0.243917	0		0	1020.4	0.177971	0.210086	0.21768	0
375	NODE_375_length_753_cov_1.17908_ID_749.fasta	753		0	0	0.116689	0.200744	0.227956	0		0	217.3	0.111298	0.183391	0.203235	0
376	NODE_376_length_754_cov_1.60602_ID_751.fasta	754		0	0	0.136778	0.219247	0.231021	0		0	455.5	0.135178	0.200897	0.205374	0
377	NODE_377_length_753_cov_1.39828_ID_753.fasta	753		0	544.7	0.133373	0.186084	0.229853	0		0	1714.4	0.134142	0.170274	0.204841	0
378	NODE_378_length_752_cov_0.911047_ID_755.fasta	752		0	1584	0.149126	0.202745	0.228893	28.5		0	3881.6	0.138627	0.187802	0.203721	0
379	NODE_379_length_752_cov_1.82615_ID_757.fasta	752		0	0	0.140428	0.220658	0.24553	0		0	201.2	0.138496	0.20562	0.218255	0
380	NODE_380_length_750_cov_2.07626_ID_759.fasta	750		0	647.3	0.121062	0.18756	0.234215	0		0	1315.3	0.119493	0.173003	0.208035	0
381	NODE_381_length_753_cov_4.39424_ID_761.fasta	753		0	0	0.189602	0.213818	0.244563	0		0	151	0.195571	0.205436	0.22098	0
382	NODE_382_length_749_cov_1.93094_ID_763.fasta	749		0	0	0.110919	0.217506	0.248376	0		0	387.4	0.104629	0.205194	0.22199	0
383	NODE_383_length_749_cov_2.27522_ID_765.fasta	749		0	0	0.209031	0.248667	0.252632	0		0	481.3	0.202826	0.230038	0.224203	0
384	NODE_384_length_748_cov_3.35591_ID_767.fasta	748		0	0	0.0719052	0.160954	0.234489	0		0	430.3	0.0818174	0.14773	0.210338	0
385	NODE_385_length_751_cov_1.74928_ID_769.fasta	751		0	332.4	0.144583	0.195911	0.235806	0		0	1342.5	0.14108	0.179645	0.21142	0
386	NODE_386_length_747_cov_3.62338_ID_771.fasta	747		0	0	0.16007	0.217205	0.246564	0		0	115.6	0.167472	0.212074	0.221261	0
387	NODE_387_length_747_cov_7.04906_ID_773.fasta	747		0	0	0.117708	0.171422	0.242995	0		0	203.1	0.126788	0.163736	0.217235	25.4
388	NODE_388_length_747_cov_1.53179_ID_775.fasta	747		0	0	0.176918	0.213318	0.244033	0		0	509.1	0.179457	0.197422	0.216321	25.4
389	NODE_389_length_747_cov_1.45665_ID_777.fasta	747		0	0	0.105054	0.183262	0.229375	0		0	368.6	0.104526	0.170048	0.205062	0
390	NODE_390_length_745_cov_2.36561_ID_779.fasta	745		0	0	0.174974	0.212704	0.24703	0		0	98.1	0.184088	0.215953	0.226699	0
391	NODE_391_length_746_cov_1.40376_ID_781.fasta	746		0	307.8	0.0546579	0.18261	0.239404	0		0	416.4	0.063253	0.184115	0.215419	0
392	NODE_392_length_746_cov_10.9609_ID_783.fasta	746		0	0	0.12983	0.236025	0.254437	0		0	1237.7	0.120477	0.218013	0.226434	0
393	NODE_393_length_745_cov_0.994203_ID_785.fasta	745		0	0	0.117379	0.232988	0.22008	0		0	1031.9	0.113485	0.213279	0.194615	0
394	NODE_394_length_744_cov_1.19594_ID_787.fasta	744		0	1045.2	0.100376	0.198652	0.230051	25.4		0	3010.6	0.0915024	0.181294	0.205467	0
395	NODE_395_length_742_cov_1.51959_ID_789.fasta	742		0	0	0.0773196	0.159989	0.235446	0		0	454.7	0.0816737	0.153966	0.211517	0
396	NODE_396_length_745_cov_1.64006_ID_791.fasta	745		0	273.9	0.146627	0.213324	0.232136	0		0	768	0.147082	0.195303	0.207757	0
397	NODE_397_length_742_cov_6.62645_ID_793.fasta	742		0	1218.3	0.336765	0.299928	0.273588	0		0	1190.4	0.333275	0.292618	0.252881	0
398	NODE_398_length_744_cov_2.09593_ID_795.fasta	744		0	0	0.122343	0.190409	0.222296	0		0	579.5	0.115204	0.17413	0.19797	0
399	NODE_399_length_743_cov_3.93895_ID_797.fasta	743		0	0	0.0866484	0.165074	0.235493	0		0	313.2	0.090227	0.162929	0.21405	0
400	NODE_400_length_743_cov_3.30859_ID_799.fasta	743		0	0	0.249845	0.278996	0.238216	0		0	3197.8	0.233299	0.257462	0.209156	0
401	NODE_401_length_739_cov_1.43066_ID_801.fasta	739		0	432.4	0.168674	0.249801	0.231943	0		86.1	1930.1	0.160758	0.229872	0.204406	0
402	NODE_402_length_739_cov_56.4569_ID_803.fasta	739		0	0	0.210535	0.266882	0.246464	25.4		0	1876.3	0.194207	0.247277	0.218827	0
403	NODE_403_length_738_cov_5.35432_ID_805.fasta	738		0	0	0.343492	0.338107	0.271937	0		0	0	0.343127	0.335609	0.249231	0
404	NODE_404_length_737_cov_1.37977_ID_807.fasta	737		0	115.8	0.128981	0.207657	0.246564	0		0	446	0.140613	0.196868	0.225133	0
405	NODE_405_length_737_cov_1.89296_ID_809.fasta	737		0	163.1	0.104726	0.183151	0.232253	0		0	644.6	0.108462	0.169004	0.207405	0
406	NODE_406_length_737_cov_1.52346_ID_811.fasta	737		0	1459.4	0.119488	0.177752	0.22982	0		0	2402.8	0.122575	0.161809	0.203807	0
407	NODE_407_length_737_cov_5.27713_ID_813.fasta	737		0	0	0.210308	0.232634	0.248701	0		0	0	0.211098	0.225669	0.222916	0
408	NODE_408_length_738_cov_1.58737_ID_815.fasta	738		0	0	0.137117	0.190374	0.241734	0		0	142	0.144996	0.193315	0.2203	0
409	NODE_409_length_737_cov_1.47206_ID_817.fasta	737		0	0	0.140397	0.24749	0.228675	0		0	1428	0.134513	0.227947	0.202217	0
410	NODE_410_length_733_cov_1.04559_ID_819.fasta	733		0	769.3	0.183973	0.190543	0.241673	0		0	685.9	0.191758	0.191129	0.220063	0
411	NODE_411_length_735_cov_1.41765_ID_821.fasta	735		0	469.4	0.07925	0.212941	0.225932	0		0	1226.8	0.0768357	0.195269	0.201951	0
412	NODE_412_length_733_cov_1.25479_ID_823.fasta	733		0	0	0.213771	0.233074	0.252123	0		0	0	0.219555	0.226797	0.229352	0
413	NODE_413_length_733_cov_2.35935_ID_825.fasta	733		0	0	0.0849324	0.161652	0.230596	0		0	1604.5	0.0765063	0.147763	0.204916	0
414	NODE_414_length_734_cov_3.48601_ID_827.fasta	734		0	0	0.398392	0.330809	0.274876	0		0	29.5	0.394466	0.318439	0.252198	0
415	NODE_415_length_733_cov_3.10177_ID_829.fasta	733		0	0	0.0962728	0.193404	0.244793	0		0	563.8	0.100687	0.194954	0.221154	0
416	NODE_416_length_732_cov_1.13885_ID_831.fasta	732		0	0	0.0725028	0.187124	0.23348	0		0	581.1	0.0644384	0.16882	0.20633	0
417	NODE_417_length_732_cov_7.69867_ID_833.fasta	732		0	0	0.28667	0.283304	0.266308	0		0	731.9	0.286526	0.277116	0.242995	0
418	NODE_418_length_732_cov_1.80325_ID_835.fasta	732		0	0	0.129767	0.2406	0.229464	0		0	660	0.128817	0.221109	0.207	0
419	NODE_419_length_730_cov_1.76558_ID_837.fasta	730		0	488.4	0.129804	0.195772	0.226869	0		0	976.2	0.124021	0.181711	0.203111	0
420	NODE_420_length_729_cov_1.76855_ID_839.fasta	729		0	355.2	0.148897	0.173473	0.238845	0		0	554.8	0.155634	0.162074	0.21692	0
421	NODE_421_length_726_cov_1.16345_ID_841.fasta	726		0	0	0.0968931	0.190508	0.230352	0		0	1130.7	0.0909923	0.174615	0.205808	0
422	NODE_422_length_728_cov_2.30758_ID_843.fasta	728		0	0	0.125167	0.187949	0.245283	0		0	234.9	0.132672	0.182433	0.223501	0
423	NODE_423_length_726_cov_1.14732_ID_845.fasta	726		0	0	0.138988	0.179618	0.230593	0		0	1299.5	0.125237	0.172683	0.208878	0
424	NODE_424_length_728_cov_1.88095_ID_847.fasta	728		0	0	0.180872	0.163914	0.231743	0		0	835.4	0.165433	0.151768	0.210088	0
425	NODE_425_length_728_cov_1.84375_ID_849.fasta	728		0	0	0.131973	0.21007	0.230815	0		0	532.5	0.131359	0.191908	0.205647	0
426	NODE_426_length_727_cov_8.87054_ID_851.fasta	727		0	0	0.236706	0.29822	0.269782	0		0	442.8	0.244347	0.302085	0.249442	0
427	NODE_427_length_724_cov_3.36513_ID_853.fasta	724		0	0	0.13596	0.188187	0.23036	0		0	1819.6	0.118993	0.170643	0.205285	0
428	NODE_428_length_723_cov_1.98209_ID_855.fasta	723		0	0	0.231124	0.257464	0.257042	0		0	53.9	0.237822	0.260273	0.23582	0
429	NODE_429_length_725_cov_6.38117_ID_857.fasta	725		0	0	0.234016	0.291242	0.257821	0		0	3498.5	0.219386	0.270255	0.228649	0
430	NODE_430_length_722_cov_2.73952_ID_859.fasta	722		0	534.7	0.10554	0.204662	0.2297	0		0	1126.8	0.107351	0.188478	0.205554	0
431	NODE_431_length_726_cov_2.19461_ID_861.fasta	726		0	0	0.141695	0.226232	0.236319	0		0	1244.7	0.13554	0.208851	0.208921	0
432	NODE_432_length_723_cov_7.0988_ID_863.fasta	723		0	0	0.159681	0.194875	0.236386	0		0	361.1	0.15302	0.182128	0.212231	0
433	NODE_433_length_723_cov_1.2039_ID_865.fasta	723		0	0	0.0711606	0.205944	0.234268	0		0	550.7	0.061347	0.185779	0.207606	0
434	NODE_434_length_721_cov_1.1967_ID_867.fasta	721		0	0	0.06292	0.181034	0.235779	0		0	532.2	0.0606265	0.167947	0.210042	0
435	NODE_435_length_721_cov_1.13554_ID_869.fasta	721		0	0	0.133603	0.220161	0.228948	0		0	1556.7	0.119257	0.201429	0.204185	0
436	NODE_436_length_719_cov_4.00151_ID_871.fasta	719		0	0	0.158808	0.201141	0.247733	0		0	310.6	0.165578	0.199123	0.226791	0
437	NODE_437_length_719_cov_0.924585_ID_873.fasta	719		0	189.5	0.338036	0.320225	0.264133	0		0	225.7	0.339853	0.316773	0.239026	0
438	NODE_438_length_716_cov_1.81448_ID_875.fasta	716		0	1276.7	0.085818	0.174228	0.233745	0		0	1448.8	0.0912725	0.166432	0.212375	0
439	NODE_439_length_716_cov_1.14048_ID_877.fasta	716		0	0	0.122929	0.182516	0.233213	0		0	306.3	0.132862	0.171103	0.208989	0
440	NODE_440_length_716_cov_1.62027_ID_879.fasta	716		0	0	0.187998	0.204789	0.247861	0		0	291.3	0.19199	0.194038	0.220676	0
441	NODE_441_length_714_cov_3.6112_ID_881.fasta	714		0	0	0.151841	0.190378	0.22553	0		0	3473.1	0.136133	0.17286	0.200738	0
442	NODE_442_length_714_cov_3.32273_ID_883.fasta	714		0	0	0.145738	0.218124	0.231148	0		0	863	0.142378	0.200027	0.204837	0
443	NODE_443_length_714_cov_3.26515_ID_885.fasta	714		0	0	0.144268	0.226211	0.23916	0		0	212.2	0.143523	0.211386	0.215133	0
444	NODE_444_length_712_cov_1.12595_ID_887.fasta	712		0	0	0.0876675	0.184	0.239609	0		0	691	0.0959915	0.177059	0.217435	25.4
445	NODE_445_length_716_cov_3.03647_ID_889.fasta	716		0	0	0.0592701	0.185658	0.232454	0		0	359.2	0.0601256	0.171896	0.208359	0
446	NODE_446_length_712_cov_1.65297_ID_891.fasta	712		0	0	0.116237	0.187885	0.233055	0		0	414.6	0.111628	0.177955	0.2093	0
447	NODE_447_length_710_cov_1.71951_ID_893.fasta	710		0	0	0.127038	0.182685	0.224219	0		0	1518.3	0.125601	0.168362	0.202531	0
448	NODE_448_length_712_cov_1.69313_ID_895.fasta	712		0	0	0.157183	0.218651	0.24459	0		0	0	0.164206	0.217089	0.220828	0
449	NODE_449_length_708_cov_2.4626_ID_897.fasta	708		0	2383.4	0.123641	0.176297	0.237427	0		0	3579.1	0.128457	0.162895	0.212433	0
450	NODE_450_length_709_cov_4.39695_ID_899.fasta	709		0	0	0.132997	0.176752	0.236745	0		0	242.3	0.146559	0.169256	0.212486	0
451	NODE_451_length_709_cov_8.3578_ID_901.fasta	709		0	0	0.262676	0.279263	0.265711	0		0	68.5	0.263258	0.277239	0.244717	0
452	NODE_452_length_708_cov_1.5513_ID_903.fasta	708		0	577	0.108088	0.200085	0.237661	0		0	864.4	0.107911	0.187379	0.213495	0
453	NODE_453_length_706_cov_0.947853_ID_905.fasta	706		0	0	0.130699	0.231155	0.23527	0		0	559.2	0.125949	0.212552	0.208473	0
454	NODE_454_length_708_cov_4.41258_ID_907.fasta	708		0	0	0.159247	0.218251	0.232041	0		0	1481.2	0.154559	0.200878	0.205901	0
455	NODE_455_length_707_cov_1.29755_ID_909.fasta	707		0	100.2	0.171463	0.229535	0.254575	0		0	222.1	0.175027	0.225096	0.232759	0
456	NODE_456_length_705_cov_1.54685_ID_911.fasta	705		0	0	0.135056	0.187754	0.24705	0		0	52.6	0.144365	0.18459	0.225933	0
457	NODE_457_length_706_cov_3.20891_ID_913.fasta	706		0	0	0.203861	0.233657	0.254258	0		0	115.6	0.208485	0.231973	0.233491	0
458	NODE_458_length_710_cov_2.77266_ID_915.fasta	710		0	0	0.336534	0.300094	0.273379	0		0	0	0.335883	0.295885	0.252816	0
459	NODE_459_length_705_cov_4.22273_ID_917.fasta	705		0	0	0.205671	0.233405	0.25554	0		0	103.8	0.210941	0.226499	0.230049	0
460	NODE_460_length_706_cov_1.40308_ID_919.fasta	706		0	166	0.144618	0.217039	0.234426	0		0	943	0.139419	0.198516	0.20687	0
461	NODE_461_length_704_cov_13.6046_ID_921.fasta	704		0	0	0.104428	0.172948	0.22876	0		0	540.8	0.0930111	0.155741	0.20418	0
462	NODE_462_length_702_cov_2.69753_ID_923.fasta	702		0	0	0.123403	0.239713	0.230387	0		0	998.4	0.118969	0.220996	0.208194	0
463	NODE_463_length_702_cov_2.58025_ID_925.fasta	702		0	0	0.104603	0.178559	0.24263	0		0	490.8	0.0914731	0.165973	0.221261	0
464	NODE_464_length_703_cov_1.08037_ID_927.fasta	703		0	201.3	0.0815031	0.181731	0.238932	0		0	378.9	0.0880243	0.173406	0.214314	0
465	NODE_465_length_702_cov_3.02318_ID_929.fasta	702		0	0	0.236357	0.264768	0.237245	0		0	2561.8	0.219394	0.243154	0.208283	0
466	NODE_466_length_699_cov_1.09767_ID_931.fasta	699		0	0	0.112008	0.180444	0.238631	0		0	288.4	0.119101	0.174665	0.214034	0
467	NODE_467_length_699_cov_4.71473_ID_933.fasta	699		0	0	0.138817	0.188299	0.243488	0		0	198.1	0.142973	0.181559	0.221454	0
468	NODE_468_length_700_cov_10.1147_ID_935.fasta	700		0	0	0.378505	0.323655	0.271641	0		0	27.2	0.373829	0.316129	0.248401	0
469	NODE_469_length_702_cov_1.55745_ID_937.fasta	702		0	0	0.131718	0.19631	0.252736	0		0	86.2	0.138841	0.193211	0.236422	0
470	NODE_470_length_699_cov_6.49845_ID_939.fasta	699		0	0	0.26367	0.279644	0.262361	0		0	55.8	0.262867	0.273471	0.238646	0
471	NODE_471_length_698_cov_4.61897_ID_941.fasta	698		0	0	0.193966	0.256048	0.233165	0		0	1552.6	0.179135	0.235925	0.206341	0
472	NODE_472_length_699_cov_2.53655_ID_943.fasta	699		0	0	0.0942591	0.221353	0.249064	0		0	188.6	0.0956378	0.219658	0.22509	0
473	NODE_473_length_698_cov_1.06854_ID_945.fasta	698		0	0	0.16834	0.216237	0.244184	0		0	136	0.154008	0.208178	0.219724	0
474	NODE_474_length_697_cov_1.76012_ID_947.fasta	697		0	0	0.135539	0.165594	0.2415	0		0	58.5	0.143915	0.16376	0.219138	0
475	NODE_475_length_698_cov_2.3947_ID_949.fasta	698		0	0	0.0885413	0.210749	0.244513	0		0	148.8	0.0992525	0.198099	0.222644	0
476	NODE_476_length_699_cov_3.06708_ID_951.fasta	699		0	0	0.120458	0.205095	0.245554	0		0	265.8	0.113125	0.196495	0.22345	0
477	NODE_477_length_696_cov_1.54602_ID_953.fasta	696		0	0	0.137943	0.205093	0.234311	0		0	1139.1	0.131726	0.189947	0.208103	0
478	NODE_478_length_695_cov_1.17344_ID_955.fasta	695		0	86.5	0.179001	0.201495	0.242475	0		0	54.4	0.181919	0.18701	0.216087	0
479	NODE_479_length_694_cov_1.14554_ID_957.fasta	694		0	286	0.330388	0.306275	0.261635	0		0	388.2	0.326157	0.291077	0.23461	0
480	NODE_480_length_692_cov_1.65102_ID_959.fasta	692		0	0	0.115293	0.200649	0.246314	0		0	197.2	0.121307	0.197016	0.220683	0
481	NODE_481_length_694_cov_1.28951_ID_961.fasta	694		0	0	0.115896	0.221681	0.235047	0		0	2344.8	0.114636	0.204537	0.208721	0
482	NODE_482_length_694_cov_2.14867_ID_963.fasta	694		0	241.8	0.0858176	0.161206	0.239383	0		0	569.7	0.0950417	0.15226	0.217488	0
483	NODE_483_length_693_cov_6.7011_ID_965.fasta	693		0	0	0.213575	0.236224	0.247283	0		0	245.5	0.220473	0.220732	0.222787	0
484	NODE_484_length_694_cov_8.66667_ID_967.fasta	694		0	0	0.314734	0.297815	0.273343	0		0	54.9	0.312809	0.292869	0.251544	0
485	NODE_485_length_693_cov_1.30721_ID_969.fasta	693		0	0	0.239072	0.239424	0.250674	0		0	221.5	0.242055	0.235272	0.229382	0
486	NODE_486_length_692_cov_6.40659_ID_971.fasta	692		0	0	0.116913	0.185329	0.234215	25.4		0	495.5	0.109533	0.175762	0.209634	0
487	NODE_487_length_690_cov_2.89168_ID_973.fasta	690		0	0	0.0459739	0.166006	0.237632	0		0	148.3	0.0545192	0.165719	0.21315	0
488	NODE_488_length_691_cov_1.18396_ID_975.fasta	691		0	0	0.0962917	0.169085	0.231894	0		0	413.5	0.100366	0.157186	0.206787	0
489	NODE_489_length_692_cov_2.14623_ID_977.fasta	692		0	0	0.299269	0.289437	0.263904	0		0	94.9	0.299915	0.285242	0.240449	0
490	NODE_490_length_691_cov_2.15433_ID_979.fasta	691		0	119.5	0.174198	0.244027	0.256334	0		0	321.5	0.182847	0.242165	0.234584	0
491	NODE_491_length_690_cov_3.81102_ID_981.fasta	690		0	0	0.122842	0.189107	0.235259	0		0	1003	0.110156	0.175575	0.209795	0
492	NODE_492_length_691_cov_0.895899_ID_983.fasta	691		0	0	0.113741	0.186675	0.234433	0		0	2296.2	0.109441	0.178591	0.210399	0
493	NODE_493_length_690_cov_2.82808_ID_985.fasta	690		0	0	0.188585	0.258146	0.253302	0		0	63.5	0.195354	0.260649	0.231397	0
494	NODE_494_length_689_cov_7.99527_ID_987.fasta	689		0	0	0.11372	0.197303	0.25114	0		0	76.5	0.125085	0.196251	0.230791	0
495	NODE_495_length_689_cov_1.07267_ID_989.fasta	689		0	163.1	0.0984617	0.224186	0.233052	0		0	606.9	0.102184	0.207225	0.208745	0
496	NODE_496_length_692_cov_1.38547_ID_991.fasta	692		0	257.5	0.269844	0.277368	0.259592	0		0	343.3	0.269136	0.26898	0.235388	0
497	NODE_497_length_685_cov_2.08531_ID_993.fasta	685		0	0	0.0796585	0.175701	0.235283	0		0	156.3	0.0779235	0.167326	0.211752	0
498	NODE_498_length_687_cov_1.84992_ID_995.fasta	687		0	0	0.10407	0.199532	0.24787	0		0	126.6	0.107583	0.190378	0.22124	0
499	NODE_499_length_687_cov_1.9684_ID_997.fasta	687		0	149.1	0.128627	0.233983	0.234546	0		0	1244.3	0.121614	0.215413	0.208442	0
500	NODE_500_length_689_cov_4.25434_ID_999.fasta	689		0	417.7	0.26237	0.277784	0.265134	0		0	468.4	0.261758	0.276612	0.2434	0
501	NODE_501_length_687_cov_1.41772_ID_1001.fasta	687		0	369.3	0.083391	0.207682	0.233378	0		0	1179.9	0.0801138	0.192214	0.208401	0
502	NODE_502_length_686_cov_1.25873_ID_1003.fasta	686		0	0	0.149292	0.206634	0.233668	0		0	2444	0.143025	0.195599	0.212036	0
503	NODE_503_length_686_cov_2.2381_ID_1005.fasta	686		0	0	0.292415	0.301264	0.272618	0		0	85.2	0.289988	0.296327	0.250671	0
504	NODE_504_length_685_cov_2.25873_ID_1007.fasta	685		0	0	0.121989	0.22313	0.252619	0		0	172.3	0.111748	0.212718	0.22821	0
505	NODE_505_length_683_cov_1.71019_ID_1009.fasta	683		0	0	0.0949804	0.194496	0.238284	0		0	674.7	0.0989575	0.180652	0.212378	0
506	NODE_506_length_683_cov_1.72293_ID_1011.fasta	683		0	0	0.11272	0.187456	0.241684	0		0	462.8	0.113576	0.183892	0.217235	0
507	NODE_507_length_682_cov_1.17703_ID_1013.fasta	682		0	754.7	0.133364	0.200265	0.234148	0		0	4358.3	0.12031	0.181653	0.207593	0
508	NODE_508_length_679_cov_1.16294_ID_1015.fasta	679		0	0	0.117221	0.232578	0.238261	0		0	403.6	0.107105	0.21233	0.210359	0
509	NODE_509_length_681_cov_32.4457_ID_1017.fasta	681		0	0	0.0869809	0.186791	0.23719	0		0	661.7	0.0847943	0.172057	0.211811	0
510	NODE_510_length_681_cov_6.9488_ID_1019.fasta	681		0	0	0.165521	0.238319	0.255656	0		0	223.9	0.172899	0.240257	0.23389	0
511	NODE_511_length_681_cov_1.17147_ID_1021.fasta	681		0	0	0.164867	0.200542	0.246164	0		0	53.5	0.17242	0.197477	0.224431	0
512	NODE_512_length_681_cov_1.57532_ID_1023.fasta	681		0	0	0.125396	0.208876	0.233606	0		0	693.5	0.116317	0.190948	0.207234	0
513	NODE_513_length_677_cov_1.40224_ID_1025.fasta	677		0	91	0.14728	0.199975	0.240321	0		0	273.6	0.155076	0.19092	0.215923	0
514	NODE_514_length_681_cov_3.34936_ID_1027.fasta	681		0	0	0.118485	0.195359	0.238846	0		0	574.6	0.122453	0.189886	0.217211	0
515	NODE_515_length_679_cov_2.45353_ID_1029.fasta	679		0	0	0.109082	0.208968	0.227457	0		0	491.6	0.10567	0.192711	0.205505	0
516	NODE_516_length_679_cov_2.29856_ID_1031.fasta	679		0	0	0.131713	0.205835	0.240397	0		0	305.9	0.127557	0.193953	0.214518	0
517	NODE_517_length_676_cov_1.34566_ID_1033.fasta	676		0	243.8	0.186824	0.205288	0.243438	0		0	428.4	0.194579	0.201075	0.220693	0
518	NODE_518_length_677_cov_2.77974_ID_1035.fasta	677		0	0	0.20474	0.269122	0.243918	0		0	2669.5	0.18963	0.248268	0.215476	0
519	NODE_519_length_677_cov_3.45016_ID_1037.fasta	677		0	1753.2	0.127231	0.218341	0.232578	0		0	2997.1	0.124987	0.201542	0.207601	0
520	NODE_520_length_676_cov_3.37359_ID_1039.fasta	676		0	0	0.161387	0.242468	0.242437	0		0	2273.2	0.154456	0.223328	0.214369	0
521	NODE_521_length_677_cov_1.67742_ID_1041.fasta	677		0	1107.3	0.141687	0.228973	0.232311	0		0	2029.8	0.143353	0.2105	0.206975	0
522	NODE_522_length_675_cov_1.16801_ID_1043.fasta	675		0	192	0.129895	0.206955	0.229175	0		0	788.6	0.124259	0.188423	0.204301	0
523	NODE_523_length_675_cov_3.48304_ID_1045.fasta	675		0	0	0.181051	0.243466	0.250472	0		0	504.4	0.191051	0.245455	0.226318	0
524	NODE_524_length_672_cov_1.12966_ID_1047.fasta	672		0	0	0.236607	0.247432	0.256107	0		0	60.4	0.235904	0.241206	0.233911	0
525	NODE_525_length_673_cov_1.51053_ID_1049.fasta	673		0	0	0.135799	0.246343	0.254995	0		0	83.3	0.140599	0.236358	0.229517	0
526	NODE_526_length_674_cov_1.29545_ID_1051.fasta	674		0	0	0.0787235	0.156699	0.23498	0		0	696	0.0658921	0.146161	0.209924	0
527	NODE_527_length_670_cov_1.18567_ID_1053.fasta	670		0	0	0.163818	0.216065	0.242087	0		0	238.1	0.173021	0.201483	0.21623	0
528	NODE_528_length_669_cov_4.20521_ID_1055.fasta	669		0	0	0.127201	0.210522	0.22861	0		0	1338.6	0.111186	0.191214	0.202871	0
529	NODE_529_length_666_cov_1.28059_ID_1057.fasta	666		0	449.6	0.26114	0.277088	0.26857	0		0	99.9	0.2704	0.274194	0.247335	0
530	NODE_530_length_667_cov_1.50897_ID_1059.fasta	667		0	394.6	0.0785112	0.194842	0.240417	0		0	668	0.0851467	0.179607	0.215497	0
531	NODE_531_length_667_cov_1.35073_ID_1061.fasta	667		0	334.7	0.149577	0.214694	0.231188	0		0	2029.1	0.145502	0.196561	0.205484	0
532	NODE_532_length_668_cov_1.90049_ID_1063.fasta	668		0	0	0.181188	0.21382	0.239372	0		0	138.7	0.185554	0.204409	0.214996	0
533	NODE_533_length_670_cov_1.37418_ID_1065.fasta	670		0	0	0.164279	0.184736	0.240153	0		0	223.4	0.168768	0.173451	0.21701	0
534	NODE_534_length_666_cov_1.32897_ID_1067.fasta	666		0	388.8	0.114205	0.196313	0.232915	0		0	1691	0.105078	0.17804	0.207391	0
535	NODE_535_length_666_cov_1.4419_ID_1069.fasta	666		0	0	0.229746	0.269123	0.263587	0		0	104	0.230431	0.257843	0.239524	0
536	NODE_536_length_667_cov_2.36825_ID_1071.fasta	667		0	890.6	0.140409	0.216953	0.232593	0		0	1627.8	0.135719	0.198705	0.207108	0
537	NODE_537_length_668_cov_3.34861_ID_1073.fasta	668		0	312.9	0.18391	0.221019	0.246598	0		0	501.8	0.186611	0.219309	0.224785	0
538	NODE_538_length_665_cov_8.51639_ID_1075.fasta	665		0	0	0.252639	0.282454	0.267563	0		0	0	0.253815	0.281581	0.245926	0
539	NODE_539_length_664_cov_0.963875_ID_1077.fasta	664		0	0	0.0916443	0.206045	0.251635	0		0	128.7	0.0928001	0.203101	0.225529	0
540	NODE_540_length_662_cov_4.07895_ID_1079.fasta	662		0	260.6	0.211016	0.265196	0.260525	0		0	246	0.218051	0.264673	0.238247	0
541	NODE_541_length_661_cov_1.37232_ID_1081.fasta	661		0	226.3	0.0964956	0.176993	0.229579	0		0	909	0.0882162	0.161004	0.207024	0
542	NODE_542_length_660_cov_1.84158_ID_1083.fasta	660		0	0	0.103995	0.253021	0.239756	0		0	983.7	0.0959125	0.233173	0.212025	0
543	NODE_543_length_661_cov_2.74092_ID_1085.fasta	661		0	0	0.257545	0.273121	0.264543	0		0	58.1	0.262006	0.270205	0.242433	0
544	NODE_544_length_659_cov_3.72397_ID_1087.fasta	659		0	0	0.134774	0.193664	0.226295	0		0	1229.5	0.119853	0.175127	0.203905	0
545	NODE_545_length_660_cov_3_ID_1089.fasta	660		0	0	0.147446	0.190331	0.240776	0		0	450.2	0.155407	0.182246	0.217213	0
546	NODE_546_length_659_cov_1.76987_ID_1091.fasta	659		0	0	0.122219	0.17838	0.236341	0		0	305.8	0.127465	0.17254	0.21386	0
547	NODE_547_length_657_cov_1.66225_ID_1093.fasta	657		0	156.7	0.16036	0.210771	0.242518	0		0	289	0.163888	0.201767	0.218143	0
548	NODE_548_length_659_cov_2.33444_ID_1095.fasta	659		0	0	0.116754	0.214289	0.243338	0		0	96.7	0.117656	0.211031	0.219356	0
549	NODE_549_length_659_cov_5.94205_ID_1097.fasta	659		0	0	0.281986	0.334865	0.295379	0		0	31.3	0.282773	0.334328	0.277319	0
550	NODE_550_length_659_cov_2.61526_ID_1099.fasta	659		0	0	0.109758	0.199737	0.234761	0		0	242.2	0.105902	0.187882	0.210303	0
551	NODE_551_length_658_cov_1.59635_ID_1101.fasta	658		0	0	0.171438	0.21768	0.239771	0		0	460.2	0.16643	0.203546	0.214356	0
552	NODE_552_length_656_cov_2.19767_ID_1103.fasta	656		0	336.3	0.100159	0.186509	0.239876	0		0	688.2	0.100455	0.182363	0.217195	0
553	NODE_553_length_658_cov_2.96179_ID_1105.fasta	658		0	0	0.0794693	0.183684	0.232542	0		0	206.4	0.0761709	0.168391	0.207399	0
554	NODE_554_length_657_cov_11.103_ID_1107.fasta	657		0	0	0.226584	0.240124	0.25892	0		0	27.2	0.231526	0.234341	0.23681	0
555	NODE_555_length_656_cov_8.72093_ID_1109.fasta	656		0	0	0.221077	0.245831	0.255548	0		0	0	0.229367	0.245782	0.231715	0
556	NODE_556_length_657_cov_1.38436_ID_1111.fasta	657		0	0	0.0813229	0.190143	0.236914	0		0	891.2	0.0701241	0.179692	0.214231	0
557	NODE_557_length_657_cov_0.945_ID_1113.fasta	657		0	0	0.0978029	0.189208	0.251045	0		0	240.4	0.103671	0.191096	0.233732	0
558	NODE_558_length_656_cov_2.24667_ID_1115.fasta	656		0	226.2	0.185004	0.206701	0.245867	0		0	336.2	0.188936	0.197928	0.223212	0
559	NODE_559_length_655_cov_0.953255_ID_1117.fasta	655		0	0	0.0882761	0.191477	0.229964	0		0	1558.8	0.0779933	0.176981	0.204564	0
560	NODE_560_length_654_cov_1.36394_ID_1119.fasta	654		0	111.6	0.0814772	0.174375	0.235283	0		0	941.8	0.0798274	0.160878	0.209574	0
561	NODE_561_length_655_cov_1.48581_ID_1121.fasta	655		0	0	0.162316	0.20404	0.240633	0		0	252.9	0.160342	0.191911	0.214904	0
562	NODE_562_length_654_cov_4.44574_ID_1123.fasta	654		0	0	0.328022	0.295675	0.290442	0		0	0	0.324228	0.284597	0.273003	0
563	NODE_563_length_654_cov_1.95652_ID_1125.fasta	654		0	0	0.149797	0.214436	0.237055	0		0	181.7	0.150426	0.199205	0.21486	0
564	NODE_564_length_652_cov_1.61538_ID_1127.fasta	652		0	0	0.0695632	0.202352	0.244027	0		0	322.1	0.0767481	0.199324	0.21999	0
565	NODE_565_length_655_cov_1.59197_ID_1129.fasta	655		0	0	0.139901	0.224267	0.241434	0		0	603.2	0.129498	0.205499	0.214735	0
566	NODE_566_length_653_cov_3.11371_ID_1131.fasta	653		0	0	0.156636	0.200531	0.236247	28.5		0	743.2	0.141981	0.183617	0.210015	0
567	NODE_567_length_652_cov_15.8174_ID_1133.fasta	652		0	0	0.163709	0.225287	0.243095	0		0	995.5	0.156391	0.207324	0.216393	0
568	NODE_568_length_651_cov_1.84899_ID_1135.fasta	651		0	127.7	0.161351	0.211869	0.247421	0		0	441.3	0.168826	0.199492	0.225043	0
569	NODE_569_length_651_cov_5.9698_ID_1137.fasta	651		0	0	0.285038	0.271956	0.260971	0		0	0	0.284363	0.264827	0.236963	0
570	NODE_570_length_650_cov_1.81681_ID_1139.fasta	650		0	0	0.120262	0.171363	0.240494	0		0	262.2	0.129777	0.166325	0.217478	0
571	NODE_571_length_649_cov_1.60168_ID_1141.fasta	649		0	0	0.128634	0.199275	0.237362	0		0	320.7	0.12204	0.185342	0.210977	0
572	NODE_572_length_650_cov_3.62689_ID_1143.fasta	650		0	0	0.24825	0.274281	0.266209	0		0	59.4	0.255319	0.27012	0.244313	0
573	NODE_573_length_650_cov_1.68182_ID_1145.fasta	650		0	736.4	0.200108	0.231978	0.246396	0		0	784.2	0.20001	0.228456	0.222414	0
574	NODE_574_length_647_cov_3.52108_ID_1147.fasta	647		0	0	0.298376	0.304954	0.264206	0		0	100.4	0.297348	0.296992	0.239403	0
575	NODE_575_length_646_cov_1.29005_ID_1149.fasta	646		0	0	0.186124	0.190163	0.233631	0		0	1000.9	0.170698	0.182372	0.208786	0
576	NODE_576_length_648_cov_1.48398_ID_1151.fasta	648		0	0	0.201583	0.215459	0.238939	0		0	570	0.184997	0.195827	0.213145	0
577	NODE_577_length_648_cov_2.12479_ID_1153.fasta	648		0	657.9	0.116076	0.240937	0.243501	0		0	1788.3	0.111441	0.22243	0.215713	0
578	NODE_578_length_646_cov_2.83474_ID_1155.fasta	646		0	0	0.12016	0.205312	0.247633	0		0	30.4	0.123366	0.204146	0.22645	0
579	NODE_579_length_647_cov_1.59459_ID_1157.fasta	647		0	0	0.149825	0.226873	0.247044	0		0	222.5	0.146261	0.210179	0.219287	0
580	NODE_580_length_646_cov_7.99831_ID_1159.fasta	646		0	0	0.202611	0.228686	0.249075	0		0	26.7	0.212213	0.22582	0.227431	0
581	NODE_581_length_649_cov_3.34966_ID_1161.fasta	649		0	0	0.112658	0.171692	0.251983	0		0	255.2	0.121474	0.164859	0.233981	0
582	NODE_582_length_646_cov_1.17597_ID_1163.fasta	646		0	0	0.184361	0.218143	0.22756	0		0	1596.1	0.168474	0.198338	0.204001	0
583	NODE_583_length_645_cov_1.76481_ID_1165.fasta	645		0	284.8	0.139039	0.21486	0.237629	0		0	1647.2	0.134521	0.19918	0.210833	0
584	NODE_584_length_646_cov_1.96616_ID_1167.fasta	646		0	0	0.173429	0.23675	0.232726	0		0	904.4	0.168154	0.217455	0.205656	0
585	NODE_585_length_644_cov_1.70051_ID_1169.fasta	644		0	1730	0.130861	0.196085	0.238905	0		0	1514.4	0.1355	0.187407	0.215521	25.4
586	NODE_586_length_646_cov_5.33898_ID_1171.fasta	646		0	0	0.0821434	0.150238	0.24022	0		0	138.8	0.089347	0.146046	0.217727	0
587	NODE_587_length_642_cov_0.977929_ID_1173.fasta	642		0	0	0.144028	0.210293	0.246723	0		0	73.3	0.144742	0.208647	0.223333	0
588	NODE_588_length_644_cov_1.1528_ID_1175.fasta	644		0	0	0.114226	0.233591	0.242953	0		0	484.1	0.101389	0.213002	0.214643	0
589	NODE_589_length_642_cov_1.35374_ID_1177.fasta	642		0	0	0.0958756	0.210472	0.244578	0		0	407.4	0.0836653	0.192911	0.217486	0
590	NODE_590_length_643_cov_1.83673_ID_1179.fasta	643		0	0	0.187406	0.22954	0.252996	0		0	31.8	0.194434	0.221651	0.23066	0
591	NODE_591_length_643_cov_1.70238_ID_1181.fasta	643		0	0	0.127375	0.19992	0.242113	0		0	622	0.122909	0.184272	0.216298	0
592	NODE_592_length_645_cov_4.16156_ID_1183.fasta	645		0	0	0.139595	0.219037	0.245668	0		0	235	0.143921	0.203524	0.220281	0
593	NODE_593_length_643_cov_1.42078_ID_1185.fasta	643		0	58.8	0.145736	0.236878	0.236122	0		0	600.6	0.129481	0.216856	0.209055	0
594	NODE_594_length_642_cov_1.56048_ID_1187.fasta	642		0	95.1	0.120785	0.183832	0.236068	0		0	550.9	0.124729	0.168262	0.210547	0
595	NODE_595_length_641_cov_2.1891_ID_1189.fasta	641		0	0	0.205978	0.249866	0.271278	0		0	0	0.206867	0.247648	0.252194	0
596	NODE_596_length_641_cov_2.75128_ID_1191.fasta	641		0	0	0.125499	0.200352	0.247169	0		0	460.8	0.12822	0.186051	0.219301	0
597	NODE_597_length_640_cov_2.06485_ID_1193.fasta	640		0	140.8	0.125734	0.206197	0.243936	0		0	379.4	0.128427	0.195454	0.220527	0
598	NODE_598_length_641_cov_2.88396_ID_1195.fasta	641		0	116.4	0.0967638	0.19931	0.258163	0		0	564.6	0.105231	0.198028	0.242188	0
599	NODE_599_length_641_cov_4.70307_ID_1197.fasta	641		0	0	0.218018	0.254415	0.248628	0		0	291.6	0.221972	0.236734	0.22224	0
600	NODE_600_length_641_cov_2.13504_ID_1199.fasta	641		0	0	0.135538	0.228172	0.244807	0		0	216.7	0.13335	0.213226	0.220319	0
601	NODE_601_length_639_cov_1.84786_ID_1201.fasta	639		0	0	0.195462	0.233513	0.260068	0		0	64	0.207098	0.232586	0.237139	0
602	NODE_602_length_636_cov_2.08547_ID_1203.fasta	636		0	0	0.263644	0.317231	0.289189	0		0	71.3	0.268164	0.31801	0.270935	0
603	NODE_603_length_640_cov_5.43761_ID_1205.fasta	640		0	0	0.215812	0.255069	0.273073	0		0	80.3	0.219142	0.250499	0.254123	0
604	NODE_604_length_644_cov_1.73675_ID_1207.fasta	644		0	0	0.146624	0.212173	0.238872	0		0	575.9	0.135664	0.196436	0.21349	0
605	NODE_605_length_639_cov_2.87329_ID_1209.fasta	639		0	0	0.302388	0.32127	0.273428	0		0	0	0.304053	0.317819	0.251014	0
606	NODE_606_length_638_cov_3.59247_ID_1211.fasta	638		0	0	0.243772	0.254341	0.26183	0		0	30.4	0.249478	0.245728	0.239594	0
607	NODE_607_length_638_cov_7.41338_ID_1213.fasta	638		0	0	0.0975498	0.17872	0.239132	0		0	1079	0.0905954	0.168372	0.216448	0
608	NODE_608_length_638_cov_1.13918_ID_1215.fasta	638		0	0	0.186223	0.214836	0.242355	0		0	64	0.184793	0.209434	0.217912	0
609	NODE_609_length_638_cov_1.64261_ID_1217.fasta	638		0	0	0.195476	0.276977	0.266341	0		0	0	0.199431	0.277487	0.244875	0
610	NODE_610_length_637_cov_6.5756_ID_1219.fasta	637		0	0	0.133559	0.197852	0.236491	0		0	736.3	0.131805	0.184324	0.213939	0
611	NODE_611_length_638_cov_2.58591_ID_1221.fasta	638		0	0	0.135924	0.193172	0.23598	0		0	249.7	0.139279	0.178997	0.21055	0
612	NODE_612_length_639_cov_2.28227_ID_1223.fasta	639		0	0	0.107046	0.179486	0.244552	0		0	161.4	0.116288	0.172308	0.222585	0
613	NODE_613_length_637_cov_2.16867_ID_1225.fasta	637		0	0	0.284779	0.302718	0.25208	0		0	2876.6	0.267828	0.282099	0.223319	0
614	NODE_614_length_637_cov_2.98795_ID_1227.fasta	637		0	0	0.195982	0.256828	0.231581	0		0	1727.6	0.182274	0.235789	0.203754	0
615	NODE_615_length_635_cov_0.982759_ID_1229.fasta	635		0	0	0.162604	0.207518	0.237185	0		0	2012.3	0.153896	0.192343	0.210315	0
616	NODE_616_length_637_cov_1.90345_ID_1231.fasta	637		0	0	0.177931	0.239264	0.25425	0		0	616.1	0.167993	0.232184	0.231716	0
617	NODE_617_length_633_cov_1.31207_ID_1233.fasta	633		0	0	0.363314	0.315282	0.267815	0		0	0	0.359657	0.30368	0.24269	0
618	NODE_618_length_635_cov_7.91724_ID_1235.fasta	635		0	0	0.226152	0.272929	0.276424	0		0	26.3	0.229715	0.273286	0.258516	0
619	NODE_619_length_635_cov_7.03966_ID_1237.fasta	635		0	0	0.402008	0.347204	0.27712	0		0	36.8	0.398773	0.337019	0.253255	0
620	NODE_620_length_633_cov_1.95682_ID_1239.fasta	633		0	379.2	0.089952	0.176508	0.244361	0		0	570.3	0.0957964	0.177774	0.22259	0
621	NODE_621_length_633_cov_2.5924_ID_1241.fasta	633		0	0	0.38658	0.333741	0.267843	0		0	51.2	0.381754	0.31929	0.242124	0
622	NODE_622_length_634_cov_4.43351_ID_1243.fasta	634		0	0	0.316486	0.319846	0.278438	0		0	30.4	0.314821	0.313239	0.256342	0
623	NODE_623_length_633_cov_1.46021_ID_1245.fasta	633		0	0	0.193937	0.235838	0.243838	0		0	60.3	0.197802	0.222447	0.217635	0
624	NODE_624_length_633_cov_1.3564_ID_1247.fasta	633		0	0	0.224141	0.253393	0.258005	0		0	0	0.228961	0.253033	0.233869	0
625	NODE_625_length_634_cov_1.99827_ID_1249.fasta	634		0	0	0.135191	0.224392	0.246417	0		0	340.4	0.124873	0.210447	0.221431	0
626	NODE_626_length_630_cov_2.48873_ID_1251.fasta	630		0	0	0.159202	0.230199	0.237394	0		0	510	0.162338	0.212047	0.211345	0
627	NODE_627_length_631_cov_0.972222_ID_1253.fasta	631		0	0	0.164093	0.249716	0.245343	0		0	1876.4	0.158493	0.232474	0.218414	0
628	NODE_628_length_631_cov_1.69444_ID_1255.fasta	631		0	0	0.0616549	0.183928	0.257203	0		0	530.1	0.0724523	0.179594	0.239233	0
629	NODE_629_length_631_cov_1.44097_ID_1257.fasta	631		0	0	0.114568	0.172749	0.240088	0		0	287	0.123339	0.162379	0.217238	0
630	NODE_630_length_630_cov_1.78993_ID_1259.fasta	630		0	0	0.0969461	0.183958	0.247265	0		0	173.7	0.103668	0.178211	0.225149	0
631	NODE_631_length_632_cov_1.24653_ID_1261.fasta	632		0	0	0.128918	0.20565	0.230651	0		0	1151.2	0.122531	0.18813	0.20483	0
632	NODE_632_length_630_cov_0.972174_ID_1263.fasta	630		0	0	0.189815	0.182887	0.235523	0		0	756.1	0.174568	0.169504	0.209972	0
633	NODE_633_length_630_cov_0.956522_ID_1265.fasta	630		0	0	0.208483	0.243554	0.232099	0		0	795.2	0.191406	0.222373	0.205573	0
634	NODE_634_length_631_cov_1.12348_ID_1267.fasta	631		0	474.6	0.139473	0.209034	0.224399	0		0	1080.8	0.123545	0.188775	0.199955	0
635	NODE_635_length_629_cov_1.89739_ID_1269.fasta	629		0	0	0.170421	0.219497	0.239029	0		0	3693.5	0.165168	0.205004	0.212919	0
636	NODE_636_length_630_cov_7.78609_ID_1271.fasta	630		0	0	0.175994	0.227193	0.257545	0		0	30.4	0.184644	0.228302	0.236052	0
637	NODE_637_length_630_cov_0.958188_ID_1273.fasta	630		0	219.1	0.0807666	0.182836	0.235509	0		0	1032.8	0.0882556	0.169555	0.212556	0
638	NODE_638_length_628_cov_0.977352_ID_1275.fasta	628		0	119.1	0.139437	0.204979	0.239021	0		0	939.6	0.128208	0.188847	0.213415	0
639	NODE_639_length_629_cov_1.33101_ID_1277.fasta	629		0	0	0.084597	0.192277	0.244134	0		0	632	0.0858388	0.177263	0.218141	0
640	NODE_640_length_628_cov_1.71951_ID_1279.fasta	628		0	0	0.207647	0.276764	0.244295	0		0	1774.6	0.196473	0.256269	0.215366	0
641	NODE_641_length_629_cov_1.23345_ID_1281.fasta	629		0	0	0.140139	0.19758	0.244571	0		0	117.5	0.145236	0.186534	0.219494	0
642	NODE_642_length_629_cov_1.32404_ID_1283.fasta	629		0	0	0.199064	0.205559	0.235726	0		0	750.3	0.182602	0.190182	0.21124	0
643	NODE_643_length_628_cov_1.45201_ID_1285.fasta	628		0	144.3	0.109908	0.205414	0.255127	0		0	100.6	0.120892	0.196434	0.233287	0
644	NODE_644_length_629_cov_4.01047_ID_1287.fasta	629		0	0	0.285191	0.277791	0.260984	0		0	27.2	0.280194	0.264966	0.236411	0
645	NODE_645_length_629_cov_3.08377_ID_1289.fasta	629		0	0	0.096106	0.177936	0.236419	0		0	273	0.0933617	0.166405	0.214174	0
646	NODE_646_length_628_cov_1.92657_ID_1291.fasta	628		0	0	0.161213	0.21864	0.23965	0		0	153.5	0.149566	0.201168	0.214161	0
647	NODE_647_length_625_cov_1_ID_1293.fasta	625		0	0	0.0573948	0.177923	0.243604	0		0	293.5	0.0670421	0.173668	0.220157	0
648	NODE_648_length_625_cov_0.998249_ID_1295.fasta	625		0	0	0.152143	0.220879	0.236842	0		0	1656.3	0.140099	0.202045	0.210032	0
649	NODE_649_length_626_cov_1.43783_ID_1297.fasta	626		0	0	0.434963	0.348226	0.286773	0		0	0	0.429992	0.335515	0.265725	0
650	NODE_650_length_626_cov_2.40105_ID_1299.fasta	626		0	0	0.0829817	0.19706	0.238399	0		0	635	0.0735527	0.182303	0.215561	0
651	NODE_651_length_627_cov_4.54291_ID_1301.fasta	627		0	0	0.191866	0.215084	0.244903	0		0	397.9	0.197937	0.19987	0.221424	0
652	NODE_652_length_625_cov_0.980702_ID_1303.fasta	625		0	0	0.158083	0.24309	0.236003	0		0	774	0.144403	0.223035	0.208816	0
653	NODE_653_length_621_cov_1.59649_ID_1305.fasta	621		0	0	0.184271	0.271186	0.238884	0		0	832.6	0.175204	0.25167	0.21152	0
654	NODE_654_length_624_cov_2.58421_ID_1307.fasta	624		0	0	0.144244	0.206228	0.255383	0		0	114.8	0.15238	0.207724	0.237415	25.4
655	NODE_655_length_623_cov_1.91579_ID_1309.fasta	623		0	379.2	0.146161	0.208425	0.237566	0		0	1337.2	0.144137	0.190112	0.210358	0
656	NODE_656_length_626_cov_2.36842_ID_1311.fasta	626		0	0	0.116783	0.183354	0.233577	0		0	396	0.117397	0.171889	0.209621	0
657	NODE_657_length_625_cov_4.87193_ID_1313.fasta	625		0	0	0.195968	0.215624	0.246791	0		0	243.7	0.204118	0.20199	0.223588	0
658	NODE_658_length_623_cov_1.36204_ID_1315.fasta	623		0	615.2	0.108861	0.207327	0.240722	0		0	3008.5	0.109377	0.194179	0.218542	0
659	NODE_659_length_624_cov_6.02988_ID_1317.fasta	624		0	0	0.127684	0.229344	0.246056	0		0	219.2	0.130786	0.213751	0.22279	0
660	NODE_660_length_624_cov_0.926056_ID_1319.fasta	624		0	2087.4	0.12379	0.248336	0.234062	0		0	3628.4	0.108376	0.227694	0.206561	0
661	NODE_661_length_622_cov_1.7007_ID_1321.fasta	622		0	0	0.358416	0.319771	0.270297	0		0	35	0.355645	0.315972	0.248326	0
662	NODE_662_length_621_cov_1.45326_ID_1323.fasta	621		0	0	0.103507	0.204474	0.251549	0		0	0	0.109282	0.201838	0.227278	0
663	NODE_663_length_622_cov_4.19929_ID_1325.fasta	622		0	0	0.126604	0.203162	0.253705	0		0	86.1	0.13426	0.202582	0.231657	0
664	NODE_664_length_622_cov_1.85891_ID_1327.fasta	622		0	234.2	0.272575	0.262926	0.262854	0		0	292	0.273153	0.2597	0.24074	0
665	NODE_665_length_620_cov_1.11661_ID_1329.fasta	620		0	169.1	0.185134	0.197825	0.244002	0		0	1093.8	0.167832	0.178998	0.215919	0
666	NODE_666_length_621_cov_2.74912_ID_1331.fasta	621		0	0	0.13152	0.22035	0.246539	0		0	352	0.13154	0.204743	0.220145	0
667	NODE_667_length_620_cov_1.78622_ID_1333.fasta	620		0	137.3	0.271991	0.283957	0.264466	0		0	169.6	0.271588	0.280184	0.242339	0
668	NODE_668_length_619_cov_1.00885_ID_1335.fasta	619		0	0	0.187701	0.211492	0.247174	0		0	89.4	0.190499	0.206801	0.22242	0
669	NODE_669_length_620_cov_1.21239_ID_1337.fasta	620		0	0	0.22613	0.269141	0.255943	0		0	138.2	0.234276	0.272012	0.231264	0
670	NODE_670_length_621_cov_1.14336_ID_1339.fasta	621		0	800.7	0.0852066	0.192934	0.235983	0		0	1503.1	0.0869954	0.179332	0.213559	0
671	NODE_671_length_620_cov_6.28673_ID_1341.fasta	620		0	0	0.129404	0.198762	0.247683	0		0	365.9	0.133075	0.19566	0.222449	0
672	NODE_672_length_617_cov_1.50355_ID_1343.fasta	617		0	0	0.184419	0.218017	0.245992	0		0	378.7	0.187501	0.214515	0.224792	0
673	NODE_673_length_617_cov_1.41489_ID_1345.fasta	617		0	0	0.184331	0.218702	0.238229	0		0	87.5	0.185474	0.203276	0.212671	0
674	NODE_674_length_620_cov_1.87234_ID_1347.fasta	620		0	769.7	0.100388	0.202792	0.232942	0		0	1264.6	0.097219	0.186835	0.209695	0
675	NODE_675_length_618_cov_2.08511_ID_1349.fasta	618		0	0	0.152739	0.192944	0.244398	0		0	163.5	0.157449	0.186788	0.220878	0
676	NODE_676_length_619_cov_1.18262_ID_1351.fasta	619		0	926.4	0.13993	0.186051	0.236522	0		0	2903	0.125276	0.173905	0.211239	0
677	NODE_677_length_618_cov_3.04965_ID_1353.fasta	618		0	397.3	0.132111	0.207783	0.236721	0		0	813.1	0.119474	0.190352	0.213471	0
678	NODE_678_length_619_cov_3.4539_ID_1355.fasta	619		0	0	0.176415	0.246521	0.250538	0		0	213.7	0.179211	0.229084	0.224091	0
679	NODE_679_length_619_cov_5.77837_ID_1357.fasta	619		0	291.3	0.287949	0.28058	0.268566	0		0	370.3	0.286436	0.273646	0.24537	0
680	NODE_680_length_617_cov_1.21492_ID_1359.fasta	617		0	0	0.153814	0.241615	0.234599	0		0	1783.2	0.145037	0.223198	0.207776	0
681	NODE_681_length_619_cov_1.93772_ID_1361.fasta	619		0	0	0.14706	0.219394	0.235919	25.4		0	372.1	0.14707	0.200708	0.21184	0
682	NODE_682_length_618_cov_3.87011_ID_1363.fasta	618		0	0	0.256736	0.292443	0.268724	0		0	0	0.25624	0.287187	0.246206	0
683	NODE_683_length_616_cov_1.81139_ID_1365.fasta	616		0	0	0.133408	0.203955	0.248161	0		0	179.1	0.133808	0.190385	0.223167	0
684	NODE_684_length_616_cov_2.33096_ID_1367.fasta	616		0	0	0.0761576	0.188168	0.243682	0		0	479	0.0660525	0.182351	0.22043	0
685	NODE_685_length_616_cov_1.03565_ID_1369.fasta	616		0	1063.2	0.130776	0.186853	0.237335	0		0	1841.4	0.12618	0.177613	0.214771	0
686	NODE_686_length_616_cov_1.40998_ID_1371.fasta	616		0	192.5	0.124181	0.200689	0.233747	0		0	708.8	0.125733	0.184126	0.208375	0
687	NODE_687_length_615_cov_3.6631_ID_1373.fasta	615		0	0	0.207343	0.266595	0.268531	0		0	33.1	0.211143	0.270117	0.249648	0
688	NODE_688_length_616_cov_3.23708_ID_1375.fasta	616		0	0	0.126216	0.215901	0.246803	0		0	108.8	0.119968	0.202925	0.221443	0
689	NODE_689_length_616_cov_7.08378_ID_1377.fasta	616		0	217.6	0.233512	0.246711	0.270442	0		0	322.9	0.233893	0.242709	0.251524	0
690	NODE_690_length_614_cov_3.51159_ID_1379.fasta	614		0	0	0.191048	0.22198	0.253581	0		0	28.6	0.196398	0.214796	0.231116	0
691	NODE_691_length_616_cov_8_ID_1381.fasta	616		0	0	0.245066	0.290266	0.261836	0		0	27.2	0.249962	0.294551	0.239662	0
692	NODE_692_length_616_cov_7.00891_ID_1383.fasta	616		0	0	0.175848	0.209055	0.243968	0		0	1198.8	0.161751	0.195786	0.220489	0
693	NODE_693_length_615_cov_1.03036_ID_1385.fasta	615		0	0	0.178359	0.21184	0.257965	0		0	26.3	0.187341	0.216379	0.239452	0
694	NODE_694_length_615_cov_1.5875_ID_1387.fasta	615		0	0	0.1179	0.1996	0.243032	0		0	0	0.119553	0.18615	0.21752	0
695	NODE_695_length_615_cov_1.56786_ID_1389.fasta	615		0	0	0.119693	0.191662	0.244321	0		0	221.5	0.121975	0.176637	0.22017	0
696	NODE_696_length_613_cov_1.36852_ID_1391.fasta	613		0	0	0.139371	0.21478	0.244147	0		0	812.8	0.136407	0.197942	0.216649	0
697	NODE_697_length_614_cov_1.79785_ID_1393.fasta	614		0	562.8	0.170708	0.20143	0.237444	0		0	1468.8	0.164889	0.186275	0.210563	0
698	NODE_698_length_615_cov_3.95886_ID_1395.fasta	615		0	0	0.292347	0.294347	0.265114	0		0	100.3	0.290166	0.285293	0.240597	0
699	NODE_699_length_614_cov_5.04472_ID_1397.fasta	614		0	0	0.313923	0.317369	0.268709	0		0	0	0.314122	0.314897	0.244159	0
700	NODE_700_length_613_cov_1.43548_ID_1399.fasta	613		0	994	0.0671847	0.184795	0.237336	28.5		0	2223.8	0.065852	0.174243	0.212505	0
701	NODE_701_length_613_cov_0.996416_ID_1401.fasta	613		0	0	0.30683	0.301619	0.26815	0		0	0	0.306475	0.292927	0.24441	0
702	NODE_702_length_613_cov_0.964158_ID_1403.fasta	613		0	0	0.135139	0.187706	0.23561	0		0	2603.9	0.12202	0.172653	0.210073	0
703	NODE_703_length_613_cov_0.97491_ID_1405.fasta	613		0	0	0.189611	0.20518	0.240276	0		0	3024.4	0.174188	0.190492	0.217686	0
704	NODE_704_length_612_cov_1.28315_ID_1407.fasta	612		0	0	0.0724222	0.189118	0.243864	0		0	172.4	0.0753053	0.180563	0.218324	0
705	NODE_705_length_613_cov_2.02867_ID_1409.fasta	613		0	0	0.228617	0.257385	0.242314	0		0	3121.6	0.213428	0.235681	0.213571	0
706	NODE_706_length_613_cov_2.55556_ID_1411.fasta	613		0	0	0.127206	0.201649	0.238466	0		0	422.5	0.121677	0.18891	0.213289	0
707	NODE_707_length_614_cov_1.82079_ID_1413.fasta	614		0	0	0.140128	0.218286	0.251047	0		0	178.3	0.142422	0.212426	0.228378	0
708	NODE_708_length_611_cov_2.11311_ID_1415.fasta	611		0	0	0.241284	0.274589	0.25843	0		0	264.3	0.228695	0.258416	0.230894	0
709	NODE_709_length_610_cov_0.98741_ID_1417.fasta	610		0	0	0.161457	0.223755	0.242312	0		0	441.8	0.159397	0.206217	0.216478	0
710	NODE_710_length_610_cov_2.49281_ID_1419.fasta	610		0	0	0.136906	0.240673	0.251891	0		0	53.5	0.148862	0.247171	0.229821	0
711	NODE_711_length_611_cov_1.8795_ID_1421.fasta	611		0	0	0.163335	0.212651	0.248418	0		0	97.2	0.170663	0.200767	0.225227	0
712	NODE_712_length_611_cov_2.2446_ID_1423.fasta	611		0	0	0.167396	0.23422	0.247672	0		0	162.8	0.164577	0.217717	0.220986	0
713	NODE_713_length_610_cov_0.981982_ID_1425.fasta	610		0	0	0.247963	0.283442	0.265903	0		0	119.3	0.252264	0.281838	0.242855	0
714	NODE_714_length_610_cov_0.983784_ID_1427.fasta	610		0	0	0.132716	0.248479	0.239118	0		0	803.3	0.131217	0.229293	0.211996	0
715	NODE_715_length_610_cov_0.886486_ID_1429.fasta	610		0	0	0.0553811	0.17468	0.242609	0		0	228.1	0.0610837	0.163723	0.217645	0
716	NODE_716_length_609_cov_1.08288_ID_1431.fasta	609		0	0	0.0868435	0.18523	0.245122	0		0	27.2	0.0984199	0.173049	0.222532	0
717	NODE_717_length_609_cov_1.2973_ID_1433.fasta	609		0	0	0.0650162	0.179065	0.243397	0		0	935	0.0594623	0.165875	0.216579	0
718	NODE_718_length_611_cov_1.42342_ID_1435.fasta	611		0	0	0.146261	0.202771	0.23761	0		0	401.3	0.147145	0.186311	0.21087	0
719	NODE_719_length_611_cov_0.944043_ID_1437.fasta	611		0	0	0.125747	0.204898	0.247262	0		0	173.2	0.13708	0.195752	0.224276	0
720	NODE_720_length_610_cov_0.965704_ID_1439.fasta	610		0	0	0.120186	0.185337	0.240486	0		0	330.5	0.124628	0.176308	0.216533	0
721	NODE_721_length_609_cov_1.48556_ID_1441.fasta	609		0	106.7	0.155726	0.230014	0.24926	0		0	293.6	0.16307	0.224156	0.224027	0
722	NODE_722_length_608_cov_2.97834_ID_1443.fasta	608		0	0	0.114512	0.176996	0.230447	0		0	672.3	0.102386	0.158629	0.20639	0
723	NODE_723_length_610_cov_2.04513_ID_1445.fasta	610		0	0	0.188781	0.263518	0.264938	0		0	30.9	0.193128	0.257701	0.242925	0
724	NODE_724_length_609_cov_7.08484_ID_1447.fasta	609		0	0	0.315732	0.299845	0.265575	0		0	60.4	0.316241	0.296405	0.241055	0
725	NODE_725_length_608_cov_1.72514_ID_1449.fasta	608		0	888.2	0.159847	0.231983	0.255884	0		0	946.7	0.163445	0.227503	0.233537	0
726	NODE_726_length_609_cov_1.75588_ID_1451.fasta	609		0	0	0.128397	0.211434	0.242904	0		0	268.6	0.133051	0.197908	0.217889	0
727	NODE_727_length_608_cov_1.64195_ID_1453.fasta	608		0	128.3	0.23477	0.277026	0.263423	0		0	131.9	0.242959	0.274255	0.239115	0
728	NODE_728_length_609_cov_1.03261_ID_1455.fasta	609		0	564.9	0.12579	0.18498	0.243546	0		0	703.8	0.128949	0.180307	0.220614	0
729	NODE_729_length_608_cov_0.969203_ID_1457.fasta	608		0	0	0.0891274	0.177917	0.235958	0		0	246.4	0.079448	0.163179	0.211404	0
730	NODE_730_length_607_cov_1.68478_ID_1459.fasta	607		0	0	0.197226	0.204195	0.243863	0		0	137.7	0.205277	0.201424	0.219907	0
731	NODE_731_length_607_cov_1.38225_ID_1461.fasta	607		0	0	0.22081	0.210273	0.243684	0		0	286.1	0.227311	0.194326	0.217785	0
732	NODE_732_length_606_cov_1.45109_ID_1463.fasta	606		0	0	0.101899	0.188839	0.241618	0		0	283.9	0.0916917	0.174548	0.217735	0
733	NODE_733_length_608_cov_3.37681_ID_1465.fasta	608		0	504.6	0.181192	0.244892	0.256723	0		0	492	0.190783	0.250795	0.237527	0
734	NODE_734_length_606_cov_4.97283_ID_1467.fasta	606		0	0	0.228951	0.258744	0.271085	0		0	109.2	0.233761	0.258082	0.251964	0
735	NODE_735_length_604_cov_2.30853_ID_1469.fasta	604		0	0	0.348917	0.313563	0.261585	0		0	0	0.346171	0.29888	0.236107	0
736	NODE_736_length_605_cov_1.53721_ID_1471.fasta	605		0	0	0.148722	0.224848	0.244646	0		0	156	0.153542	0.207737	0.219225	0
737	NODE_737_length_605_cov_3.93285_ID_1473.fasta	605		0	0	0.15778	0.19065	0.25428	0		0	93	0.168663	0.193119	0.235373	0
738	NODE_738_length_604_cov_6.06897_ID_1475.fasta	604		0	0	0.141886	0.222007	0.242918	0		0	1131.3	0.135091	0.209485	0.218124	0
739	NODE_739_length_606_cov_8.11071_ID_1477.fasta	606		0	0	0.199994	0.251822	0.255967	0		0	0	0.208835	0.24658	0.232336	0
740	NODE_740_length_606_cov_4.27042_ID_1479.fasta	606		0	0	0.297745	0.313863	0.270452	0		0	25.8	0.299055	0.310616	0.247635	0
741	NODE_741_length_604_cov_2.14909_ID_1481.fasta	604		0	0	0.18736	0.224918	0.252157	0		0	283	0.184224	0.211572	0.22612	0
742	NODE_742_length_605_cov_1.66727_ID_1483.fasta	605		0	0	0.132083	0.208175	0.238497	0		0	505.5	0.125897	0.1919	0.215449	0
743	NODE_743_length_606_cov_3.38909_ID_1485.fasta	606		0	0	0.151898	0.18842	0.238087	0		0	336.7	0.157625	0.175575	0.214134	0
744	NODE_744_length_602_cov_1.29326_ID_1487.fasta	602		0	1051.4	0.383248	0.331485	0.266361	0		0	1274.7	0.379171	0.317147	0.241202	0
745	NODE_745_length_605_cov_2.28051_ID_1489.fasta	605		0	0	0.133248	0.211765	0.233293	0		0	629.8	0.128463	0.194919	0.20781	0
746	NODE_746_length_603_cov_0.998175_ID_1491.fasta	603		0	0	0.116273	0.175765	0.230481	0		0	606.2	0.11276	0.163214	0.205119	0
747	NODE_747_length_606_cov_2.49453_ID_1493.fasta	606		0	0	0.350757	0.327619	0.273115	0		0	260.4	0.348294	0.321446	0.248948	0
748	NODE_748_length_602_cov_3.39781_ID_1495.fasta	602		0	0	0.118815	0.191335	0.237216	0		0	1437.1	0.109896	0.179194	0.214125	0
749	NODE_749_length_603_cov_2.25365_ID_1497.fasta	603		0	0	0.30193	0.28984	0.286281	0		0	82.5	0.300834	0.281333	0.267544	0
750	NODE_750_length_601_cov_1.33821_ID_1499.fasta	601		0	0	0.15417	0.220102	0.262711	0		0	31.8	0.164845	0.223561	0.243596	0
751	NODE_751_length_602_cov_1.70384_ID_1501.fasta	602		0	0	0.362017	0.319703	0.268757	0		0	0	0.357452	0.305994	0.244349	0
752	NODE_752_length_603_cov_1.02198_ID_1503.fasta	603		0	0	0.15577	0.201358	0.246629	0		0	170.6	0.15922	0.196096	0.22367	0
753	NODE_753_length_601_cov_1.48168_ID_1505.fasta	601		0	0	0.0925371	0.222952	0.23724	0		0	518.2	0.0833716	0.203933	0.210978	0
754	NODE_754_length_600_cov_2.13919_ID_1507.fasta	600		0	0	0.0766295	0.172634	0.239304	0		0	95.3	0.0803573	0.163603	0.214134	0
755	NODE_755_length_600_cov_3.72344_ID_1509.fasta	600		0	0	0.306196	0.291869	0.266055	0		0	0	0.303867	0.287607	0.241898	0
756	NODE_756_length_600_cov_8.23077_ID_1511.fasta	600		0	0	0.301257	0.315241	0.272479	0		0	0	0.303716	0.308768	0.248291	0
757	NODE_757_length_600_cov_3.40476_ID_1513.fasta	600		0	0	0.305918	0.342111	0.277984	0		0	35	0.308865	0.342097	0.255647	0
758	NODE_758_length_601_cov_6.79853_ID_1515.fasta	601		0	0	0.249066	0.281208	0.262602	0		0	34.1	0.248658	0.268689	0.237733	0
759	NODE_759_length_600_cov_1.56514_ID_1517.fasta	600		0	330.8	0.128103	0.201563	0.240245	0		0	654.5	0.122391	0.186168	0.213634	0
760	NODE_760_length_601_cov_3.3945_ID_1519.fasta	601		0	0	0.128831	0.223896	0.248933	0		0	174.6	0.136993	0.220516	0.224344	0
761	NODE_761_length_599_cov_1.01838_ID_1521.fasta	599		0	1307.4	0.172124	0.243781	0.249878	0		0	2872.6	0.162249	0.224006	0.221114	0
762	NODE_762_length_601_cov_0.939338_ID_1523.fasta	601		0	0	0.112786	0.213414	0.235304	0		0	1130	0.112055	0.197071	0.209881	0
763	NODE_763_length_599_cov_0.867647_ID_1525.fasta	599		0	0	0.197254	0.279287	0.263324	0		0	55.7	0.195991	0.273439	0.238375	0
764	NODE_764_length_599_cov_4.11213_ID_1527.fasta	599		0	0	0.370513	0.332375	0.280373	0		0	70.4	0.366738	0.32592	0.257902	0
765	NODE_765_length_597_cov_1.01105_ID_1529.fasta	597		0	0	0.134732	0.202769	0.244014	0		0	355.4	0.137854	0.189103	0.220926	0
766	NODE_766_length_598_cov_1.39963_ID_1531.fasta	598		0	0	0.227537	0.272814	0.265361	0		0	29.9	0.228279	0.268609	0.242754	0
767	NODE_767_length_597_cov_1.45488_ID_1533.fasta	597		0	0	0.356117	0.321196	0.276364	0		0	0	0.355564	0.312747	0.253663	0
768	NODE_768_length_597_cov_1.06998_ID_1535.fasta	597		0	0	0.217044	0.20832	0.246179	0		0	30.9	0.224537	0.194986	0.221849	0
769	NODE_769_length_598_cov_0.99262_ID_1537.fasta	598		0	171.4	0.118957	0.194908	0.23499	0		0	1261.9	0.104494	0.175291	0.210814	0
770	NODE_770_length_597_cov_2.41513_ID_1539.fasta	597		0	0	0.0527405	0.203609	0.245476	0		0	1756.1	0.0533864	0.189384	0.218563	0
771	NODE_771_length_596_cov_1.41513_ID_1541.fasta	596		0	0	0.0985301	0.170577	0.240318	0		0	950	0.0868515	0.16297	0.214599	0
772	NODE_772_length_597_cov_2.17897_ID_1543.fasta	597		0	0	0.154014	0.235388	0.235752	0		0	405.4	0.148994	0.218313	0.210932	0
773	NODE_773_length_597_cov_1.56642_ID_1545.fasta	597		0	101.6	0.0815458	0.224018	0.237932	0		0	778.7	0.0743158	0.20526	0.211697	0
774	NODE_774_length_596_cov_2.08672_ID_1547.fasta	596		0	328.8	0.366185	0.319189	0.267539	0		0	297.6	0.360789	0.305907	0.241151	0
775	NODE_775_length_598_cov_1.50277_ID_1549.fasta	598		0	6306.6	0.160087	0.239345	0.237293	0		0	7208.2	0.155328	0.22117	0.210847	0
776	NODE_776_length_598_cov_2.84473_ID_1551.fasta	598		0	0	0.157645	0.209281	0.246028	0		0	180.2	0.164974	0.196965	0.222696	0
777	NODE_777_length_596_cov_4.91867_ID_1553.fasta	596		0	0	0.316075	0.308358	0.274667	0		0	0	0.319492	0.299586	0.251846	0
778	NODE_778_length_595_cov_2.31054_ID_1555.fasta	595		0	0	0.16524	0.192276	0.24822	0		0	174.7	0.173807	0.183884	0.228883	0
779	NODE_779_length_596_cov_6.4732_ID_1557.fasta	596		0	0	0.185506	0.234289	0.258603	0		0	0	0.199486	0.23352	0.235748	0
780	NODE_780_length_594_cov_0.992593_ID_1559.fasta	594		0	628.9	0.0949578	0.176053	0.233477	0		0	1593.8	0.0838975	0.161421	0.207671	0
781	NODE_781_length_596_cov_1.17037_ID_1561.fasta	596		0	0	0.178041	0.226102	0.244483	0		0	334.7	0.178752	0.208237	0.217602	26.9
782	NODE_782_length_594_cov_1.66852_ID_1563.fasta	594		0	0	0.20223	0.221313	0.256056	0		0	485.4	0.211429	0.22091	0.231415	0
783	NODE_783_length_597_cov_1.51852_ID_1565.fasta	597		0	0	0.111669	0.196264	0.247402	0		0	0	0.11502	0.194774	0.221539	0
784	NODE_784_length_594_cov_1.41481_ID_1567.fasta	594		0	0	0.13827	0.264024	0.240997	0		0	639.5	0.132286	0.245119	0.213565	0
785	NODE_785_length_596_cov_0.96475_ID_1569.fasta	596		0	0	0.129712	0.196641	0.246863	0		0	264	0.133914	0.186788	0.220197	0
786	NODE_786_length_594_cov_1.05195_ID_1571.fasta	594		0	0	0.272291	0.269838	0.258938	0		0	0	0.2666	0.258125	0.23617	0
787	NODE_787_length_594_cov_1.49165_ID_1573.fasta	594		0	0	0.117916	0.192109	0.236385	0		0	809.6	0.116355	0.178085	0.212989	0
788	NODE_788_length_592_cov_1.38033_ID_1575.fasta	592		0	0	0.155929	0.180453	0.243933	0		0	124.4	0.168261	0.171311	0.221078	0
789	NODE_789_length_593_cov_2.76994_ID_1577.fasta	593		0	0	0.183935	0.233628	0.25244	0		0	277.4	0.187112	0.218126	0.232798	0
790	NODE_790_length_594_cov_1.60668_ID_1579.fasta	594		0	0	0.334612	0.323488	0.269782	0		0	150.2	0.334048	0.321384	0.247194	0
791	NODE_791_length_595_cov_2.28757_ID_1581.fasta	595		0	0	0.120091	0.222579	0.235766	0		0	1184.7	0.107341	0.202799	0.209554	0
792	NODE_792_length_594_cov_1.0539_ID_1583.fasta	594		0	0	0.0774341	0.214675	0.239589	0		0	306	0.0729631	0.197138	0.214208	0
793	NODE_793_length_593_cov_1.63941_ID_1585.fasta	593		0	238.9	0.177677	0.245695	0.250431	0		0	385.8	0.180001	0.234921	0.225804	0
794	NODE_794_length_592_cov_1.78439_ID_1587.fasta	592		0	0	0.214693	0.253628	0.254491	0		0	126.6	0.222112	0.239518	0.227496	0
795	NODE_795_length_591_cov_2.171_ID_1589.fasta	591		0	658.2	0.126313	0.200556	0.244224	0		0	924.1	0.133877	0.188556	0.217902	0
796	NODE_796_length_592_cov_1.45725_ID_1591.fasta	592		0	96.4	0.317444	0.321636	0.269085	0		0	97.7	0.320396	0.32016	0.243905	0
797	NODE_797_length_591_cov_2.27695_ID_1593.fasta	591		0	0	0.135451	0.196736	0.246216	0		0	0	0.144288	0.186185	0.220425	0
798	NODE_798_length_593_cov_4.72119_ID_1595.fasta	593		0	0	0.149863	0.182488	0.236963	0		0	652.8	0.134017	0.170923	0.213212	0
799	NODE_799_length_595_cov_6.53346_ID_1597.fasta	595		0	0	0.228866	0.262792	0.263435	0		0	140.8	0.23088	0.255717	0.240811	0
800	NODE_800_length_591_cov_0.992551_ID_1599.fasta	591		0	0	0.113617	0.197814	0.239254	0		0	451.3	0.101862	0.180413	0.215895	0
801	NODE_801_length_592_cov_1.02607_ID_1601.fasta	592		0	0	0.120333	0.237682	0.240968	0		0	640.9	0.110226	0.218931	0.213965	0
802	NODE_802_length_592_cov_1.054_ID_1603.fasta	592		0	1028.4	0.141828	0.199734	0.235225	0		0	1867.8	0.137633	0.186637	0.211944	25.4
803	NODE_803_length_592_cov_1.03911_ID_1605.fasta	592		0	0	0.0985331	0.166207	0.232674	0		0	330.6	0.094215	0.155111	0.209105	0
804	NODE_804_length_590_cov_0.936685_ID_1607.fasta	590		0	0	0.129569	0.198505	0.244344	0		0	205.4	0.129479	0.191917	0.221536	0
805	NODE_805_length_591_cov_0.98324_ID_1609.fasta	591		126	1226.9	0.0825238	0.18809	0.240953	0		0	2135.8	0.0700965	0.171975	0.213821	0
806	NODE_806_length_592_cov_0.968343_ID_1611.fasta	592		0	0	0.149242	0.214848	0.256689	0		0	463.8	0.137936	0.206216	0.23352	0
807	NODE_807_length_594_cov_0.949721_ID_1613.fasta	594		0	0	0.273139	0.279188	0.260035	0		0	92.1	0.271489	0.269288	0.235318	0
808	NODE_808_length_591_cov_1.56238_ID_1615.fasta	591		0	0	0.317578	0.324338	0.27002	0		0	0	0.322839	0.318972	0.246214	0
809	NODE_809_length_591_cov_1.40223_ID_1617.fasta	591		0	0	0.162852	0.213186	0.239496	0		0	1423.8	0.155507	0.198453	0.212703	0
810	NODE_810_length_592_cov_5.32216_ID_1619.fasta	592		0	0	0.130286	0.18409	0.246228	0		0	825.1	0.118965	0.177603	0.226962	0
811	NODE_811_length_591_cov_1.5653_ID_1621.fasta	591		0	0	0.109162	0.203101	0.243615	0		0	69.4	0.118423	0.191725	0.220468	0
812	NODE_812_length_592_cov_1.5056_ID_1623.fasta	592		0	0	0.257956	0.26633	0.259361	0		0	0	0.258903	0.261363	0.236524	0
813	NODE_813_length_591_cov_6.42351_ID_1625.fasta	591		0	0	0.136219	0.225472	0.251084	0		0	30.9	0.140024	0.218621	0.227742	0
814	NODE_814_length_590_cov_2.83955_ID_1627.fasta	590		0	490.1	0.306464	0.321652	0.28513	0		0	495.2	0.30407	0.319927	0.265682	0
815	NODE_815_length_589_cov_1.96075_ID_1629.fasta	589		0	283.6	0.321229	0.303309	0.272604	0		0	304.5	0.321321	0.294964	0.249889	0
816	NODE_816_length_590_cov_1_ID_1631.fasta	590		0	60.6	0.190839	0.224596	0.257013	0		0	180.8	0.191645	0.215501	0.233903	0
817	NODE_817_length_589_cov_1.02996_ID_1633.fasta	589		0	0	0.12438	0.205044	0.249234	0		0	93.4	0.130812	0.195478	0.225886	0
818	NODE_818_length_591_cov_1.01685_ID_1635.fasta	591		0	0	0.0863531	0.173961	0.239796	0		0	249.7	0.0743915	0.160609	0.213786	0
819	NODE_819_length_588_cov_1.44944_ID_1637.fasta	588		0	0	0.10413	0.193781	0.246686	25.4		0	204.5	0.1057	0.195456	0.223287	0
820	NODE_820_length_588_cov_1.54307_ID_1639.fasta	588		0	0	0.116643	0.188785	0.242331	0		0	29	0.125133	0.188627	0.218719	0
821	NODE_821_length_586_cov_1.62734_ID_1641.fasta	586		0	0	0.184271	0.259457	0.259195	0		0	109.7	0.181229	0.256657	0.234696	0
822	NODE_822_length_589_cov_2.00936_ID_1643.fasta	589		0	0	0.193887	0.195427	0.251045	0		0	191.2	0.200068	0.186066	0.224235	0
823	NODE_823_length_588_cov_1.51124_ID_1645.fasta	588		0	0	0.184327	0.264601	0.235789	0		0	506.5	0.176286	0.245425	0.209785	0
824	NODE_824_length_589_cov_1.93446_ID_1647.fasta	589		0	0	0.168483	0.238564	0.257059	0		0	202.1	0.168438	0.230618	0.234699	0
825	NODE_825_length_589_cov_5.92884_ID_1649.fasta	589		0	0	0.164552	0.197624	0.24726	0		0	138.1	0.171001	0.19443	0.224848	0
826	NODE_826_length_590_cov_1.02814_ID_1651.fasta	590		0	0	0.104952	0.18879	0.239596	0		0	400	0.100517	0.180457	0.216769	0
827	NODE_827_length_589_cov_1.06191_ID_1653.fasta	589		0	0	0.348006	0.315093	0.269999	0		0	48.4	0.347717	0.306716	0.24598	0
828	NODE_828_length_587_cov_1.69043_ID_1655.fasta	587		0	1603.3	0.0926588	0.189297	0.238339	0		534	3572.7	0.0869742	0.174479	0.211779	0
829	NODE_829_length_590_cov_1.4334_ID_1657.fasta	590		0	516.5	0.133059	0.225175	0.231127	0		0	2048.9	0.128654	0.204974	0.20668	0
830	NODE_830_length_591_cov_3.14447_ID_1659.fasta	591		0	0	0.258563	0.268997	0.271035	0		0	62.2	0.256312	0.256122	0.252081	0
831	NODE_831_length_588_cov_6.35835_ID_1661.fasta	588		0	0	0.210106	0.266569	0.262304	0		0	0	0.21499	0.269623	0.240214	0
832	NODE_832_length_587_cov_1.99248_ID_1663.fasta	587		0	0	0.195354	0.261507	0.277469	0		0	0	0.205306	0.260998	0.257936	0
833	NODE_833_length_587_cov_0.979323_ID_1665.fasta	587		0	639.5	0.143779	0.196881	0.232212	0		0	2790.8	0.13787	0.184896	0.208632	0
834	NODE_834_length_586_cov_1.47368_ID_1667.fasta	586		0	0	0.159942	0.19948	0.244772	0		0	60.8	0.167764	0.191214	0.221565	0
835	NODE_835_length_587_cov_1.46241_ID_1669.fasta	587		0	0	0.177544	0.196995	0.24658	0		0	532.9	0.183072	0.180414	0.226402	0
836	NODE_836_length_586_cov_2.68421_ID_1671.fasta	586		0	0	0.205313	0.254789	0.258954	0		0	34.1	0.212322	0.255253	0.234265	0
837	NODE_837_length_587_cov_2.12782_ID_1673.fasta	587		0	0	0.152128	0.187547	0.240058	0		0	554.2	0.138608	0.173949	0.21613	0
838	NODE_838_length_589_cov_2.05263_ID_1675.fasta	589		0	427.4	0.161058	0.217094	0.248601	0		0	1137.8	0.155488	0.199886	0.220549	0
839	NODE_839_length_584_cov_1.05838_ID_1677.fasta	584		0	0	0.108459	0.185249	0.238872	0		0	96.6	0.0957241	0.16832	0.214645	0
840	NODE_840_length_587_cov_0.966102_ID_1679.fasta	587		0	0	0.1533	0.262506	0.242654	0		0	577	0.143968	0.242817	0.215017	0
841	NODE_841_length_586_cov_1.6403_ID_1681.fasta	586		0	0	0.178692	0.197029	0.245558	0		0	87.6	0.18713	0.184859	0.221927	0
842	NODE_842_length_586_cov_6.14689_ID_1683.fasta	586		0	0	0.351695	0.317989	0.276092	0		0	0	0.349176	0.312637	0.253959	0
843	NODE_843_length_586_cov_6.72505_ID_1685.fasta	586		0	0	0.296545	0.295334	0.270174	0		0	184	0.295174	0.290465	0.247407	0
844	NODE_844_length_586_cov_7.2693_ID_1687.fasta	586		0	0	0.24947	0.2513	0.255052	0		0	0	0.257935	0.247624	0.232412	0
845	NODE_845_length_584_cov_1.3283_ID_1689.fasta	584		0	612.2	0.11647	0.202082	0.238489	0		0	1013.4	0.116356	0.186451	0.213096	0
846	NODE_846_length_585_cov_1.45283_ID_1691.fasta	585		0	0	0.182866	0.210225	0.238654	0		0	718	0.180531	0.194185	0.214295	0
847	NODE_847_length_583_cov_2.49057_ID_1693.fasta	583		0	603.2	0.340806	0.30699	0.271999	0		0	638.6	0.337596	0.295638	0.248817	0
848	NODE_848_length_585_cov_2.09811_ID_1695.fasta	585		0	839.6	0.134712	0.215702	0.243311	0		0	2249	0.133723	0.198729	0.216456	0
849	NODE_849_length_585_cov_2.36415_ID_1697.fasta	585		0	0	0.13751	0.20613	0.249406	0		0	202.7	0.131341	0.197712	0.223653	0
850	NODE_850_length_586_cov_1.61321_ID_1699.fasta	586		0	0	0.182512	0.204507	0.239127	0		0	1087.5	0.16976	0.194537	0.21647	0
851	NODE_851_length_586_cov_2.47358_ID_1701.fasta	586		0	0	0.123414	0.180365	0.242697	0		0	65.9	0.13128	0.167669	0.218417	25.4
852	NODE_852_length_585_cov_1.04915_ID_1703.fasta	585		0	1032.3	0.185672	0.197499	0.234743	25.4		0	3280.3	0.169151	0.178838	0.210688	0
853	NODE_853_length_585_cov_1.04726_ID_1705.fasta	585		0	150.9	0.0888616	0.183272	0.244317	0		0	468.4	0.0914989	0.173089	0.220925	0
854	NODE_854_length_584_cov_1.02079_ID_1707.fasta	584		0	1343.3	0.0896353	0.214741	0.23507	0		0	2219.7	0.0911531	0.197429	0.209607	0
855	NODE_855_length_584_cov_0.935728_ID_1709.fasta	584		0	451.5	0.0940748	0.199958	0.232876	0		0	856.9	0.0862271	0.181784	0.206747	0
856	NODE_856_length_585_cov_3.99433_ID_1711.fasta	585		0	0	0.114255	0.214902	0.247503	0		0	330.7	0.119581	0.206449	0.224848	0
857	NODE_857_length_584_cov_1.75236_ID_1713.fasta	584		0	0	0.192542	0.245763	0.251424	0		0	33.1	0.192924	0.230595	0.22774	0
858	NODE_858_length_584_cov_4.36862_ID_1715.fasta	584		0	0	0.265746	0.313701	0.279315	0		0	31.3	0.266611	0.312719	0.259036	0
859	NODE_859_length_584_cov_0.982955_ID_1717.fasta	584		0	0	0.104304	0.203871	0.248604	0		0	460	0.0878072	0.187607	0.221512	0
860	NODE_860_length_584_cov_1.25758_ID_1719.fasta	584		0	0	0.377985	0.327521	0.268823	0		0	0	0.373242	0.314332	0.242334	0
861	NODE_861_length_584_cov_1.08144_ID_1721.fasta	584		0	612.8	0.0924494	0.17661	0.243877	0		0	786.8	0.094994	0.172916	0.218879	0
862	NODE_862_length_583_cov_3.40152_ID_1723.fasta	583		0	0	0.0729512	0.219573	0.245284	0		0	738.9	0.0673481	0.20152	0.218501	0
863	NODE_863_length_582_cov_3.54924_ID_1725.fasta	582		0	0	0.290075	0.285177	0.263551	0		0	0	0.29094	0.273931	0.237932	0
864	NODE_864_length_581_cov_0.996205_ID_1727.fasta	581		0	0	0.129509	0.222266	0.243889	0		0	537.2	0.129133	0.206445	0.218549	0
865	NODE_865_length_582_cov_1.6129_ID_1729.fasta	582		0	0	0.237316	0.236407	0.257528	0		0	158	0.235908	0.228673	0.238789	0
866	NODE_866_length_583_cov_1.18406_ID_1731.fasta	583		0	0	0.145305	0.194773	0.245726	0		0	111.1	0.148161	0.185051	0.219853	0
867	NODE_867_length_581_cov_2.60911_ID_1733.fasta	581		0	0	0.120626	0.185676	0.24499	0		0	361.9	0.126272	0.177702	0.219913	0
868	NODE_868_length_581_cov_2.54269_ID_1735.fasta	581		0	0	0.189784	0.230922	0.267887	0		0	28.1	0.197206	0.22978	0.248672	0
869	NODE_869_length_580_cov_3.13662_ID_1737.fasta	580		0	0	0.364362	0.3294	0.273462	0		0	159.2	0.36111	0.321784	0.249462	0
870	NODE_870_length_582_cov_1.05323_ID_1739.fasta	582		0	0	0.181178	0.226176	0.247792	0		0	25.8	0.183686	0.214158	0.222757	0
871	NODE_871_length_583_cov_1.30418_ID_1741.fasta	583		0	0	0.366642	0.330396	0.278485	0		0	0	0.364466	0.323871	0.255933	0
872	NODE_872_length_582_cov_2.21293_ID_1743.fasta	582		0	0	0.156166	0.204766	0.247211	0		0	310.3	0.158855	0.196198	0.22194	0
873	NODE_873_length_582_cov_1.18821_ID_1745.fasta	582		0	206	0.128204	0.205497	0.243606	25.4		0	431.3	0.134254	0.191918	0.217676	0
874	NODE_874_length_581_cov_7.84981_ID_1747.fasta	581		0	0	0.249315	0.258992	0.259661	0		0	0	0.253858	0.255921	0.234915	0
875	NODE_875_length_581_cov_6.05703_ID_1749.fasta	581		0	0	0.148265	0.200099	0.240684	0		0	330.8	0.13147	0.180789	0.219885	0
876	NODE_876_length_581_cov_1.85741_ID_1751.fasta	581		0	565.3	0.235171	0.257372	0.257234	0		0	790.4	0.232145	0.250514	0.232489	0
877	NODE_877_length_581_cov_8.43536_ID_1753.fasta	581		0	0	0.124317	0.206608	0.246078	0		0	411.5	0.118979	0.198319	0.223517	0
878	NODE_878_length_580_cov_1.06476_ID_1755.fasta	580		0	0	0.129356	0.197248	0.247741	0		0	30.4	0.141066	0.186717	0.224114	0
879	NODE_879_length_581_cov_1.01143_ID_1757.fasta	581		0	0	0.203573	0.251243	0.243882	0		0	1153.8	0.190333	0.23128	0.21574	0
880	NODE_880_length_578_cov_1.2819_ID_1759.fasta	578		0	0	0.176459	0.220723	0.245489	0		0	587.6	0.165214	0.210597	0.219222	0
881	NODE_881_length_580_cov_1.2381_ID_1761.fasta	580		0	59.3	0.357827	0.308373	0.271819	0		0	59.7	0.354397	0.296033	0.249613	0
882	NODE_882_length_579_cov_2.02476_ID_1763.fasta	579		0	0	0.0951114	0.203556	0.241608	0		0	335.2	0.0936443	0.185697	0.215152	0
883	NODE_883_length_582_cov_3.42857_ID_1765.fasta	582		0	0	0.183764	0.230108	0.247969	0		0	172.3	0.187316	0.212909	0.220875	0
884	NODE_884_length_580_cov_4.2381_ID_1767.fasta	580		0	2235.9	0.351436	0.311889	0.288537	0		0	2594.1	0.348132	0.299466	0.269579	0
885	NODE_885_length_580_cov_4.79238_ID_1769.fasta	580		0	0	0.16483	0.219333	0.258241	0		0	65.8	0.171003	0.211288	0.239485	0
886	NODE_886_length_577_cov_2.09542_ID_1771.fasta	577		0	0	0.351084	0.303954	0.268434	0		0	0	0.346648	0.292178	0.243939	0
887	NODE_887_length_578_cov_3.73855_ID_1773.fasta	578		0	0	0.134662	0.213107	0.251373	0		0	111.1	0.148758	0.209799	0.228597	0
888	NODE_888_length_578_cov_2.24046_ID_1775.fasta	578		0	0	0.225383	0.262453	0.250103	0		0	66.7	0.226462	0.250209	0.225466	0
889	NODE_889_length_579_cov_3.42366_ID_1777.fasta	579		0	92.3	0.294391	0.297802	0.263171	0		0	192.6	0.292259	0.2985	0.24028	0
890	NODE_890_length_580_cov_9.3416_ID_1779.fasta	580		0	0	0.129238	0.22926	0.240063	0		0	123.4	0.125785	0.21413	0.215404	0
891	NODE_891_length_579_cov_0.971319_ID_1781.fasta	579		0	0	0.27812	0.327511	0.270876	0		0	36.8	0.281749	0.32427	0.246758	0
892	NODE_892_length_577_cov_2.15488_ID_1783.fasta	577		0	0	0.150377	0.211592	0.236667	0		0	595.9	0.145436	0.195732	0.210616	0
893	NODE_893_length_577_cov_2.61377_ID_1785.fasta	577		0	0	0.411333	0.333297	0.278897	0		0	129.4	0.40571	0.319899	0.256223	0
894	NODE_894_length_578_cov_2.67495_ID_1787.fasta	578		0	0	0.321131	0.285275	0.278305	0		0	0	0.315666	0.278933	0.258524	0
895	NODE_895_length_578_cov_2.18547_ID_1789.fasta	578		0	0	0.160749	0.218105	0.257365	26.9		0	233.5	0.169082	0.215265	0.234242	0
896	NODE_896_length_577_cov_1.68834_ID_1791.fasta	577		0	0	0.0848792	0.18542	0.244169	0		0	326.2	0.0774681	0.172667	0.217914	0
897	NODE_897_length_579_cov_3.09178_ID_1793.fasta	579		0	298.5	0.0833673	0.179242	0.250482	0		0	586.5	0.0828044	0.176836	0.230941	26.9
898	NODE_898_length_578_cov_2.75143_ID_1795.fasta	578		0	457.7	0.13901	0.221453	0.240831	0		0	1040.9	0.134484	0.204547	0.213847	30.1
899	NODE_899_length_577_cov_1.03065_ID_1797.fasta	577		0	0	0.101947	0.188056	0.241772	0		0	594.8	0.100303	0.174933	0.218193	0
900	NODE_900_length_577_cov_2.02874_ID_1799.fasta	577		0	0	0.137369	0.195434	0.24325	0		0	64.9	0.139618	0.18614	0.220312	0
901	NODE_901_length_577_cov_1.27011_ID_1801.fasta	577		0	277.9	0.132917	0.218407	0.240987	0		0	726	0.142192	0.202194	0.218351	0
902	NODE_902_length_577_cov_1.02879_ID_1803.fasta	577		0	0	0.191946	0.244275	0.254321	0		0	168.3	0.195943	0.236255	0.229155	0
903	NODE_903_length_576_cov_1.00192_ID_1805.fasta	576		0	0	0.168784	0.234841	0.238112	0		0	782.7	0.155063	0.215269	0.211262	0
904	NODE_904_length_576_cov_0.955854_ID_1807.fasta	576		0	0	0.184833	0.25212	0.255795	0		0	48.4	0.188989	0.240357	0.230871	0
905	NODE_905_length_576_cov_1.03263_ID_1809.fasta	576		0	0	0.146298	0.230475	0.232178	0		0	1552.7	0.135321	0.21215	0.208538	0
906	NODE_906_length_576_cov_1.65835_ID_1811.fasta	576		0	349.9	0.105731	0.256389	0.236711	0		0	1679.4	0.0978391	0.237396	0.209908	0
907	NODE_907_length_577_cov_3.92322_ID_1813.fasta	577		0	0	0.125798	0.198549	0.248777	0		0	539.8	0.12727	0.186498	0.229573	0
908	NODE_908_length_576_cov_3.12284_ID_1815.fasta	576		0	0	0.261605	0.270337	0.247748	0		0	1484	0.244307	0.250983	0.219421	0
909	NODE_909_length_573_cov_1.05_ID_1817.fasta	573		0	0	0.0983234	0.179389	0.241636	0		0	198.5	0.0928067	0.164915	0.215419	0
910	NODE_910_length_573_cov_1.00962_ID_1819.fasta	573		0	0	0.0877573	0.174012	0.242908	0		0	187.9	0.0931334	0.164104	0.216907	0
911	NODE_911_length_575_cov_1.53462_ID_1821.fasta	575		0	0	0.165189	0.251175	0.240778	0		0	627.9	0.157271	0.231193	0.213195	0
912	NODE_912_length_575_cov_2.50385_ID_1823.fasta	575		0	117.6	0.146463	0.206171	0.244179	0		0	612.1	0.149262	0.196857	0.2207	0
913	NODE_913_length_577_cov_2.71154_ID_1825.fasta	577		0	0	0.0729297	0.189948	0.252043	0		0	160.3	0.071116	0.181324	0.225821	0
914	NODE_914_length_573_cov_1.05202_ID_1827.fasta	573		0	488.7	0.0935629	0.216578	0.239818	25.4		0	1682.5	0.0848706	0.198997	0.213976	0
915	NODE_915_length_574_cov_14.9634_ID_1829.fasta	574		0	0	0.179459	0.244196	0.240091	0		0	2652.2	0.171752	0.225032	0.212987	0
916	NODE_916_length_573_cov_2.85164_ID_1831.fasta	573		0	0	0.13155	0.18709	0.244819	0		0	1022.6	0.134531	0.176569	0.220454	0
917	NODE_917_length_574_cov_3.32177_ID_1833.fasta	574		0	151.4	0.257024	0.277328	0.272027	0		0	143.9	0.266516	0.276564	0.252474	0
918	NODE_918_length_573_cov_3.26782_ID_1835.fasta	573		0	0	0.130702	0.199373	0.241361	0		0	28.6	0.12391	0.187347	0.215378	0
919	NODE_919_length_573_cov_1.10618_ID_1837.fasta	573		0	518.3	0.127804	0.247041	0.243999	0		0	946.7	0.125461	0.227793	0.216433	0
920	NODE_920_length_571_cov_1.68919_ID_1839.fasta	571		0	0	0.152242	0.227112	0.252953	0		0	273.7	0.14849	0.214319	0.225525	0
921	NODE_921_length_572_cov_0.971042_ID_1841.fasta	572		0	0	0.121671	0.186926	0.237638	0		0	274.1	0.123975	0.173308	0.214321	0
922	NODE_922_length_572_cov_1.18726_ID_1843.fasta	572		0	0	0.0990741	0.215315	0.240618	0		0	280.5	0.0954394	0.196898	0.213643	0
923	NODE_923_length_576_cov_2.27027_ID_1845.fasta	576		0	0	0.131417	0.227283	0.240091	0		0	666.6	0.132811	0.208576	0.21267	0
924	NODE_924_length_573_cov_3.06371_ID_1847.fasta	573		0	0	0.317042	0.294423	0.271312	0		0	0	0.313386	0.287167	0.248514	0
925	NODE_925_length_572_cov_3.16988_ID_1849.fasta	572		0	0	0.397153	0.344411	0.273046	0		0	0	0.393341	0.330859	0.245541	0
926	NODE_926_length_571_cov_0.98646_ID_1851.fasta	571		0	393.8	0.0930379	0.19169	0.23495	0		0	868	0.0825474	0.172787	0.210069	0
927	NODE_927_length_573_cov_1.60735_ID_1853.fasta	573		0	0	0.0829552	0.1851	0.232231	0		0	579.8	0.0756431	0.170522	0.208033	0
928	NODE_928_length_572_cov_1.87814_ID_1855.fasta	572		0	116.6	0.323281	0.293192	0.269846	0		0	77.6	0.323101	0.287408	0.247209	0
929	NODE_929_length_572_cov_1.60928_ID_1857.fasta	572		0	0	0.123754	0.192283	0.239255	0		0	431.3	0.119881	0.176196	0.212337	0
930	NODE_930_length_572_cov_2.67698_ID_1859.fasta	572		0	0	0.308218	0.343354	0.269348	0		0	0	0.312403	0.346595	0.246946	0
931	NODE_931_length_573_cov_3.50484_ID_1861.fasta	573		0	92.6	0.192243	0.214187	0.243791	25.4		0	655.3	0.19638	0.20261	0.219482	0
932	NODE_932_length_569_cov_1.08915_ID_1863.fasta	569		0	0	0.242459	0.280041	0.277486	0		0	0	0.247452	0.280212	0.258372	0
933	NODE_933_length_571_cov_1.05039_ID_1865.fasta	571		0	0	0.172727	0.212092	0.251945	0		0	204.1	0.175222	0.199582	0.228616	0
934	NODE_934_length_571_cov_1.08721_ID_1867.fasta	571		0	0	0.128046	0.210157	0.246478	26.9		0	973	0.113925	0.195621	0.219136	0
935	NODE_935_length_571_cov_0.994186_ID_1869.fasta	571		0	0	0.350669	0.314198	0.278815	0		0	34.1	0.347813	0.305189	0.256388	0
936	NODE_936_length_570_cov_1.0969_ID_1871.fasta	570		0	349.2	0.149703	0.224201	0.243252	0		0	699.7	0.153481	0.206561	0.219265	0
937	NODE_937_length_573_cov_1.59884_ID_1873.fasta	573		0	0	0.0664214	0.187032	0.246586	0		0	87.1	0.070788	0.184225	0.223601	0
938	NODE_938_length_572_cov_1.43798_ID_1875.fasta	572		0	0	0.142698	0.258325	0.253059	0		0	411.3	0.129593	0.237716	0.224564	25.4
939	NODE_939_length_570_cov_1.83915_ID_1877.fasta	570		0	1091.3	0.206656	0.232832	0.24873	0		0	1145.7	0.20818	0.222235	0.223069	0
940	NODE_940_length_570_cov_2.94961_ID_1879.fasta	570		0	0	0.203694	0.18443	0.246891	0		0	100.8	0.215368	0.180196	0.223023	0
941	NODE_941_length_570_cov_4.30039_ID_1881.fasta	570		0	0	0.0999896	0.173909	0.239841	0		0	400.6	0.0949393	0.160706	0.220667	0
942	NODE_942_length_570_cov_3.78295_ID_1883.fasta	570		0	0	0.295427	0.307563	0.290636	0		0	60.8	0.29587	0.301662	0.271108	0
943	NODE_943_length_570_cov_1.10485_ID_1885.fasta	570		0	161.8	0.144467	0.213694	0.23959	0		0	472.4	0.145138	0.197876	0.213539	0
944	NODE_944_length_570_cov_1.01359_ID_1887.fasta	570		0	170.5	0.139971	0.210606	0.2508	0		0	464	0.148481	0.203182	0.227399	0
945	NODE_945_length_570_cov_0.935922_ID_1889.fasta	570		0	0	0.17479	0.185579	0.235623	0		0	921.8	0.160603	0.171775	0.211936	0
946	NODE_946_length_570_cov_2.5301_ID_1891.fasta	570		0	0	0.105645	0.187723	0.23718	0		0	481.3	0.1109	0.17492	0.212975	0
947	NODE_947_length_572_cov_2.87379_ID_1893.fasta	572		0	435.1	0.146161	0.213089	0.247302	0		0	636.4	0.152404	0.210682	0.224055	0
948	NODE_948_length_569_cov_2.19223_ID_1895.fasta	569		0	0	0.101662	0.178336	0.238111	0		0	295.2	0.103613	0.168862	0.214616	0
949	NODE_949_length_569_cov_0.957198_ID_1897.fasta	569		0	0	0.144393	0.206493	0.246409	25.4		0	510.1	0.153403	0.194204	0.222883	0
950	NODE_950_length_567_cov_1.06615_ID_1899.fasta	567		0	0	0.100859	0.209888	0.245275	0		0	326.1	0.0911632	0.207597	0.222086	0
951	NODE_951_length_567_cov_1.31907_ID_1901.fasta	567		0	0	0.346305	0.302405	0.272305	0		0	0	0.345079	0.29685	0.249527	0
952	NODE_952_length_568_cov_2.24125_ID_1903.fasta	568		0	207.1	0.107029	0.190147	0.240591	0		0	648.2	0.102637	0.177169	0.216264	0
953	NODE_953_length_568_cov_1.5614_ID_1905.fasta	568		0	0	0.214992	0.238285	0.257291	0		0	264.3	0.220648	0.235508	0.233651	0
954	NODE_954_length_567_cov_1.03119_ID_1907.fasta	567		0	0	0.157673	0.211586	0.23845	0		0	995.4	0.144912	0.195309	0.214981	0
955	NODE_955_length_567_cov_1.45809_ID_1909.fasta	567		0	0	0.0757244	0.195653	0.238947	0		0	291.4	0.0740005	0.181223	0.215737	0
956	NODE_956_length_569_cov_1.53801_ID_1911.fasta	569		0	608.5	0.127362	0.201856	0.245354	0		0	828.6	0.112825	0.18629	0.219469	0
957	NODE_957_length_568_cov_2.21248_ID_1913.fasta	568		0	0	0.0879045	0.190352	0.23975	0		0	874.1	0.0773607	0.173454	0.215464	0
958	NODE_958_length_566_cov_2.95322_ID_1915.fasta	566		0	0	0.147539	0.241302	0.265052	0		0	210.6	0.151018	0.239273	0.244054	0
959	NODE_959_length_569_cov_3.76218_ID_1917.fasta	569		0	115.7	0.368525	0.319497	0.274533	0		0	147.5	0.364578	0.314114	0.25187	0
960	NODE_960_length_568_cov_1.82066_ID_1919.fasta	568		0	0	0.39575	0.344276	0.277453	0		0	0	0.392695	0.331364	0.253117	0
961	NODE_961_length_567_cov_1.07422_ID_1921.fasta	567		0	167.4	0.120741	0.206877	0.248744	0		0	514.8	0.122004	0.196591	0.221985	0
962	NODE_962_length_566_cov_1.08203_ID_1923.fasta	566		0	356.4	0.108307	0.226052	0.239531	0		0	786.2	0.104696	0.208323	0.213603	0
963	NODE_963_length_568_cov_1.10352_ID_1925.fasta	568		0	419.8	0.0735733	0.192714	0.239238	0		0	1765.2	0.0779197	0.181078	0.213937	0
964	NODE_964_length_568_cov_3.93945_ID_1927.fasta	568		0	0	0.125451	0.204684	0.24441	0		0	206.4	0.122472	0.190523	0.217672	0
965	NODE_965_length_567_cov_1.06262_ID_1929.fasta	567		0	0	0.319421	0.3113	0.264281	0		0	29	0.31557	0.297847	0.238882	0
966	NODE_966_length_568_cov_1.03523_ID_1931.fasta	568		0	296.8	0.140647	0.211075	0.262691	0		0	565.8	0.149815	0.208186	0.242584	0
967	NODE_967_length_566_cov_0.958904_ID_1933.fasta	566		0	370.2	0.161615	0.203582	0.253168	0		0	677.3	0.167648	0.196025	0.228961	0
968	NODE_968_length_568_cov_1.25636_ID_1935.fasta	568		0	0	0.176601	0.234089	0.251083	0		0	27.2	0.178648	0.236824	0.229355	0
969	NODE_969_length_568_cov_1.56751_ID_1937.fasta	568		0	0	0.358672	0.319701	0.276012	0		0	0	0.35626	0.312475	0.252895	0
970	NODE_970_length_566_cov_1.60861_ID_1939.fasta	566		0	76	0.318743	0.304651	0.270629	0		0	111.8	0.315706	0.297749	0.247639	0
971	NODE_971_length_565_cov_2.54012_ID_1941.fasta	565		0	0	0.140089	0.220221	0.253372	0		0	357.7	0.134204	0.205347	0.225829	0
972	NODE_972_length_566_cov_1.54207_ID_1943.fasta	566		0	0	0.360704	0.326936	0.277647	0		0	0	0.35775	0.316608	0.255183	0
973	NODE_973_length_565_cov_3.58317_ID_1945.fasta	565		0	513.7	0.25018	0.278131	0.26565	0		0	475.8	0.25171	0.266182	0.242265	0
974	NODE_974_length_566_cov_3.74951_ID_1947.fasta	566		0	79.4	0.30877	0.292225	0.271895	0		0	164.3	0.305922	0.28404	0.249023	0
975	NODE_975_length_567_cov_3.44814_ID_1949.fasta	567		0	0	0.265337	0.272836	0.265297	0		0	0	0.268671	0.268655	0.242351	0
976	NODE_976_length_566_cov_0.956863_ID_1951.fasta	566		0	0	0.135833	0.211296	0.237339	0		0	309.6	0.13167	0.193635	0.211019	0
977	NODE_977_length_564_cov_1.23333_ID_1953.fasta	564		0	0	0.139415	0.214231	0.235168	25.4		0	470.2	0.12997	0.194488	0.210355	0
978	NODE_978_length_563_cov_1.16471_ID_1955.fasta	563		0	85.1	0.186184	0.254227	0.246257	0		0	1176.7	0.178931	0.236327	0.218334	0
979	NODE_979_length_568_cov_3.59608_ID_1957.fasta	568		0	0	0.36506	0.3213	0.270957	0		0	386.1	0.361673	0.31353	0.245253	0
980	NODE_980_length_566_cov_2.64902_ID_1959.fasta	566		0	0	0.257627	0.303137	0.285911	0		0	97.1	0.261156	0.297735	0.266197	0
981	NODE_981_length_565_cov_4.20196_ID_1961.fasta	565		0	0	0.302803	0.304992	0.267089	0		0	50.1	0.300005	0.300839	0.243295	0
982	NODE_982_length_564_cov_1.10413_ID_1963.fasta	564		0	0	0.428189	0.347895	0.277455	0		0	0	0.423376	0.33574	0.25355	0
983	NODE_983_length_564_cov_1.23183_ID_1965.fasta	564		0	0	0.180393	0.21072	0.237477	0		0	1118.7	0.165019	0.194582	0.212063	0
984	NODE_984_length_564_cov_2.91749_ID_1967.fasta	564		0	0	0.135514	0.195593	0.243466	0		0	1446.9	0.143581	0.187172	0.220478	0
985	NODE_985_length_564_cov_1.68173_ID_1969.fasta	564		0	0	0.140007	0.21398	0.235764	0		0	764.6	0.125341	0.194245	0.20921	0
986	NODE_986_length_563_cov_2.19646_ID_1971.fasta	563		0	0	0.228777	0.245886	0.261244	0		0	29.9	0.230081	0.239605	0.238299	0
987	NODE_987_length_564_cov_7.77996_ID_1973.fasta	564		0	69.8	0.279335	0.290899	0.279209	0		0	144.4	0.279199	0.285117	0.25891	0
988	NODE_988_length_564_cov_2.7053_ID_1975.fasta	564		0	0	0.148966	0.267963	0.257027	0		0	119.7	0.140523	0.248625	0.22863	0
989	NODE_989_length_563_cov_5.50491_ID_1977.fasta	563		0	0	0.175618	0.216831	0.257305	0		0	198.4	0.185656	0.210273	0.237636	0
990	NODE_990_length_561_cov_1.79921_ID_1979.fasta	561		0	1108.4	0.352852	0.328884	0.277414	0		0	1292.1	0.352053	0.324337	0.254642	0
991	NODE_991_length_562_cov_1.1378_ID_1981.fasta	562		0	0	0.138776	0.230387	0.24318	0		0	540.6	0.131239	0.211192	0.215463	0
992	NODE_992_length_566_cov_3.0374_ID_1983.fasta	566		0	0	0.1534	0.260642	0.248016	0		0	270.5	0.144293	0.241789	0.222048	0
993	NODE_993_length_565_cov_2.27953_ID_1985.fasta	565		0	0	0.0946414	0.191151	0.242899	0		0	209.5	0.0850728	0.178495	0.219801	0
994	NODE_994_length_561_cov_1.09665_ID_1987.fasta	561		0	0	0.0888005	0.177652	0.24743	0		0	275.9	0.0846609	0.168578	0.221096	0
995	NODE_995_length_561_cov_1.05325_ID_1989.fasta	561		0	0	0.100379	0.220336	0.235629	0		0	1117.7	0.0921939	0.202577	0.209646	0
996	NODE_996_length_559_cov_4.6568_ID_1991.fasta	559		0	0	0.174182	0.219577	0.239349	0		0	1704.4	0.161694	0.200275	0.211922	0
997	NODE_997_length_563_cov_7.60947_ID_1993.fasta	563		0	0	0.0764416	0.177407	0.248118	0		0	363.6	0.0760939	0.17752	0.225531	0
998	NODE_998_length_564_cov_3.35306_ID_1995.fasta	564		0	0	0.101038	0.178106	0.245898	0		0	30.9	0.110089	0.168141	0.221802	0
999	NODE_999_length_560_cov_3.48323_ID_1997.fasta	560		0	0	0.135938	0.210796	0.249161	0		0	0	0.142686	0.20802	0.22594	0
1000	NODE_1000_length_563_cov_6.46351_ID_1999.fasta	563		0	0	0.145361	0.206972	0.248825	0		0	407.3	0.133067	0.193964	0.222687	0
1001	NODE_1001_length_560_cov_0.968379_ID_2001.fasta	560		0	0	0.231357	0.246256	0.269018	0		0	0	0.241228	0.244366	0.249153	0
1002	NODE_1002_length_558_cov_1.01186_ID_2003.fasta	558		0	467.6	0.112476	0.192612	0.238868	0		0	1047.3	0.113777	0.17931	0.213558	0
1003	NODE_1003_length_564_cov_1.09091_ID_2005.fasta	564		0	0	0.170277	0.224062	0.245376	0		0	538.9	0.163043	0.20712	0.217752	0
1004	NODE_1004_length_560_cov_0.976285_ID_2007.fasta	560		0	0	0.294115	0.31022	0.271391	0		0	0	0.29882	0.306824	0.249082	0
1005	NODE_1005_length_562_cov_1.32411_ID_2009.fasta	562		0	0	0.185902	0.226151	0.24858	0		0	194.3	0.184145	0.209531	0.223608	0
1006	NODE_1006_length_562_cov_2.94269_ID_2011.fasta	562		0	0	0.298572	0.30362	0.285558	0		0	0	0.298183	0.300245	0.266111	0
1007	NODE_1007_length_561_cov_1.71937_ID_2013.fasta	561		0	0	0.458567	0.366826	0.273957	0		0	0	0.452102	0.351396	0.246507	0
1008	NODE_1008_length_561_cov_1.67984_ID_2015.fasta	561		0	0	0.41273	0.333552	0.268782	0		0	54.4	0.407316	0.32036	0.243263	0
1009	NODE_1009_length_562_cov_2.93083_ID_2017.fasta	562		0	0	0.280596	0.331744	0.270912	0		0	0	0.280352	0.330628	0.247765	0
1010	NODE_1010_length_561_cov_3.7747_ID_2019.fasta	561		0	119	0.272462	0.270881	0.259404	0		0	151.6	0.272682	0.261887	0.236246	0
1011	NODE_1011_length_560_cov_1.09109_ID_2021.fasta	560		0	0	0.142262	0.209734	0.242558	0		0	728.2	0.141394	0.1938	0.215321	0
1012	NODE_1012_length_560_cov_0.936634_ID_2023.fasta	560		0	691.7	0.11171	0.18266	0.231361	0		0	2964	0.0964814	0.165088	0.207182	0
1013	NODE_1013_length_561_cov_1.83366_ID_2025.fasta	561		0	0	0.102251	0.248298	0.237813	0		0	865.3	0.0962362	0.230546	0.211288	0
1014	NODE_1014_length_560_cov_1.56238_ID_2027.fasta	560		0	0	0.111496	0.190302	0.246496	0		0	178.7	0.122386	0.182801	0.221045	0
1015	NODE_1015_length_560_cov_1.47327_ID_2029.fasta	560		0	0	0.139819	0.212015	0.247836	0		0	588.9	0.137649	0.203662	0.22225	0
1016	NODE_1016_length_560_cov_2.14455_ID_2031.fasta	560		0	231.1	0.160577	0.191612	0.247106	0		0	406.6	0.166858	0.188226	0.223563	0
1017	NODE_1017_length_560_cov_1.9901_ID_2033.fasta	560		0	429	0.126818	0.250058	0.26291	0		0	666.9	0.124717	0.2413	0.238582	0
1018	NODE_1018_length_559_cov_3.62574_ID_2035.fasta	559		0	0	0.287523	0.289796	0.265576	0		0	94.9	0.28494	0.280718	0.24177	0
1019	NODE_1019_length_559_cov_0.934524_ID_2037.fasta	559		0	0	0.135872	0.184779	0.2423	0		0	490.4	0.139963	0.171615	0.217974	0
1020	NODE_1020_length_558_cov_2.51587_ID_2039.fasta	558		0	0	0.15323	0.24997	0.245793	0		0	217	0.142689	0.231571	0.218977	0
1021	NODE_1021_length_561_cov_2.17262_ID_2041.fasta	561		0	0	0.142533	0.263151	0.246822	0		0	171	0.133455	0.244578	0.220646	0
1022	NODE_1022_length_558_cov_1.34195_ID_2043.fasta	558		0	0	0.237154	0.27696	0.258872	0		0	0	0.240897	0.264275	0.232432	0
1023	NODE_1023_length_560_cov_1.09145_ID_2045.fasta	560		0	0	0.160878	0.243254	0.239361	0		0	1058.9	0.152609	0.225002	0.212723	0
1024	NODE_1024_length_558_cov_1.02386_ID_2047.fasta	558		0	0	0.160078	0.272198	0.242891	0		0	685.2	0.156279	0.253136	0.215971	0
1025	NODE_1025_length_558_cov_1.04771_ID_2049.fasta	558		0	0	0.303582	0.341271	0.286227	0		0	0	0.306506	0.343466	0.267293	0
1026	NODE_1026_length_559_cov_1.97614_ID_2051.fasta	559		0	0	0.160457	0.195062	0.248254	0		0	214.6	0.168801	0.181676	0.227498	0
1027	NODE_1027_length_558_cov_1.71372_ID_2053.fasta	558		0	0	0.121687	0.226205	0.251535	0		0	137.8	0.118041	0.217599	0.228796	0
1028	NODE_1028_length_558_cov_2.37972_ID_2055.fasta	558		0	0	0.0930138	0.202379	0.241683	0		0	347	0.0930165	0.191119	0.21809	0
1029	NODE_1029_length_557_cov_0.936255_ID_2057.fasta	557		0	0	0.12691	0.206206	0.232974	0		0	1153.9	0.117495	0.188606	0.209036	0
1030	NODE_1030_length_556_cov_0.936255_ID_2059.fasta	556		0	497.5	0.113161	0.196657	0.247597	0		0	1630.3	0.104435	0.182288	0.220077	0
1031	NODE_1031_length_557_cov_1.12749_ID_2061.fasta	557		0	955	0.0970376	0.175371	0.234622	0		0	1883.9	0.0917986	0.161661	0.210063	0
1032	NODE_1032_length_559_cov_1.53984_ID_2063.fasta	559		0	0	0.325588	0.302347	0.267778	0		0	318.4	0.322734	0.294978	0.242858	0
1033	NODE_1033_length_557_cov_1.08782_ID_2065.fasta	557		0	0	0.15474	0.195898	0.246201	0		0	199.4	0.14764	0.187994	0.222216	0
1034	NODE_1034_length_556_cov_3.49501_ID_2067.fasta	556		0	0	0.193305	0.257615	0.256536	0		0	0	0.197242	0.255297	0.233441	0
1035	NODE_1035_length_554_cov_4.93014_ID_2069.fasta	554		0	62	0.247886	0.271761	0.262271	0		0	79.1	0.249787	0.267796	0.239371	0
1036	NODE_1036_length_558_cov_3.51497_ID_2071.fasta	558		0	0	0.137666	0.193694	0.249137	0		0	108.4	0.146017	0.186828	0.225303	0
1037	NODE_1037_length_556_cov_1.096_ID_2073.fasta	556		0	0	0.37173	0.3301	0.271144	0		0	0	0.369608	0.320644	0.245737	0
1038	NODE_1038_length_555_cov_0.994_ID_2075.fasta	555		0	0	0.167422	0.238548	0.270315	0		0	0	0.175765	0.234218	0.250566	0
1039	NODE_1039_length_556_cov_1.168_ID_2077.fasta	556		0	108.5	0.142467	0.234683	0.253509	0		0	196.4	0.145673	0.226133	0.230798	0
1040	NODE_1040_length_554_cov_1.834_ID_2079.fasta	554		0	0	0.369791	0.339719	0.276985	0		0	0	0.366376	0.326542	0.252676	0
1041	NODE_1041_length_555_cov_2.554_ID_2081.fasta	555		0	0	0.22957	0.250745	0.264641	0		0	61.2	0.231391	0.241761	0.244714	0
1042	NODE_1042_length_552_cov_1.57515_ID_2083.fasta	552		0	0	0.145824	0.223812	0.251455	0		0	284.8	0.149644	0.212466	0.2254	0
1043	NODE_1043_length_554_cov_1.17635_ID_2085.fasta	554		0	0	0.166521	0.230464	0.242546	0		0	1722.5	0.159739	0.213883	0.216709	0
1044	NODE_1044_length_557_cov_1.53106_ID_2087.fasta	557		0	0	0.220786	0.256141	0.256218	0		0	85.7	0.218801	0.243305	0.232976	0
1045	NODE_1045_length_552_cov_3.66132_ID_2089.fasta	552		0	222	0.331833	0.313178	0.286247	0		0	219.6	0.327988	0.306436	0.26611	0
1046	NODE_1046_length_553_cov_1.14859_ID_2091.fasta	553		0	0	0.0747926	0.224121	0.247812	0		0	131.3	0.0692452	0.210634	0.224286	0
1047	NODE_1047_length_553_cov_1.09237_ID_2093.fasta	553		0	0	0.130959	0.246255	0.243017	0		0	259.4	0.124952	0.227088	0.215582	0
1048	NODE_1048_length_553_cov_1.09036_ID_2095.fasta	553		0	0	0.144002	0.209524	0.239924	0		0	1731.9	0.133046	0.194087	0.215533	0
1049	NODE_1049_length_553_cov_1.45181_ID_2097.fasta	553		0	0	0.1966	0.22906	0.255123	0		0	196.5	0.200877	0.224762	0.231889	0
1050	NODE_1050_length_552_cov_1.09237_ID_2099.fasta	552		0	91.5	0.403808	0.342802	0.269459	0		0	87.8	0.398994	0.328616	0.243363	0
1051	NODE_1051_length_554_cov_1.11647_ID_2101.fasta	554		0	0	0.137665	0.267863	0.23989	0		0	2042.7	0.125087	0.247871	0.212553	0
1052	NODE_1052_length_554_cov_1.66265_ID_2103.fasta	554		0	0	0.145363	0.215321	0.252486	0		0	0	0.15693	0.207011	0.228454	0
1053	NODE_1053_length_552_cov_2.59639_ID_2105.fasta	552		0	0	0.204318	0.221355	0.253626	0		0	55.8	0.203632	0.214379	0.228239	0
1054	NODE_1054_length_553_cov_1.08249_ID_2107.fasta	553		0	586.8	0.120598	0.24501	0.239494	0		0	1774.6	0.112002	0.226536	0.213106	0
1055	NODE_1055_length_551_cov_1.1006_ID_2109.fasta	551		0	0	0.127014	0.203699	0.25022	0		0	187.1	0.134412	0.191126	0.224513	0
1056	NODE_1056_length_552_cov_0.973843_ID_2111.fasta	552		0	0	0.104583	0.198115	0.234701	0		0	723.1	0.103528	0.179454	0.207956	0
1057	NODE_1057_length_550_cov_1.02012_ID_2113.fasta	550		0	0	0.198195	0.225056	0.249055	0		0	111	0.195752	0.207786	0.220787	0
1058	NODE_1058_length_552_cov_1.29175_ID_2115.fasta	552		0	0	0.303489	0.309553	0.287409	0		0	0	0.309689	0.306012	0.267258	0
1059	NODE_1059_length_550_cov_1.01811_ID_2117.fasta	550		0	0	0.0912144	0.206431	0.253408	0		0	88.4	0.0959829	0.198213	0.229273	0
1060	NODE_1060_length_551_cov_4.78471_ID_2119.fasta	551		0	0	0.111772	0.174869	0.252598	0		0	527.4	0.121912	0.16974	0.225315	0
1061	NODE_1061_length_550_cov_3.66197_ID_2121.fasta	550		0	0	0.163173	0.227709	0.256788	0		0	0	0.175358	0.228668	0.233779	0
1062	NODE_1062_length_553_cov_3.85111_ID_2123.fasta	553		0	0	0.153795	0.217551	0.241203	0		0	426.1	0.145502	0.207933	0.215362	0
1063	NODE_1063_length_551_cov_1.09879_ID_2125.fasta	551		0	0	0.184249	0.210207	0.254879	0		0	171.4	0.194908	0.21275	0.231135	0
1064	NODE_1064_length_551_cov_1.00202_ID_2127.fasta	551		0	0	0.141544	0.237839	0.245971	0		0	343.3	0.133838	0.218819	0.218123	0
1065	NODE_1065_length_552_cov_1.02016_ID_2129.fasta	552		0	0	0.223153	0.251556	0.257959	0		0	53.5	0.224267	0.242544	0.23179	0
1066	NODE_1066_length_553_cov_1.12702_ID_2131.fasta	553		0	0	0.213762	0.216089	0.237205	0		0	883.9	0.196888	0.19566	0.212244	0
1067	NODE_1067_length_551_cov_3.32258_ID_2133.fasta	551		0	0	0.199001	0.291998	0.271364	0		0	0	0.204266	0.287947	0.249217	0
1068	NODE_1068_length_551_cov_2.42742_ID_2135.fasta	551		0	0	0.155275	0.214397	0.237575	0		0	1737.4	0.15475	0.196618	0.211076	0
1069	NODE_1069_length_551_cov_2.92742_ID_2137.fasta	551		0	0	0.271872	0.294692	0.272905	0		0	30.4	0.270603	0.287126	0.249707	0
1070	NODE_1070_length_553_cov_3.74597_ID_2139.fasta	553		0	0	0.126309	0.188709	0.246074	0		0	260.3	0.123844	0.176394	0.22036	0
1071	NODE_1071_length_553_cov_134.387_ID_2141.fasta	553		0	0	0.248374	0.27463	0.258758	0		0	1339	0.231611	0.256035	0.230405	0
1072	NODE_1072_length_553_cov_1.87903_ID_2143.fasta	553		0	0	0.186685	0.249025	0.272889	0		0	174.4	0.192802	0.246797	0.25333	0
1073	NODE_1073_length_548_cov_1.56566_ID_2145.fasta	548		0	0	0.117136	0.221056	0.239041	0		0	991.3	0.112423	0.20241	0.211928	0
1074	NODE_1074_length_553_cov_1.98384_ID_2147.fasta	553		0	0	0.361269	0.314343	0.2702	0		0	0	0.357063	0.304225	0.246091	0
1075	NODE_1075_length_550_cov_1.40606_ID_2149.fasta	550		0	181.4	0.111759	0.178558	0.245185	0		0	1108	0.0975306	0.166987	0.221136	0
1076	NODE_1076_length_550_cov_1.60606_ID_2151.fasta	550		122	727.6	0.127548	0.198899	0.242601	0		0	815.3	0.120659	0.18691	0.215893	0
1077	NODE_1077_length_550_cov_1.98788_ID_2153.fasta	550		0	379.7	0.125082	0.227555	0.243953	0		0	1565.4	0.11014	0.207742	0.215951	0
1078	NODE_1078_length_550_cov_1.59596_ID_2155.fasta	550		0	0	0.10144	0.210875	0.256207	0		0	193.5	0.0953739	0.199347	0.229317	30.1
1079	NODE_1079_length_549_cov_1.61212_ID_2157.fasta	549		0	0	0.236346	0.26901	0.260537	0		0	28.1	0.237151	0.255596	0.237321	0
1080	NODE_1080_length_549_cov_2.60404_ID_2159.fasta	549		0	0	0.238975	0.250487	0.257557	0		0	107.8	0.243708	0.247964	0.233957	0
1081	NODE_1081_length_548_cov_0.961538_ID_2161.fasta	548		0	0	0.153882	0.223111	0.247778	0		0	276.9	0.151987	0.215443	0.221284	0
1082	NODE_1082_length_549_cov_1.02632_ID_2163.fasta	549		0	0	0.115755	0.182566	0.247973	0		0	31.3	0.123553	0.177745	0.223969	0
1083	NODE_1083_length_548_cov_3.12551_ID_2165.fasta	548		0	0	0.0820395	0.188902	0.24703	0		0	64.9	0.0921113	0.178115	0.222635	0
1084	NODE_1084_length_549_cov_1.48988_ID_2167.fasta	549		0	0	0.0768526	0.181569	0.244172	0		0	364.8	0.073831	0.169846	0.224373	0
1085	NODE_1085_length_551_cov_2.03239_ID_2169.fasta	551		0	0	0.246215	0.258831	0.252452	0		0	33.1	0.241698	0.240212	0.225979	0
1086	NODE_1086_length_548_cov_2.12551_ID_2171.fasta	548		0	297	0.301791	0.306695	0.26888	0		0	563.2	0.298544	0.302454	0.245297	0
1087	NODE_1087_length_549_cov_2.09919_ID_2173.fasta	549		0	0	0.092861	0.17485	0.238208	0		0	493.2	0.0772206	0.158339	0.211982	0
1088	NODE_1088_length_550_cov_1.91903_ID_2175.fasta	550		0	0	0.111479	0.200823	0.240574	0		0	600	0.11182	0.18548	0.216346	0
1089	NODE_1089_length_550_cov_2.8583_ID_2177.fasta	550		0	0	0.289019	0.300186	0.28094	0		0	0	0.290597	0.292719	0.259866	0
1090	NODE_1090_length_549_cov_2.65789_ID_2179.fasta	549		0	0	0.243528	0.300058	0.272818	0		0	0	0.255312	0.305802	0.252949	0
1091	NODE_1091_length_549_cov_1.1359_ID_2181.fasta	549		0	0	0.149685	0.230823	0.250276	0		0	114.2	0.151576	0.222393	0.226243	0
1092	NODE_1092_length_546_cov_1.02231_ID_2183.fasta	546		0	0	0.224864	0.227231	0.243093	0		0	1463.8	0.209857	0.211057	0.21663	0
1093	NODE_1093_length_550_cov_2.08722_ID_2185.fasta	550		0	362.7	0.253897	0.281491	0.268788	0		0	467.4	0.255894	0.278128	0.245506	0
1094	NODE_1094_length_548_cov_0.93712_ID_2187.fasta	548		0	445.5	0.0902687	0.181318	0.23861	0		0	1033.7	0.0789158	0.168165	0.2144	0
1095	NODE_1095_length_548_cov_1.74645_ID_2189.fasta	548		0	0	0.201766	0.292302	0.259189	0		0	2048.8	0.188834	0.272155	0.23026	0
1096	NODE_1096_length_547_cov_2.62272_ID_2191.fasta	547		0	0	0.102481	0.191736	0.248555	0		0	226.1	0.104612	0.177657	0.22143	0
1097	NODE_1097_length_549_cov_2.8641_ID_2193.fasta	549		0	0	0.094575	0.198133	0.247514	0		0	81.6	0.0904542	0.190238	0.224061	0
1098	NODE_1098_length_547_cov_1.1565_ID_2195.fasta	547		0	0	0.123593	0.196411	0.244248	0		0	458.8	0.110917	0.181651	0.217916	25.4
1099	NODE_1099_length_545_cov_1.12398_ID_2197.fasta	545		0	0	0.235139	0.251764	0.260241	0		0	0	0.241491	0.246262	0.236885	0
1100	NODE_1100_length_545_cov_0.979675_ID_2199.fasta	545		0	0	0.126642	0.209361	0.239314	0		0	318.8	0.123024	0.194624	0.213826	0
1101	NODE_1101_length_547_cov_1.69919_ID_2201.fasta	547		0	0	0.200316	0.219263	0.236997	0		0	264.9	0.191227	0.20449	0.211085	0
1102	NODE_1102_length_547_cov_1.60163_ID_2203.fasta	547		0	401.9	0.165449	0.187492	0.246558	0		0	638	0.151184	0.17684	0.222123	0
1103	NODE_1103_length_545_cov_2.37398_ID_2205.fasta	545		0	0	0.169509	0.22681	0.257246	0		0	56.2	0.182938	0.226402	0.234235	0
1104	NODE_1104_length_547_cov_1.05703_ID_2207.fasta	547		0	0	0.137259	0.254785	0.240849	0		0	333.4	0.131174	0.235307	0.213497	0
1105	NODE_1105_length_546_cov_1.27699_ID_2209.fasta	546		0	0	0.0588031	0.178067	0.2432	0		0	164.6	0.0603472	0.172253	0.217651	0
1106	NODE_1106_length_547_cov_1.61507_ID_2211.fasta	547		0	0	0.124995	0.247019	0.24915	0		0	247.7	0.119715	0.227713	0.221266	0
1107	NODE_1107_length_546_cov_2.79226_ID_2213.fasta	546		0	197.7	0.103785	0.213622	0.242459	0		0	606.3	0.103437	0.200669	0.218123	0
1108	NODE_1108_length_546_cov_1.46843_ID_2215.fasta	546		0	0	0.11959	0.218648	0.246841	0		0	170	0.122478	0.211852	0.221768	0
1109	NODE_1109_length_546_cov_2.62118_ID_2217.fasta	546		0	0	0.262519	0.290834	0.268701	0		0	0	0.269978	0.287237	0.246166	0
1110	NODE_1110_length_546_cov_4.04888_ID_2219.fasta	546		0	0	0.175774	0.283989	0.260853	0		0	0	0.1816	0.289107	0.237442	0
1111	NODE_1111_length_545_cov_3.6945_ID_2221.fasta	545		0	76.7	0.3511	0.318747	0.289578	0		0	131	0.347721	0.310278	0.269164	0
1112	NODE_1112_length_546_cov_1.44196_ID_2223.fasta	546		0	0	0.139742	0.254883	0.263653	0		0	230.2	0.129486	0.250804	0.240691	0
1113	NODE_1113_length_546_cov_1.52653_ID_2225.fasta	546		0	0	0.259348	0.29358	0.279368	0		0	29	0.261843	0.292866	0.259479	0
1114	NODE_1114_length_545_cov_0.932653_ID_2227.fasta	545		0	0	0.213318	0.241698	0.252232	0		0	35.9	0.215741	0.230236	0.227208	0
1115	NODE_1115_length_545_cov_1.00408_ID_2229.fasta	545		0	0	0.167838	0.222282	0.258837	0		0	163.5	0.170566	0.211351	0.239308	0
1116	NODE_1116_length_545_cov_0.930612_ID_2231.fasta	545		0	0	0.0852479	0.1854	0.250799	0		0	184.6	0.0937015	0.174512	0.224093	0
1117	NODE_1117_length_547_cov_1.17143_ID_2233.fasta	547		0	0	0.142019	0.192278	0.239102	0		0	147.3	0.145916	0.179317	0.214952	0
1118	NODE_1118_length_547_cov_2.74898_ID_2235.fasta	547		0	0	0.201214	0.220856	0.26642	0		0	56.7	0.207611	0.219947	0.245655	0
1119	NODE_1119_length_546_cov_2.79388_ID_2237.fasta	546		0	0	0.309516	0.294576	0.268631	0		0	0	0.305046	0.28413	0.245059	0
1120	NODE_1120_length_544_cov_0.93865_ID_2239.fasta	544		0	0	0.201016	0.216333	0.239551	0		0	1329.8	0.184816	0.197401	0.215554	0
1121	NODE_1121_length_545_cov_2.13906_ID_2241.fasta	545		0	332.5	0.141162	0.213258	0.238259	0		0	2238.7	0.131823	0.196725	0.213676	0
1122	NODE_1122_length_544_cov_2.40082_ID_2243.fasta	544		0	0	0.198938	0.261871	0.259149	0		0	51.2	0.205436	0.26216	0.23542	0
1123	NODE_1123_length_543_cov_2.28425_ID_2245.fasta	543		0	0	0.103932	0.198966	0.239822	0		0	1499.3	0.0981213	0.184583	0.213962	0
1124	NODE_1124_length_544_cov_1.31084_ID_2247.fasta	544		0	115.8	0.314182	0.308994	0.272131	0		0	124	0.314297	0.299877	0.247723	0
1125	NODE_1125_length_544_cov_2.87526_ID_2249.fasta	544		0	0	0.305289	0.299278	0.269155	0		0	98	0.307031	0.293805	0.246278	0
1126	NODE_1126_length_545_cov_4.32924_ID_2251.fasta	545		0	0	0.238646	0.291465	0.264356	0		0	32.2	0.241275	0.289019	0.240986	0
1127	NODE_1127_length_545_cov_1.17828_ID_2253.fasta	545		0	575.5	0.117541	0.227114	0.241389	0		0	1567.4	0.10754	0.210811	0.215265	0
1128	NODE_1128_length_546_cov_1.60656_ID_2255.fasta	546		0	0	0.298357	0.287456	0.270051	0		0	25.8	0.300623	0.282386	0.247366	0
1129	NODE_1129_length_543_cov_3.12705_ID_2257.fasta	543		0	0	0.0516476	0.203751	0.249648	0		0	537.1	0.0634218	0.206523	0.226729	0
1130	NODE_1130_length_542_cov_2.80943_ID_2259.fasta	542		0	0	0.139079	0.215961	0.238336	0		0	440.6	0.135556	0.198406	0.212024	0
1131	NODE_1131_length_543_cov_3.75_ID_2261.fasta	543		0	0	0.370762	0.323437	0.270809	0		0	0	0.365952	0.311228	0.245021	0
1132	NODE_1132_length_541_cov_1.10472_ID_2263.fasta	541		0	0	0.13862	0.187599	0.244425	0		0	262.6	0.14282	0.176884	0.220022	0
1133	NODE_1133_length_542_cov_1.26078_ID_2265.fasta	542		0	0	0.122685	0.193792	0.247383	0		0	282.2	0.127103	0.18453	0.226864	0
1134	NODE_1134_length_541_cov_2.20534_ID_2267.fasta	541		0	0	0.228523	0.257953	0.263835	0		0	101.1	0.235297	0.257991	0.240567	0
1135	NODE_1135_length_541_cov_2.74743_ID_2269.fasta	541		0	0	0.307223	0.303496	0.273763	0		0	0	0.304574	0.291983	0.250648	0
1136	NODE_1136_length_543_cov_2.75975_ID_2271.fasta	543		0	0	0.26387	0.255738	0.260562	0		0	0	0.270472	0.249154	0.237642	0
1137	NODE_1137_length_539_cov_5.91581_ID_2273.fasta	539		0	0	0.133694	0.216584	0.246812	0		0	258.4	0.120368	0.200059	0.222028	0
1138	NODE_1138_length_541_cov_2.87885_ID_2275.fasta	541		0	0	0.191806	0.232189	0.261705	0		0	0	0.196139	0.224661	0.241419	0
1139	NODE_1139_length_540_cov_5.29979_ID_2277.fasta	540		0	0	0.190866	0.230863	0.257302	0		0	48.8	0.192947	0.227741	0.233406	0
1140	NODE_1140_length_542_cov_1.56584_ID_2279.fasta	542		0	0	0.173491	0.234424	0.245256	0		0	224.7	0.162091	0.217186	0.22086	0
1141	NODE_1141_length_541_cov_1.51029_ID_2281.fasta	541		0	0	0.373408	0.34057	0.274109	0		0	0	0.372449	0.330671	0.249063	0
1142	NODE_1142_length_542_cov_1.22222_ID_2283.fasta	542		0	243.3	0.210999	0.242195	0.252157	0		0	317.9	0.216413	0.238274	0.229182	0
1143	NODE_1143_length_541_cov_2.42593_ID_2285.fasta	541		0	0	0.209254	0.221677	0.26524	0		0	32.7	0.218922	0.215945	0.245272	0
1144	NODE_1144_length_543_cov_1.66872_ID_2287.fasta	543		0	0	0.142914	0.210209	0.238925	0		0	762	0.130956	0.195152	0.213307	0
1145	NODE_1145_length_539_cov_2.14403_ID_2289.fasta	539		0	0	0.186803	0.218979	0.263636	0		0	56.2	0.194644	0.216886	0.243718	0
1146	NODE_1146_length_541_cov_1.49691_ID_2291.fasta	541		0	80.4	0.261478	0.266837	0.278539	0		0	103	0.260022	0.260925	0.25795	0
1147	NODE_1147_length_540_cov_1.07629_ID_2293.fasta	540		0	636.8	0.139213	0.221144	0.240914	0		0	1886.3	0.127359	0.201549	0.213962	0
1148	NODE_1148_length_541_cov_2.16495_ID_2295.fasta	541		0	3746.5	0.124002	0.232622	0.24635	0		0	3722.9	0.120615	0.218788	0.222887	0
1149	NODE_1149_length_540_cov_1.71134_ID_2297.fasta	540		0	299.3	0.141365	0.193813	0.25666	0		0	104.5	0.147826	0.192112	0.236195	0
1150	NODE_1150_length_540_cov_1.74227_ID_2299.fasta	540		0	697.6	0.166302	0.238669	0.242535	0		0	821.5	0.164795	0.22032	0.215876	0
1151	NODE_1151_length_540_cov_2.25979_ID_2301.fasta	540		0	0	0.247409	0.295759	0.244396	0		0	2646.1	0.232214	0.274885	0.216025	0
1152	NODE_1152_length_540_cov_7.0433_ID_2303.fasta	540		0	0	0.153435	0.23914	0.240648	0		0	903.3	0.137775	0.220232	0.214307	0
1153	NODE_1153_length_540_cov_3.17938_ID_2305.fasta	540		0	0	0.0878983	0.171514	0.242378	0		0	356.5	0.092338	0.163438	0.217973	0
1154	NODE_1154_length_540_cov_0.997934_ID_2307.fasta	540		0	0	0.221032	0.236924	0.266196	0		0	0	0.226682	0.232337	0.246083	0
1155	NODE_1155_length_539_cov_1.16322_ID_2309.fasta	539		0	608.8	0.137881	0.196806	0.231364	0		0	1142.5	0.124091	0.180682	0.207337	0
1156	NODE_1156_length_540_cov_1.03719_ID_2311.fasta	540		0	330.2	0.163648	0.269071	0.238465	0		0	771.5	0.157962	0.249213	0.211049	0
1157	NODE_1157_length_538_cov_1.17769_ID_2313.fasta	538		0	141.8	0.0483332	0.181713	0.251522	0		0	357.4	0.0588533	0.180612	0.230985	0
1158	NODE_1158_length_539_cov_1.20455_ID_2315.fasta	539		0	0	0.152027	0.271835	0.243069	0		0	504.4	0.13772	0.251844	0.215106	0
1159	NODE_1159_length_537_cov_0.968944_ID_2317.fasta	537		0	0	0.0948352	0.21607	0.24051	0		0	1369.6	0.0874435	0.200642	0.21458	0
1160	NODE_1160_length_538_cov_0.995859_ID_2319.fasta	538		0	0	0.125378	0.194816	0.242796	0		0	122	0.128857	0.18188	0.218332	0
1161	NODE_1161_length_538_cov_1.01035_ID_2321.fasta	538		0	0	0.356344	0.328543	0.274609	0		0	65.4	0.355306	0.323472	0.251415	0
1162	NODE_1162_length_539_cov_2.16563_ID_2323.fasta	539		0	0	0.345932	0.312311	0.269449	0		0	0	0.34388	0.302901	0.244654	0
1163	NODE_1163_length_538_cov_1.73292_ID_2325.fasta	538		0	0	0.081294	0.199812	0.248164	0		0	494.8	0.0719751	0.186708	0.223932	0
1164	NODE_1164_length_538_cov_1.9089_ID_2327.fasta	538		0	0	0.341288	0.320297	0.278316	0		0	27.6	0.338029	0.311312	0.255197	0
1165	NODE_1165_length_535_cov_1.15768_ID_2329.fasta	535		0	107.1	0.23414	0.256172	0.269762	0		0	124.2	0.234825	0.249885	0.249519	0
1166	NODE_1166_length_537_cov_1.21369_ID_2331.fasta	537		0	0	0.0938145	0.181166	0.238437	0		0	467.7	0.0847573	0.170983	0.213522	0
1167	NODE_1167_length_538_cov_1.39004_ID_2333.fasta	538		0	0	0.0709915	0.175938	0.242037	0		0	88.4	0.0778787	0.163244	0.217268	0
1168	NODE_1168_length_537_cov_1.34025_ID_2335.fasta	537		0	0	0.0749185	0.214316	0.24815	0		0	475.5	0.0776843	0.202472	0.224499	0
1169	NODE_1169_length_538_cov_1.97925_ID_2337.fasta	538		0	356.6	0.183679	0.243968	0.239148	0		0	1059	0.167568	0.223916	0.212548	0
1170	NODE_1170_length_536_cov_4.90871_ID_2339.fasta	536		0	0	0.22741	0.271337	0.264514	0		0	0	0.229841	0.269333	0.24083	0
1171	NODE_1171_length_537_cov_1.8527_ID_2341.fasta	537		0	0	0.175608	0.234173	0.247564	0		0	285.6	0.169009	0.216857	0.222728	0
1172	NODE_1172_length_536_cov_2.10603_ID_2343.fasta	536		0	448	0.203124	0.265144	0.269721	0		0	632.8	0.217015	0.270246	0.24913	0
1173	NODE_1173_length_536_cov_1.00416_ID_2345.fasta	536		0	0	0.0999884	0.182527	0.23843	25.4		0	297.9	0.0995999	0.174421	0.214839	0
1174	NODE_1174_length_534_cov_1.22661_ID_2347.fasta	534		0	0	0.183816	0.212289	0.252652	0		0	46.6	0.192281	0.204843	0.229132	0
1175	NODE_1175_length_536_cov_0.95842_ID_2349.fasta	536		0	0	0.0923907	0.186177	0.241124	0		0	177	0.0918043	0.169725	0.214807	0
1176	NODE_1176_length_535_cov_1.58004_ID_2351.fasta	535		0	0	0.113022	0.21136	0.238636	0		0	440.7	0.110668	0.195541	0.214211	0
1177	NODE_1177_length_536_cov_2.13514_ID_2353.fasta	536		0	0	0.156018	0.22643	0.249079	0		0	60.8	0.156563	0.224899	0.223283	0
1178	NODE_1178_length_538_cov_1.57796_ID_2355.fasta	538		0	0	0.142216	0.223373	0.253334	0		0	127.1	0.152302	0.217059	0.23003	0
1179	NODE_1179_length_536_cov_2.27443_ID_2357.fasta	536		0	110.7	0.22625	0.25935	0.270607	0		0	242.4	0.228393	0.257524	0.250108	0
1180	NODE_1180_length_536_cov_1.65073_ID_2359.fasta	536		0	1327.5	0.161709	0.232069	0.239245	0		0	2213.2	0.154611	0.215722	0.212584	0
1181	NODE_1181_length_536_cov_2.23077_ID_2361.fasta	536		0	0	0.127415	0.221072	0.243947	0		0	667.9	0.122325	0.20862	0.217986	0
1182	NODE_1182_length_537_cov_2.62994_ID_2363.fasta	537		0	0	0.292589	0.290885	0.284408	0		0	0	0.29073	0.281136	0.264231	0
1183	NODE_1183_length_536_cov_4.22245_ID_2365.fasta	536		0	0	0.0637769	0.180547	0.242639	0		0	216	0.0590736	0.163519	0.221783	0
1184	NODE_1184_length_535_cov_1.18542_ID_2367.fasta	535		0	0	0.136953	0.255424	0.236211	0		0	496.8	0.126683	0.235785	0.209536	0
1185	NODE_1185_length_536_cov_1.01042_ID_2369.fasta	536		0	0	0.193489	0.205759	0.25523	0		0	166.5	0.201566	0.200723	0.235139	0
1186	NODE_1186_length_535_cov_1.03333_ID_2371.fasta	535		0	0	0.204377	0.255636	0.275571	0		0	77.9	0.208952	0.248395	0.255737	0
1187	NODE_1187_length_536_cov_1.0625_ID_2373.fasta	536		0	205.6	0.144172	0.272873	0.248396	0		0	1004	0.130212	0.252786	0.220182	0
1188	NODE_1188_length_535_cov_1.95417_ID_2375.fasta	535		0	0	0.13622	0.197411	0.252467	0		0	153.4	0.143201	0.188038	0.232082	0
1189	NODE_1189_length_535_cov_2.42083_ID_2377.fasta	535		0	0	0.17929	0.216897	0.257924	0		0	0	0.188369	0.213426	0.23703	0
1190	NODE_1190_length_535_cov_2.59167_ID_2379.fasta	535		0	0	0.366422	0.31561	0.274002	0		0	0	0.363835	0.308414	0.251163	0
1191	NODE_1191_length_536_cov_2.48958_ID_2381.fasta	536		0	0	0.120591	0.240102	0.254796	0		0	253.2	0.125899	0.242559	0.231425	0
1192	NODE_1192_length_534_cov_1.09395_ID_2383.fasta	534		0	0	0.180228	0.227303	0.245321	0		0	831.2	0.165898	0.206872	0.216804	0
1193	NODE_1193_length_534_cov_1.13361_ID_2385.fasta	534		0	0	0.278563	0.320213	0.274757	0		0	0	0.284192	0.325305	0.254517	0
1194	NODE_1194_length_533_cov_1.22129_ID_2387.fasta	533		0	0	0.200065	0.242914	0.260416	0		0	34.1	0.206002	0.241206	0.236631	0
1195	NODE_1195_length_535_cov_1.09186_ID_2389.fasta	535		0	418.6	0.145682	0.205665	0.239105	0		0	701.1	0.146079	0.18798	0.214094	0
1196	NODE_1196_length_535_cov_1.98539_ID_2391.fasta	535		0	9099.3	0.0845517	0.172123	0.2374	0		981	9813.3	0.0891302	0.159099	0.213518	0
1197	NODE_1197_length_532_cov_1.26778_ID_2393.fasta	532		0	0	0.293668	0.296445	0.265924	0		0	0	0.297103	0.291451	0.241235	0
1198	NODE_1198_length_533_cov_1.14017_ID_2395.fasta	533		0	0	0.153506	0.177585	0.235913	0		0	425.3	0.140066	0.170033	0.212279	0
1199	NODE_1199_length_534_cov_1.63598_ID_2397.fasta	534		0	0	0.146064	0.195854	0.261442	0		0	0	0.159945	0.191613	0.241448	0
1200	NODE_1200_length_532_cov_1.37448_ID_2399.fasta	532		0	0	0.112556	0.188375	0.238502	0		0	1096.9	0.0996363	0.175301	0.213859	0
1201	NODE_1201_length_532_cov_2.14435_ID_2401.fasta	532		0	750.4	0.131312	0.24569	0.238478	0		0	1337.4	0.115773	0.225727	0.211725	0
1202	NODE_1202_length_534_cov_2.68619_ID_2403.fasta	534		0	0	0.142073	0.219402	0.249076	0		0	25.8	0.132631	0.203264	0.224754	0
1203	NODE_1203_length_532_cov_2.46444_ID_2405.fasta	532		0	0	0.106168	0.229932	0.249932	0		0	282.8	0.100136	0.216078	0.224587	0
1204	NODE_1204_length_534_cov_1.15272_ID_2407.fasta	534		0	0	0.0776832	0.207595	0.255567	0		0	204.1	0.0690883	0.198008	0.228172	0
1205	NODE_1205_length_532_cov_4.25523_ID_2409.fasta	532		0	0	0.171717	0.206431	0.249924	0		0	27.6	0.176914	0.198414	0.226236	0
1206	NODE_1206_length_533_cov_6.58577_ID_2411.fasta	533		0	0	0.253674	0.292454	0.278915	0		0	32.7	0.258853	0.289325	0.258203	0
1207	NODE_1207_length_532_cov_1.05451_ID_2413.fasta	532		0	0	0.123429	0.203814	0.243786	0		0	185.7	0.125768	0.196307	0.220408	0
1208	NODE_1208_length_531_cov_1.33962_ID_2415.fasta	531		0	653.5	0.32812	0.31311	0.273858	0		0	522.4	0.329132	0.306531	0.250995	0
1209	NODE_1209_length_531_cov_2.19916_ID_2417.fasta	531		0	0	0.161203	0.21217	0.260494	0		0	31.3	0.170725	0.205026	0.239927	0
1210	NODE_1210_length_532_cov_1.72327_ID_2419.fasta	532		0	2106.5	0.151468	0.227055	0.236723	0		0	2350.1	0.147575	0.208122	0.212148	0
1211	NODE_1211_length_531_cov_1.24948_ID_2421.fasta	531		0	0	0.171789	0.217508	0.244574	25.4		0	203.6	0.167006	0.203985	0.219971	0
1212	NODE_1212_length_532_cov_1.64151_ID_2423.fasta	532		0	0	0.215861	0.282765	0.248558	0		0	471.8	0.207819	0.264487	0.221347	0
1213	NODE_1213_length_533_cov_2.0566_ID_2425.fasta	533		0	0	0.167921	0.237565	0.255395	0		0	118.8	0.173205	0.237649	0.232306	0
1214	NODE_1214_length_531_cov_2.20755_ID_2427.fasta	531		0	0	0.42134	0.36492	0.278741	0		0	0	0.417109	0.356839	0.254512	0
1215	NODE_1215_length_531_cov_1.18697_ID_2429.fasta	531		0	0	0.333977	0.342668	0.277295	0		0	0	0.33788	0.339825	0.253922	0
1216	NODE_1216_length_529_cov_2.19328_ID_2431.fasta	529		0	0	0.125196	0.211627	0.244239	0		0	490.4	0.127582	0.194923	0.219597	0
1217	NODE_1217_length_534_cov_1.04622_ID_2433.fasta	534		0	0	0.245218	0.259451	0.263749	0		0	26.3	0.243953	0.251652	0.23992	0
1218	NODE_1218_length_530_cov_3.29832_ID_2435.fasta	530		0	0	0.304236	0.321739	0.273464	0		0	29.5	0.305151	0.318656	0.250652	0
1219	NODE_1219_length_532_cov_1.29832_ID_2437.fasta	532		0	277.2	0.171951	0.266962	0.240811	0		0	1208.8	0.160997	0.247024	0.213069	0
1220	NODE_1220_length_531_cov_2.29832_ID_2439.fasta	531		0	0	0.101584	0.215158	0.260765	0		0	0	0.0969552	0.210336	0.240874	0
1221	NODE_1221_length_530_cov_1.18526_ID_2441.fasta	530		0	334.6	0.185901	0.244865	0.236485	0		0	1441	0.168642	0.224407	0.210003	0
1222	NODE_1222_length_530_cov_0.928421_ID_2443.fasta	530		0	1920	0.243266	0.25793	0.245841	25.4		0	4082.6	0.226993	0.23706	0.216998	0
1223	NODE_1223_length_529_cov_1.34947_ID_2445.fasta	529		0	0	0.198481	0.21243	0.245132	0		0	195.3	0.203538	0.200571	0.220557	0
1224	NODE_1224_length_531_cov_4.00632_ID_2447.fasta	531		0	0	0.34098	0.313411	0.275676	0		0	0	0.340898	0.307376	0.252656	0
1225	NODE_1225_length_530_cov_2.47789_ID_2449.fasta	530		0	0	0.121013	0.208381	0.243022	0		0	730.5	0.110515	0.188767	0.215288	0
1226	NODE_1226_length_529_cov_1.16667_ID_2451.fasta	529		0	0	0.323224	0.30527	0.273085	0		0	0	0.321711	0.29681	0.249856	0
1227	NODE_1227_length_529_cov_1.00422_ID_2453.fasta	529		0	169.5	0.128313	0.228872	0.246424	0		0	493.6	0.119958	0.210712	0.220352	0
1228	NODE_1228_length_529_cov_0.936709_ID_2455.fasta	529		0	0	0.14263	0.176099	0.251703	0		0	57.1	0.152589	0.171785	0.230259	0
1229	NODE_1229_length_528_cov_1.10549_ID_2457.fasta	528		0	0	0.188341	0.211654	0.250096	0		0	61.2	0.196865	0.209425	0.225848	0
1230	NODE_1230_length_529_cov_1.48312_ID_2459.fasta	529		0	0	0.0908767	0.19846	0.236645	0		0	266.6	0.075954	0.181359	0.211597	0
1231	NODE_1231_length_530_cov_3.16034_ID_2461.fasta	530		0	242.3	0.192535	0.247968	0.2584	0		0	381.7	0.197204	0.23968	0.234016	0
1232	NODE_1232_length_528_cov_0.966173_ID_2463.fasta	528		0	340.4	0.203978	0.226559	0.242259	0		0	1457	0.20687	0.21164	0.21811	0
1233	NODE_1233_length_528_cov_0.928118_ID_2465.fasta	528		0	0	0.0748204	0.188444	0.252819	0		0	360.8	0.078435	0.178599	0.230763	0
1234	NODE_1234_length_529_cov_1.08245_ID_2467.fasta	529		0	0	0.138902	0.17421	0.256117	0		0	213.5	0.147871	0.165813	0.234859	0
1235	NODE_1235_length_528_cov_1.36364_ID_2469.fasta	528		0	0	0.227628	0.209221	0.240296	0		0	779.4	0.21302	0.196273	0.217332	0
1236	NODE_1236_length_526_cov_1.56025_ID_2471.fasta	526		0	126.3	0.0789866	0.200424	0.251143	0		0	185.9	0.0906371	0.190612	0.227263	0
1237	NODE_1237_length_529_cov_0.964059_ID_2473.fasta	529		0	0	0.0946253	0.185283	0.245399	0		0	366.7	0.0791707	0.175506	0.221453	0
1238	NODE_1238_length_528_cov_1.69345_ID_2475.fasta	528		0	0	0.0335034	0.195418	0.250077	0		0	319.1	0.0366577	0.185669	0.226513	0
1239	NODE_1239_length_530_cov_1.23679_ID_2477.fasta	530		0	0	0.113521	0.184631	0.239563	0		0	57.1	0.111496	0.170275	0.21358	0
1240	NODE_1240_length_532_cov_1.62791_ID_2479.fasta	532		0	0	0.132208	0.223326	0.249502	0		0	260.7	0.131011	0.209521	0.223896	0
1241	NODE_1241_length_528_cov_2.4334_ID_2481.fasta	528		0	0	0.187423	0.221774	0.259671	0		0	59.9	0.19565	0.217526	0.239565	0
1242	NODE_1242_length_529_cov_2.82241_ID_2483.fasta	529		0	0	0.195748	0.244851	0.261741	0		0	0	0.199893	0.235042	0.238547	0
1243	NODE_1243_length_528_cov_0.934322_ID_2485.fasta	528		0	0	0.170196	0.214815	0.24559	0		0	274.5	0.178977	0.197192	0.220675	0
1244	NODE_1244_length_527_cov_2.41102_ID_2487.fasta	527		0	0	0.129674	0.250367	0.240232	0		0	602.2	0.12752	0.232104	0.214259	0
1245	NODE_1245_length_529_cov_1.18008_ID_2489.fasta	529		0	272.1	0.0768211	0.182543	0.24558	0		0	420.7	0.0756822	0.173637	0.221932	0
1246	NODE_1246_length_526_cov_1.20763_ID_2491.fasta	526		0	0	0.206554	0.254684	0.25708	0		0	0	0.207759	0.240552	0.232741	0
1247	NODE_1247_length_527_cov_1.13983_ID_2493.fasta	527		0	0	0.0704128	0.197139	0.247995	0		0	91.7	0.0762588	0.182252	0.226935	0
1248	NODE_1248_length_527_cov_1.22458_ID_2495.fasta	527		0	298.3	0.114214	0.220299	0.251287	0		0	642.1	0.111702	0.214083	0.227656	0
1249	NODE_1249_length_527_cov_1.65678_ID_2497.fasta	527		0	0	0.0927207	0.224351	0.250604	0		0	259.3	0.0988983	0.209517	0.223529	0
1250	NODE_1250_length_527_cov_1.26483_ID_2499.fasta	527		0	183.1	0.153141	0.187081	0.236185	0		0	1506.5	0.140509	0.172413	0.210325	0
1251	NODE_1251_length_525_cov_1.10381_ID_2501.fasta	525		0	0	0.168525	0.234395	0.24351	0		0	296.1	0.162302	0.218117	0.217332	0
1252	NODE_1252_length_527_cov_1.52754_ID_2503.fasta	527		0	210.9	0.105746	0.194644	0.250885	0		0	307.1	0.111468	0.186827	0.224153	0
1253	NODE_1253_length_527_cov_3.3178_ID_2505.fasta	527		0	0	0.235078	0.269159	0.259133	0		0	0	0.234906	0.261965	0.234053	0
1254	NODE_1254_length_527_cov_2.84746_ID_2507.fasta	527		0	0	0.198159	0.236228	0.2531	0		0	31.8	0.1969	0.222586	0.228817	0
1255	NODE_1255_length_525_cov_0.974522_ID_2509.fasta	525		0	270.6	0.156811	0.244504	0.233387	0		0	2981.1	0.144713	0.225159	0.208894	0
1256	NODE_1256_length_526_cov_2.76433_ID_2511.fasta	526		0	0	0.126782	0.223242	0.263583	0		0	191.1	0.132332	0.220861	0.242988	0
1257	NODE_1257_length_524_cov_4.8896_ID_2513.fasta	524		0	361.8	0.269054	0.279306	0.267349	0		0	426.1	0.268854	0.271143	0.242297	0
1258	NODE_1258_length_524_cov_1.17447_ID_2515.fasta	524		0	0	0.150811	0.231982	0.238337	0		0	567.2	0.144192	0.213657	0.213948	0
1259	NODE_1259_length_525_cov_1.13191_ID_2517.fasta	525		0	482.8	0.251405	0.296385	0.268729	0		0	496.3	0.259459	0.292102	0.246363	0
1260	NODE_1260_length_524_cov_0.92766_ID_2519.fasta	524		0	0	0.156475	0.208766	0.258519	0		0	100.9	0.154761	0.20008	0.23786	0
1261	NODE_1261_length_525_cov_1.01489_ID_2521.fasta	525		0	0	0.143274	0.205576	0.245226	0		0	0	0.150558	0.190308	0.219135	0
1262	NODE_1262_length_526_cov_1.46809_ID_2523.fasta	526		0	0	0.0635825	0.184124	0.24567	0		0	452	0.0579439	0.186591	0.22157	0
1263	NODE_1263_length_525_cov_1.48511_ID_2525.fasta	525		0	0	0.100126	0.184032	0.240948	0		0	182.3	0.104758	0.171302	0.220245	0
1264	NODE_1264_length_525_cov_2.13404_ID_2527.fasta	525		0	252.8	0.183333	0.226419	0.250175	0		0	395.7	0.189134	0.213348	0.226257	0
1265	NODE_1265_length_523_cov_1.76383_ID_2529.fasta	523		0	209.4	0.165356	0.229642	0.251711	0		0	304.1	0.170945	0.22344	0.226352	0
1266	NODE_1266_length_524_cov_1.08316_ID_2531.fasta	524		0	0	0.129397	0.204162	0.236794	0		0	876	0.127855	0.187097	0.212004	0
1267	NODE_1267_length_524_cov_0.970149_ID_2533.fasta	524		0	0	0.0827109	0.190908	0.249793	0		0	241.4	0.0768064	0.175888	0.228793	0
1268	NODE_1268_length_523_cov_1.03419_ID_2535.fasta	523		0	122.3	0.0833535	0.199122	0.239728	0		0	669.6	0.0802772	0.186729	0.215935	0
1269	NODE_1269_length_522_cov_1.04487_ID_2537.fasta	522		0	0	0.241775	0.23935	0.25792	0		0	48	0.244085	0.229512	0.232316	0
1270	NODE_1270_length_523_cov_1.20726_ID_2539.fasta	523		0	0	0.100497	0.183486	0.240997	0		0	512	0.10356	0.174426	0.216922	0
1271	NODE_1271_length_522_cov_1.62393_ID_2541.fasta	522		0	159.6	0.130738	0.202352	0.247271	0		0	205.8	0.124098	0.192907	0.222973	0
1272	NODE_1272_length_521_cov_1.03419_ID_2543.fasta	521		0	0	0.356545	0.335829	0.279464	0		0	826.1	0.352436	0.327557	0.256124	0
1273	NODE_1273_length_524_cov_1.57906_ID_2545.fasta	524		0	473.2	0.137	0.21809	0.246956	0		0	747	0.139389	0.206119	0.223527	0
1274	NODE_1274_length_524_cov_3.2735_ID_2547.fasta	524		0	0	0.285493	0.290358	0.268576	0		0	78.2	0.281995	0.278098	0.244709	0
1275	NODE_1275_length_523_cov_3.08974_ID_2549.fasta	523		0	0	0.447802	0.355803	0.285673	0		0	0	0.443195	0.344018	0.262865	0
1276	NODE_1276_length_521_cov_0.948608_ID_2551.fasta	521		0	0	0.13264	0.212441	0.253906	0		0	119.3	0.1251	0.207928	0.228115	0
1277	NODE_1277_length_522_cov_1.04283_ID_2553.fasta	522		0	251.1	0.134981	0.204107	0.24428	0		0	943.3	0.133519	0.189192	0.220148	0
1278	NODE_1278_length_523_cov_1.28266_ID_2555.fasta	523		0	0	0.0908489	0.180343	0.24564	0		0	1108.3	0.0961807	0.1673	0.22515	0
1279	NODE_1279_length_523_cov_1.48394_ID_2557.fasta	523		0	0	0.117164	0.206521	0.245907	0		0	148.7	0.113787	0.193883	0.22151	0
1280	NODE_1280_length_521_cov_2.37045_ID_2559.fasta	521		0	0	0.111943	0.180574	0.25086	0		0	258.5	0.110683	0.17536	0.229444	0
1281	NODE_1281_length_521_cov_1.06652_ID_2561.fasta	521		0	0	0.386364	0.338763	0.27247	0		0	0	0.381805	0.329084	0.247774	0
1282	NODE_1282_length_521_cov_1.21459_ID_2563.fasta	521		0	0	0.363521	0.347579	0.277835	0		0	186.4	0.363722	0.343765	0.255447	0
1283	NODE_1283_length_521_cov_1.21674_ID_2565.fasta	521		0	379.9	0.279675	0.314337	0.286556	0		0	462.2	0.284647	0.311211	0.266224	0
1284	NODE_1284_length_520_cov_1.20645_ID_2567.fasta	520		0	0	0.0820004	0.160383	0.241601	0		0	144.8	0.0683914	0.148747	0.220292	0
1285	NODE_1285_length_519_cov_1.10108_ID_2569.fasta	519		0	0	0.163875	0.237594	0.253786	0		0	98.2	0.158306	0.22468	0.230069	0
1286	NODE_1286_length_520_cov_0.926882_ID_2571.fasta	520		0	833.4	0.117383	0.221427	0.248651	0		558	2053.7	0.124337	0.21707	0.226023	0
1287	NODE_1287_length_520_cov_1.27742_ID_2573.fasta	520		0	0	0.15379	0.217298	0.256731	0		0	0	0.164374	0.216695	0.233899	0
1288	NODE_1288_length_520_cov_1.20215_ID_2575.fasta	520		0	159.9	0.303561	0.284784	0.26468	0		0	123.1	0.307835	0.278722	0.242157	0
1289	NODE_1289_length_518_cov_2.10753_ID_2577.fasta	518		0	0	0.0592695	0.184091	0.243869	0		0	217.3	0.0533353	0.175227	0.219687	0
1290	NODE_1290_length_519_cov_2.34624_ID_2579.fasta	519		0	241.8	0.190409	0.217804	0.258871	0		0	281.5	0.196751	0.209771	0.237759	0
1291	NODE_1291_length_520_cov_1.7914_ID_2581.fasta	520		0	83.1	0.117155	0.212651	0.242023	0		0	898.3	0.109343	0.197533	0.215838	0
1292	NODE_1292_length_520_cov_3.3914_ID_2583.fasta	520		0	0	0.312909	0.320316	0.267133	0		0	685	0.309531	0.305923	0.240632	0
1293	NODE_1293_length_520_cov_8.72043_ID_2585.fasta	520		0	86	0.386121	0.329794	0.279008	0		0	79.1	0.382901	0.317336	0.256129	0
1294	NODE_1294_length_520_cov_2.73978_ID_2587.fasta	520		0	211.4	0.151604	0.21736	0.259471	0		0	217.8	0.16146	0.214548	0.238375	0
1295	NODE_1295_length_520_cov_1.6681_ID_2589.fasta	520		0	0	0.10777	0.204476	0.243487	0		0	1474.7	0.0949059	0.187568	0.219253	0
1296	NODE_1296_length_519_cov_1.26293_ID_2591.fasta	519		0	0	0.353748	0.323087	0.277768	0		0	0	0.350861	0.311749	0.254483	0
1297	NODE_1297_length_519_cov_0.926724_ID_2593.fasta	519		0	842.1	0.129164	0.250935	0.249574	0		0	1989.3	0.126621	0.232073	0.221488	0
1298	NODE_1298_length_518_cov_1.64655_ID_2595.fasta	518		0	0	0.140307	0.200906	0.247479	0		0	84.8	0.147156	0.196982	0.22292	0
1299	NODE_1299_length_518_cov_1.19397_ID_2597.fasta	518		0	388.2	0.0909031	0.206368	0.244312	0		0	696	0.0851298	0.194452	0.219908	0
1300	NODE_1300_length_519_cov_2.56466_ID_2599.fasta	519		0	0	0.140396	0.259099	0.242949	0		0	885	0.129267	0.239867	0.215714	0
1301	NODE_1301_length_520_cov_1.57328_ID_2601.fasta	520		0	0	0.112466	0.197238	0.236984	0		0	1495.1	0.100169	0.181882	0.212731	0
1302	NODE_1302_length_520_cov_3.15302_ID_2603.fasta	520		0	0	0.144874	0.178993	0.238819	0		0	453.6	0.129638	0.167748	0.213935	0
1303	NODE_1303_length_519_cov_4.47414_ID_2605.fasta	519		0	57.4	0.0734565	0.193848	0.246424	0		0	197.3	0.0706805	0.184564	0.22275	0
1304	NODE_1304_length_518_cov_1.17927_ID_2607.fasta	518		0	0	0.358877	0.317559	0.287817	0		0	0	0.357742	0.310116	0.2679	0
1305	NODE_1305_length_517_cov_1.00216_ID_2609.fasta	517		0	0	0.179151	0.253477	0.244564	0		0	393.3	0.163965	0.233091	0.216383	0
1306	NODE_1306_length_519_cov_1.13391_ID_2611.fasta	519		0	0	0.114251	0.217365	0.25185	0		0	217.2	0.103309	0.207191	0.227513	0
1307	NODE_1307_length_518_cov_2.26566_ID_2613.fasta	518		0	0	0.243485	0.257846	0.25298	0		0	866.6	0.226874	0.237004	0.223912	0
1308	NODE_1308_length_519_cov_3.19006_ID_2615.fasta	519		0	0	0.134158	0.226059	0.245051	0		0	1930.3	0.129707	0.208968	0.217937	0
1309	NODE_1309_length_519_cov_0.963203_ID_2617.fasta	519		0	702.2	0.14518	0.206091	0.238205	0		0	2254.9	0.142059	0.197008	0.212343	0
1310	NODE_1310_length_515_cov_1.22944_ID_2619.fasta	515		0	0	0.111631	0.183204	0.252263	0		0	91.7	0.118576	0.177136	0.231295	0
1311	NODE_1311_length_518_cov_1.10606_ID_2621.fasta	518		0	0	0.127915	0.217819	0.238124	0		0	142.8	0.117011	0.202356	0.212249	0
1312	NODE_1312_length_517_cov_1.24242_ID_2623.fasta	517		0	219.5	0.243125	0.25758	0.267253	0		0	258.9	0.240399	0.252493	0.246387	0
1313	NODE_1313_length_516_cov_0.980519_ID_2625.fasta	516		0	0	0.162633	0.231233	0.258763	0		0	26.3	0.159547	0.222589	0.235041	0
1314	NODE_1314_length_516_cov_1.45887_ID_2627.fasta	516		0	0	0.171713	0.220764	0.253115	0		0	103.6	0.18002	0.212917	0.229149	0
1315	NODE_1315_length_517_cov_1.77922_ID_2629.fasta	517		0	0	0.315808	0.329358	0.272442	0		0	0	0.319123	0.327073	0.248726	0
1316	NODE_1316_length_516_cov_1.83117_ID_2631.fasta	516		0	441.9	0.150576	0.207094	0.235676	0		0	1622.8	0.142672	0.189343	0.209134	0
1317	NODE_1317_length_516_cov_2.55844_ID_2633.fasta	516		0	0	0.272592	0.303646	0.273925	0		0	62.2	0.273553	0.29767	0.250541	0
1318	NODE_1318_length_515_cov_2.43506_ID_2635.fasta	515		0	189.3	0.141976	0.2133	0.242154	0		0	811	0.134396	0.195219	0.214649	0
1319	NODE_1319_length_517_cov_2.87446_ID_2637.fasta	517		0	0	0.156467	0.260612	0.249511	0		0	1385.3	0.141699	0.240827	0.221732	0
1320	NODE_1320_length_516_cov_1.08894_ID_2639.fasta	516		0	0	0.100351	0.212908	0.251481	0		0	101.3	0.0986232	0.198303	0.225792	0
1321	NODE_1321_length_516_cov_1.12364_ID_2641.fasta	516		0	0	0.0994546	0.19893	0.242292	0		0	613.7	0.109043	0.193519	0.218199	0
1322	NODE_1322_length_516_cov_1.07158_ID_2643.fasta	516		0	0	0.107444	0.203896	0.237673	0		0	273.9	0.0948823	0.186805	0.212828	0
1323	NODE_1323_length_517_cov_1.14317_ID_2645.fasta	517		0	0	0.320824	0.314241	0.272129	0		0	0	0.31879	0.307001	0.248941	0
1324	NODE_1324_length_517_cov_2.16269_ID_2647.fasta	517		0	0	0.0935319	0.205007	0.248142	0		0	163.9	0.0825102	0.189802	0.226641	0
1325	NODE_1325_length_516_cov_3.01952_ID_2649.fasta	516		0	0	0.156652	0.219655	0.253619	0		0	89.4	0.159425	0.215151	0.232103	0
1326	NODE_1326_length_514_cov_1.22391_ID_2651.fasta	514		0	0	0.117986	0.206875	0.257431	0		0	275.5	0.108388	0.200534	0.236442	0
1327	NODE_1327_length_515_cov_1.81957_ID_2653.fasta	515		0	1476.4	0.121823	0.193463	0.241289	0		0	2232.2	0.121685	0.180833	0.2167	0
1328	NODE_1328_length_515_cov_1.53261_ID_2655.fasta	515		0	0	0.179258	0.202933	0.248281	0		0	556.3	0.165136	0.191876	0.22412	0
1329	NODE_1329_length_515_cov_2.41522_ID_2657.fasta	515		0	0	0.299815	0.290265	0.282395	0		0	0	0.304758	0.284816	0.262175	0
1330	NODE_1330_length_516_cov_2.02609_ID_2659.fasta	516		0	0	0.231275	0.253226	0.260818	0		0	32.2	0.229295	0.245266	0.235955	0
1331	NODE_1331_length_515_cov_2.32174_ID_2661.fasta	515		0	0	0.172235	0.302149	0.247621	0		0	1276	0.15595	0.282037	0.219205	0
1332	NODE_1332_length_515_cov_1.29412_ID_2663.fasta	515		0	0	0.130179	0.223745	0.24146	0		0	402.3	0.126198	0.205785	0.215064	0
1333	NODE_1333_length_514_cov_0.973856_ID_2665.fasta	514		0	0	0.387709	0.334358	0.277198	0		0	0	0.383449	0.321297	0.254125	0
1334	NODE_1334_length_512_cov_1.80392_ID_2667.fasta	512		0	138.2	0.107237	0.193705	0.257332	0		0	332.9	0.113417	0.187896	0.237117	0
1335	NODE_1335_length_513_cov_2.30719_ID_2669.fasta	513		0	0	0.149999	0.192405	0.245035	0		0	426.4	0.135314	0.177961	0.220174	0
1336	NODE_1336_length_514_cov_1.87582_ID_2671.fasta	514		0	0	0.102536	0.202331	0.24206	0		0	119.2	0.100019	0.189169	0.221849	0
1337	NODE_1337_length_513_cov_2.33987_ID_2673.fasta	513		0	0	0.150664	0.237365	0.265112	0		0	170.9	0.159188	0.231459	0.24471	0
1338	NODE_1338_length_514_cov_2.17211_ID_2675.fasta	514		0	124.2	0.102742	0.214509	0.242619	0		0	500.5	0.105108	0.197581	0.217867	0
1339	NODE_1339_length_514_cov_2.60566_ID_2677.fasta	514		0	0	0.16519	0.234503	0.26158	0		0	0	0.174156	0.223637	0.238121	0
1340	NODE_1340_length_513_cov_5.80392_ID_2679.fasta	513		0	0	0.257507	0.277045	0.26467	0		0	0	0.264293	0.267092	0.238729	0
1341	NODE_1341_length_514_cov_3.09586_ID_2681.fasta	514		0	0	0.365904	0.336221	0.280294	0		0	0	0.362667	0.323974	0.257385	0
1342	NODE_1342_length_514_cov_1.78821_ID_2683.fasta	514		0	0	0.150697	0.208895	0.253731	0		0	133.5	0.163365	0.202785	0.229816	0
1343	NODE_1343_length_512_cov_1.14629_ID_2685.fasta	512		0	0	0.151744	0.22339	0.247713	0		0	29.9	0.140795	0.206422	0.220404	0
1344	NODE_1344_length_513_cov_1.21179_ID_2687.fasta	513		0	0	0.123743	0.225901	0.255432	0		0	83.8	0.115682	0.215998	0.231241	0
1345	NODE_1345_length_512_cov_1.14192_ID_2689.fasta	512		0	0	0.147697	0.241157	0.249602	0		0	951.3	0.145641	0.227608	0.223573	0
1346	NODE_1346_length_512_cov_1.3821_ID_2691.fasta	512		0	0	0.178918	0.227719	0.252859	0		0	53.5	0.181406	0.217755	0.228296	0
1347	NODE_1347_length_512_cov_1.19651_ID_2693.fasta	512		0	0	0.362056	0.328614	0.274308	0		0	33.1	0.359894	0.319084	0.249747	0
1348	NODE_1348_length_513_cov_1.22707_ID_2695.fasta	513		0	0	0.111684	0.208318	0.25184	0		0	266.3	0.115803	0.192645	0.224277	26.9
1349	NODE_1349_length_513_cov_2.36245_ID_2697.fasta	513		0	463	0.272368	0.277844	0.261675	0		0	535.2	0.273044	0.268279	0.236637	0
1350	NODE_1350_length_513_cov_1.70961_ID_2699.fasta	513		0	975.2	0.178763	0.224364	0.244222	0		0	2223.9	0.16363	0.205316	0.21662	0
1351	NODE_1351_length_515_cov_1.68559_ID_2701.fasta	515		0	0	0.102281	0.209872	0.24668	0		0	483.2	0.0904334	0.192586	0.224991	0
1352	NODE_1352_length_514_cov_1.53493_ID_2703.fasta	514		0	205.7	0.130323	0.211891	0.25081	0		0	424.5	0.1324	0.20495	0.226513	0
1353	NODE_1353_length_512_cov_2.93013_ID_2705.fasta	512		0	0	0.165223	0.216567	0.248758	0		0	177.8	0.16477	0.206853	0.223276	0
1354	NODE_1354_length_511_cov_3.69869_ID_2707.fasta	511		0	0	0.161513	0.214705	0.249951	0		0	31.8	0.163603	0.21245	0.226063	0
1355	NODE_1355_length_512_cov_0.925602_ID_2709.fasta	512		0	0	0.126751	0.204739	0.244737	0		0	1065.7	0.115268	0.196229	0.219952	0
1356	NODE_1356_length_513_cov_1.12473_ID_2711.fasta	513		0	0	0.186728	0.241277	0.243531	0		0	828.3	0.170589	0.220691	0.215429	0
1357	NODE_1357_length_513_cov_2.22976_ID_2713.fasta	513		0	0	0.320145	0.302416	0.269993	0		0	0	0.316582	0.293022	0.246096	0
1358	NODE_1358_length_514_cov_1.34354_ID_2715.fasta	514		0	0	0.287856	0.307163	0.268123	0		0	0	0.291252	0.301163	0.243234	0
1359	NODE_1359_length_512_cov_1.91028_ID_2717.fasta	512		0	0	0.307549	0.309005	0.267212	0		0	45.1	0.302983	0.294827	0.241021	0
1360	NODE_1360_length_512_cov_3.40919_ID_2719.fasta	512		0	0	0.127686	0.217163	0.24723	0		0	353.4	0.129178	0.201935	0.222916	0
1361	NODE_1361_length_514_cov_4.91466_ID_2721.fasta	514		0	0	0.284018	0.324579	0.272793	0		0	0	0.287578	0.32038	0.249129	0
1362	NODE_1362_length_512_cov_1.05263_ID_2723.fasta	512		0	0	0.0906996	0.171672	0.236706	0		0	417.3	0.0823421	0.168927	0.212478	0
1363	NODE_1363_length_510_cov_1.71711_ID_2725.fasta	510		0	0	0.275926	0.290551	0.255521	0		0	97.1	0.277423	0.289986	0.230278	0
1364	NODE_1364_length_512_cov_2.82018_ID_2727.fasta	512		0	123.1	0.1093	0.219615	0.252888	0		0	376.8	0.116121	0.209413	0.229441	0
1365	NODE_1365_length_508_cov_1.20833_ID_2729.fasta	508		0	0	0.160768	0.232399	0.256428	0		0	27.6	0.163053	0.221211	0.230469	0
1366	NODE_1366_length_515_cov_0.958333_ID_2731.fasta	515		0	0	0.206756	0.208514	0.260231	0		0	82.5	0.212761	0.201983	0.23874	0
1367	NODE_1367_length_512_cov_0.986842_ID_2733.fasta	512		0	236.3	0.135404	0.213639	0.242219	0		0	1672.2	0.132348	0.201002	0.216299	0
1368	NODE_1368_length_510_cov_2.21711_ID_2735.fasta	510		0	0	0.205314	0.237921	0.260307	0		0	57.1	0.207126	0.233329	0.236694	0
1369	NODE_1369_length_513_cov_1.5943_ID_2737.fasta	513		0	0	0.139046	0.240065	0.247789	0		0	116.1	0.135608	0.222997	0.220193	0
1370	NODE_1370_length_512_cov_3.34649_ID_2739.fasta	512		0	0	0.312746	0.291924	0.281862	0		0	0	0.311713	0.28174	0.261828	0
1371	NODE_1371_length_511_cov_2.57675_ID_2741.fasta	511		0	0	0.182713	0.244032	0.248184	0		0	245.1	0.167547	0.225464	0.223184	0
1372	NODE_1372_length_510_cov_4.23465_ID_2743.fasta	510		0	0	0.276583	0.288196	0.271413	0		0	34.5	0.28048	0.282002	0.247499	0
1373	NODE_1373_length_510_cov_1.14286_ID_2745.fasta	510		0	0	0.123195	0.209378	0.250374	0		0	323.2	0.129621	0.197234	0.225732	0
1374	NODE_1374_length_509_cov_2.2_ID_2747.fasta	509		0	0	0.314694	0.29288	0.269712	0		0	0	0.316395	0.284087	0.246135	0
1375	NODE_1375_length_510_cov_1.1011_ID_2749.fasta	510		0	276	0.157907	0.231029	0.238529	0		0	834.6	0.152599	0.213278	0.212188	0
1376	NODE_1376_length_509_cov_1.26593_ID_2751.fasta	509		0	0	0.230288	0.22989	0.250677	0		0	136.7	0.233243	0.220835	0.226647	0
1377	NODE_1377_length_508_cov_1.51868_ID_2753.fasta	508		0	113.5	0.138869	0.215662	0.248732	0		0	211.2	0.140131	0.198687	0.221292	0
1378	NODE_1378_length_509_cov_1.52308_ID_2755.fasta	509		0	172.9	0.165192	0.225582	0.24777	0		0	457.5	0.165779	0.209095	0.221659	0
1379	NODE_1379_length_511_cov_1.82418_ID_2757.fasta	511		0	0	0.10161	0.219514	0.244596	0		0	127.5	0.0962963	0.204186	0.218376	0
1380	NODE_1380_length_510_cov_3.19121_ID_2759.fasta	510		0	232.4	0.0845684	0.202916	0.255964	0		0	296.3	0.0825641	0.204316	0.235224	0
1381	NODE_1381_length_510_cov_3.32747_ID_2761.fasta	510		0	0	0.153335	0.257178	0.26139	0		0	33.6	0.159183	0.2509	0.236432	0
1382	NODE_1382_length_509_cov_1.56264_ID_2763.fasta	509		0	0	0.11795	0.214109	0.253607	25.4		0	80.1	0.124442	0.202828	0.229185	0
1383	NODE_1383_length_510_cov_1.20879_ID_2765.fasta	510		0	0	0.397183	0.321919	0.273432	0		0	0	0.393229	0.311413	0.248408	0
1384	NODE_1384_length_510_cov_0.96696_ID_2767.fasta	510		0	0	0.118014	0.189105	0.243483	0		0	513	0.122267	0.180689	0.219405	0
1385	NODE_1385_length_509_cov_2.62335_ID_2769.fasta	509		0	0	0.316527	0.298254	0.270934	0		0	50.2	0.319242	0.2909	0.247278	0
1386	NODE_1386_length_511_cov_1.19824_ID_2771.fasta	511		0	0	0.123016	0.179969	0.244426	0		0	643.8	0.11423	0.167814	0.220117	0
1387	NODE_1387_length_509_cov_1.32379_ID_2773.fasta	509		0	478	0.104383	0.256858	0.241691	0		0	764	0.0935241	0.237714	0.215701	0
1388	NODE_1388_length_508_cov_2.75551_ID_2775.fasta	508		0	0	0.165701	0.222757	0.245389	0		0	196.7	0.168088	0.204626	0.218372	0
1389	NODE_1389_length_510_cov_2.85683_ID_2777.fasta	510		0	0	0.225873	0.253037	0.268693	0		0	32.7	0.231474	0.255709	0.247316	0
1390	NODE_1390_length_509_cov_3.05286_ID_2779.fasta	509		0	206.6	0.269444	0.284872	0.26799	0		0	275.3	0.268404	0.275243	0.244193	0
1391	NODE_1391_length_509_cov_4.20705_ID_2781.fasta	509		0	91	0.279549	0.293115	0.268442	0		0	82.8	0.277484	0.286356	0.244701	0
1392	NODE_1392_length_508_cov_0.856512_ID_2783.fasta	508		0	0	0.157931	0.229415	0.239543	0		0	791	0.146019	0.208806	0.212026	0
1393	NODE_1393_length_508_cov_1.5585_ID_2785.fasta	508		0	286.3	0.0825103	0.195537	0.240196	0		0	912.5	0.0697506	0.181146	0.218858	0
1394	NODE_1394_length_509_cov_1.21192_ID_2787.fasta	509		0	0	0.169258	0.213005	0.258948	0		0	91.2	0.177279	0.210717	0.238051	0
1395	NODE_1395_length_509_cov_1.24503_ID_2789.fasta	509		0	0	0.143178	0.231509	0.241983	0		0	294.5	0.136305	0.213483	0.216555	0
1396	NODE_1396_length_509_cov_1.28698_ID_2791.fasta	509		0	0	0.16865	0.189139	0.240342	0		0	279.1	0.154382	0.176008	0.216061	0
1397	NODE_1397_length_508_cov_3.91391_ID_2793.fasta	508		0	0	0.163904	0.258968	0.254432	0		0	107	0.151957	0.240837	0.226986	0
1398	NODE_1398_length_506_cov_2.4128_ID_2795.fasta	506		0	190.8	0.0986821	0.185086	0.24278	0		0	447.3	0.0975357	0.178201	0.218387	0
1399	NODE_1399_length_509_cov_3.77483_ID_2797.fasta	509		0	0	0.270841	0.275661	0.27893	0		0	0	0.267783	0.269969	0.258159	0
1400	NODE_1400_length_507_cov_1.47241_ID_2799.fasta	507		0	0	0.140948	0.237553	0.241808	0		0	556.7	0.138462	0.220284	0.215715	0
1401	NODE_1401_length_507_cov_1.76327_ID_2801.fasta	507		0	0	0.126368	0.202519	0.248833	0		0	262.1	0.134567	0.190426	0.222898	0
1402	NODE_1402_length_507_cov_0.951327_ID_2803.fasta	507		0	723.8	0.190671	0.245738	0.245896	0		0	1734.5	0.181323	0.227277	0.218234	0
1403	NODE_1403_length_510_cov_1.15265_ID_2805.fasta	510		0	0	0.130814	0.202569	0.244337	0		0	355	0.118429	0.18873	0.219421	0
1404	NODE_1404_length_507_cov_1.60841_ID_2807.fasta	507		0	0	0.0816408	0.168589	0.245801	0		0	31.8	0.0694884	0.159016	0.220818	0
1405	NODE_1405_length_507_cov_1.16814_ID_2809.fasta	507		0	0	0.223958	0.251622	0.255294	0		0	32.2	0.226133	0.23827	0.228667	0
1406	NODE_1406_length_507_cov_2.9646_ID_2811.fasta	507		0	0	0.323167	0.310753	0.273405	0		0	41.4	0.320007	0.301424	0.249805	0
1407	NODE_1407_length_508_cov_1.88938_ID_2813.fasta	508		0	0	0.161286	0.227458	0.246126	0		0	25.8	0.157846	0.212952	0.221815	0
1408	NODE_1408_length_505_cov_2.99779_ID_2815.fasta	505		0	0	0.101464	0.221576	0.2509	0		0	112.9	0.111509	0.215568	0.227798	0
1409	NODE_1409_length_505_cov_2.25_ID_2817.fasta	505		0	0	0.0639778	0.173836	0.245528	0		0	46.4	0.0736865	0.164113	0.22154	0
1410	NODE_1410_length_505_cov_2.24558_ID_2819.fasta	505		0	0	0.191031	0.213034	0.263591	0		0	35.9	0.201409	0.208888	0.242386	0
1411	NODE_1411_length_506_cov_2.32743_ID_2821.fasta	506		0	0	0.157514	0.224378	0.242368	0		0	560.8	0.152092	0.213258	0.217653	0
1412	NODE_1412_length_507_cov_4.30088_ID_2823.fasta	507		0	0	0.127212	0.241344	0.241833	0		0	295.2	0.111551	0.221908	0.21509	0
1413	NODE_1413_length_510_cov_5.79646_ID_2825.fasta	510		0	0	0.135366	0.200891	0.250534	0		0	367.3	0.124329	0.186778	0.224111	0
1414	NODE_1414_length_507_cov_1.59071_ID_2827.fasta	507		0	0	0.211918	0.242814	0.254167	0		0	63.1	0.213096	0.230574	0.229768	0
1415	NODE_1415_length_506_cov_1.24169_ID_2829.fasta	506		0	0	0.101835	0.206319	0.25824	25.4		0	47.9	0.105688	0.20523	0.237437	0
1416	NODE_1416_length_506_cov_1.44789_ID_2831.fasta	506		0	0	0.124559	0.212225	0.246305	0		0	1484.3	0.124884	0.196392	0.224959	0
1417	NODE_1417_length_505_cov_0.986696_ID_2833.fasta	505		0	716.1	0.154439	0.256878	0.251436	0		0	231.2	0.153252	0.238519	0.225033	0
1418	NODE_1418_length_506_cov_1.59424_ID_2835.fasta	506		0	0	0.27905	0.303606	0.272466	0		0	917.9	0.282446	0.296133	0.248926	0
1419	NODE_1419_length_507_cov_1.7561_ID_2837.fasta	507		0	0	0.138598	0.233211	0.240058	0		0	670.8	0.133933	0.214488	0.213446	0
1420	NODE_1420_length_506_cov_2.85588_ID_2839.fasta	506		0	0	0.148605	0.271231	0.251293	0		0	223.9	0.147072	0.252188	0.2239	0
1421	NODE_1421_length_509_cov_1.84035_ID_2841.fasta	509		0	0	0.13483	0.210629	0.250439	0		0	222	0.139366	0.201365	0.226687	0
1422	NODE_1422_length_506_cov_1.19778_ID_2843.fasta	506		0	0	0.139721	0.1992	0.249387	0		0	545.7	0.148887	0.186091	0.222257	0
1423	NODE_1423_length_505_cov_1.18444_ID_2845.fasta	505		0	0	0.239907	0.282337	0.262668	0		0	0	0.245625	0.272418	0.237496	0
1424	NODE_1424_length_505_cov_1.14444_ID_2847.fasta	505		0	0	0.351498	0.308416	0.271513	0		0	0	0.347567	0.298105	0.247789	0
1425	NODE_1425_length_503_cov_1.57111_ID_2849.fasta	503		0	0	0.0874376	0.171301	0.243862	0		0	546.7	0.0731113	0.165296	0.218326	0
1426	NODE_1426_length_505_cov_1.55778_ID_2851.fasta	505		0	0	0.101514	0.188016	0.246486	0		0	311.8	0.109835	0.184212	0.222584	0
1427	NODE_1427_length_507_cov_2.34_ID_2853.fasta	507		0	0	0.222833	0.247159	0.271215	0		0	0	0.22774	0.23652	0.249897	0
1428	NODE_1428_length_504_cov_1.50111_ID_2855.fasta	504		0	0	0.117107	0.243767	0.243092	0		0	371.3	0.109877	0.224319	0.216593	0
1429	NODE_1429_length_505_cov_1.00445_ID_2857.fasta	505		0	0	0.150466	0.238699	0.243669	0		0	484.8	0.140961	0.218784	0.218185	0
1430	NODE_1430_length_505_cov_1.41203_ID_2859.fasta	505		0	244.7	0.142402	0.249607	0.237853	0		0	1194.3	0.135167	0.229104	0.210689	0
1431	NODE_1431_length_504_cov_1.12249_ID_2861.fasta	504		0	0	0.170142	0.220525	0.258919	0		0	26.3	0.183444	0.22306	0.235186	0
1432	NODE_1432_length_504_cov_0.924276_ID_2863.fasta	504		0	0	0.142891	0.193389	0.233765	0		0	1668	0.126702	0.17488	0.20823	0
1433	NODE_1433_length_503_cov_2.99555_ID_2865.fasta	503		0	0	0.247419	0.271619	0.26793	0		0	32.2	0.249314	0.269678	0.248204	0
1434	NODE_1434_length_505_cov_1.20935_ID_2867.fasta	505		0	0	0.142622	0.211238	0.25039	0		0	49.3	0.150818	0.201969	0.226416	0
1435	NODE_1435_length_503_cov_2.14699_ID_2869.fasta	503		0	0	0.15689	0.2293	0.24521	0		0	1058.2	0.143615	0.210007	0.217452	0
1436	NODE_1436_length_501_cov_2.93096_ID_2871.fasta	501		0	449.9	0.155874	0.211725	0.256931	0		0	74.5	0.161464	0.212396	0.235814	0
1437	NODE_1437_length_504_cov_2.43207_ID_2873.fasta	504		0	0	0.11521	0.202519	0.251983	0		0	199.5	0.113363	0.191341	0.22504	0
1438	NODE_1438_length_502_cov_0.953125_ID_2875.fasta	502		0	0	0.129731	0.20136	0.23955	0		0	30.4	0.124869	0.186824	0.214665	0
1439	NODE_1439_length_504_cov_0.944196_ID_2877.fasta	504		0	346.9	0.126045	0.207536	0.24427	0		0	1385	0.11051	0.19057	0.219488	0
1440	NODE_1440_length_503_cov_0.924107_ID_2879.fasta	503		0	265.1	0.107385	0.206926	0.245496	0		0	412.8	0.110684	0.189864	0.21888	0
1441	NODE_1441_length_503_cov_1.16071_ID_2881.fasta	503		0	431.7	0.164859	0.220193	0.242993	0		0	926.1	0.163934	0.203246	0.215887	0
1442	NODE_1442_length_502_cov_1.79241_ID_2883.fasta	502		0	218.1	0.264183	0.267591	0.272098	0		0	212.9	0.269066	0.266415	0.251574	0
1443	NODE_1443_length_503_cov_1.50893_ID_2885.fasta	503		0	0	0.202832	0.243287	0.240932	0		0	573.5	0.19899	0.227749	0.216749	0
1444	NODE_1444_length_502_cov_3.42634_ID_2887.fasta	502		0	0	0.178714	0.215462	0.254909	0		0	107.4	0.190845	0.209038	0.231646	0
1445	NODE_1445_length_502_cov_1.81027_ID_2889.fasta	502		0	0	0.189432	0.214301	0.252659	0		0	59.9	0.194416	0.208486	0.22853	25.4
1446	NODE_1446_length_503_cov_2.91295_ID_2891.fasta	503		0	212.9	0.289247	0.269253	0.264254	0		0	207.9	0.28553	0.264035	0.24028	0
1447	NODE_1447_length_503_cov_2.98438_ID_2893.fasta	503		0	0	0.150102	0.204426	0.243277	0		0	216	0.153999	0.193421	0.218501	0
1448	NODE_1448_length_504_cov_3.64732_ID_2895.fasta	504		0	0	0.220413	0.247456	0.260225	0		0	150.6	0.226723	0.241318	0.236113	0
1449	NODE_1449_length_501_cov_1.25503_ID_2897.fasta	501		0	1322.6	0.173482	0.224024	0.24615	0		0	2274.7	0.167191	0.209649	0.220639	0
1450	NODE_1450_length_502_cov_1.2528_ID_2899.fasta	502		0	256.9	0.120398	0.228421	0.244597	0		0	791.5	0.117497	0.209913	0.217341	0
1451	NODE_1451_length_502_cov_1.13199_ID_2901.fasta	502		0	0	0.0681177	0.202762	0.253013	0		0	88.4	0.0664168	0.194127	0.228806	0
1452	NODE_1452_length_503_cov_1.08725_ID_2903.fasta	503		0	0	0.167719	0.22525	0.242903	0		0	1603.3	0.161565	0.209492	0.218474	0
1453	NODE_1453_length_501_cov_2.10291_ID_2905.fasta	501		0	277.5	0.0902788	0.230223	0.237457	0		0	812.1	0.0872908	0.211962	0.213317	0
1454	NODE_1454_length_500_cov_1.71141_ID_2907.fasta	500		0	759.9	0.180634	0.200148	0.23914	0		0	1038.8	0.165831	0.184368	0.213887	0
1455	NODE_1455_length_502_cov_2.46309_ID_2909.fasta	502		0	0	0.269185	0.26825	0.271065	0		0	0	0.268059	0.264828	0.250202	0
1456	NODE_1456_length_503_cov_4.30201_ID_2911.fasta	503		0	0	0.219718	0.240772	0.268139	0		0	191.3	0.230404	0.232909	0.248085	0
1457	NODE_1457_length_502_cov_1.85682_ID_2913.fasta	502		0	0	0.115157	0.218586	0.254568	0		0	32.7	0.12103	0.215729	0.230801	0
1458	NODE_1458_length_503_cov_1.82103_ID_2915.fasta	503		0	0	0.191343	0.240224	0.257602	0		0	142.8	0.183212	0.225566	0.231026	0
1459	NODE_1459_length_502_cov_2.27517_ID_2917.fasta	502		0	0	0.113874	0.218932	0.245644	0		0	411.5	0.105756	0.199747	0.218453	0
1460	NODE_1460_length_500_cov_2.566_ID_2919.fasta	500		0	1376.3	0.153869	0.20568	0.241842	0		0	1520.3	0.156303	0.191811	0.215633	0
1461	NODE_1461_length_501_cov_1.13229_ID_2921.fasta	501		0	0	0.176012	0.237208	0.239824	0		0	1188	0.161252	0.219524	0.213632	0
1462	NODE_1462_length_502_cov_1.95964_ID_2923.fasta	502		0	0	0.137891	0.237995	0.254856	0		0	129.5	0.140452	0.225674	0.229246	0
1463	NODE_1463_length_500_cov_1.96188_ID_2925.fasta	500		0	0	0.0690532	0.209578	0.249729	0		0	152.4	0.0574478	0.201759	0.225317	0
1464	NODE_1464_length_501_cov_2.25336_ID_2927.fasta	501		0	174	0.110801	0.213274	0.24638	0		0	568.1	0.106092	0.202652	0.219828	0
1465	NODE_1465_length_501_cov_1.86996_ID_2929.fasta	501		0	0	0.373692	0.344247	0.272033	0		0	0	0.368435	0.32896	0.246179	0
1466	NODE_1466_length_502_cov_1.94843_ID_2931.fasta	502		0	303.7	0.181867	0.238742	0.244861	0		0	606.3	0.179455	0.221933	0.218286	0
1467	NODE_1467_length_500_cov_2.82287_ID_2933.fasta	500		0	0	0.145488	0.231052	0.245854	0		0	285.6	0.144383	0.217628	0.219863	0
1468	NODE_1468_length_501_cov_1.14574_ID_2935.fasta	501		0	0	0.349253	0.310453	0.269452	0		0	0	0.345868	0.299567	0.24415	0
1469	NODE_1469_length_500_cov_1.28539_ID_2937.fasta	500		0	1048.2	0.269482	0.257045	0.27229	0		0	1389.3	0.273714	0.24894	0.251918	0
1470	NODE_1470_length_502_cov_0.94382_ID_2939.fasta	502		0	0	0.133734	0.217572	0.248759	0		0	247.9	0.131581	0.206124	0.224466	0
1471	NODE_1471_length_499_cov_1.9573_ID_2941.fasta	499		0	0	0.141491	0.248727	0.238486	0		0	504	0.136911	0.229284	0.213412	0
1472	NODE_1472_length_502_cov_0.939326_ID_2943.fasta	502		0	0	0.163248	0.22367	0.240259	0		0	479.1	0.152198	0.204483	0.213255	0
1473	NODE_1473_length_500_cov_1.17528_ID_2945.fasta	500		0	0	0.140473	0.205826	0.249015	0		0	461.9	0.145448	0.191423	0.22428	0
1474	NODE_1474_length_501_cov_1.90787_ID_2947.fasta	501		0	0	0.0452575	0.178638	0.250561	0		0	198.7	0.0433909	0.174968	0.224204	0
1475	NODE_1475_length_500_cov_1.57528_ID_2949.fasta	500		0	0	0.200363	0.225767	0.258486	0		0	0	0.212338	0.22238	0.234366	0
1476	NODE_1476_length_499_cov_3.2382_ID_2951.fasta	499		0	0	0.307981	0.295646	0.282924	0		0	0	0.306926	0.285381	0.261749	0
1477	NODE_1477_length_500_cov_2.94831_ID_2953.fasta	500		0	0	0.120438	0.196353	0.248969	0		0	60.3	0.130411	0.187498	0.224218	0
1478	NODE_1478_length_498_cov_1.27703_ID_2955.fasta	498		0	0	0.135103	0.238551	0.244529	0		0	529.1	0.131772	0.221285	0.21973	0
1479	NODE_1479_length_498_cov_1.06532_ID_2957.fasta	498		0	0	0.144414	0.22917	0.243726	0		0	56.2	0.135967	0.210698	0.218594	0
1480	NODE_1480_length_500_cov_0.93018_ID_2959.fasta	500		0	291.8	0.148349	0.212501	0.241246	0		0	658.4	0.140338	0.196395	0.214967	0
1481	NODE_1481_length_501_cov_2.90766_ID_2961.fasta	501		0	0	0.105723	0.20367	0.247001	0		0	89	0.10717	0.188505	0.222336	0
1482	NODE_1482_length_500_cov_1.21396_ID_2963.fasta	500		0	309.6	0.260867	0.284118	0.267733	0		0	327.2	0.270655	0.279939	0.244524	0
1483	NODE_1483_length_499_cov_1.39865_ID_2965.fasta	499		0	0	0.105528	0.215512	0.244283	0		0	563	0.100026	0.19883	0.216687	0
1484	NODE_1484_length_499_cov_1.28378_ID_2967.fasta	499		0	0	0.0981237	0.223323	0.242475	0		0	262.5	0.0938337	0.204619	0.215562	0
1485	NODE_1485_length_499_cov_1.28829_ID_2969.fasta	499		0	0	0.113276	0.185704	0.240203	0		0	590.6	0.110705	0.1726	0.216392	0
1486	NODE_1486_length_498_cov_4.56982_ID_2971.fasta	498		0	0	0.283879	0.302165	0.268692	0		0	38.6	0.284624	0.291381	0.24331	0
1487	NODE_1487_length_499_cov_1.47973_ID_2973.fasta	499		0	214.9	0.189862	0.216948	0.263567	0		0	560.8	0.199592	0.211058	0.241836	0
1488	NODE_1488_length_500_cov_3.46171_ID_2975.fasta	500		0	0	0.462776	0.388281	0.280667	0		0	0	0.458015	0.37278	0.252756	0
1489	NODE_1489_length_498_cov_1.1535_ID_2977.fasta	498		0	388	0.122309	0.201503	0.242514	0		0	633.8	0.122193	0.184556	0.215484	0
1490	NODE_1490_length_497_cov_1.80135_ID_2979.fasta	497		0	0	0.148876	0.22606	0.260268	0		0	0	0.148584	0.211724	0.235549	0
1491	NODE_1491_length_498_cov_0.997743_ID_2981.fasta	498		0	0	0.120959	0.224562	0.250502	0		0	215.1	0.120267	0.209343	0.222895	0
1492	NODE_1492_length_498_cov_1.38375_ID_2983.fasta	498		0	0	0.102096	0.212457	0.246829	0		0	276	0.0997541	0.19584	0.219462	0
1493	NODE_1493_length_498_cov_0.923251_ID_2985.fasta	498		0	203	0.135041	0.216012	0.242913	0		0	379	0.12644	0.196436	0.215119	0
1494	NODE_1494_length_497_cov_2.41535_ID_2987.fasta	497		0	208.8	0.120862	0.19	0.245019	0		0	468.9	0.119611	0.177495	0.21859	0
1495	NODE_1495_length_498_cov_1.27991_ID_2989.fasta	498		0	0	0.10275	0.215427	0.252425	0		0	1057.4	0.0919872	0.212622	0.230761	0
1496	NODE_1496_length_498_cov_1.68849_ID_2991.fasta	498		0	0	0.0845871	0.208887	0.249003	0		0	95.7	0.0876149	0.192984	0.224515	0
1497	NODE_1497_length_497_cov_1.17156_ID_2993.fasta	497		0	0	0.0926339	0.205262	0.244238	0		0	394	0.0899803	0.192217	0.219856	0
1498	NODE_1498_length_498_cov_3.02257_ID_2995.fasta	498		0	0	0.136192	0.213103	0.242068	0		0	738.5	0.13373	0.20102	0.216621	0
1499	NODE_1499_length_498_cov_1.24887_ID_2997.fasta	498		0	153.9	0.0930233	0.198872	0.246413	0		0	306.8	0.0903027	0.188077	0.221761	0
1500	NODE_1500_length_497_cov_1.16516_ID_2999.fasta	497		0	0	0.183985	0.252067	0.255671	0		0	32.7	0.175873	0.235737	0.231165	0
1501	NODE_1501_length_496_cov_4.35068_ID_3001.fasta	496		0	0	0.401884	0.353025	0.275622	0		0	0	0.398162	0.340277	0.249851	0
1502	NODE_1502_length_498_cov_1.16968_ID_3003.fasta	498		0	0	0.138764	0.232974	0.244302	0		0	211	0.125912	0.213109	0.216442	0
1503	NODE_1503_length_496_cov_2.50905_ID_3005.fasta	496		0	396.9	0.237891	0.274109	0.266067	0		0	470.7	0.244206	0.267744	0.242373	0
1504	NODE_1504_length_496_cov_2.95249_ID_3007.fasta	496		0	0	0.151492	0.229423	0.246376	0		0	103.7	0.139414	0.211868	0.221332	0
1505	NODE_1505_length_496_cov_2.49321_ID_3009.fasta	496		0	0	0.300934	0.309275	0.273438	0		0	0	0.305713	0.305107	0.249689	0
1506	NODE_1506_length_497_cov_3.13122_ID_3011.fasta	497		0	0	0.241033	0.277496	0.265313	0		0	140.5	0.240545	0.26893	0.239813	0
1507	NODE_1507_length_498_cov_3.10633_ID_3013.fasta	498		0	0	0.0907485	0.222834	0.24381	0		0	34.1	0.0957142	0.208275	0.219717	0
1508	NODE_1508_length_496_cov_0.99093_ID_3015.fasta	496		0	134.1	0.17189	0.198681	0.253697	0		0	313.3	0.180298	0.183982	0.231677	0
1509	NODE_1509_length_499_cov_1.11791_ID_3017.fasta	499		0	80.5	0.091254	0.183568	0.251465	0		0	136.7	0.0939731	0.169721	0.224868	0
1510	NODE_1510_length_496_cov_1.1542_ID_3019.fasta	496		0	0	0.0825149	0.195868	0.249228	0		0	489.5	0.0894299	0.185037	0.22749	0
1511	NODE_1511_length_496_cov_2.79138_ID_3021.fasta	496		0	0	0.33445	0.295502	0.282582	0		0	31.3	0.331565	0.285046	0.262082	0
1512	NODE_1512_length_497_cov_1.65986_ID_3023.fasta	497		0	0	0.154878	0.187608	0.239415	0		0	397	0.140222	0.172752	0.214203	0
1513	NODE_1513_length_496_cov_3.81859_ID_3025.fasta	496		0	102.5	0.313502	0.287858	0.265257	0		0	89.7	0.311161	0.276988	0.241405	0
1514	NODE_1514_length_496_cov_1.63864_ID_3027.fasta	496		0	78.7	0.0865277	0.207182	0.25595	0		0	287.3	0.073409	0.191799	0.233103	0
1515	NODE_1515_length_496_cov_0.956818_ID_3029.fasta	496		0	0	0.16475	0.204558	0.245568	0		0	861.4	0.151223	0.191867	0.219507	0
1516	NODE_1516_length_495_cov_1.38636_ID_3031.fasta	495		0	0	0.107736	0.192147	0.250147	0		0	32.2	0.104753	0.179895	0.225432	0
1517	NODE_1517_length_497_cov_1.59091_ID_3033.fasta	497		0	172	0.212287	0.217854	0.242587	0		0	949.6	0.197582	0.199981	0.215891	0
1518	NODE_1518_length_495_cov_1.79545_ID_3035.fasta	495		0	0	0.154109	0.227367	0.262131	0		0	60.8	0.166967	0.221218	0.241512	0
1519	NODE_1519_length_495_cov_1.79091_ID_3037.fasta	495		0	283.6	0.190851	0.228798	0.265973	0		0	378.3	0.197037	0.221202	0.245437	0
1520	NODE_1520_length_495_cov_3.97727_ID_3039.fasta	495		0	0	0.313387	0.298394	0.268075	0		0	0	0.309039	0.287152	0.241435	0
1521	NODE_1521_length_495_cov_2.91136_ID_3041.fasta	495		0	149	0.191943	0.222928	0.260849	0		0	326.2	0.198547	0.219696	0.240187	0
1522	NODE_1522_length_494_cov_0.972665_ID_3043.fasta	494		0	0	0.158719	0.235869	0.245367	0		0	664.5	0.150288	0.220584	0.220892	0
1523	NODE_1523_length_496_cov_0.949886_ID_3045.fasta	496		0	0	0.109501	0.205709	0.250686	0		0	34.1	0.116549	0.193722	0.226389	0
1524	NODE_1524_length_495_cov_0.977221_ID_3047.fasta	495		0	309.4	0.121019	0.225789	0.241076	0		0	977.8	0.118334	0.207222	0.215766	0
1525	NODE_1525_length_493_cov_1.31891_ID_3049.fasta	493		0	0	0.133538	0.200306	0.242707	0		0	781.7	0.117804	0.182545	0.217696	0
1526	NODE_1526_length_494_cov_2.89977_ID_3051.fasta	494		0	0	0.19526	0.214133	0.247604	0		0	302.6	0.181542	0.198586	0.221139	0
1527	NODE_1527_length_494_cov_2.21868_ID_3053.fasta	494		0	0	0.218833	0.287484	0.251393	0		0	2357.2	0.211312	0.268564	0.223242	0
1528	NODE_1528_length_496_cov_2.47153_ID_3055.fasta	496		0	1031	0.171076	0.215208	0.24727	25.4		0	864.7	0.17342	0.202865	0.222849	0
1529	NODE_1529_length_491_cov_1.28995_ID_3057.fasta	491		0	0	0.138702	0.237195	0.236739	0		0	164.9	0.124746	0.218105	0.211284	26.9
1530	NODE_1530_length_493_cov_1.08676_ID_3059.fasta	493		0	0	0.33054	0.338276	0.289784	0		0	0	0.336058	0.333553	0.269038	0
1531	NODE_1531_length_493_cov_1.47032_ID_3061.fasta	493		0	0	0.161911	0.202497	0.24462	0		0	168.8	0.16932	0.187377	0.218212	0
1532	NODE_1532_length_493_cov_1.29224_ID_3063.fasta	493		0	105.7	0.192796	0.223925	0.253399	0		0	249.4	0.203568	0.222706	0.228746	0
1533	NODE_1533_length_493_cov_1.23516_ID_3065.fasta	493		0	0	0.14177	0.223086	0.247993	0		0	255.3	0.126032	0.205111	0.222638	0
1534	NODE_1534_length_493_cov_1.63699_ID_3067.fasta	493		0	674.6	0.0716578	0.214581	0.249239	0		0	1276.6	0.0641105	0.200038	0.224597	0
1535	NODE_1535_length_492_cov_1.65525_ID_3069.fasta	492		0	0	0.116793	0.225144	0.2437	0		0	249.2	0.112001	0.210413	0.219596	0
1536	NODE_1536_length_493_cov_1.87671_ID_3071.fasta	493		0	0	0.159307	0.21088	0.246528	0		0	145.6	0.160284	0.200254	0.221765	0
1537	NODE_1537_length_494_cov_1.26087_ID_3073.fasta	494		0	0	0.0366674	0.207038	0.246872	0		0	286.1	0.0466305	0.19421	0.223125	0
1538	NODE_1538_length_491_cov_1.28146_ID_3075.fasta	491		0	86	0.100218	0.191864	0.241987	25.4		0	388.7	0.0996576	0.180612	0.217359	0
1539	NODE_1539_length_491_cov_1.05263_ID_3077.fasta	491		0	73.5	0.135996	0.289978	0.249207	0		0	407.1	0.134449	0.271197	0.221968	0
1540	NODE_1540_length_491_cov_1.16476_ID_3079.fasta	491		0	0	0.13504	0.197606	0.243005	0		0	169.5	0.131075	0.182326	0.217846	0
1541	NODE_1541_length_492_cov_4.16934_ID_3081.fasta	492		0	0	0.305457	0.326008	0.282272	0		0	31.8	0.307183	0.32672	0.261772	0
1542	NODE_1542_length_493_cov_1.4119_ID_3083.fasta	493		0	0	0.300804	0.308995	0.284153	0		0	0	0.29869	0.300483	0.263091	0
1543	NODE_1543_length_495_cov_3.49886_ID_3085.fasta	495		0	552.3	0.186317	0.223675	0.25875	0		0	557.3	0.188387	0.218072	0.236976	0
1544	NODE_1544_length_492_cov_1.21053_ID_3087.fasta	492		0	0	0.169902	0.226062	0.25248	0		0	90.7	0.173138	0.216223	0.228394	0
1545	NODE_1545_length_491_cov_1.17431_ID_3089.fasta	491		0	0	0.0681108	0.175117	0.244818	0		0	625.8	0.0697456	0.169752	0.22048	0
1546	NODE_1546_length_490_cov_1.34404_ID_3091.fasta	490		0	0	0.142122	0.219226	0.24166	0		0	613	0.129891	0.200717	0.21476	0
1547	NODE_1547_length_491_cov_1.70183_ID_3093.fasta	491		0	0	0.112141	0.189911	0.245789	0		0	82.9	0.119348	0.176515	0.223676	0
1548	NODE_1548_length_491_cov_1.76147_ID_3095.fasta	491		0	107.9	0.173942	0.250449	0.24775	0		0	255.8	0.167806	0.23351	0.221607	0
1549	NODE_1549_length_488_cov_1.65138_ID_3097.fasta	488		0	0	0.275176	0.314637	0.265645	0		0	0	0.278471	0.314857	0.240407	0
1550	NODE_1550_length_491_cov_2.46789_ID_3099.fasta	491		0	0	0.369034	0.331822	0.290456	0		0	0	0.366033	0.324392	0.269639	0
1551	NODE_1551_length_491_cov_2.55505_ID_3101.fasta	491		0	0	0.371542	0.336352	0.273554	0		0	64	0.367204	0.322843	0.248647	0
1552	NODE_1552_length_491_cov_1.79128_ID_3103.fasta	491		0	339.1	0.208444	0.254193	0.275017	0		0	71.7	0.211003	0.248385	0.25422	0
1553	NODE_1553_length_491_cov_2.83716_ID_3105.fasta	491		0	0	0.107033	0.20822	0.243016	0		0	228.5	0.0927033	0.201192	0.218734	0
1554	NODE_1554_length_489_cov_1.31724_ID_3107.fasta	489		0	0	0.232755	0.257301	0.270447	0		0	0	0.236029	0.250592	0.249093	0
1555	NODE_1555_length_489_cov_1.05977_ID_3109.fasta	489		0	220.8	0.145585	0.223127	0.248288	0		0	305.9	0.138819	0.205781	0.22076	0
1556	NODE_1556_length_490_cov_1.54943_ID_3111.fasta	490		0	0	0.132656	0.208169	0.255697	0		0	753.2	0.119402	0.192364	0.23443	0
1557	NODE_1557_length_490_cov_1.01609_ID_3113.fasta	490		0	0	0.161964	0.231339	0.253441	0		0	62.6	0.160794	0.214891	0.225894	0
1558	NODE_1558_length_489_cov_1.37471_ID_3115.fasta	489		0	2167	0.137032	0.200735	0.24664	0		0	2525.5	0.137471	0.190646	0.220802	0
1559	NODE_1559_length_490_cov_1.61149_ID_3117.fasta	490		0	0	0.19549	0.226616	0.249293	0		0	29	0.204249	0.224664	0.224512	0
1560	NODE_1560_length_490_cov_1.55632_ID_3119.fasta	490		0	98.3	0.239958	0.256832	0.272407	0		0	98.4	0.248169	0.250169	0.250883	0
1561	NODE_1561_length_492_cov_1.85057_ID_3121.fasta	492		0	0	0.122967	0.238698	0.246532	0		0	304.9	0.11537	0.219801	0.219151	0
1562	NODE_1562_length_489_cov_2.82299_ID_3123.fasta	489		0	0	0.29023	0.313675	0.282019	0		0	93.4	0.291922	0.311193	0.261378	0
1563	NODE_1563_length_489_cov_2.33641_ID_3125.fasta	489		0	0	0.13634	0.223138	0.242729	0		0	276.3	0.139115	0.205415	0.215852	0
1564	NODE_1564_length_489_cov_0.93318_ID_3127.fasta	489		0	0	0.153399	0.190409	0.24361	0		0	817.6	0.138349	0.179435	0.216878	0
1565	NODE_1565_length_488_cov_1.79954_ID_3129.fasta	488		0	0	0.157275	0.238323	0.247521	0		0	123.4	0.156408	0.220416	0.220306	25.4
1566	NODE_1566_length_488_cov_1.2235_ID_3131.fasta	488		0	0	0.0869605	0.180358	0.240333	0		0	215.5	0.0803705	0.166742	0.218211	0
1567	NODE_1567_length_489_cov_1.79493_ID_3133.fasta	489		0	0	0.102111	0.210836	0.241888	0		0	507.3	0.097112	0.192805	0.216673	0
1568	NODE_1568_length_489_cov_2.53687_ID_3135.fasta	489		0	0	0.215393	0.254363	0.254902	0		0	30.4	0.212556	0.239842	0.230846	0
1569	NODE_1569_length_489_cov_1.66282_ID_3137.fasta	489		0	0	0.128942	0.207023	0.243395	0		0	203.1	0.114504	0.191308	0.21832	0
1570	NODE_1570_length_489_cov_1.1709_ID_3139.fasta	489		0	0	0.0812766	0.198641	0.249857	0		0	326.3	0.0660407	0.183958	0.225407	0
1571	NODE_1571_length_486_cov_1.73672_ID_3141.fasta	486		0	0	0.188884	0.237264	0.256506	0		0	108.3	0.198694	0.233534	0.232686	0
1572	NODE_1572_length_489_cov_1.79215_ID_3143.fasta	489		0	0	0.134315	0.208381	0.24904	0		0	444.5	0.132016	0.197741	0.22305	0
1573	NODE_1573_length_487_cov_1.84296_ID_3145.fasta	487		0	0	0.178932	0.223175	0.260444	0		0	54.4	0.186615	0.220224	0.239591	0
1574	NODE_1574_length_489_cov_2.20092_ID_3147.fasta	489		0	0	0.136629	0.197455	0.249258	0		0	141.9	0.132816	0.188382	0.224705	0
1575	NODE_1575_length_488_cov_0.972286_ID_3149.fasta	488		0	1077.2	0.144195	0.214389	0.253576	0		0	1321.4	0.149242	0.205676	0.229491	0
1576	NODE_1576_length_487_cov_1.29861_ID_3151.fasta	487		0	0	0.101805	0.208231	0.248593	0		0	118.8	0.108297	0.205028	0.224694	0
1577	NODE_1577_length_487_cov_1.74769_ID_3153.fasta	487		0	0	0.106943	0.187595	0.239818	0		0	172.2	0.094253	0.172893	0.215178	0
1578	NODE_1578_length_487_cov_1.27778_ID_3155.fasta	487		0	0	0.0888428	0.210689	0.245046	0		0	1001.6	0.086304	0.197014	0.218737	0
1579	NODE_1579_length_488_cov_1.7037_ID_3157.fasta	488		0	148.9	0.12431	0.219475	0.241872	0		0	2087.5	0.118372	0.203949	0.216362	0
1580	NODE_1580_length_488_cov_1.98611_ID_3159.fasta	488		0	0	0.156939	0.236299	0.245161	0		0	795.8	0.152315	0.225107	0.221565	0
1581	NODE_1581_length_488_cov_1.82639_ID_3161.fasta	488		0	0	0.13312	0.216094	0.243789	0		0	147.6	0.136417	0.201409	0.219416	0
1582	NODE_1582_length_487_cov_1.11574_ID_3163.fasta	487		0	0	0.0859692	0.196109	0.254072	0		0	112.9	0.0925728	0.186204	0.23257	0
1583	NODE_1583_length_487_cov_1.29698_ID_3165.fasta	487		0	0	0.115851	0.202266	0.247168	0		0	124.3	0.117874	0.19332	0.222008	0
1584	NODE_1584_length_488_cov_0.99536_ID_3167.fasta	488		0	0	0.13781	0.235827	0.241063	0		0	322.8	0.128418	0.217077	0.214672	0
1585	NODE_1585_length_485_cov_1.46636_ID_3169.fasta	485		0	365.5	0.151938	0.209121	0.258274	0		0	563.4	0.163731	0.206947	0.236536	0
1586	NODE_1586_length_486_cov_1.82135_ID_3171.fasta	486		0	0	0.126797	0.208121	0.259206	0		0	228	0.137865	0.207614	0.238126	0
1587	NODE_1587_length_488_cov_1.62413_ID_3173.fasta	488		0	479.3	0.154612	0.246681	0.240599	0		0	2076.3	0.148292	0.227971	0.213834	0
1588	NODE_1588_length_484_cov_1.3093_ID_3175.fasta	484		0	0	0.109528	0.17452	0.243386	0		0	171.9	0.107623	0.165058	0.219241	0
1589	NODE_1589_length_485_cov_1.13488_ID_3177.fasta	485		0	144.3	0.170052	0.266909	0.241171	0		0	788.3	0.160813	0.246862	0.213404	0
1590	NODE_1590_length_484_cov_1.17442_ID_3179.fasta	484		0	179.8	0.131701	0.227928	0.243237	0		0	497.7	0.131088	0.211653	0.218186	0
1591	NODE_1591_length_485_cov_2.61628_ID_3181.fasta	485		0	0	0.404977	0.33307	0.290631	0		0	802.3	0.399341	0.320889	0.270159	0
1592	NODE_1592_length_487_cov_0.962704_ID_3183.fasta	487		0	297.6	0.134546	0.216385	0.250768	0		0	418.9	0.139705	0.211951	0.22623	0
1593	NODE_1593_length_486_cov_1.75058_ID_3185.fasta	486		0	0	0.190015	0.24876	0.255706	0		0	30.9	0.196091	0.238663	0.230284	0
1594	NODE_1594_length_486_cov_1.48485_ID_3187.fasta	486		0	0	0.153161	0.209564	0.248471	0		0	1691	0.154985	0.195996	0.222228	0
1595	NODE_1595_length_485_cov_2.36597_ID_3189.fasta	485		0	0	0.0988015	0.222897	0.244418	0		0	651.5	0.092922	0.204555	0.219023	0
1596	NODE_1596_length_485_cov_2.1049_ID_3191.fasta	485		0	0	0.346545	0.317133	0.28388	0		0	259.6	0.343881	0.310362	0.262721	0
1597	NODE_1597_length_485_cov_2.37296_ID_3193.fasta	485		0	0	0.147848	0.209815	0.252631	0		0	143.2	0.151845	0.209288	0.226824	0
1598	NODE_1598_length_483_cov_1.28738_ID_3195.fasta	483		0	0	0.192193	0.256019	0.248197	0		0	711.3	0.179182	0.235605	0.219859	0
1599	NODE_1599_length_483_cov_0.939252_ID_3197.fasta	483		0	0	0.152306	0.218381	0.250241	0		0	549.4	0.150808	0.200077	0.221925	0
1600	NODE_1600_length_483_cov_1.0257_ID_3199.fasta	483		0	0	0.138244	0.200759	0.246788	0		0	195.2	0.127466	0.188217	0.222006	0
1601	NODE_1601_length_483_cov_0.96028_ID_3201.fasta	483		0	0	0.172427	0.271183	0.24462	0		0	979.7	0.17053	0.252067	0.217192	0
1602	NODE_1602_length_487_cov_0.96729_ID_3203.fasta	487		0	0	0.172202	0.223367	0.256163	0		0	212.2	0.18122	0.209012	0.230632	0
1603	NODE_1603_length_484_cov_1.25935_ID_3205.fasta	484		0	82.2	0.119007	0.244794	0.250799	0		0	726.2	0.119753	0.227368	0.22441	0
1604	NODE_1604_length_483_cov_2.84813_ID_3207.fasta	483		0	0	0.227997	0.267172	0.269642	0		0	0	0.230094	0.26905	0.248372	0
1605	NODE_1605_length_483_cov_1.92523_ID_3209.fasta	483		0	0	0.146282	0.229412	0.248071	0		0	529.3	0.133847	0.212806	0.220642	0
1606	NODE_1606_length_486_cov_1.77804_ID_3211.fasta	486		0	0	0.160976	0.228416	0.256119	0		0	632.3	0.153215	0.219383	0.23142	0
1607	NODE_1607_length_480_cov_1.71729_ID_3213.fasta	480		0	0	0.159378	0.223457	0.26342	0		0	106.4	0.168858	0.216469	0.242952	0
1608	NODE_1608_length_481_cov_1.28571_ID_3215.fasta	481		0	0	0.107749	0.2156	0.25093	0		0	131.8	0.122882	0.209289	0.225617	0
1609	NODE_1609_length_482_cov_1.06557_ID_3217.fasta	482		0	0	0.228733	0.253278	0.261752	0		0	63.5	0.229991	0.246471	0.23754	0
1610	NODE_1610_length_482_cov_0.922717_ID_3219.fasta	482		0	0	0.110013	0.207209	0.245144	0		0	488.2	0.0945107	0.189419	0.220109	0
1611	NODE_1611_length_482_cov_1.70023_ID_3221.fasta	482		0	0	0.105103	0.22407	0.247091	0		0	341.4	0.101233	0.207777	0.219685	0
1612	NODE_1612_length_483_cov_2.1452_ID_3223.fasta	483		0	0	0.295475	0.288858	0.271284	0		0	25.8	0.294796	0.280969	0.247882	0
1613	NODE_1613_length_481_cov_1.46838_ID_3225.fasta	481		0	0	0.125794	0.22187	0.240988	0		0	230.7	0.120422	0.203466	0.214289	0
1614	NODE_1614_length_481_cov_1.76815_ID_3227.fasta	481		0	0	0.389162	0.34514	0.275158	0		0	0	0.386499	0.336895	0.250169	0
1615	NODE_1615_length_481_cov_2.37471_ID_3229.fasta	481		0	0	0.121315	0.189116	0.254373	0		0	134.9	0.108159	0.181895	0.233025	0
1616	NODE_1616_length_483_cov_1.93911_ID_3231.fasta	483		0	0	0.0737971	0.182817	0.242898	0		0	63.6	0.0812681	0.172029	0.218409	0
1617	NODE_1617_length_482_cov_1.28337_ID_3233.fasta	482		0	368.2	0.282391	0.287294	0.276609	0		0	385.8	0.286175	0.283965	0.255786	0
1618	NODE_1618_length_483_cov_2.06323_ID_3235.fasta	483		0	0	0.336359	0.316507	0.272306	0		0	31.8	0.332257	0.305775	0.248323	0
1619	NODE_1619_length_482_cov_1.5082_ID_3237.fasta	482		0	0	0.169324	0.199751	0.251375	0		0	246.7	0.178556	0.196863	0.229897	0
1620	NODE_1620_length_482_cov_1.59016_ID_3239.fasta	482		0	0	0.0844645	0.20297	0.242927	0		0	670.1	0.0874902	0.189692	0.218308	0
1621	NODE_1621_length_481_cov_2.87822_ID_3241.fasta	481		0	0	0.402988	0.346123	0.292831	0		0	0	0.39849	0.338095	0.27153	0
1622	NODE_1622_length_483_cov_1.93677_ID_3243.fasta	483		0	0	0.380104	0.324407	0.275847	0		0	0	0.376224	0.311982	0.252316	0
1623	NODE_1623_length_481_cov_1.19484_ID_3245.fasta	481		0	0	0.177252	0.199596	0.245901	0		0	739.5	0.180624	0.187154	0.220898	0
1624	NODE_1624_length_480_cov_1.17136_ID_3247.fasta	480		0	0	0.11341	0.208705	0.241943	0		0	858.1	0.113626	0.196145	0.215893	0
1625	NODE_1625_length_480_cov_1.11502_ID_3249.fasta	480		0	0	0.179198	0.256839	0.243013	0		0	797.9	0.169917	0.236804	0.215139	0
1626	NODE_1626_length_480_cov_1.45775_ID_3251.fasta	480		0	0	0.321526	0.314108	0.269649	0		0	0	0.321438	0.306686	0.243548	0
1627	NODE_1627_length_481_cov_2.57746_ID_3253.fasta	481		0	0	0.151059	0.205253	0.247804	0		0	255	0.155033	0.201187	0.223185	0
1628	NODE_1628_length_481_cov_1.24883_ID_3255.fasta	481		0	0	0.189318	0.25317	0.246682	0		0	240.7	0.181049	0.234026	0.218958	0
1629	NODE_1629_length_481_cov_1.83568_ID_3257.fasta	481		0	0	0.293108	0.285327	0.249853	25.4		0	1124.5	0.278405	0.264555	0.220883	0
1630	NODE_1630_length_481_cov_1.22535_ID_3259.fasta	481		0	0	0.13172	0.259898	0.252224	0		0	847.8	0.123927	0.24039	0.223811	0
1631	NODE_1631_length_481_cov_0.992958_ID_3261.fasta	481		0	0	0.105433	0.18767	0.249741	0		0	62.2	0.111746	0.178106	0.227857	0
1632	NODE_1632_length_481_cov_0.924883_ID_3263.fasta	481		0	0	0.149045	0.19427	0.250584	0		0	90.7	0.157592	0.187928	0.226191	0
1633	NODE_1633_length_481_cov_1.15258_ID_3265.fasta	481		0	0	0.13675	0.211024	0.247916	0		0	87.1	0.135699	0.196402	0.222628	25.4
1634	NODE_1634_length_480_cov_1.65493_ID_3267.fasta	480		0	0	0.271189	0.252122	0.26621	0		0	0	0.267027	0.240567	0.245221	0
1635	NODE_1635_length_480_cov_1.32629_ID_3269.fasta	480		0	89.2	0.107551	0.192262	0.24226	0		0	1274.6	0.101339	0.187373	0.217745	0
1636	NODE_1636_length_481_cov_1.777_ID_3271.fasta	481		0	183.8	0.301087	0.288322	0.278139	0		0	158.5	0.301103	0.282031	0.2566	0
1637	NODE_1637_length_485_cov_3.83333_ID_3273.fasta	485		0	166.3	0.345207	0.332123	0.290051	0		0	199.9	0.342623	0.3264	0.268991	0
1638	NODE_1638_length_481_cov_0.976471_ID_3275.fasta	481		0	180	0.283196	0.300204	0.270615	0		0	171	0.290143	0.296958	0.247382	0
1639	NODE_1639_length_480_cov_1.65647_ID_3277.fasta	480		0	738.5	0.12791	0.195873	0.24063	0		0	1903.2	0.117495	0.182765	0.220143	0
1640	NODE_1640_length_480_cov_1.53176_ID_3279.fasta	480		0	0	0.0648214	0.18917	0.245236	0		0	545.1	0.0641938	0.179019	0.223357	0
1641	NODE_1641_length_479_cov_1.70353_ID_3281.fasta	479		0	0	0.105704	0.236073	0.24959	0		0	614	0.0984406	0.218355	0.223334	0
1642	NODE_1642_length_479_cov_3.76471_ID_3283.fasta	479		0	0	0.106918	0.234834	0.245126	0		0	227.3	0.0954643	0.215998	0.21991	0
1643	NODE_1643_length_479_cov_1.94353_ID_3285.fasta	479		0	0	0.254617	0.277063	0.262734	0		0	86.6	0.248768	0.264593	0.238576	0
1644	NODE_1644_length_480_cov_1.81412_ID_3287.fasta	480		0	0	0.106815	0.217765	0.240974	0		0	417.9	0.109129	0.201667	0.216302	0
1645	NODE_1645_length_479_cov_1.53882_ID_3289.fasta	479		0	0	0.101344	0.212116	0.245484	0		0	452.7	0.090652	0.197496	0.220359	0
1646	NODE_1646_length_479_cov_2.25412_ID_3291.fasta	479		0	766.8	0.100659	0.191248	0.246743	0		0	1184.3	0.0934721	0.180203	0.221914	0
1647	NODE_1647_length_481_cov_1.72_ID_3293.fasta	481		0	0	0.294447	0.299882	0.267637	0		0	96.6	0.29366	0.289411	0.243846	0
1648	NODE_1648_length_481_cov_2.53412_ID_3295.fasta	481		0	0	0.162087	0.227849	0.25445	0		0	112.4	0.170469	0.222123	0.230756	0
1649	NODE_1649_length_479_cov_1.13915_ID_3297.fasta	479		0	0	0.188377	0.246674	0.257091	26.9		0	587.4	0.187378	0.227707	0.234062	0
1650	NODE_1650_length_477_cov_1.30189_ID_3299.fasta	477		0	0	0.151661	0.213902	0.254853	0		0	82	0.155885	0.20287	0.23009	0
1651	NODE_1651_length_481_cov_2.29717_ID_3301.fasta	481		0	0	0.29304	0.303899	0.271772	0		0	0	0.292837	0.296089	0.248133	0
1652	NODE_1652_length_479_cov_2.25236_ID_3303.fasta	479		0	0	0.215236	0.268999	0.256453	0		0	169.5	0.217627	0.268935	0.231883	0
1653	NODE_1653_length_479_cov_3.19811_ID_3305.fasta	479		0	0	0.118597	0.193579	0.245247	0		0	82.9	0.116767	0.179606	0.219091	0
1654	NODE_1654_length_479_cov_0.995272_ID_3307.fasta	479		0	0	0.405589	0.346828	0.282271	0		0	0	0.401501	0.335213	0.258654	0
1655	NODE_1655_length_478_cov_0.962175_ID_3309.fasta	478		0	0	0.0998133	0.22599	0.246336	0		0	886.7	0.10351	0.213606	0.222094	0
1656	NODE_1656_length_478_cov_1.03546_ID_3311.fasta	478		0	0	0.128418	0.195958	0.240781	0		0	538	0.117181	0.1844	0.216785	0
1657	NODE_1657_length_478_cov_0.919622_ID_3313.fasta	478		0	0	0.142132	0.210855	0.249741	0		0	432.4	0.126646	0.190325	0.221404	0
1658	NODE_1658_length_477_cov_1.79669_ID_3315.fasta	477		0	0	0.147327	0.241473	0.240835	0		0	421.1	0.143952	0.222767	0.215423	0
1659	NODE_1659_length_479_cov_2.20804_ID_3317.fasta	479		0	179.8	0.126047	0.235448	0.243233	0		0	864.6	0.121379	0.216377	0.217711	0
1660	NODE_1660_length_477_cov_2.04019_ID_3319.fasta	477		0	96.4	0.155745	0.224887	0.255973	0		0	171	0.16086	0.213999	0.231213	0
1661	NODE_1661_length_478_cov_1.11848_ID_3321.fasta	478		0	278.1	0.112728	0.206101	0.248908	0		0	1064.6	0.119118	0.198405	0.222977	0
1662	NODE_1662_length_476_cov_1.20142_ID_3323.fasta	476		0	232.5	0.172687	0.224341	0.246197	0		0	1963.5	0.159201	0.206638	0.218718	0
1663	NODE_1663_length_477_cov_1.2654_ID_3325.fasta	477		0	69.8	0.169551	0.238312	0.254557	0		0	162.3	0.172001	0.235844	0.230208	0
1664	NODE_1664_length_477_cov_1.20379_ID_3327.fasta	477		0	0	0.115292	0.212972	0.242102	0		0	268.7	0.114619	0.196636	0.217245	0
1665	NODE_1665_length_477_cov_1.38152_ID_3329.fasta	477		0	0	0.283471	0.3108	0.270754	0		0	0	0.287891	0.305893	0.247029	0
1666	NODE_1666_length_478_cov_1.19431_ID_3331.fasta	478		0	0	0.117075	0.210154	0.260721	0		0	148.2	0.110984	0.197476	0.238756	0
1667	NODE_1667_length_477_cov_1.22038_ID_3333.fasta	477		0	0	0.31495	0.317211	0.27167	0		0	33.1	0.316441	0.307319	0.246591	0
1668	NODE_1668_length_476_cov_0.93128_ID_3335.fasta	476		0	0	0.167724	0.219258	0.244846	0		0	465.5	0.167632	0.202861	0.218355	0
1669	NODE_1669_length_476_cov_1.47156_ID_3337.fasta	476		0	0	0.128386	0.205197	0.243323	0		0	638.5	0.131933	0.193884	0.217094	0
1670	NODE_1670_length_475_cov_1.25592_ID_3339.fasta	475		0	137.5	0.141155	0.227841	0.245275	0		0	818.4	0.136129	0.210147	0.218587	0
1671	NODE_1671_length_479_cov_1.95972_ID_3341.fasta	479		0	0	0.182416	0.218912	0.244137	0		0	401.3	0.17554	0.206262	0.217769	0
1672	NODE_1672_length_478_cov_5.72749_ID_3343.fasta	478		0	0	0.134635	0.206996	0.238519	0		0	865.7	0.121323	0.188871	0.213262	0
1673	NODE_1673_length_477_cov_1.35782_ID_3345.fasta	477		0	0	0.287458	0.278556	0.26937	0		0	0	0.28468	0.266632	0.248304	0
1674	NODE_1674_length_476_cov_0.926366_ID_3347.fasta	476		0	0	0.0968359	0.19969	0.247288	0		0	246.5	0.103039	0.193808	0.222568	0
1675	NODE_1675_length_475_cov_1.87648_ID_3349.fasta	475		0	0	0.196839	0.249527	0.253304	0		0	243.2	0.187581	0.232089	0.228107	0
1676	NODE_1676_length_476_cov_0.91924_ID_3351.fasta	476		0	0	0.18543	0.267832	0.239729	0		0	408.6	0.175898	0.247702	0.212249	0
1677	NODE_1677_length_475_cov_1.20903_ID_3353.fasta	475		0	846.7	0.114001	0.227934	0.241845	0		0	3462.3	0.101404	0.211077	0.217376	0
1678	NODE_1678_length_476_cov_2.69596_ID_3355.fasta	476		0	0	0.204717	0.226502	0.258274	0		0	217	0.211909	0.218632	0.233286	0
1679	NODE_1679_length_476_cov_1.05938_ID_3357.fasta	476		0	0	0.216764	0.246397	0.257997	0		0	81	0.21427	0.233897	0.231446	0
1680	NODE_1680_length_476_cov_1.57957_ID_3359.fasta	476		0	0	0.15285	0.247844	0.2409	0		0	559.2	0.151013	0.229346	0.215673	0
1681	NODE_1681_length_477_cov_3.79097_ID_3361.fasta	477		0	0	0.266037	0.314148	0.282204	0		0	0	0.268048	0.312137	0.260935	0
1682	NODE_1682_length_476_cov_3.08551_ID_3363.fasta	476		0	0	0.162369	0.226658	0.256194	0		0	57.1	0.171857	0.219544	0.230697	0
1683	NODE_1683_length_476_cov_2.72447_ID_3365.fasta	476		0	0	0.109987	0.200405	0.248945	0		0	143.8	0.114115	0.185825	0.227126	0
1684	NODE_1684_length_475_cov_1.34524_ID_3367.fasta	475		0	0	0.189287	0.254495	0.270817	0		0	32.7	0.196841	0.247747	0.249346	0
1685	NODE_1685_length_473_cov_1.18333_ID_3369.fasta	473		0	0	0.200981	0.275846	0.273755	0		0	0	0.205847	0.27099	0.252316	0
1686	NODE_1686_length_475_cov_1.53095_ID_3371.fasta	475		0	0	0.201582	0.293604	0.279597	0		0	0	0.209739	0.292196	0.259036	0
1687	NODE_1687_length_475_cov_1.3119_ID_3373.fasta	475		0	1531.1	0.156636	0.228297	0.244647	0		0	4087.8	0.15532	0.213561	0.220267	0
1688	NODE_1688_length_475_cov_1.37143_ID_3375.fasta	475		0	511.1	0.190176	0.254389	0.258479	0		0	620.8	0.191587	0.243588	0.232692	0
1689	NODE_1689_length_475_cov_1.33571_ID_3377.fasta	475		0	0	0.0993981	0.222707	0.246853	0		0	1694.6	0.0978715	0.207208	0.22012	0
1690	NODE_1690_length_476_cov_1.99762_ID_3379.fasta	476		0	0	0.302226	0.31776	0.272759	0		0	0	0.30165	0.311963	0.248793	0
1691	NODE_1691_length_475_cov_1.81905_ID_3381.fasta	475		0	0	0.107919	0.190065	0.25532	0		0	85.7	0.117042	0.181789	0.233412	0
1692	NODE_1692_length_474_cov_1.36993_ID_3383.fasta	474		0	269.8	0.147546	0.227999	0.239799	0		0	1306.8	0.142257	0.212459	0.21531	0
1693	NODE_1693_length_474_cov_1.15513_ID_3385.fasta	474		0	387.7	0.114264	0.229911	0.245438	0		0	1335.1	0.101008	0.212356	0.219038	0
1694	NODE_1694_length_474_cov_0.921241_ID_3387.fasta	474		283	987.7	0.130976	0.228844	0.242423	0		0	765.4	0.114854	0.209903	0.216889	0
1695	NODE_1695_length_474_cov_1.98807_ID_3389.fasta	474		0	0	0.182495	0.218351	0.250456	0		0	29.9	0.184055	0.202811	0.224903	0
1696	NODE_1696_length_472_cov_2.60621_ID_3391.fasta	472		0	0	0.147251	0.229425	0.255181	0		0	0	0.151711	0.218637	0.230958	0
1697	NODE_1697_length_478_cov_1.99045_ID_3393.fasta	478		0	320.3	0.140436	0.217924	0.238824	0		0	1164.8	0.129734	0.199617	0.213782	0
1698	NODE_1698_length_477_cov_2.59189_ID_3395.fasta	477		0	0	0.127749	0.201525	0.250392	0		0	778.9	0.124301	0.185809	0.228386	0
1699	NODE_1699_length_473_cov_3.36516_ID_3397.fasta	473		0	0	0.197362	0.254848	0.25429	0		0	0	0.200009	0.2403	0.228062	0
1700	NODE_1700_length_474_cov_1.36124_ID_3399.fasta	474		0	892	0.0939769	0.197604	0.247605	0		0	1418.3	0.088747	0.182605	0.22594	0
1701	NODE_1701_length_473_cov_1.86842_ID_3401.fasta	473		0	248.5	0.148582	0.238811	0.240459	0		0	830.1	0.142128	0.219128	0.213206	28.5
1702	NODE_1702_length_473_cov_1.50957_ID_3403.fasta	473		0	0	0.386379	0.335614	0.279897	0		0	0	0.381961	0.325223	0.255967	0
1703	NODE_1703_length_474_cov_1.28469_ID_3405.fasta	474		0	80.1	0.124443	0.242912	0.245371	0		0	697.3	0.121033	0.226293	0.219487	0
1704	NODE_1704_length_474_cov_1.60048_ID_3407.fasta	474		0	686.1	0.185326	0.234222	0.252586	0		0	934.1	0.189739	0.217498	0.225761	0
1705	NODE_1705_length_473_cov_1.80144_ID_3409.fasta	473		0	188.9	0.174627	0.265532	0.243797	0		0	649.6	0.165766	0.245659	0.216171	0
1706	NODE_1706_length_471_cov_4.40909_ID_3411.fasta	471		0	0	0.17599	0.210109	0.25253	0		0	27.2	0.185705	0.198995	0.227929	0
1707	NODE_1707_length_473_cov_1.01679_ID_3413.fasta	473		0	0	0.167412	0.179631	0.238769	0		0	779.7	0.152261	0.163009	0.21234	0
1708	NODE_1708_length_472_cov_1.27338_ID_3415.fasta	472		0	0	0.157701	0.214753	0.247703	0		0	798	0.165661	0.210216	0.223466	0
1709	NODE_1709_length_472_cov_0.918465_ID_3417.fasta	472		0	0	0.092678	0.218366	0.259296	0		0	81.5	0.0976733	0.216194	0.239494	0
1710	NODE_1710_length_472_cov_1.34293_ID_3419.fasta	472		0	0	0.316586	0.307229	0.266355	0		0	64	0.315551	0.293959	0.242483	0
1711	NODE_1711_length_472_cov_2.94484_ID_3421.fasta	472		0	0	0.286213	0.323644	0.281122	0		0	0	0.288992	0.324792	0.260175	0
1712	NODE_1712_length_471_cov_1.34375_ID_3423.fasta	471		0	0	0.15234	0.229581	0.246162	0		0	2016.6	0.140949	0.213173	0.221003	0
1713	NODE_1713_length_471_cov_0.942308_ID_3425.fasta	471		0	0	0.090885	0.182707	0.246312	25.4		0	201.3	0.0869294	0.181848	0.225142	0
1714	NODE_1714_length_473_cov_1.13462_ID_3427.fasta	473		0	0	0.168488	0.268647	0.269193	0		0	24.9	0.167638	0.256286	0.241439	0
1715	NODE_1715_length_473_cov_1.39183_ID_3429.fasta	473		0	0	0.135169	0.197924	0.241501	0		0	327.9	0.129392	0.184785	0.219695	0
1716	NODE_1716_length_470_cov_2.06971_ID_3431.fasta	470		0	0	0.197762	0.255036	0.259199	0		0	78.6	0.198016	0.242144	0.234738	0
1717	NODE_1717_length_471_cov_1.78606_ID_3433.fasta	471		0	0	0.15486	0.229591	0.249846	0		0	532.2	0.163374	0.216693	0.225349	0
1718	NODE_1718_length_471_cov_2.24519_ID_3435.fasta	471		0	0	0.092175	0.201159	0.248952	0		0	244.8	0.0948647	0.191586	0.224251	0
1719	NODE_1719_length_472_cov_1.73558_ID_3437.fasta	472		0	0	0.128524	0.190956	0.242144	0		0	177.3	0.116846	0.17771	0.215678	0
1720	NODE_1720_length_471_cov_1.84615_ID_3439.fasta	471		0	0	0.420645	0.343096	0.279761	0		0	0	0.415413	0.333606	0.255872	0
1721	NODE_1721_length_471_cov_0.971084_ID_3441.fasta	471		0	0	0.140773	0.225831	0.258317	0		0	255.5	0.147469	0.219383	0.23629	0
1722	NODE_1722_length_470_cov_1.92048_ID_3443.fasta	470		0	0	0.204672	0.267887	0.269112	0		0	25.8	0.214965	0.270455	0.248068	0
1723	NODE_1723_length_470_cov_3.33735_ID_3445.fasta	470		0	547.3	0.245643	0.283594	0.2666	0		0	681.9	0.252063	0.278768	0.242326	0
1724	NODE_1724_length_470_cov_0.918072_ID_3447.fasta	470		0	0	0.081556	0.222252	0.265735	0		0	134.4	0.0896048	0.215216	0.244316	0
1725	NODE_1725_length_471_cov_1.15422_ID_3449.fasta	471		0	0	0.176369	0.182274	0.242972	0		0	758.2	0.161749	0.171866	0.221543	0
1726	NODE_1726_length_470_cov_1.2988_ID_3451.fasta	470		0	324.3	0.108724	0.225102	0.239862	0		0	1835.5	0.101366	0.205751	0.213943	0
1727	NODE_1727_length_468_cov_1.54217_ID_3453.fasta	468		0	0	0.104001	0.206263	0.249654	0		0	622	0.0904053	0.195672	0.227902	0
1728	NODE_1728_length_471_cov_1.92289_ID_3455.fasta	471		0	0	0.208872	0.245207	0.256222	0		0	45.7	0.207348	0.231301	0.231176	0
1729	NODE_1729_length_469_cov_2.28916_ID_3457.fasta	469		0	0	0.130407	0.223886	0.24501	0		0	300.3	0.126125	0.208666	0.220207	0
1730	NODE_1730_length_469_cov_2.00241_ID_3459.fasta	469		0	0	0.107223	0.206099	0.24221	0		0	139.2	0.106603	0.191404	0.217265	0
1731	NODE_1731_length_470_cov_3.39036_ID_3461.fasta	470		0	0	0.334583	0.326773	0.27733	0		0	0	0.335525	0.31943	0.253246	0
1732	NODE_1732_length_468_cov_1.35749_ID_3463.fasta	468		0	0	0.208561	0.22458	0.251723	0		0	296.3	0.21113	0.208999	0.226246	0
1733	NODE_1733_length_469_cov_1.33092_ID_3465.fasta	469		0	0	0.216725	0.285166	0.261645	0		0	30.4	0.229943	0.289539	0.237365	0
1734	NODE_1734_length_468_cov_0.934783_ID_3467.fasta	468		0	587.2	0.0939958	0.215663	0.238064	0		0	1704	0.0937664	0.199529	0.213269	0
1735	NODE_1735_length_467_cov_0.992754_ID_3469.fasta	467		0	70.7	0.142493	0.209539	0.253032	0		0	185.4	0.146167	0.198262	0.227036	0
1736	NODE_1736_length_469_cov_0.951691_ID_3471.fasta	469		0	0	0.121452	0.199951	0.240991	0		0	1327.5	0.110453	0.185208	0.215801	0
1737	NODE_1737_length_468_cov_0.917874_ID_3473.fasta	468		0	0	0.156283	0.247865	0.250098	0		0	329	0.145549	0.228175	0.221817	0
1738	NODE_1738_length_471_cov_1.54831_ID_3475.fasta	471		0	0	0.14439	0.218742	0.239088	0		0	672.6	0.130431	0.202151	0.213923	0
1739	NODE_1739_length_468_cov_1.38647_ID_3477.fasta	468		0	197.3	0.154917	0.210706	0.241211	0		0	307	0.141274	0.193071	0.214529	0
1740	NODE_1740_length_470_cov_1.80193_ID_3479.fasta	470		0	0	0.153099	0.244736	0.245758	0		0	311.4	0.146642	0.226156	0.219093	0
1741	NODE_1741_length_468_cov_2.4372_ID_3481.fasta	468		0	379.7	0.200451	0.231635	0.253022	0		0	549.5	0.202963	0.220702	0.228218	0
1742	NODE_1742_length_469_cov_1.91546_ID_3483.fasta	469		0	0	0.188351	0.258006	0.254914	0		0	322.7	0.179186	0.240178	0.226699	0
1743	NODE_1743_length_469_cov_2.45169_ID_3485.fasta	469		0	0	0.203634	0.237536	0.247781	0		0	457.7	0.198119	0.225644	0.222289	0
1744	NODE_1744_length_470_cov_1.23671_ID_3487.fasta	470		0	0	0.211825	0.265178	0.263488	0		0	0	0.213107	0.254965	0.239451	0
1745	NODE_1745_length_470_cov_1.48551_ID_3489.fasta	470		0	0	0.133206	0.195768	0.24478	25.4		0	285.5	0.127526	0.183168	0.218506	0
1746	NODE_1746_length_468_cov_2.98792_ID_3491.fasta	468		0	0	0.244463	0.320256	0.271214	0		0	0	0.250801	0.320529	0.247012	0
1747	NODE_1747_length_468_cov_1.2276_ID_3493.fasta	468		0	0	0.170945	0.220432	0.247494	0		0	412.3	0.172447	0.204418	0.220471	0
1748	NODE_1748_length_468_cov_1.76998_ID_3495.fasta	468		0	0	0.168399	0.236464	0.256827	0		0	0	0.170564	0.229926	0.231646	0
1749	NODE_1749_length_471_cov_1.12107_ID_3497.fasta	471		0	158.6	0.389785	0.34097	0.279455	0		0	188.5	0.386732	0.33247	0.25587	0
1750	NODE_1750_length_469_cov_1.15012_ID_3499.fasta	469		0	0	0.217882	0.233334	0.244653	0		0	656.1	0.202401	0.213554	0.217287	0
1751	NODE_1751_length_466_cov_1.25424_ID_3501.fasta	466		0	0	0.145787	0.22523	0.245639	0		0	387.2	0.147911	0.207749	0.220574	0
1752	NODE_1752_length_468_cov_2.82809_ID_3503.fasta	468		0	65.7	0.193234	0.272199	0.265669	0		0	44.6	0.199605	0.27325	0.243879	0
1753	NODE_1753_length_467_cov_1.3293_ID_3505.fasta	467		0	586	0.0889488	0.236245	0.245369	0		0	1565.3	0.0775666	0.21826	0.218719	0
1754	NODE_1754_length_467_cov_1.79177_ID_3507.fasta	467		0	0	0.160441	0.195331	0.241577	0		0	654.9	0.147875	0.185019	0.219801	0
1755	NODE_1755_length_468_cov_3.06538_ID_3509.fasta	468		0	0	0.210379	0.262432	0.255229	0		0	90.3	0.209388	0.24814	0.229195	0
1756	NODE_1756_length_467_cov_2.46489_ID_3511.fasta	467		0	0	0.127192	0.213619	0.25526	0		0	206.3	0.133298	0.20145	0.233329	0
1757	NODE_1757_length_466_cov_1.35437_ID_3513.fasta	466		0	0	0.131469	0.217467	0.24539	0		0	503.5	0.128399	0.201539	0.220023	0
1758	NODE_1758_length_468_cov_1.93932_ID_3515.fasta	468		0	0	0.136741	0.249284	0.242644	0		0	1195.3	0.131833	0.229616	0.215378	0
1759	NODE_1759_length_467_cov_1.01214_ID_3517.fasta	467		0	0	0.164457	0.243368	0.258188	0		0	248.3	0.154475	0.234994	0.232185	0
1760	NODE_1760_length_467_cov_0.968447_ID_3519.fasta	467		0	0	0.139264	0.212273	0.244377	0		0	542.5	0.129723	0.19699	0.218978	0
1761	NODE_1761_length_467_cov_0.934466_ID_3521.fasta	467		0	0	0.148215	0.20365	0.243532	0		0	703.2	0.142658	0.19293	0.217986	0
1762	NODE_1762_length_467_cov_1.5_ID_3523.fasta	467		0	0	0.142409	0.18642	0.238694	0		0	148.8	0.133217	0.173431	0.214229	0
1763	NODE_1763_length_469_cov_1.30825_ID_3525.fasta	469		0	0	0.165847	0.218087	0.246688	0		0	1324.1	0.159168	0.203683	0.219558	0
1764	NODE_1764_length_467_cov_0.946602_ID_3527.fasta	467		0	155.5	0.307904	0.31773	0.281336	0		0	196.8	0.310129	0.318383	0.261166	0
1765	NODE_1765_length_467_cov_1.3309_ID_3529.fasta	467		0	0	0.11568	0.217814	0.245551	0		0	388.3	0.100049	0.20051	0.219827	0
1766	NODE_1766_length_465_cov_1.29927_ID_3531.fasta	465		0	110.9	0.092678	0.200411	0.24131	0		0	466.2	0.0895519	0.183992	0.216045	0
1767	NODE_1767_length_465_cov_1.00973_ID_3533.fasta	465		0	0	0.138307	0.207748	0.246328	0		0	292.1	0.126939	0.18932	0.219028	0
1768	NODE_1768_length_466_cov_0.917275_ID_3535.fasta	466		0	0	0.10991	0.205778	0.247988	0		0	1189.9	0.111031	0.1952	0.223607	0
1769	NODE_1769_length_467_cov_2.01217_ID_3537.fasta	467		0	0	0.160254	0.282613	0.245608	0		0	551.3	0.146902	0.262681	0.217608	0
1770	NODE_1770_length_470_cov_1.03163_ID_3539.fasta	470		0	0	0.253008	0.261846	0.272517	0		0	0	0.260902	0.25689	0.250992	0
1771	NODE_1771_length_467_cov_1.26764_ID_3541.fasta	467		0	0	0.421148	0.362766	0.27359	0		0	29	0.415149	0.346947	0.245914	0
1772	NODE_1772_length_466_cov_1.6253_ID_3543.fasta	466		0	0	0.118473	0.242822	0.239307	0		0	120.3	0.117274	0.224747	0.214286	0
1773	NODE_1773_length_466_cov_1.24331_ID_3545.fasta	466		0	622	0.111109	0.202203	0.245342	0		0	1325.4	0.102672	0.187685	0.220009	0
1774	NODE_1774_length_466_cov_1.33333_ID_3547.fasta	466		0	0	0.109159	0.217682	0.247239	0		0	883.5	0.10343	0.20164	0.219723	0
1775	NODE_1775_length_467_cov_1.81265_ID_3549.fasta	467		0	0	0.292313	0.280884	0.276005	0		0	0	0.293829	0.274079	0.254731	0
1776	NODE_1776_length_465_cov_2.04136_ID_3551.fasta	465		0	0	0.103396	0.206129	0.249481	0		0	329	0.103647	0.196222	0.224758	0
1777	NODE_1777_length_465_cov_2.50852_ID_3553.fasta	465		0	0	0.391631	0.337108	0.292113	0		0	0	0.387953	0.325018	0.271171	0
1778	NODE_1778_length_465_cov_3.86618_ID_3555.fasta	465		0	0	0.18397	0.229374	0.250684	0		0	98	0.188667	0.216702	0.225786	0
1779	NODE_1779_length_462_cov_1.09756_ID_3557.fasta	462		0	0	0.150709	0.210551	0.245735	0		0	222.6	0.148541	0.201612	0.221213	0
1780	NODE_1780_length_464_cov_0.980488_ID_3559.fasta	464		0	628.1	0.117227	0.224582	0.243964	0		0	2531.4	0.113562	0.207039	0.217259	0
1781	NODE_1781_length_465_cov_1.24146_ID_3561.fasta	465		0	242	0.310523	0.320308	0.272186	0		0	192	0.310237	0.314476	0.246847	0
1782	NODE_1782_length_465_cov_1.40244_ID_3563.fasta	465		0	573.2	0.1306	0.221187	0.240393	0		0	2382.1	0.125617	0.20585	0.21539	25.4
1783	NODE_1783_length_465_cov_2.94878_ID_3565.fasta	465		0	0	0.103	0.222382	0.241984	0		0	444.8	0.0930793	0.205511	0.217402	0
1784	NODE_1784_length_466_cov_2.8561_ID_3567.fasta	466		0	0	0.295245	0.327304	0.270847	0		0	0	0.297065	0.32405	0.246726	0
1785	NODE_1785_length_464_cov_2.02927_ID_3569.fasta	464		0	0	0.119654	0.201136	0.247917	0		0	418.8	0.105185	0.191652	0.222704	0
1786	NODE_1786_length_465_cov_3.34146_ID_3571.fasta	465		0	0	0.101218	0.185602	0.248504	0		0	259.8	0.11276	0.172103	0.223461	0
1787	NODE_1787_length_464_cov_2.73659_ID_3573.fasta	464		0	0	0.198003	0.268196	0.264141	0		0	61.3	0.200871	0.256194	0.240299	0
1788	NODE_1788_length_464_cov_1.97555_ID_3575.fasta	464		0	0	0.110288	0.212713	0.251185	0		0	33.1	0.11152	0.198546	0.228726	0
1789	NODE_1789_length_464_cov_1.38631_ID_3577.fasta	464		0	502.3	0.150759	0.257632	0.252885	0		0	1484.9	0.144866	0.238498	0.22458	0
1790	NODE_1790_length_464_cov_1.08802_ID_3579.fasta	464		0	0	0.106158	0.211708	0.256011	0		0	155.5	0.102116	0.205958	0.232541	0
1791	NODE_1791_length_463_cov_1.31051_ID_3581.fasta	463		0	0	0.130574	0.212551	0.255847	0		0	207.2	0.128639	0.207372	0.229681	0
1792	NODE_1792_length_463_cov_1.33741_ID_3583.fasta	463		0	0	0.133814	0.232113	0.254391	0		0	113.6	0.137341	0.216816	0.232154	0
1793	NODE_1793_length_463_cov_2.49389_ID_3585.fasta	463		0	0	0.242164	0.280597	0.268252	0		0	26.7	0.251532	0.277736	0.244407	0
1794	NODE_1794_length_465_cov_1.29657_ID_3587.fasta	465		0	124	0.294699	0.331663	0.273932	0		0	251.6	0.297752	0.330317	0.250038	0
1795	NODE_1795_length_461_cov_1.18873_ID_3589.fasta	461		0	0	0.172832	0.224704	0.253735	0		0	263.9	0.171076	0.219966	0.230331	0
1796	NODE_1796_length_462_cov_1.48039_ID_3591.fasta	462		0	0	0.197569	0.27109	0.255211	0		0	98.1	0.181883	0.251579	0.227163	0
1797	NODE_1797_length_464_cov_1.91422_ID_3593.fasta	464		0	0	0.128482	0.218946	0.24653	0		0	602.1	0.126291	0.202369	0.224103	0
1798	NODE_1798_length_464_cov_2.54657_ID_3595.fasta	464		0	0	0.148515	0.226584	0.243672	0		0	746.9	0.143813	0.208657	0.216962	0
1799	NODE_1799_length_463_cov_1.26716_ID_3597.fasta	463		0	0	0.195381	0.20001	0.247362	0		0	345.4	0.179557	0.186408	0.221779	0
1800	NODE_1800_length_463_cov_1.67892_ID_3599.fasta	463		0	180.5	0.0996828	0.203696	0.243984	0		0	448.4	0.0983446	0.188713	0.218954	0
1801	NODE_1801_length_463_cov_1.48039_ID_3601.fasta	463		0	0	0.207156	0.232763	0.250838	0		0	104.9	0.210197	0.219567	0.224365	0
1802	NODE_1802_length_463_cov_2.23529_ID_3603.fasta	463		0	0	0.123521	0.219158	0.257617	0		0	121.6	0.12981	0.208109	0.233019	0
1803	NODE_1803_length_462_cov_1.13268_ID_3605.fasta	462		0	0	0.165278	0.20623	0.241833	0		0	714.6	0.149915	0.188789	0.214992	0
1804	NODE_1804_length_462_cov_1.00491_ID_3607.fasta	462		0	0	0.193546	0.253186	0.258654	0		0	0	0.195445	0.244886	0.232692	0
1805	NODE_1805_length_462_cov_0.923833_ID_3609.fasta	462		0	718.1	0.118006	0.245811	0.242666	0		0	1818.1	0.113229	0.228686	0.216061	0
1806	NODE_1806_length_460_cov_1.40786_ID_3611.fasta	460		0	0	0.104643	0.200934	0.245078	0		0	1106.6	0.110816	0.190133	0.220024	0
1807	NODE_1807_length_461_cov_2.61179_ID_3613.fasta	461		0	0	0.14577	0.22272	0.249648	0		0	0	0.132992	0.206619	0.224369	0
1808	NODE_1808_length_462_cov_2.27273_ID_3615.fasta	462		0	0	0.113704	0.272379	0.240705	0		0	402.2	0.104715	0.253536	0.215649	0
1809	NODE_1809_length_462_cov_2.61425_ID_3617.fasta	462		0	79.4	0.151612	0.22082	0.248894	0		0	625.4	0.150314	0.206701	0.222503	0
1810	NODE_1810_length_460_cov_1.13793_ID_3619.fasta	460		0	381.5	0.162829	0.221305	0.238079	0		0	1106.3	0.15555	0.205462	0.212603	0
1811	NODE_1811_length_460_cov_1.33251_ID_3621.fasta	460		0	0	0.119369	0.225743	0.25271	0		0	33.6	0.120543	0.209896	0.225842	0
1812	NODE_1812_length_461_cov_1.48768_ID_3623.fasta	461		0	417.9	0.146603	0.249256	0.243749	0		0	1166.6	0.144538	0.229909	0.217327	0
1813	NODE_1813_length_460_cov_1.2734_ID_3625.fasta	460		0	0	0.0907551	0.200179	0.246935	0		0	181.9	0.0837268	0.18975	0.221071	0
1814	NODE_1814_length_462_cov_0.995074_ID_3627.fasta	462		0	0	0.349191	0.320974	0.268827	0		0	0	0.356668	0.315972	0.244225	0
1815	NODE_1815_length_461_cov_0.923645_ID_3629.fasta	461		0	752.6	0.182629	0.240279	0.249201	0		0	1361.6	0.169505	0.222979	0.223752	0
1816	NODE_1816_length_461_cov_2.07143_ID_3631.fasta	461		0	63.8	0.366459	0.326008	0.285869	0		0	64.3	0.362797	0.31655	0.264116	0
1817	NODE_1817_length_462_cov_3.23399_ID_3633.fasta	462		0	0	0.199752	0.255769	0.266673	0		0	0	0.206366	0.246046	0.244979	0
1818	NODE_1818_length_460_cov_1.23951_ID_3635.fasta	460		0	0	0.124697	0.209307	0.2545	0		0	0	0.129625	0.202551	0.232948	0
1819	NODE_1819_length_461_cov_1.34321_ID_3637.fasta	461		0	0	0.350455	0.319329	0.273254	0		0	0	0.348865	0.308018	0.24931	0
1820	NODE_1820_length_460_cov_1.25679_ID_3639.fasta	460		0	0	0.123955	0.246438	0.243714	0		0	194.8	0.125654	0.228683	0.218695	0
1821	NODE_1821_length_459_cov_2.86914_ID_3641.fasta	459		0	0	0.13547	0.240985	0.249645	0		0	319.4	0.120919	0.224785	0.22418	0
1822	NODE_1822_length_459_cov_1.34321_ID_3643.fasta	459		0	1255.3	0.159329	0.229338	0.240976	0		0	2405.6	0.155774	0.211082	0.21529	0
1823	NODE_1823_length_460_cov_1.18519_ID_3645.fasta	460		0	518.8	0.112344	0.20933	0.251015	0		0	1079.7	0.117141	0.202462	0.227021	0
1824	NODE_1824_length_460_cov_2.72099_ID_3647.fasta	460		0	179.2	0.158189	0.203831	0.245308	0		0	580.3	0.16078	0.191794	0.222671	0
1825	NODE_1825_length_459_cov_1.18765_ID_3649.fasta	459		0	0	0.164598	0.237557	0.258188	0		0	81	0.172622	0.232018	0.233811	0
1826	NODE_1826_length_459_cov_3.6716_ID_3651.fasta	459		0	0	0.21902	0.277174	0.259392	0		0	32.7	0.223225	0.279131	0.235449	0
1827	NODE_1827_length_461_cov_1.93086_ID_3653.fasta	461		0	0	0.114114	0.208881	0.244601	0		0	343.6	0.111531	0.194928	0.218394	0
1828	NODE_1828_length_459_cov_2.4_ID_3655.fasta	459		0	0	0.0681266	0.175262	0.246723	0		0	152.4	0.077007	0.162712	0.221598	0
1829	NODE_1829_length_460_cov_3.87407_ID_3657.fasta	460		0	0	0.140323	0.202581	0.249541	26.9		0	26.7	0.142474	0.195409	0.22803	0
1830	NODE_1830_length_460_cov_1.88642_ID_3659.fasta	460		0	0	0.0639237	0.190866	0.246271	0		0	0	0.0630414	0.179722	0.224401	0
1831	NODE_1831_length_458_cov_2.11111_ID_3661.fasta	458		0	0	0.299917	0.329743	0.272757	0		0	56.2	0.305044	0.329618	0.249229	0
1832	NODE_1832_length_461_cov_3.65679_ID_3663.fasta	461		0	210	0.334862	0.321367	0.276266	0		0	222.6	0.333133	0.31357	0.252136	0
1833	NODE_1833_length_458_cov_2.02963_ID_3665.fasta	458		0	0	0.168623	0.223052	0.248742	0		0	361.6	0.167032	0.209661	0.223313	0
1834	NODE_1834_length_458_cov_3.14321_ID_3667.fasta	458		0	0	0.122598	0.210843	0.252356	0		0	544.7	0.12162	0.198522	0.230736	0
1835	NODE_1835_length_461_cov_2.51111_ID_3669.fasta	461		0	168.6	0.19809	0.238091	0.26498	0		0	236.7	0.202096	0.222926	0.24281	0
1836	NODE_1836_length_460_cov_1.32099_ID_3671.fasta	460		0	0	0.166429	0.239654	0.254311	0		0	133.2	0.160916	0.225938	0.229337	0
1837	NODE_1837_length_460_cov_1.33827_ID_3673.fasta	460		0	0	0.133452	0.23191	0.247356	0		0	566.3	0.127037	0.212971	0.219857	0
1838	NODE_1838_length_458_cov_1.89604_ID_3675.fasta	458		0	0	0.144265	0.224691	0.254913	0		0	219.8	0.147355	0.209625	0.232639	0
1839	NODE_1839_length_460_cov_1.26733_ID_3677.fasta	460		0	0	0.164013	0.230037	0.245116	0		0	435.2	0.152586	0.210929	0.217709	0
1840	NODE_1840_length_459_cov_1.03465_ID_3679.fasta	459		0	513.3	0.124814	0.196629	0.243324	0		0	1371.8	0.113535	0.182961	0.216083	0
1841	NODE_1841_length_459_cov_1.87376_ID_3681.fasta	459		0	0	0.140195	0.221112	0.242821	0		0	646.7	0.133433	0.20604	0.216403	0
1842	NODE_1842_length_459_cov_1.067_ID_3683.fasta	459		0	304.1	0.160964	0.224332	0.24279	0		0	700.4	0.152273	0.205808	0.217139	0
1843	NODE_1843_length_457_cov_1.04467_ID_3685.fasta	457		0	0	0.122185	0.217813	0.244722	0		0	1319.3	0.114529	0.20355	0.218612	0
1844	NODE_1844_length_459_cov_2.20347_ID_3687.fasta	459		0	0	0.156003	0.220641	0.244511	0		0	560.2	0.155183	0.209244	0.21803	0
1845	NODE_1845_length_459_cov_1.87097_ID_3689.fasta	459		0	79.1	0.132352	0.218474	0.251437	0		0	104	0.134666	0.209834	0.226682	0
1846	NODE_1846_length_457_cov_1.18114_ID_3691.fasta	457		0	111.7	0.148875	0.215149	0.251842	0		0	364.7	0.139656	0.206268	0.227289	0
1847	NODE_1847_length_458_cov_3.16129_ID_3693.fasta	458		0	154.8	0.267374	0.273201	0.268258	0		0	156.2	0.266432	0.265003	0.244323	0
1848	NODE_1848_length_458_cov_2.76675_ID_3695.fasta	458		0	225.3	0.264134	0.26699	0.272904	0		0	154.9	0.265093	0.259813	0.251324	0
1849	NODE_1849_length_457_cov_1.74627_ID_3697.fasta	457		0	0	0.189132	0.266542	0.252168	0		0	160.4	0.19067	0.249427	0.22719	0
1850	NODE_1850_length_455_cov_4.42537_ID_3699.fasta	455		0	0	0.210452	0.270541	0.261842	0		0	86.6	0.214268	0.262601	0.235512	0
1851	NODE_1851_length_456_cov_1.39801_ID_3701.fasta	456		0	0	0.07794	0.193108	0.251413	0		0	341.3	0.0864895	0.194226	0.22968	0
1852	NODE_1852_length_457_cov_2.40796_ID_3703.fasta	457		0	0	0.178444	0.234944	0.262681	0		0	29	0.184436	0.231481	0.241656	0
1853	NODE_1853_length_457_cov_2.43781_ID_3705.fasta	457		0	0	0.149547	0.241028	0.254039	0		0	91.2	0.152471	0.228217	0.227395	0
1854	NODE_1854_length_455_cov_3.38308_ID_3707.fasta	455		0	0	0.210478	0.232175	0.255783	0		0	51	0.217041	0.230346	0.231694	0
1855	NODE_1855_length_457_cov_3.73881_ID_3709.fasta	457		0	0	0.386791	0.344785	0.276202	0		0	0	0.382424	0.33275	0.250946	0
1856	NODE_1856_length_455_cov_0.967662_ID_3711.fasta	455		0	0	0.179103	0.206117	0.253085	0		0	100.4	0.185841	0.195541	0.230972	0
1857	NODE_1857_length_457_cov_0.967581_ID_3713.fasta	457		0	0	0.23821	0.26735	0.244832	0		0	1087.7	0.22162	0.24645	0.216361	0
1858	NODE_1858_length_456_cov_1.1995_ID_3715.fasta	456		0	246.5	0.187139	0.259778	0.263911	0		0	295.1	0.192741	0.258768	0.242253	0
1859	NODE_1859_length_456_cov_1_ID_3717.fasta	456		0	515.1	0.0872529	0.220153	0.252152	0		0	1109.9	0.0708519	0.205006	0.229833	0
1860	NODE_1860_length_456_cov_1.53616_ID_3719.fasta	456		0	0	0.155912	0.218797	0.243061	0		0	522.7	0.15298	0.20523	0.218116	0
1861	NODE_1861_length_455_cov_1.14963_ID_3721.fasta	455		0	705.4	0.293878	0.294059	0.274604	0		0	721.7	0.296065	0.288491	0.25419	0
1862	NODE_1862_length_456_cov_1.83791_ID_3723.fasta	456		0	0	0.251412	0.24822	0.254125	0		0	41.8	0.247928	0.239854	0.230563	0
1863	NODE_1863_length_456_cov_1.5611_ID_3725.fasta	456		0	0	0.0648205	0.182339	0.252423	0		0	450.5	0.0562342	0.171288	0.22765	0
1864	NODE_1864_length_456_cov_1.31172_ID_3727.fasta	456		0	0	0.0680897	0.177546	0.244494	0		0	312.8	0.0561022	0.170645	0.22316	0
1865	NODE_1865_length_456_cov_1.0675_ID_3729.fasta	456		0	0	0.306677	0.306814	0.283574	0		0	0	0.310996	0.299616	0.262357	0
1866	NODE_1866_length_455_cov_0.9875_ID_3731.fasta	455		0	0	0.270533	0.294796	0.263313	0		0	0	0.266783	0.280257	0.239227	0
1867	NODE_1867_length_455_cov_1.03_ID_3733.fasta	455		0	0	0.129174	0.230943	0.245251	0		0	208.6	0.122165	0.211755	0.217982	0
1868	NODE_1868_length_455_cov_0.915_ID_3735.fasta	455		0	0	0.116077	0.190051	0.247729	0		0	182.8	0.117019	0.180064	0.222793	0
1869	NODE_1869_length_455_cov_1.4225_ID_3737.fasta	455		0	0	0.122212	0.217838	0.242472	0		0	551.8	0.119728	0.201108	0.220059	0
1870	NODE_1870_length_456_cov_1.8975_ID_3739.fasta	456		0	3030.7	0.143712	0.220368	0.242025	0		0	3355.7	0.143976	0.203343	0.219699	0
1871	NODE_1871_length_456_cov_2.37_ID_3741.fasta	456		0	0	0.103799	0.232468	0.244977	0		0	329.1	0.102445	0.214211	0.217908	0
1872	NODE_1872_length_455_cov_3.0675_ID_3743.fasta	455		0	0	0.205212	0.251738	0.263091	0		0	32.7	0.209962	0.246121	0.238723	0
1873	NODE_1873_length_454_cov_3.4775_ID_3745.fasta	454		0	0	0.190901	0.267418	0.252731	0		0	218.9	0.187619	0.24975	0.225771	0
1874	NODE_1874_length_455_cov_1.39098_ID_3747.fasta	455		0	0	0.126668	0.207673	0.240419	0		0	372.8	0.111331	0.190784	0.215194	0
1875	NODE_1875_length_453_cov_2.88221_ID_3749.fasta	453		0	0	0.269549	0.29427	0.279492	0		0	29.9	0.271317	0.291564	0.258102	0
1876	NODE_1876_length_455_cov_1.21053_ID_3751.fasta	455		0	0	0.0955222	0.225719	0.253102	0		0	518.8	0.0881694	0.211808	0.226301	0
1877	NODE_1877_length_454_cov_0.914787_ID_3753.fasta	454		0	213.7	0.0864856	0.176704	0.252504	0		0	320.7	0.0930834	0.16863	0.230934	0
1878	NODE_1878_length_454_cov_2.58897_ID_3755.fasta	454		0	0	0.263267	0.298151	0.269347	0		0	70.1	0.261815	0.287562	0.244766	0
1879	NODE_1879_length_454_cov_1.39599_ID_3757.fasta	454		0	0	0.0817453	0.206801	0.253452	0		0	177.3	0.0714251	0.193095	0.226176	0
1880	NODE_1880_length_454_cov_1.39098_ID_3759.fasta	454		0	238.2	0.268286	0.300127	0.269432	0		0	298.7	0.275901	0.292791	0.246123	0
1881	NODE_1881_length_453_cov_1.88221_ID_3761.fasta	453		0	0	0.0955342	0.225682	0.254123	0		0	177.7	0.0925605	0.210124	0.229311	0
1882	NODE_1882_length_456_cov_1.98246_ID_3763.fasta	456		0	0	0.152008	0.242287	0.245925	0		0	196.2	0.145922	0.223566	0.220182	0
1883	NODE_1883_length_453_cov_1.85464_ID_3765.fasta	453		0	0	0.23733	0.279599	0.265664	0		0	55.3	0.240101	0.271788	0.239603	0
1884	NODE_1884_length_454_cov_1.6817_ID_3767.fasta	454		0	0	0.335851	0.3241	0.285937	0		0	0	0.335247	0.319989	0.264653	0
1885	NODE_1885_length_454_cov_2.03008_ID_3769.fasta	454		0	409.7	0.0757635	0.22389	0.246697	0		0	1833.5	0.0776665	0.208988	0.22127	0
1886	NODE_1886_length_454_cov_1.09548_ID_3771.fasta	454		0	342	0.139032	0.197018	0.254336	0		0	572	0.133863	0.190115	0.232494	0
1887	NODE_1887_length_453_cov_1.35427_ID_3773.fasta	453		0	0	0.184132	0.242998	0.263307	0		0	442.2	0.185694	0.234174	0.238827	0
1888	NODE_1888_length_452_cov_1.09799_ID_3775.fasta	452		0	0	0.105766	0.196488	0.249988	0		0	292.4	0.111897	0.18101	0.22351	0
1889	NODE_1889_length_453_cov_1.38693_ID_3777.fasta	453		0	0	0.143438	0.238376	0.245063	0		0	494.5	0.12988	0.218592	0.217805	0
1890	NODE_1890_length_451_cov_2.0201_ID_3779.fasta	451		0	83.2	0.212089	0.273269	0.24604	0		0	261	0.20622	0.255306	0.220003	0
1891	NODE_1891_length_453_cov_1.80653_ID_3781.fasta	453		0	277.2	0.134385	0.214935	0.242931	0		0	909.9	0.129873	0.19788	0.217677	0
1892	NODE_1892_length_452_cov_1.32997_ID_3783.fasta	452		0	116.7	0.139758	0.202351	0.248725	0		0	856.1	0.130014	0.188825	0.226488	0
1893	NODE_1893_length_453_cov_1.57935_ID_3785.fasta	453		0	0	0.0898887	0.214605	0.247368	0		0	91.6	0.093956	0.19759	0.220602	0
1894	NODE_1894_length_453_cov_1.31234_ID_3787.fasta	453		0	0	0.109146	0.209967	0.253974	0		0	260.4	0.12176	0.198133	0.229172	0
1895	NODE_1895_length_450_cov_1.31486_ID_3789.fasta	450		0	1299.7	0.156795	0.209401	0.249264	25.4		0	2101.1	0.153284	0.196441	0.221655	0
1896	NODE_1896_length_451_cov_2.07809_ID_3791.fasta	451		0	0	0.152229	0.214184	0.262756	0		0	170.9	0.156331	0.205667	0.240298	0
1897	NODE_1897_length_453_cov_1.60705_ID_3793.fasta	453		0	0	0.146724	0.203584	0.256539	0		0	80.2	0.145793	0.198409	0.234355	0
1898	NODE_1898_length_451_cov_1.89169_ID_3795.fasta	451		0	250.4	0.191025	0.236961	0.266906	0		0	282.2	0.194656	0.227782	0.244582	0
1899	NODE_1899_length_452_cov_1.44836_ID_3797.fasta	452		0	0	0.130718	0.229529	0.244664	0		0	1961.1	0.12301	0.215102	0.218104	0
1900	NODE_1900_length_451_cov_1.98741_ID_3799.fasta	451		0	124.1	0.145862	0.197123	0.255897	0		0	122.2	0.153557	0.188177	0.234629	0
1901	NODE_1901_length_451_cov_2.6801_ID_3801.fasta	451		0	120.1	0.0718641	0.21494	0.250877	0		0	1223.5	0.0704211	0.20323	0.223974	0
1902	NODE_1902_length_452_cov_2.15617_ID_3803.fasta	452		0	0	0.193021	0.269824	0.243615	0		0	340.8	0.185514	0.250165	0.216498	0
1903	NODE_1903_length_450_cov_1.18136_ID_3805.fasta	450		0	0	0.312309	0.335266	0.272118	0		0	0	0.315279	0.330871	0.248395	0
1904	NODE_1904_length_451_cov_1.76574_ID_3807.fasta	451		0	0	0.106852	0.206848	0.25411	0		0	154.8	0.112621	0.209402	0.232385	0
1905	NODE_1905_length_452_cov_2.16919_ID_3809.fasta	452		0	143.9	0.132257	0.205829	0.253978	0		0	174.3	0.141268	0.200894	0.229084	0
1906	NODE_1906_length_451_cov_1.41667_ID_3811.fasta	451		0	0	0.272215	0.303028	0.265469	0		0	147.3	0.275846	0.305385	0.241621	0
1907	NODE_1907_length_450_cov_1.26768_ID_3813.fasta	450		0	0	0.143281	0.228468	0.247476	0		0	119.8	0.139597	0.214019	0.222585	0
1908	NODE_1908_length_450_cov_1.06061_ID_3815.fasta	450		0	0	0.159212	0.225874	0.242803	0		0	157	0.149804	0.207146	0.216978	0
1909	NODE_1909_length_451_cov_1.19949_ID_3817.fasta	451		0	359.2	0.141034	0.236158	0.244422	0		0	1147.5	0.13337	0.217699	0.219539	0
1910	NODE_1910_length_451_cov_0.916667_ID_3819.fasta	451		0	0	0.0810765	0.203821	0.250151	0		0	238.6	0.0885946	0.192121	0.22401	0
1911	NODE_1911_length_451_cov_1.17929_ID_3821.fasta	451		0	456.9	0.153811	0.216364	0.240559	0		0	902.1	0.145279	0.201341	0.215401	0
1912	NODE_1912_length_450_cov_1.59343_ID_3823.fasta	450		0	0	0.173102	0.258396	0.249687	0		0	160.2	0.166197	0.239324	0.222529	0
1913	NODE_1913_length_452_cov_1.36111_ID_3825.fasta	452		0	0	0.173411	0.216806	0.251047	0		0	101.4	0.17372	0.202684	0.223934	0
1914	NODE_1914_length_450_cov_1.42172_ID_3827.fasta	450		0	133.3	0.143374	0.263188	0.243071	0		0	607.5	0.133687	0.242921	0.215586	0
1915	NODE_1915_length_451_cov_1.84848_ID_3829.fasta	451		0	0	0.179294	0.226908	0.269266	0		0	0	0.186536	0.218883	0.246991	0
1916	NODE_1916_length_453_cov_1.84596_ID_3831.fasta	453		0	374.6	0.173573	0.22978	0.240157	0		0	1174.9	0.158893	0.210721	0.214375	0
1917	NODE_1917_length_452_cov_2.30051_ID_3833.fasta	452		0	0	0.277571	0.300569	0.272788	0		0	0	0.282616	0.294354	0.249061	0
1918	NODE_1918_length_450_cov_1.5202_ID_3835.fasta	450		0	602.9	0.107774	0.236693	0.24541	0		0	1505.7	0.104247	0.2187	0.219037	0
1919	NODE_1919_length_451_cov_1.28354_ID_3837.fasta	451		0	0	0.089686	0.199664	0.247473	0		0	102.3	0.0971824	0.186633	0.222537	0
1920	NODE_1920_length_448_cov_1.32658_ID_3839.fasta	448		0	0	0.14551	0.225235	0.248788	0		0	919.8	0.138601	0.211154	0.22177	0
1921	NODE_1921_length_449_cov_1.28608_ID_3841.fasta	449		0	0	0.321394	0.323005	0.266534	0		0	60.3	0.318773	0.309275	0.239999	0
1922	NODE_1922_length_451_cov_1.13418_ID_3843.fasta	451		0	0	0.121052	0.242671	0.249401	0		0	487.3	0.125756	0.226964	0.224391	0
1923	NODE_1923_length_450_cov_1.39494_ID_3845.fasta	450		0	0	0.333399	0.310269	0.268392	0		0	26.3	0.331597	0.298798	0.242726	0
1924	NODE_1924_length_450_cov_2.26835_ID_3847.fasta	450		0	0	0.190841	0.235512	0.257815	0		0	110.6	0.19155	0.225767	0.236024	0
1925	NODE_1925_length_451_cov_1.34937_ID_3849.fasta	451		0	0	0.0978926	0.24099	0.244843	0		0	241	0.0945014	0.222497	0.222422	0
1926	NODE_1926_length_449_cov_2.16709_ID_3851.fasta	449		0	0	0.265654	0.300963	0.256299	0		0	1717.8	0.248676	0.280473	0.227366	0
1927	NODE_1927_length_450_cov_2.77468_ID_3853.fasta	450		0	0	0.223648	0.270918	0.272709	0		0	0	0.227411	0.271256	0.251329	0
1928	NODE_1928_length_452_cov_3.30886_ID_3855.fasta	452		0	0	0.304086	0.320615	0.281377	0		0	0	0.304757	0.317689	0.259686	0
1929	NODE_1929_length_452_cov_1.08354_ID_3857.fasta	452		0	0	0.170845	0.267874	0.246286	0		0	962.8	0.164609	0.249291	0.218931	0
1930	NODE_1930_length_449_cov_1.43401_ID_3859.fasta	449		0	0	0.260245	0.305361	0.269361	0		0	0	0.268469	0.307226	0.24543	0
1931	NODE_1931_length_449_cov_0.989848_ID_3861.fasta	449		0	0	0.116458	0.183286	0.246666	0		0	333.1	0.103255	0.179308	0.224844	0
1932	NODE_1932_length_450_cov_1.50761_ID_3863.fasta	450		0	0	0.309541	0.304781	0.280109	0		0	0	0.312781	0.301193	0.258982	0
1933	NODE_1933_length_450_cov_0.961929_ID_3865.fasta	450		0	0	0.153468	0.205233	0.247145	0		0	414.2	0.138434	0.190488	0.220399	0
1934	NODE_1934_length_448_cov_1.59645_ID_3867.fasta	448		0	584.7	0.140302	0.226974	0.239534	0		0	1214	0.13976	0.209831	0.214184	0
1935	NODE_1935_length_450_cov_2.04822_ID_3869.fasta	450		0	158.2	0.139187	0.250504	0.250648	0		0	221.5	0.131413	0.233554	0.223921	0
1936	NODE_1936_length_449_cov_1.36802_ID_3871.fasta	449		0	0	0.185752	0.239678	0.244063	0		0	541	0.17274	0.220298	0.217145	0
1937	NODE_1937_length_449_cov_4.11675_ID_3873.fasta	449		0	0	0.193775	0.245321	0.257099	0		0	33.1	0.195411	0.229858	0.234803	0
1938	NODE_1938_length_448_cov_3.04822_ID_3875.fasta	448		0	230.4	0.164766	0.239608	0.254039	0		0	568.8	0.159491	0.221929	0.22601	0
1939	NODE_1939_length_446_cov_1.4173_ID_3877.fasta	446		0	0	0.191158	0.240143	0.259363	0		0	324	0.195097	0.22316	0.236035	0
1940	NODE_1940_length_448_cov_1.3944_ID_3879.fasta	448		0	0	0.163982	0.295749	0.24356	0		0	843.5	0.147245	0.275607	0.21634	0
1941	NODE_1941_length_446_cov_0.966921_ID_3881.fasta	446		0	0	0.178994	0.237351	0.247212	0		0	256.6	0.182084	0.219912	0.221703	0
1942	NODE_1942_length_448_cov_1.13232_ID_3883.fasta	448		0	0	0.176012	0.239594	0.246865	0		0	390.3	0.168414	0.221626	0.219036	0
1943	NODE_1943_length_449_cov_1.12214_ID_3885.fasta	449		0	0	0.25338	0.290359	0.2697	0		0	28.4	0.254455	0.279453	0.245372	0
1944	NODE_1944_length_447_cov_2.66158_ID_3887.fasta	447		0	66.1	0.151292	0.231304	0.256026	0		0	180.8	0.1567	0.218615	0.22891	0
1945	NODE_1945_length_447_cov_1.35115_ID_3889.fasta	447		0	0	0.132912	0.204336	0.248092	0		0	234.9	0.135376	0.193828	0.223455	0
1946	NODE_1946_length_448_cov_2.69211_ID_3891.fasta	448		0	99.6	0.315181	0.316181	0.266747	25.4		0	97.7	0.311904	0.301171	0.24283	0
1947	NODE_1947_length_448_cov_1.02551_ID_3893.fasta	448		0	0	0.109476	0.218447	0.260845	0		0	176	0.114735	0.209391	0.23841	0
1948	NODE_1948_length_448_cov_1.21684_ID_3895.fasta	448		0	0	0.168755	0.238981	0.258409	0		0	42.8	0.176203	0.231149	0.234132	0
1949	NODE_1949_length_447_cov_1.125_ID_3897.fasta	447		0	421.8	0.168672	0.229337	0.246163	0		0	703.7	0.167732	0.214357	0.220763	0
1950	NODE_1950_length_447_cov_1.30612_ID_3899.fasta	447		0	0	0.158488	0.222729	0.241355	0		0	612.5	0.150749	0.205819	0.215631	0
1951	NODE_1951_length_448_cov_1.19643_ID_3901.fasta	448		0	373.8	0.188148	0.255836	0.248093	0		0	1397.6	0.185588	0.23638	0.220114	0
1952	NODE_1952_length_446_cov_2.08673_ID_3903.fasta	446		0	0	0.184283	0.236505	0.256865	0		0	55.3	0.191858	0.224758	0.232186	0
1953	NODE_1953_length_447_cov_1.8852_ID_3905.fasta	447		0	0	0.10639	0.211906	0.250328	0		0	243.4	0.111113	0.206928	0.225421	0
1954	NODE_1954_length_446_cov_3.08673_ID_3907.fasta	446		0	0	0.19229	0.21067	0.249034	0		0	762.7	0.17805	0.194857	0.223126	0
1955	NODE_1955_length_446_cov_1.46036_ID_3909.fasta	446		0	0	0.172913	0.216672	0.241803	0		0	996.8	0.159054	0.199956	0.216983	0
1956	NODE_1956_length_446_cov_1.35294_ID_3911.fasta	446		0	353.2	0.13751	0.225132	0.245387	0		0	2300.2	0.131529	0.207964	0.220117	0
1957	NODE_1957_length_445_cov_1.41432_ID_3913.fasta	445		0	0	0.184312	0.243327	0.246546	0		0	156.5	0.181332	0.227494	0.220209	0
1958	NODE_1958_length_446_cov_1.81586_ID_3915.fasta	446		0	0	0.130815	0.212923	0.249216	0		0	702.4	0.114735	0.19506	0.225334	0
1959	NODE_1959_length_446_cov_0.920716_ID_3917.fasta	446		0	0	0.150944	0.26026	0.256666	0		0	177.9	0.135996	0.242806	0.229347	0
1960	NODE_1960_length_446_cov_1.2532_ID_3919.fasta	446		0	0	0.361013	0.316055	0.271687	25.4		0	0	0.357368	0.304421	0.248054	0
1961	NODE_1961_length_446_cov_1.08696_ID_3921.fasta	446		0	152.5	0.239356	0.289371	0.267394	0		0	178.8	0.250848	0.278673	0.243543	0
1962	NODE_1962_length_446_cov_0.953964_ID_3923.fasta	446		0	492.8	0.137733	0.203781	0.240748	0		0	1298.4	0.128349	0.188212	0.214064	0
1963	NODE_1963_length_446_cov_0.913043_ID_3925.fasta	446		0	0	0.170242	0.226316	0.244095	0		0	972.5	0.162307	0.213587	0.218954	0
1964	NODE_1964_length_446_cov_1.41432_ID_3927.fasta	446		0	0	0.180147	0.219641	0.245395	0		0	294.8	0.164489	0.199815	0.217909	0
1965	NODE_1965_length_448_cov_1.3734_ID_3929.fasta	448		0	143.6	0.0963626	0.230151	0.2492	0		0	221.4	0.100846	0.213162	0.222656	0
1966	NODE_1966_length_448_cov_2.09207_ID_3931.fasta	448		0	0	0.0922884	0.213193	0.257867	0		0	250.3	0.0895175	0.199632	0.232523	0
1967	NODE_1967_length_445_cov_2.04859_ID_3933.fasta	445		0	0	0.152621	0.23034	0.258312	0		0	328	0.163641	0.217132	0.231468	0
1968	NODE_1968_length_446_cov_1.25831_ID_3935.fasta	446		0	0	0.157846	0.224926	0.243928	0		0	622.2	0.149257	0.209203	0.217057	0
1969	NODE_1969_length_447_cov_1.69565_ID_3937.fasta	447		0	0	0.175802	0.209174	0.252897	0		0	120.2	0.183359	0.204084	0.227942	0
1970	NODE_1970_length_446_cov_1.08951_ID_3939.fasta	446		0	0	0.119831	0.194855	0.246256	0		0	160.3	0.111583	0.186454	0.221174	0
1971	NODE_1971_length_445_cov_1.42564_ID_3941.fasta	445		0	74.8	0.13803	0.196102	0.253599	0		0	245.8	0.148068	0.180671	0.230154	0
1972	NODE_1972_length_445_cov_1.07179_ID_3943.fasta	445		0	209.1	0.0717439	0.183403	0.247568	0		0	556.4	0.0622475	0.176839	0.224789	0
1973	NODE_1973_length_445_cov_0.982051_ID_3945.fasta	445		0	0	0.305179	0.320288	0.273081	0		0	27.6	0.30681	0.314581	0.249186	0
1974	NODE_1974_length_444_cov_1.4641_ID_3947.fasta	444		0	261.6	0.125469	0.211708	0.245382	0		0	365.1	0.12007	0.195423	0.218561	0
1975	NODE_1975_length_444_cov_1.34872_ID_3949.fasta	444		0	0	0.089224	0.190582	0.250879	0		0	114.1	0.0888148	0.181447	0.228369	0
1976	NODE_1976_length_445_cov_1.36154_ID_3951.fasta	445		0	127.7	0.126793	0.210621	0.245169	0		0	437	0.118547	0.191674	0.217667	0
1977	NODE_1977_length_444_cov_1.41538_ID_3953.fasta	444		0	359.6	0.218443	0.265654	0.267757	0		0	421	0.224967	0.258228	0.243239	0
1978	NODE_1978_length_443_cov_1.39487_ID_3955.fasta	443		0	0	0.1137	0.210365	0.243618	0		0	493.1	0.0990775	0.192716	0.21871	0
1979	NODE_1979_length_445_cov_3.23846_ID_3957.fasta	445		0	0	0.127047	0.218772	0.250293	0		0	56.6	0.124168	0.207962	0.225042	0
1980	NODE_1980_length_445_cov_3.8641_ID_3959.fasta	445		0	0	0.137123	0.225686	0.257956	0		0	409.1	0.144598	0.214653	0.23541	25.4
1981	NODE_1981_length_444_cov_1.05141_ID_3961.fasta	444		0	0	0.133948	0.212311	0.247973	0		0	600.2	0.13959	0.201776	0.223684	0
1982	NODE_1982_length_446_cov_1.42674_ID_3963.fasta	446		0	310.3	0.10287	0.193007	0.248695	0		0	444.7	0.099849	0.179369	0.226005	0
1983	NODE_1983_length_443_cov_1.27249_ID_3965.fasta	443		0	0	0.153793	0.224082	0.246109	0		0	900.4	0.14892	0.213034	0.221774	0
1984	NODE_1984_length_445_cov_0.974293_ID_3967.fasta	445		0	0	0.28642	0.272135	0.26773	0		0	0	0.283265	0.261854	0.24592	0
1985	NODE_1985_length_444_cov_1.12853_ID_3969.fasta	444		0	0	0.331386	0.318738	0.283181	0		0	35.9	0.332748	0.311359	0.261933	0
1986	NODE_1986_length_444_cov_0.915167_ID_3971.fasta	444		0	117.6	0.141675	0.229988	0.243437	0		0	670	0.12543	0.212154	0.217972	0
1987	NODE_1987_length_444_cov_1.79949_ID_3973.fasta	444		0	0	0.124988	0.205226	0.245648	0		0	386.7	0.127413	0.191212	0.220254	0
1988	NODE_1988_length_443_cov_1.41902_ID_3975.fasta	443		0	0	0.169178	0.219094	0.263225	0		0	0	0.177279	0.214307	0.240776	0
1989	NODE_1989_length_445_cov_1.68895_ID_3977.fasta	445		0	0	0.267144	0.292268	0.26844	0		0	146.5	0.265843	0.27976	0.242313	0
1990	NODE_1990_length_444_cov_2.2365_ID_3979.fasta	444		0	357.4	0.203164	0.25327	0.259203	0		0	285.4	0.208879	0.252172	0.236928	0
1991	NODE_1991_length_444_cov_1.41902_ID_3981.fasta	444		0	75	0.123751	0.22099	0.245366	0		0	509.4	0.117635	0.216252	0.221395	0
1992	NODE_1992_length_446_cov_1.60668_ID_3983.fasta	446		0	0	0.166345	0.25962	0.243769	0		0	253.9	0.161199	0.240779	0.216836	0
1993	NODE_1993_length_443_cov_1.22165_ID_3985.fasta	443		0	0	0.115112	0.201504	0.248578	0		0	122.4	0.121188	0.188038	0.223386	26.9
1994	NODE_1994_length_443_cov_1.11598_ID_3987.fasta	443		0	0	0.168185	0.21211	0.250319	0		0	615	0.152452	0.198048	0.227944	0
1995	NODE_1995_length_441_cov_1.27062_ID_3989.fasta	441		0	0	0.124672	0.203437	0.249771	0		0	454.6	0.121174	0.191603	0.225123	0
1996	NODE_1996_length_442_cov_1.35825_ID_3991.fasta	442		0	0	0.0928501	0.223286	0.252977	0		0	237.8	0.0863351	0.207035	0.22739	0
1997	NODE_1997_length_444_cov_2.10309_ID_3993.fasta	444		0	0	0.268083	0.276826	0.266753	0		0	355.5	0.26905	0.268447	0.241245	0
[truncated: 97 more rows]
