# Supplementary material for: Ultrastructure and Viral Metagenome of Bacteriophages from an Anaerobic Methane Oxidizing Methylomirabilis Bioreactor Enrichment Culture
Source: Front Microbiol. 2016 Nov 8;7:1740. doi: 10.3389/fmicb.2016.01740 (PMC5099504; doi:10.3389/fmicb.2016.01740)
Supplement: Supplementary file 13 [file DataSheet12.XLSX]

## Sheet: Sheet2
Supplementary File 7: Comparison of the CRISPR/CAS regions of two Methylomirablis spp.
	M. oxyfera		New Methylomirabilis sp. CRISPR 1		New Methylomirabilis sp. CRISPR 2
Contigs	full genome		DAMO632COR_contig000018 mapping		gnl|Prokka|DAMO632COR_contig000004 mapping
			DAMO632COR_contig000045 mapping		gnl|Prokka|DAMO632COR_contig000028 mapping
Spacers region	>>Moxy_1		>>DAMO632COR_new_1		>>DAMO632COR_putative_new_27
	CTCGATCACAGCACCCGCAGTCGCCCTCTTTTACGA		CGACGCTCACGGCTAACTTTATCGGAAACGGCCT		CCCGTTGCTCGCGCAGCTCGCCGACGACAAGCGA
	>>Moxy_2		>>DAMO632COR_new_2		>>DAMO632COR_putative_new_28
	GCATCGGCGTAATCTCGCCATGCGCCGCCATGAGCGC		GTCTGAGAAGGGGCAAACACGGACGCATAACGT		ACAGGCCTTCACGTATTGCTGCCGGCGCGACAGC
	>>Moxy_3		>>DAMO632COR_new_3		>>DAMO632COR_putative_new_29
	CGAGGATGTTGCCCCACCGCATCGCCTCGTTTTCAT		TCCGTGCCAAAAGTCGAATACCGAAATGGTACTG		AAACGTAGCGTCGATGATGGCGTGACGTATCCTGTGACCGTCG
	>>Moxy_4		>>DAMO632COR_new_4		>>DAMO632COR_putative_new_30
	GTTTGGGTGGGTCGAGGACTTTGAGGGATTTCTCAG		CCGACTTCCCCCTCCACCACACATATCCTCTGGA		AAACTCATCAGGTCGGCTTCGAGTTGCTTAAAGGCCCACTTGA
	>>Moxy_5		>>DAMO632COR_new_5		>>DAMO632COR_putative_new_31
	GCATGGGCTTGGCGTCACGCGCAGCCGCCCCTTGTTC		CCAATACGTGTATTGGTTGTCGCATCGCACACGT		CTTCTTCGAACGTTGTTTTTGACGGTATGGAGGGGGTTGGCAAGACCA
	>>Moxy_6		>>DAMO632COR_new_6		>>DAMO632COR_putative_new_32
	GCCGGGTCGAAGCGCATGATCATCGCGGGGACGATTG		AAACAACACCCATCCAATAATCCACGCAATACAA		TGGTTGGGGGGGGTGCGCTGCCGGCGCATGGGGT
	>>Moxy_7		>>DAMO632COR_new_7
	ACATATGGAGTCCGCATGGTTGATTCAACTCGGAGCA		CGGCACGGATCAACACGTCACGCGTCGGATCGTA
	>>Moxy_8		>>DAMO632COR_new_8
	CATCTAAATACTGGCATCCTCGCTGTCGGATCTCAAT		GCCACCCCTTCGCTAACCGCTCCTCCGGTATCCA
	>>Moxy_9		>>DAMO632COR_new_9
	TCCGATTGGGGCGGTCTATCCGTGCCGCAAAAGGACTA		TGCTCGCCATCGGCATCCTCATCGGCTGGGCGGT
	>>Moxy_10		>>DAMO632COR_new_10
	TGAAACGACTCAATCTACTTATCGGTGCGGCAAAAGC		ATGACCTTGATCGGTGCAGCGTTGGCGATTTACG
	>>Moxy_11		>>DAMO632COR_new_11
	CACGTATGAGGTGGACAGCACGGCCTGGTTCCATGC		TGAGCTCGCGACAGCAGTAGGCTGGCTAACCGA
	>>Moxy_12		>>DAMO632COR_new_12
	CGCTTAGCCTCACCTACTGCACGTACCATATCGATAA		CAGCGCGGTTCGGATCGCCAAGGCGAGTGATTTA
	>>Moxy_13		>>DAMO632COR_new_13
	CTCATGCTTCTCGACCAGCCCGGCCCAATCCGGCTCTA		CAAGGACCATGGCAGCATATCGAGCGGCAATTAT
	>>Moxy_14		>>DAMO632COR_new_14
	CTCGCTCGATCCGTTGAAGCGTGCCGAGATTCTTCA		TCAACCACTACATCTAGTAGGTCGGCTCAAGAC
	>>Moxy_15		>>DAMO632COR_new_15
	TGAAGACTGACCTCGAGGTGTTGGTGAACGGCGTCGT		GTGCATCGTTGAGCTACAGCGCATACCCACCAGG
	>>Moxy_16		>>DAMO632COR_new_16
	GTGAGCGCCTTGCCAAATGTGAGGGCAAGTACCTCAG		TGATAGATCACGAAGTCGGTGGGCATCAGCTTCA
	>>Moxy_17		>>DAMO632COR_new_17
	GGATATTGAGATAGCGGTAGGCAAAGGCTGAGGCCGA		GGAAGCGCGGGAGCACAATGGCGTCACGTCTGAT
	>>Moxy_18		>>DAMO632COR_new_18
	TCTGCATCTGATATGTCTGCGATGTTGAATACGACT		CAATCGCCGCTCCGAGTGCGGAGAACGTCAACG
	>>Moxy_19		>>DAMO632COR_new_19
	CTCCGTCGCGCGCTGCTCGTGTATACCCGAATATCCA		CCATGTGCAATGGCGGGGCGGGTTGACGTTACGA
	>>Moxy_20		>>DAMO632COR_new_20
	CTGTAGAGTTGATCGAGGACACTCCGGCGAGGTTTTT		ATGTAGGAGCTCGTTTACCGAATATGCGTTATAC
	>>Moxy_21		>>DAMO632COR_new_21
	ACCGGCTCAGCAACACGCCAACCGCAGAATTAACGCT		TCCCCCCTCGATGCACCGGCATGGCGTGGGGT
	>>Moxy_22		>>DAMO632COR_new_22
	AACGAGCTTATCGGGAGATAATCTAATGACAGAGACG		TTATATTTCTTGTCTAGCATGTACGATTTCTCTT
	>>Moxy_23		>>DAMO632COR_new_23
	TATGCTTTCCCAGTGTTCTCCCCGATGCACGTATAC		CTGTTGGATGGTGAGATGTCGCGCGCGCGTTGGAC
			>>DAMO632COR_new_24
			TGAAACGGTAGATGTTCGGTGCATGCATCGCGCA
			>>DAMO632COR_new_25
			GGTGCGAACTTGCTACTGGCATGGAGGTGATATG
			>>DAMO632COR_new_26
			TGGAGGCCGTTCAACGCTACGCCGCCCGTCGTAT
Repeat region
	GCTTCAATGGGGCCACGGCTCTGAGGCCGTGGAAAC		GTCGCCCCCCGCGCGGGGGCGTGGATTGAAAC		GTTCGAAGAAGTGCCCTGACGAAGAAGGGATTGAAAC
CRISPR system-associated proteins
M. oxyfera	Query	Lowest E-value	First annotated hit
	DAMO_2734	1.54e-67	CRISPR-associated protein Cas2 [Candidatus Methylomirabilis oxyfera]
	DAMO_2735	0	CRISPR-associated protein Cas1/Cas4 [Candidatus Methylomirabilis oxyfera]
	DAMO_2736	6.21e-133	type I-U CRISPR-associated protein Cas5/Cas6 [Singulisphaera acidiphila] >gi|430015339|gb|AGA27053.1| CRISPR-associated protein, GSU0054 family (Cas_GSU0054) [Singulisphaera acidiphila DSM 18658]
	DAMO_2737	1.35e-139	type I-U CRISPR-associated protein Cas7 [Methylosarcina fibrata]
	DAMO_2738	1.8e-154	type I-U CRISPR-associated protein Csx17 [Thioalkalivibrio sulfidiphilus] >gi|219996917|gb|ACL73519.1| conserved hypothetical protein [Thioalkalivibrio sulfidiphilus HL-EbGr7]
	DAMO_2739	0	CRISPR-associated helicase/endonuclease Cas3 [Methanosarcina sp. 1.H.T.1A.1] >gi|814919177|gb|KKH91823.1| hypothetical protein EO95_16850 [Methanosarcina sp. 1.H.T.1A.1]
New Methylomirabilis sp. CRISPR 1	Query	Lowest E-value	First annotated hit
	DAMO632COR_02540	1.53e-47	CRISPR-associated endonuclease Cas2 [Desulfatirhabdium butyrativorans]
	DAMO632COR_02541	7.62e-155	subtype I-C CRISPR-associated endonuclease Cas1 [Desulfatirhabdium butyrativorans]
	DAMO632COR_02542	5.06e-83	CRISPR-associated protein Cas4 [Desulfobulbus mediterraneus]
	DAMO632COR_02543	4.31e-149	CRISPR-associated protein Csd2 [Nitrospira sp. ENR4]
	DAMO632COR_02544	1.45e-159	type I-C CRISPR-associated protein Cas8c/Csd1 [Thiorhodococcus sp. AK35] >gi|589832728|gb|EXJ15092.1| CRISPR-associated protein, Csd1 family [Thiorhodococcus sp. AK35]
	DAMO632COR_02545	2.53e-100	type I-C CRISPR-associated protein Cas5 [Thiorhodococcus sp. AK35] >gi|589832727|gb|EXJ15091.1| CRISPR-associated protein, Cas5d family [Thiorhodococcus sp. AK35]
New Methylomirabilis sp. CRISPR 2	Query	Lowest E-value	First annotated hit
	DAMO632COR_01933	5.55e-50	CRISPR-associated protein [Fischerella sp. PCC 9431]
	DAMO632COR_01934	9.58e-29	CRISPR-associated protein Csx3 [Nitrospirae bacterium HCH-1]
	DAMO632COR_01935	9.8e-28	putative PilT protein domain protein [Nitrospira sp. 2 'RAS filter enrichment']
	DAMO632COR_01936	4.3e-14	hypothetical protein US86_C0002G0113 [Microgenomates (Daviesbacteria) bacterium GW2011_GWA2_38_24] >gi|818402316|gb|KKQ80756.1| hypothetical protein UT01_C0006G0017 [Microgenomates (Daviesbacteria) bacterium GW2011_GWA1_38_7]
	DAMO632COR_01937	4.5e-84	hypothetical protein [Candidatus Brocadia sinica] >gi|762179725|dbj|GAN31767.1| CRISPR-associated protein Cas1 [Candidatus Brocadia sinica JPN1]
	DAMO632COR_01938	7.43e-41	hypothetical protein AMJ90_09825 [candidate division Zixibacteria bacterium SM23_73_2]
	DAMO632COR_01939	1.32e-107	CRISPR-associated endonuclease Cas1 [Candidatus Brocadia sinica] >gi|762179729|dbj|GAN31771.1| CRISPR-associated Cas1 family protein [Candidatus Brocadia sinica JPN1]
	DAMO632COR_01940	8.84e-26	CRISPR-associated endonuclease Cas2 [Candidatus Brocadia sinica] >gi|762179730|dbj|GAN31772.1| CRISPR-associated Cas2 family protein [Candidatus Brocadia sinica JPN1]
								6.21e-133	1363
								Max score	Min E-value	Max %Identity
								Total score	Max score	Min E-value	Max %Identity
								Max %Identity	Max score	Min E-value	Max %Identity
								44.3	2344	0	44.36
								69.78
								Max %Identity
								60.24
								Max %Identity
								47.25
								Max %Identity
								57.24
								Max %Identity
								50.15
